# Supplementary material for: Dynamic basal ganglia output signals license and suppress forelimb movements
Source: Nature. 2025 May 28;644(8077):749–58. doi: 10.1038/s41586-025-09066-z (PMC12367548; doi:10.1038/s41586-025-09066-z)
Supplement: Supplementary file 5 — Source Data Fig. 1 [file 41586_2025_9066_MOESM5_ESM.xlsx]

## Sheet: Fig1b_timing_grasp
Unnamed: 0	-0.5	-0.49	-0.48	-0.47	-0.45999999999999996	-0.44999999999999996	-0.43999999999999995	-0.42999999999999994	-0.41999999999999993	-0.4099999999999999	-0.3999999999999999	-0.3899999999999999	-0.3799999999999999	-0.3699999999999999	-0.3599999999999999	-0.34999999999999987	-0.33999999999999986	-0.32999999999999985	-0.31999999999999984	-0.30999999999999983	-0.2999999999999998	-0.2899999999999998	-0.2799999999999998	-0.2699999999999998	-0.2599999999999998	-0.24999999999999978	-0.23999999999999977	-0.22999999999999976	-0.21999999999999975	-0.20999999999999974	-0.19999999999999973	-0.18999999999999972	-0.17999999999999972	-0.1699999999999997	-0.1599999999999997	-0.1499999999999997	-0.13999999999999968	-0.12999999999999967	-0.11999999999999966	-0.10999999999999965	-0.09999999999999964	-0.08999999999999964	-0.07999999999999963	-0.06999999999999962	-0.05999999999999961	-0.0499999999999996	-0.03999999999999959	-0.029999999999999583	-0.019999999999999574
0	0	0	0	0	0	0	0	0	0	0	0	0	0	0	0	0	0	0	0	0	0	0	0	0	0	0	0	0	0	0	0	0	0	0	0	5.92168e-314	2.27097e-273	1.38387e-235	1.33999e-200	2.0617e-168	5.04045e-139	1.95809e-112	1.20869e-88	1.18555e-67	1.84774e-49	4.57597e-34	1.80072e-21	1.12597e-11	0.000111874
1	0	0	0	0	9.88131e-324	1.01751e-309	8.21595e-296	3.17585e-282	5.87684e-269	5.20608e-256	2.2078e-243	4.48222e-231	4.35621e-219	2.02679e-207	4.51429e-196	4.81341e-185	2.45697e-174	6.00385e-164	7.02333e-154	3.93313e-144	1.05443e-134	1.35325e-125	8.31424e-117	2.4454e-108	3.44318e-100	2.32088e-92	7.48906e-85	1.15687e-77	8.55514e-71	3.02866e-64	5.13285e-58	4.16436e-52	1.61742e-46	3.00733e-41	2.67685e-36	1.14066e-31	2.32695e-27	2.27262e-23	1.0627e-19	2.37962e-16	2.5525e-13	1.31249e-10	3.24012e-08	3.85268e-06	0.000222129	0.00629433	0.0899375	0.676899	2.85306
2	0	0	0	0	0	0	0	0	0	0	0	0	0	0	0	0	0	0	0	0	0	0	1.294e-309	2.73731e-285	5.84501e-262	1.25992e-239	2.74174e-218	6.02374e-198	1.33631e-178	2.9937e-160	6.77382e-143	1.54836e-126	3.57628e-111	8.34918e-97	1.97096e-83	4.70687e-71	1.13777e-59	2.78576e-49	6.91427e-40	1.74129e-31	4.45433e-24	1.15876e-17	3.06937e-12	8.28932e-08	0.000228558	0.064513	1.90094	7.18479	11.7912
3	0	0	0	0	0	0	0	0	0	0	0	0	0	0	0	0	8.97332e-309	2.35568e-290	1.67507e-272	3.22627e-255	1.68314e-238	2.37844e-222	9.10366e-207	9.43827e-192	2.65046e-177	2.01605e-163	4.15368e-150	2.31802e-137	3.50392e-125	1.43464e-113	1.59105e-102	4.77944e-92	3.88886e-82	8.57075e-73	5.11644e-64	8.27312e-56	3.62345e-48	4.29861e-41	1.38129e-34	1.20226e-28	2.83444e-23	1.81013e-18	3.13174e-14	1.46867e-10	1.8707e-07	6.52145e-05	0.0063979	0.193029	2.16307
4	0	0	0	0	0	0	0	0	0	0	0	0	0	0	0	0	0	0	0	0	0	0	0	0	0	0	0	0	0	0	0	0	0	0	2.61909e-313	2.74812e-275	1.01616e-239	1.32412e-206	6.0804e-176	9.83957e-148	5.61126e-122	1.12768e-98	7.98633e-78	1.9932e-59	1.75304e-43	5.43344e-30	5.93467e-19	2.28432e-10	0.000309856
5	0	0	0	0	0	0	0	0	0	0	0	0	0	0	0	0	0	0	0	0	0	0	0	0	0	0	0	0	0	0	0	0	0	0	0	0	3.61734e-290	4.28394e-250	5.45623e-213	7.47374e-179	1.10098e-147	1.74428e-119	2.97201e-94	5.44603e-72	1.07326e-52	2.27472e-36	5.18496e-23	1.27104e-12	3.35096e-05
6	0	0	0	0	0	0	0	0	0	0	0	0	0	0	0	0	0	0	0	0	5.43472e-323	4.06423e-301	5.32719e-280	1.19004e-259	4.53078e-240	2.93988e-221	3.2511e-203	6.1274e-186	1.96819e-169	1.07747e-153	1.00528e-138	1.59851e-124	4.33199e-111	2.00081e-98	1.57496e-86	2.11289e-75	4.83093e-65	1.88248e-55	1.25018e-46	1.41502e-38	2.7296e-31	8.97385e-25	5.02811e-19	4.80148e-14	7.81432e-10	2.16747e-06	0.00102462	0.0825615	1.13993
7	0	0	0	0	0	0	0	0	0	0	0	0	0	0	0	0	1.56416e-313	2.48025e-295	1.12569e-277	1.46235e-260	5.43746e-244	5.78695e-228	1.76284e-212	1.53705e-197	3.83594e-183	2.74009e-169	5.60234e-156	3.27856e-143	5.49171e-131	2.63295e-119	3.61315e-108	1.41919e-97	1.59553e-87	5.13427e-78	4.72893e-69	1.24669e-60	9.40724e-53	2.03178e-45	1.25603e-38	2.22247e-32	1.12559e-26	1.63169e-21	6.77035e-17	8.04107e-13	2.734e-09	2.66219e-06	0.000743458	0.0598426	1.41224
8	0	0	0	0	0	0	0	0	0	0	0	0	0	0	0	0	1.2214e-306	8.11539e-290	1.80779e-273	1.35013e-257	3.3806e-242	2.83792e-227	7.9872e-213	7.53665e-199	2.38424e-185	2.52879e-172	8.99212e-160	1.07202e-147	4.28478e-136	5.74176e-125	2.57959e-114	3.88548e-104	1.96213e-94	3.322e-85	1.88565e-76	3.58847e-68	2.28954e-60	4.89751e-53	3.5123e-46	8.44494e-40	6.80755e-34	1.83982e-28	1.66707e-23	5.06446e-19	5.15875e-15	1.76229e-11	2.0203e-08	7.78827e-06	0.00101602
9	0	0	0	0	0	0	0	0	0	0	0	0	0	0	0	0	0	0	0	0	0	1.41898e-310	4.28042e-287	1.54067e-264	6.61711e-243	3.39151e-222	2.07451e-202	1.51454e-183	1.3199e-165	1.37328e-148	1.70612e-132	2.53157e-117	4.48756e-103	9.50619e-90	2.40735e-77	7.29117e-66	2.64244e-55	1.14662e-45	5.96112e-37	3.71587e-29	2.77955e-22	2.49715e-16	2.6969e-11	3.5046e-07	0.000548667	0.103934	2.45556	9.09163	15.5912
10	0	0	0	0	0	0	0	0	0	0	0	0	0	0	0	0	0	0	0	0	0	0	0	0	0	0	0	0	0	0	0	0	0	0	0	0	0	6.90156e-285	3.11674e-239	1.48127e-197	7.4089e-160	3.90001e-126	2.16058e-96	1.2597e-70	7.72944e-49	4.99126e-31	3.39188e-17	2.42564e-07	0.182539
11	0	0	0	0	0	0	0	0	0	0	0	0	0	0	0	0	0	0	0	0	0	0	0	0	0	0	0	0	0	0	0	1.09083e-311	1.07753e-279	1.98454e-249	6.81475e-221	4.36313e-194	5.2084e-169	1.15923e-145	4.81051e-124	3.72196e-104	5.36921e-86	1.44414e-69	7.24208e-55	6.77137e-42	1.18045e-30	3.83688e-21	2.32523e-13	2.62732e-07	0.00553557
12	0	0	0	0	0	0	0	0	0	5.97691e-316	9.98104e-301	7.01465e-286	2.07476e-271	2.58262e-257	1.35295e-243	2.98289e-230	2.76772e-217	1.08078e-204	1.77617e-192	1.22846e-180	3.57577e-169	4.38035e-158	2.25828e-147	4.89981e-137	4.47416e-127	1.71939e-117	2.78078e-108	1.89274e-99	5.42184e-91	6.53632e-83	3.31627e-75	7.08106e-68	6.36322e-61	2.40651e-54	3.83026e-48	2.56567e-42	7.23282e-37	8.58122e-32	4.28482e-27	9.00478e-23	7.96532e-19	2.9662e-15	4.65205e-12	3.07574e-09	8.59159e-07	0.000101907	0.0051906	0.116236	1.1952
13	0	0	0	0	0	0	0	0	0	0	0	0	0	0	0	0	0	0	0	0	0	0	0	0	0	0	0	0	0	0	0	0	0	9.52819e-294	3.85976e-260	1.43644e-228	4.91129e-199	1.5427e-171	4.45191e-146	1.18029e-122	2.87483e-101	6.43301e-82	1.3225e-64	2.49777e-49	4.33402e-36	6.90888e-25	1.01182e-15	1.36137e-08	0.00168283
14	0	0	0	0	0	0	0	0	0	0	0	0	0	0	0	0	0	0	0	0	0	0	0	0	0	0	0	0	0	0	0	0	0	0	0	0	2.24037e-293	7.96563e-253	2.8077e-215	9.81094e-181	3.3986e-149	1.16713e-120	3.97345e-95	1.34105e-72	4.48697e-53	1.4883e-36	4.89393e-23	1.59534e-12	5.15561e-05
15	0	0	0	0	0	0	0	0	0	0	0	0	0	0	0	0	0	0	0	0	0	0	0	0	0	0	0	0	0	0	3.28736e-309	4.91616e-279	2.0844e-250	2.50559e-223	8.53918e-198	8.25082e-174	2.26023e-151	1.75544e-130	3.86538e-111	2.4131e-93	4.27103e-77	2.14322e-62	3.04912e-49	1.22987e-37	1.40643e-27	4.55989e-19	4.19146e-12	1.09233e-06	0.00807325
16	0	0	0	0	0	0	0	0	0	0	0	0	0	0	0	0	0	0	0	0	0	0	0	0	0	0	0	9.93072e-322	2.46932e-294	3.71979e-268	3.39532e-243	1.87787e-219	6.29318e-197	1.2779e-175	1.57234e-155	1.17223e-136	5.29548e-119	1.4495e-102	2.40409e-87	2.41605e-73	1.47123e-60	5.42849e-49	1.21366e-38	1.64414e-29	1.34958e-21	6.71247e-15	2.02297e-09	3.69464e-05	0.040961
[truncated: 151 more columns]

## Sheet: Fig1b_timing_handle_start
Unnamed: 0	-0.5	-0.49	-0.48	-0.47	-0.45999999999999996	-0.44999999999999996	-0.43999999999999995	-0.42999999999999994	-0.41999999999999993	-0.4099999999999999	-0.3999999999999999	-0.3899999999999999	-0.3799999999999999	-0.3699999999999999	-0.3599999999999999	-0.34999999999999987	-0.33999999999999986	-0.32999999999999985	-0.31999999999999984	-0.30999999999999983	-0.2999999999999998	-0.2899999999999998	-0.2799999999999998	-0.2699999999999998	-0.2599999999999998	-0.24999999999999978	-0.23999999999999977	-0.22999999999999976	-0.21999999999999975	-0.20999999999999974	-0.19999999999999973	-0.18999999999999972	-0.17999999999999972	-0.1699999999999997	-0.1599999999999997	-0.1499999999999997	-0.13999999999999968	-0.12999999999999967	-0.11999999999999966	-0.10999999999999965	-0.09999999999999964	-0.08999999999999964	-0.07999999999999963	-0.06999999999999962	-0.05999999999999961	-0.0499999999999996	-0.03999999999999959	-0.029999999999999583	-0.019999999999999574
0	2.95375e-26	1.19312e-25	4.73765e-25	1.84933e-24	7.09635e-24	2.67687e-23	9.92635e-23	3.61845e-22	1.29666e-21	4.56775e-21	1.58179e-20	5.38475e-20	1.802e-19	5.92808e-19	1.9171e-18	6.09464e-18	1.90468e-17	5.85153e-17	1.76721e-16	5.24663e-16	1.53125e-15	4.39323e-15	1.23907e-14	3.43543e-14	9.36358e-14	2.50887e-13	6.6083e-13	1.71111e-12	4.35557e-12	1.08991e-11	2.68112e-11	6.4837e-11	1.54139e-10	3.60236e-10	8.27654e-10	1.86939e-09	4.15091e-09	9.0611e-09	1.94455e-08	4.10259e-08	8.50954e-08	1.73527e-07	3.47895e-07	6.85735e-07	1.32892e-06	2.53215e-06	4.7439e-06	8.7388e-06	1.5829e-05
1	0.0777312	0.0793483	0.0809874	0.0826484	0.0843314	0.0860363	0.0877629	0.0895114	0.0912816	0.0930734	0.0948868	0.0967217	0.0985779	0.100455	0.102354	0.104273	0.106214	0.108174	0.110156	0.112158	0.114179	0.116221	0.118282	0.120363	0.122463	0.124582	0.126719	0.128875	0.131049	0.133241	0.13545	0.137676	0.139919	0.142179	0.144455	0.146746	0.149053	0.151374	0.153711	0.156061	0.158425	0.160802	0.163192	0.165594	0.168008	0.170434	0.17287	0.175316	0.177773
2	0.000491632	0.000596547	0.000722143	0.000872122	0.00105077	0.00126302	0.00151457	0.00181195	0.00216261	0.00257506	0.00305895	0.00362522	0.00428621	0.0050558	0.00594955	0.00698485	0.00818102	0.00955955	0.0111441	0.0129609	0.0150384	0.017408	0.0201037	0.0231625	0.0266241	0.0305313	0.03493	0.0398688	0.0453995	0.0515764	0.0584568	0.0661002	0.0745684	0.083925	0.0942352	0.105565	0.117982	0.131551	0.14634	0.162412	0.17983	0.198652	0.218935	0.240728	0.264076	0.289016	0.315578	0.343783	0.373642
3	2.90484e-08	4.18227e-08	5.99731e-08	8.56553e-08	1.21845e-07	1.72629e-07	2.43601e-07	3.42374e-07	4.7927e-07	6.68219e-07	9.27935e-07	1.28345e-06	1.76807e-06	2.42596e-06	3.31537e-06	4.51279e-06	6.11822e-06	8.26176e-06	1.11119e-05	1.48859e-05	1.98624e-05	2.63973e-05	3.49433e-05	4.60725e-05	6.05058e-05	7.91463e-05	0.00010312	0.000133825	0.000172988	0.00022273	0.000285645	0.000364891	0.000464292	0.000588451	0.000742888	0.000934184	0.00117015	0.00145998	0.0018145	0.00224633	0.0027701	0.00340272	0.00416362	0.00507492	0.00616177	0.00745249	0.00897885	0.0107762	0.0128837
4	7.05481e-21	1.86583e-20	4.88319e-20	1.26468e-19	3.24117e-19	8.22002e-19	2.06297e-18	5.12348e-18	1.25919e-17	3.06247e-17	7.37073e-17	1.75553e-16	4.1378e-16	9.65148e-16	2.22784e-15	5.08915e-15	1.15047e-14	2.57384e-14	5.69855e-14	1.24861e-13	2.70752e-13	5.81036e-13	1.23402e-12	2.59379e-12	5.39564e-12	1.11084e-11	2.2634e-11	4.56434e-11	9.10973e-11	1.79949e-10	3.51812e-10	6.80764e-10	1.3038e-09	2.47149e-09	4.63707e-09	8.61136e-09	1.58288e-08	2.87991e-08	5.18645e-08	9.2454e-08	1.63137e-07	2.84944e-07	4.92662e-07	8.43201e-07	1.4286e-06	2.39605e-06	3.97828e-06	6.53905e-06	1.06405e-05
5	3.03767e-18	7.8827e-18	2.0221e-17	5.12774e-17	1.28542e-16	3.1854e-16	7.80338e-16	1.88975e-15	4.52407e-15	1.07069e-14	2.50497e-14	5.79369e-14	1.32471e-13	2.99437e-13	6.69125e-13	1.47819e-12	3.22836e-12	6.97044e-12	1.48789e-11	3.13991e-11	6.55093e-11	1.35124e-10	2.75556e-10	5.55571e-10	1.10745e-09	2.1826e-09	4.25293e-09	8.19361e-09	1.56077e-08	2.9396e-08	5.47428e-08	1.008e-07	1.83527e-07	3.30406e-07	5.88184e-07	1.03539e-06	1.80231e-06	3.10238e-06	5.28094e-06	8.88969e-06	1.4799e-05	2.43644e-05	3.96704e-05	6.3882e-05	0.000101742	0.000160267	0.0002497	0.000384805	0.000586568
6	0.00756805	0.00823831	0.00896053	0.00973802	0.0105743	0.0114728	0.0124375	0.0134723	0.0145811	0.0157682	0.017038	0.018395	0.0198437	0.021389	0.0230358	0.0247892	0.0266542	0.0286362	0.0307404	0.0329724	0.0353378	0.037842	0.0404908	0.0432899	0.046245	0.0493619	0.0526463	0.0561039	0.0597404	0.0635614	0.0675723	0.0717787	0.0761858	0.0807987	0.0856223	0.0906615	0.0959206	0.101404	0.107116	0.113059	0.119238	0.125655	0.132312	0.139213	0.146358	0.153749	0.161386	0.16927	0.1774
7	5.04658e-18	1.63955e-17	5.23018e-17	1.63821e-16	5.03835e-16	1.52149e-15	4.51142e-15	1.31348e-14	3.75487e-14	1.05398e-13	2.90492e-13	7.86144e-13	2.08899e-12	5.4505e-12	1.39638e-11	3.51269e-11	8.67651e-11	2.10436e-10	5.01148e-10	1.17188e-09	2.69077e-09	6.06657e-09	1.34304e-08	2.91953e-08	6.23189e-08	1.30621e-07	2.68839e-07	5.4333e-07	1.07828e-06	2.10137e-06	4.02141e-06	7.55733e-06	1.39469e-05	2.52766e-05	4.49879e-05	7.86364e-05	0.000134994	0.000227604	0.000376914	0.000613081	0.000979557	0.00153746	0.00237067	0.00359144	0.00534608	0.00782024	0.0112429	0.0158884	0.022075
8	0.000609065	0.000743425	0.000904975	0.00109866	0.0013302	0.00160618	0.0019342	0.00232294	0.00278227	0.00332346	0.00395923	0.00470391	0.00557362	0.00658636	0.00776218	0.00912332	0.0106943	0.0125022	0.0145764	0.0169491	0.0196553	0.0227323	0.0262207	0.0301634	0.0346061	0.0395971	0.0451868	0.0514279	0.0583749	0.0660839	0.0746117	0.0840161	0.0943546	0.105684	0.11806	0.131537	0.146165	0.161991	0.179058	0.197403	0.217057	0.238042	0.260373	0.284057	0.30909	0.335455	0.363128	0.39207	0.42223
9	2.50722e-05	3.17032e-05	3.99787e-05	5.02769e-05	6.30555e-05	7.88665e-05	9.83734e-05	0.000122371	0.000151808	0.000187813	0.000231726	0.000285128	0.000349883	0.000428175	0.000522563	0.000636023	0.000772015	0.000934538	0.0011282	0.0013583	0.00163089	0.00195286	0.00233206	0.00277733	0.00329865	0.00390721	0.0046155	0.00543741	0.00638834	0.00748525	0.00874677	0.0101932	0.0118468	0.0137314	0.0158727	0.0182985	0.0210379	0.0241222	0.0275841	0.0314577	0.0357786	0.0405833	0.0459092	0.0517942	0.0582764	0.0653935	0.0731825	0.0816792	0.0909176
10	0.00102785	0.00116385	0.0013163	0.00148699	0.00167785	0.001891	0.00212875	0.00239361	0.0026883	0.00301579	0.00337926	0.00378217	0.00422824	0.00472149	0.00526624	0.0058671	0.00652904	0.00725736	0.00805773	0.00893617	0.00989912	0.0109534	0.0121062	0.0133652	0.0147385	0.0162345	0.0178622	0.019631	0.0215508	0.0236317	0.0258846	0.0283204	0.0309509	0.033788	0.036844	0.0401317	0.0436642	0.0474549	0.0515174	0.0558658	0.0605142	0.0654769	0.0707684	0.076403	0.0823955	0.0887601	0.0955111	0.102663	0.110229
11	7.66305e-167	1.79717e-163	3.89325e-160	7.7906e-157	1.44e-153	2.45862e-150	3.87752e-147	5.64874e-144	7.60124e-141	9.44826e-138	1.08481e-134	1.15051e-131	1.1271e-128	1.01993e-125	8.52537e-123	6.58249e-120	4.69464e-117	3.09278e-114	1.88205e-111	1.05791e-108	5.49287e-106	2.63443e-103	1.1671e-100	4.776e-98	1.80533e-95	6.3035e-93	2.03303e-90	6.05674e-88	1.66675e-85	4.23678e-83	9.94803e-81	2.15761e-78	4.32259e-76	7.99926e-74	1.36738e-71	2.15907e-69	3.14903e-67	4.2425e-65	5.27961e-63	6.069e-61	6.44418e-59	6.32052e-57	5.72628e-55	4.79212e-53	3.7044e-51	2.64511e-49	1.74463e-47	1.06291e-45	5.98175e-44
12	5.32304e-29	2.21981e-28	9.10914e-28	3.67828e-27	1.46156e-26	5.71471e-26	2.19875e-25	8.32462e-25	3.1014e-24	1.13699e-23	4.10166e-23	1.45602e-22	5.08608e-22	1.74825e-21	5.91328e-21	1.96815e-20	6.44607e-20	2.07748e-19	6.58847e-19	2.05607e-18	6.31389e-18	1.90793e-17	5.67326e-17	1.66001e-16	4.77962e-16	1.3542e-15	3.77554e-15	1.03582e-14	2.79636e-14	7.42866e-14	1.94194e-13	4.99538e-13	1.26448e-12	3.14964e-12	7.72006e-12	1.86205e-11	4.41949e-11	1.0322e-10	2.3723e-10	5.36523e-10	1.19405e-09	2.61501e-09	5.63561e-09	1.19517e-08	2.49425e-08	5.12242e-08	1.03523e-07	2.05888e-07	4.02959e-07
13	3.50111e-13	6.52939e-13	1.20898e-12	2.2225e-12	4.05642e-12	7.35062e-12	1.32246e-11	2.36223e-11	4.18927e-11	7.37622e-11	1.28946e-10	2.238e-10	3.85649e-10	6.59784e-10	1.1207e-09	1.88998e-09	3.16449e-09	5.26052e-09	8.68225e-09	1.4227e-08	2.3146e-08	3.73865e-08	5.9956e-08	9.54618e-08	1.50906e-07	2.36842e-07	3.69056e-07	5.70958e-07	8.76991e-07	1.33741e-06	2.02494e-06	3.04397e-06	4.54304e-06	6.73181e-06	9.90367e-06	1.44657e-05	2.09779e-05	3.0204e-05	4.31764e-05	6.12784e-05	8.63473e-05	0.000120801	0.000167792	0.000231395	0.000316823	0.000430686	0.000581283	0.000778926	0.00103631
14	1.51568e-40	2.0498e-39	2.67032e-38	3.35092e-37	4.05053e-36	4.71637e-35	5.28996e-34	5.71537e-33	5.94819e-32	5.96311e-31	5.75849e-30	5.35664e-29	4.79982e-28	4.1429e-27	3.44455e-26	2.75873e-25	2.1283e-24	1.58163e-23	1.1322e-22	7.80715e-22	5.18572e-21	3.31797e-20	2.04496e-19	1.21408e-18	6.94311e-18	3.82482e-17	2.02963e-16	1.03746e-15	5.10825e-15	2.42283e-14	1.10694e-13	4.87161e-13	2.06524e-12	8.43372e-12	3.31755e-11	1.25709e-10	4.58848e-10	1.61333e-09	5.46427e-09	1.78278e-08	5.60298e-08	1.6963e-07	4.94709e-07	1.38984e-06	3.76144e-06	9.80674e-06	2.46312e-05	5.96e-05	0.000138939
15	6.73061e-11	1.29679e-10	2.47493e-10	4.67883e-10	8.76185e-10	1.62533e-09	2.98657e-09	5.4362e-09	9.80193e-09	1.75075e-08	3.09767e-08	5.42937e-08	9.42692e-08	1.62144e-07	2.76277e-07	4.66345e-07	7.79817e-07	1.29183e-06	2.12009e-06	3.44699e-06	5.5523e-06	8.86047e-06	1.40088e-05	2.19437e-05	3.4056e-05	5.23675e-05	7.97851e-05	0.000120444	0.00018016	0.000267029	0.000392187	0.000570791	0.000823232	0.00117664	0.0016667	0.00233979	0.00325554	0.00448962	0.00613704	0.00831553	0.0111692	0.0148724	0.0196331	0.0256961	0.033346	0.0429085	0.0547514	0.069283	0.0869494
16	0.000290817	0.000340641	0.000398297	0.000464889	0.000541657	0.000629988	0.000731432	0.000847715	0.000980754	0.00113268	0.00130583	0.00150281	0.00172647	0.00197993	0.00226662	0.00259028	0.00295498	0.00336513	0.00382552	0.0043413	0.00491805	0.00556172	0.00627869	0.0070758	0.00796027	0.0089398	0.0100225	0.011217	0.0125322	0.0139775	0.0155627	0.0172981	0.0191942	0.0212618	0.023512	0.0259564	0.0286064	0.0314737	0.0345703	0.0379079	0.0414984	0.0453533	0.0494843	0.0539024	0.0586185	0.0636431	0.0689859	0.0746562	0.0806625
[truncated: 151 more columns]

## Sheet: Fig1b_timing_reach_start
Unnamed: 0	-0.5	-0.49	-0.48	-0.47	-0.45999999999999996	-0.44999999999999996	-0.43999999999999995	-0.42999999999999994	-0.41999999999999993	-0.4099999999999999	-0.3999999999999999	-0.3899999999999999	-0.3799999999999999	-0.3699999999999999	-0.3599999999999999	-0.34999999999999987	-0.33999999999999986	-0.32999999999999985	-0.31999999999999984	-0.30999999999999983	-0.2999999999999998	-0.2899999999999998	-0.2799999999999998	-0.2699999999999998	-0.2599999999999998	-0.24999999999999978	-0.23999999999999977	-0.22999999999999976	-0.21999999999999975	-0.20999999999999974	-0.19999999999999973	-0.18999999999999972	-0.17999999999999972	-0.1699999999999997	-0.1599999999999997	-0.1499999999999997	-0.13999999999999968	-0.12999999999999967	-0.11999999999999966	-0.10999999999999965	-0.09999999999999964	-0.08999999999999964	-0.07999999999999963	-0.06999999999999962	-0.05999999999999961	-0.0499999999999996	-0.03999999999999959	-0.029999999999999583	-0.019999999999999574
0	5.37224e-09	3.31618e-08	1.87418e-07	9.69928e-07	4.59722e-06	1.99603e-05	7.94077e-05	0.000289536	0.000967906	0.00296776	0.00835013	0.0215708	0.0511954	0.111719	0.224364	0.415144	0.708709	1.11822	1.63452	2.22049	2.81635	3.35711	3.79663	4.12659	4.37937	4.61073	4.86914	5.16678	5.46779	5.70091	5.79101	5.69335	5.41306	5.0003	4.52556	4.04946	3.60316	3.1869	2.78341	2.37582	1.96016	1.54799	1.16089	0.821487	0.54568	0.338766	0.195814	0.105039	0.0521437
1	0.00116728	0.00418368	0.0131338	0.0361935	0.0878644	0.188945	0.362953	0.630416	1.00592	1.50088	2.12592	2.88075	3.73069	4.59261	5.35787	5.94855	6.35999	6.64347	6.83859	6.92029	6.8147	6.46912	5.90853	5.22824	4.53423	3.88554	3.28166	2.69391	2.10736	1.5407	1.036	0.632879	0.347996	0.171016	0.074699	0.0288764	0.00984614	0.00295362	0.00077793	0.000179623	3.63172e-05	6.42415e-06	9.93535e-07	1.34276e-07	1.58527e-08	1.63445e-09	1.47135e-10	1.15629e-11	7.93175e-13
2	2.61684e-17	1.43718e-15	6.34741e-14	2.25464e-12	6.44182e-11	1.48068e-09	2.73853e-08	4.07637e-07	4.88481e-06	4.71389e-05	0.000366465	0.00229617	0.0116017	0.0473009	0.155741	0.414584	0.893887	1.56629	2.24653	2.68321	2.78297	2.74903	2.96714	3.73858	5.08343	6.73307	8.29354	9.44554	10.0099	9.8806	9.00862	7.49635	5.63791	3.80458	2.28442	1.20543	0.550156	0.213584	0.0694989	0.0187351	0.0041484	0.000749923	0.000110209	1.31277e-05	1.26476e-06	9.84052e-08	6.17633e-09	3.12453e-10	1.27324e-11
3	4.18232e-16	1.30215e-14	3.40299e-13	7.46623e-12	1.37559e-10	2.12883e-09	2.76828e-08	3.02601e-07	2.78186e-06	2.15214e-05	0.000140218	0.000770098	0.00356958	0.0139856	0.0464078	0.130754	0.313844	0.644587	1.13958	1.74877	2.35797	2.84533	3.15823	3.35007	3.55098	3.90617	4.52808	5.46367	6.64943	7.86669	8.76871	9.02413	8.5028	7.35228	5.89541	4.4443	3.18179	2.16352	1.38125	0.812098	0.430401	0.20168	0.0822699	0.0288786	0.00865119	0.00219912	0.000472486	8.55749e-05	1.3042e-05
4	9.53297e-10	8.83637e-09	7.21373e-08	5.18766e-07	3.28713e-06	1.83583e-05	9.04049e-05	0.000392747	0.00150616	0.00510279	0.0152883	0.0405581	0.0954256	0.199549	0.371952	0.620494	0.931924	1.27138	1.5965	1.88012	2.12605	2.3656	2.63887	2.97848	3.40875	3.95224	4.62334	5.4026	6.21362	6.93233	7.43054	7.62158	7.47514	7.0013	6.23353	5.23194	4.09609	2.95931	1.95454	1.17133	0.633342	0.307674	0.133866	0.0520381	0.0180381	0.00556626	0.00152693	0.000371882	8.03211e-05
5	0.00247807	0.00594465	0.0133674	0.0281939	0.0558168	0.103812	0.18157	0.299014	0.464371	0.68146	0.947499	1.2527	1.58254	1.92262	2.26454	2.61038	2.97331	3.37319	3.82787	4.3431	4.9043	5.47323	5.99108	6.38775	6.5954	6.56351	6.27153	5.7357	5.00759	4.16413	3.29198	2.47053	1.7588	1.18916	0.768588	0.485368	0.317711	0.241226	0.233251	0.273886	0.344884	0.428212	0.505818	0.561236	0.582441	0.564544	0.510833	0.431447	0.340112
6	0.537421	0.464891	0.370833	0.27413	0.191495	0.135543	0.116388	0.14558	0.239974	0.42279	0.719702	1.14958	1.71241	2.38018	3.09752	3.79602	4.41839	4.94085	5.3799	5.7761	6.16131	6.52716	6.81414	6.92925	6.78441	6.33586	5.60586	4.67791	3.67037	2.70195	1.863	1.20135	0.723498	0.406381	0.212614	0.103485	0.0468049	0.0196507	0.00765126	0.00276053	0.000922234	0.000285103	8.1515e-05	2.15446e-05	5.26166e-06	1.18696e-06	2.47249e-07	4.75447e-08	8.43778e-09
7	0.00346344	0.00874661	0.0201904	0.0426216	0.0823495	0.145838	0.23733	0.356419	0.497434	0.652226	0.815863	0.991808	1.19186	1.42867	1.70444	2.00399	2.29966	2.56757	2.80593	3.04209	3.32137	3.68252	4.13429	4.6476	5.16759	5.63628	6.00977	6.25903	6.3578	6.27229	5.96652	5.4237	4.66913	3.77688	2.85291	2.00302	1.30278	0.783073	0.434229	0.221849	0.104322	0.0451143	0.0179296	0.00654449	0.00219277	0.000674066	0.000190024	4.91054e-05	1.16279e-05
8	0.381454	0.328988	0.275054	0.22564	0.186208	0.161514	0.155681	0.1724	0.215111	0.287056	0.39115	0.529728	0.70426	0.915151	1.16171	1.44227	1.75436	2.09476	2.45947	2.84329	3.23935	3.63857	4.02938	4.3977	4.72739	5.00116	5.20179	5.31369	5.32463	5.22742	5.02139	4.71324	4.31713	3.85375	3.34845	2.82853	2.32038	1.84674	1.42461	1.06434	0.769539	0.538097	0.363673	0.237438	0.149683	0.091073	0.0534605	0.0302656	0.0165195
9	3.52076e-05	0.000233315	0.0012779	0.00579293	0.0217712	0.0679749	0.176795	0.384522	0.703752	1.09605	1.48312	1.8078	2.0903	2.41104	2.83925	3.40177	4.12052	5.03031	6.11272	7.21805	8.09027	8.4985	8.35961	7.75062	6.8315	5.7687	4.69603	3.69281	2.78237	1.96714	1.26882	0.726704	0.361771	0.154168	0.0556451	0.0168837	0.00428287	0.000904579	0.000158575	2.30171e-05	2.76105e-06	2.73323e-07	2.23032e-08	1.49888e-09	8.2905e-11	3.77204e-12	1.41115e-13	4.33942e-15	1.09657e-16
10	8.54789e-21	8.45189e-19	6.59073e-17	4.05373e-15	1.96694e-13	7.53066e-12	2.27563e-10	5.42934e-09	1.0232e-07	1.52399e-06	1.79521e-05	0.000167393	0.00123685	0.00725176	0.033797	0.125499	0.372572	0.889087	1.72165	2.75197	3.74179	4.53135	5.1534	5.70967	6.22255	6.68814	7.18676	7.81704	8.50631	8.92637	8.65599	7.50694	5.71552	3.79018	2.18063	1.08184	0.457678	0.162665	0.047827	0.011479	0.00222596	0.000346175	4.29543e-05	4.23755e-06	3.31563e-07	2.05414e-08	1.00644e-09	3.8965e-11	1.19129e-12
11	0.27832	0.400906	0.558585	0.753236	0.983672	1.24501	1.52857	1.82239	2.11247	2.38464	2.62666	2.83042	2.99356	3.12038	3.22147	3.31222	3.40994	3.53036	3.68373	3.87163	4.08501	4.30436	4.50195	4.64617	4.70691	4.66115	4.49725	4.2173	3.83681	3.38207	2.88568	2.38152	1.90007	1.46492	1.09105	0.784779	0.545043	0.36544	0.236502	0.147717	0.0890318	0.051777	0.0290512	0.0157249	0.00821057	0.00413516	0.0020087	0.000941063	0.000425186
12	0.00492652	0.0134064	0.0327644	0.0719143	0.141758	0.25096	0.39901	0.569765	0.730749	0.841976	0.87222	0.814549	0.692191	0.552209	0.452719	0.452145	0.603938	0.952648	1.52489	2.31466	3.27197	4.30767	5.31882	6.22264	6.97546	7.56128	7.95828	8.11277	7.94739	7.40401	6.49313	5.3145	4.03301	2.8238	1.8176	1.07254	0.578912	0.285278	0.128131	0.0523733	0.0194547	0.00655889	0.00200446	0.000554679	0.000138841	3.14071e-05	6.41516e-06	1.18233e-06	1.96492e-07
13	0.147528	0.230461	0.345427	0.497491	0.689686	0.922301	1.19265	1.49537	1.8232	2.1677	2.51973	2.86934	3.20517	3.51394	3.78062	3.98976	4.12808	4.18792	4.17035	4.08684	3.95856	3.81277	3.67711	3.57304	3.51039	3.48469	3.47829	3.4649	3.41636	3.30963	3.13195	2.88313	2.57471	2.22662	1.86268	1.50622	1.17663	0.887453	0.645845	0.453174	0.30633	0.199297	0.124675	0.0749221	0.0432093	0.0238945	0.0126595	0.00642109	0.00311596
14	4.82575e-45	1.65612e-41	4.0706e-38	7.1658e-35	9.03462e-32	8.15821e-29	5.27618e-26	2.4439e-23	8.10752e-21	1.92633e-18	3.27804e-16	3.99519e-14	3.48738e-12	2.18023e-10	9.76212e-09	3.13061e-07	7.1905e-06	0.000118289	0.00139386	0.0117669	0.0712047	0.309328	0.968953	2.21641	3.83426	5.45505	7.29079	9.83689	12.5336	13.9282	13.4121	11.51	8.75102	5.58766	2.82029	1.07985	0.306577	0.0637567	0.00964442	0.00105647	8.355e-05	4.75979e-06	1.95024e-07	5.74039e-09	1.21277e-10	1.83793e-12	1.99711e-14	1.55546e-16	8.68165e-19
15	0.120573	0.190523	0.288012	0.417026	0.579222	0.773093	0.993658	1.23283	1.48039	1.72529	1.95695	2.16628	2.34657	2.49428	2.61011	2.70002	2.77589	2.85488	2.95696	3.10075	3.29823	3.55	3.84262	4.14919	4.43329	4.65562	4.78149	4.78738	4.66494	4.42158	4.07792	3.66296	3.20848	2.74416	2.29421	1.87601	1.50034	1.17254	0.894064	0.663693	0.478424	0.333986	0.225193	0.14629	0.0913569	0.0547401	0.03142	0.0172529	0.00905308
16	0.000639988	0.00193259	0.00540432	0.0139972	0.033583	0.0746577	0.153831	0.29391	0.521011	0.857681	1.31285	1.87223	2.49479	3.11989	3.68507	4.1475	4.49817	4.75956	4.96678	5.1418	5.2763	5.3337	5.27015	5.06255	4.72746	4.32021	3.91467	3.57419	3.32797	3.1631	3.03428	2.88531	2.67192	2.3769	2.01273	1.61325	1.21981	0.868253	0.580924	0.364886	0.214888	0.118496	0.0610977	0.029414	0.0132031	0.00551843	0.00214504	0.000774574	0.000259586
[truncated: 151 more columns]

## Sheet: Fig1b_timing_retraction_stop
Unnamed: 0	-0.5	-0.49	-0.48	-0.47	-0.45999999999999996	-0.44999999999999996	-0.43999999999999995	-0.42999999999999994	-0.41999999999999993	-0.4099999999999999	-0.3999999999999999	-0.3899999999999999	-0.3799999999999999	-0.3699999999999999	-0.3599999999999999	-0.34999999999999987	-0.33999999999999986	-0.32999999999999985	-0.31999999999999984	-0.30999999999999983	-0.2999999999999998	-0.2899999999999998	-0.2799999999999998	-0.2699999999999998	-0.2599999999999998	-0.24999999999999978	-0.23999999999999977	-0.22999999999999976	-0.21999999999999975	-0.20999999999999974	-0.19999999999999973	-0.18999999999999972	-0.17999999999999972	-0.1699999999999997	-0.1599999999999997	-0.1499999999999997	-0.13999999999999968	-0.12999999999999967	-0.11999999999999966	-0.10999999999999965	-0.09999999999999964	-0.08999999999999964	-0.07999999999999963	-0.06999999999999962	-0.05999999999999961	-0.0499999999999996	-0.03999999999999959	-0.029999999999999583	-0.019999999999999574
0	1.09681e-200	7.63026e-194	4.03554e-187	1.62262e-180	4.96005e-174	1.15268e-167	2.0365e-161	2.73535e-155	2.79316e-149	2.16836e-143	1.27974e-137	5.742e-132	1.95866e-126	5.07935e-121	1.00141e-115	1.50096e-110	1.71032e-105	1.48164e-100	9.75796e-96	4.88574e-91	1.85975e-86	5.3819e-82	1.18405e-77	1.98043e-73	2.51829e-69	2.43449e-65	1.78923e-61	9.99737e-58	4.24684e-54	1.37154e-50	3.36759e-47	6.28639e-44	8.92198e-41	9.62735e-38	7.89859e-35	4.92725e-32	2.33717e-29	8.43014e-27	2.31245e-24	4.82451e-22	7.65666e-20	9.24525e-18	8.49588e-16	5.94384e-14	3.16745e-12	1.28654e-10	3.98663e-09	9.43594e-08	1.70876e-06
1	4.01506e-200	1.60969e-193	4.99929e-187	1.2028e-180	2.24181e-174	3.23684e-168	3.62045e-162	3.13705e-156	2.10571e-150	1.09495e-144	4.41073e-139	1.3764e-133	3.32733e-128	6.23113e-123	9.03973e-118	1.01593e-112	8.84484e-108	5.96535e-103	3.11674e-98	1.26149e-93	3.95537e-89	9.6075e-85	1.80781e-80	2.63523e-76	2.97579e-72	2.60322e-68	1.76417e-64	9.26179e-61	3.76682e-57	1.18682e-53	2.89683e-50	5.47767e-47	8.02429e-44	9.1067e-41	8.00693e-38	5.45419e-35	2.87849e-32	1.17702e-29	3.72913e-27	9.15497e-25	1.74166e-22	2.5678e-20	2.9343e-18	2.59929e-16	1.78522e-14	9.50866e-13	3.92892e-11	1.25988e-09	3.13702e-08
2	0	0	0	0	0	0	0	0	0	0	0	0	0	0	0	0	1.34386e-321	6.80956e-305	1.23841e-288	8.07439e-273	1.88737e-257	1.58163e-242	4.75177e-228	5.11807e-214	1.97632e-200	2.73597e-187	1.35789e-174	2.41613e-162	1.54126e-150	3.52478e-139	2.88995e-128	8.4947e-118	8.95173e-108	3.38195e-98	4.58065e-89	2.22427e-80	3.87212e-72	2.41663e-64	5.4072e-57	4.33745e-50	1.24737e-43	1.28606e-37	4.7536e-32	6.29922e-27	2.99264e-22	5.09717e-18	3.11262e-14	6.81522e-11	5.35167e-08
3	2.91063e-143	2.10753e-138	1.25658e-133	6.16929e-129	2.49407e-124	8.30259e-120	2.27587e-115	5.13703e-111	9.54788e-107	1.46128e-102	1.84159e-98	1.9111e-94	1.63308e-90	1.14913e-86	6.65831e-83	3.17686e-79	1.24816e-75	4.03819e-72	1.07584e-68	2.36023e-65	4.26396e-62	6.3435e-59	7.77153e-56	7.84066e-53	6.51441e-50	4.45743e-47	2.51183e-44	1.16576e-41	4.4561e-39	1.40297e-36	3.63844e-34	7.77287e-32	1.36799e-29	1.98364e-27	2.37012e-25	2.33382e-23	1.89422e-21	1.26751e-19	6.99418e-18	3.18368e-16	1.1959e-14	3.70884e-13	9.502e-12	2.01251e-10	3.52689e-09	5.11973e-08	6.16415e-07	6.16535e-06	5.13226e-05
4	0	0	0	0	0	0	0	0	0	0	0	0	0	0	0	0	0	0	0	0	0	0	2.30199e-312	2.97405e-294	1.10437e-276	1.17869e-259	3.61589e-243	3.18829e-227	8.08042e-212	5.8864e-197	1.23257e-182	7.41872e-169	1.28356e-155	6.38385e-143	9.12753e-131	3.75189e-119	4.43411e-108	1.50682e-97	1.47253e-87	4.13888e-78	3.34656e-69	7.78597e-61	5.21383e-53	1.00529e-45	5.58371e-39	8.93909e-33	4.12771e-27	5.50218e-22	2.11939e-17
5	6.98477e-86	8.29422e-83	8.65003e-80	7.92283e-77	6.37331e-74	4.50271e-71	2.79388e-68	1.52254e-65	7.28723e-63	3.06329e-60	1.13097e-57	3.66736e-55	1.04448e-52	2.61276e-50	5.74053e-48	1.10781e-45	1.8778e-43	2.79582e-41	3.6564e-39	4.20045e-37	4.23883e-35	3.75767e-33	2.92637e-31	2.00215e-29	1.20348e-27	6.35594e-26	2.94949e-24	1.20274e-22	4.31007e-21	1.35746e-19	3.75793e-18	9.14526e-17	1.95674e-15	3.68151e-14	6.09196e-13	8.86783e-12	1.13583e-10	1.28047e-09	1.27094e-08	1.11109e-07	8.5592e-07	5.81302e-06	3.48269e-05	0.000184193	0.000860646	0.00355611	0.0130073	0.0421688	0.121338
6	0	0	0	0	0	0	0	0	0	0	0	0	0	0	0	0	0	0	0	0	0	0	7.5314e-311	2.84588e-292	2.87413e-274	7.75793e-257	5.59672e-240	1.07912e-223	5.56104e-208	7.65933e-193	2.81951e-178	2.774e-164	7.29438e-151	5.12648e-138	9.62938e-126	4.83422e-114	6.4864e-103	2.32611e-92	2.22949e-82	5.71123e-73	3.91023e-64	7.15525e-56	3.49942e-48	4.5742e-41	1.59803e-34	1.49211e-28	3.72365e-23	2.48362e-18	4.42746e-14
7	1.24447e-133	3.04066e-129	6.26991e-125	1.0911e-120	1.60242e-116	1.9861e-112	2.07748e-108	1.83394e-104	1.3663e-100	8.59057e-97	4.55841e-93	2.04137e-89	7.7152e-86	2.4609e-82	6.62466e-79	1.50508e-75	2.88591e-72	4.67024e-69	6.37871e-66	7.35307e-63	7.15405e-60	5.87477e-57	4.07186e-54	2.38215e-51	1.17633e-48	4.90328e-46	1.72527e-43	5.12462e-41	1.28505e-38	2.72054e-36	4.86294e-34	7.3398e-32	9.35515e-30	1.00704e-27	9.15631e-26	7.03297e-24	4.56428e-22	2.50324e-20	1.16044e-18	4.54829e-17	1.50763e-15	4.22776e-14	1.00335e-12	2.01604e-11	3.43129e-10	4.94943e-09	6.05406e-08	6.28375e-07	5.53854e-06
8	5.17577e-258	1.64224e-249	3.75098e-241	6.16736e-233	7.29964e-225	6.21942e-217	3.81457e-209	1.68418e-201	5.35276e-194	1.22466e-186	2.01696e-179	2.39127e-172	2.04082e-165	1.2538e-158	5.54498e-152	1.7653e-145	4.0456e-139	6.67413e-133	7.92598e-127	6.77577e-121	4.16976e-115	1.84719e-109	5.89056e-104	1.35223e-98	2.23455e-93	2.65814e-88	2.27621e-83	1.40312e-78	6.22623e-74	1.98885e-69	4.57328e-65	7.57012e-61	9.02041e-57	7.73749e-53	4.77778e-49	2.12376e-45	6.7958e-42	1.56544e-38	2.59595e-35	3.09906e-32	2.66346e-29	1.64801e-26	7.34157e-24	2.35485e-21	5.43904e-19	9.04731e-17	1.08401e-14	9.3577e-13	5.82211e-11
9	1.466e-244	1.27943e-235	7.5995e-227	3.07216e-218	8.45261e-210	1.5828e-201	2.01721e-193	1.7497e-185	1.03291e-177	4.15006e-170	1.13483e-162	2.11202e-155	2.67519e-148	2.30621e-141	1.3531e-134	5.4032e-128	1.46846e-121	2.71618e-115	3.41936e-109	2.92968e-103	1.70838e-97	6.78011e-92	1.83138e-86	3.36672e-81	4.21236e-76	3.58701e-71	2.07888e-66	8.20004e-62	2.20136e-57	4.02215e-53	5.00169e-49	4.23319e-45	2.43845e-41	9.56003e-38	2.55098e-34	4.63304e-31	5.72723e-28	4.81903e-25	2.76016e-22	1.07622e-19	2.85703e-17	5.16475e-15	6.35945e-13	5.33582e-11	3.05253e-09	1.19183e-07	3.18064e-06	5.81615e-05	0.000731743
10	0	0	0	0	0	0	0	0	0	0	0	0	0	0	0	0	0	0	0	0	0	7.14332e-315	3.92011e-297	6.57024e-280	3.36317e-263	5.25775e-247	2.51036e-231	3.66063e-216	1.63027e-201	2.21743e-187	9.21134e-174	1.16864e-160	4.52816e-148	5.35856e-136	1.93668e-124	2.13774e-113	7.20665e-103	7.41988e-93	2.33316e-83	2.24067e-74	6.57194e-66	5.88701e-58	1.61057e-50	1.3457e-43	3.43403e-37	2.67635e-31	6.37038e-26	4.63098e-21	1.02818e-16
11	7.19884e-10	1.38887e-09	2.65236e-09	5.01394e-09	9.38213e-09	1.7378e-08	3.18621e-08	5.78267e-08	1.03887e-07	1.84746e-07	3.25214e-07	5.66692e-07	9.77483e-07	1.669e-06	2.82093e-06	4.71974e-06	7.81689e-06	1.28157e-05	2.07993e-05	3.34158e-05	5.31442e-05	8.36689e-05	0.0001304	0.000201189	0.000307285	0.000464621	0.000695471	0.00103059	0.00151192	0.00219588	0.00315743	0.00449482	0.00633507	0.00884015	0.0122137	0.0167079	0.0226307	0.030352	0.0403089	0.0530098	0.0690346	0.0890331	0.113718	0.143853	0.180237	0.22368	0.274976	0.334869	0.404014
12	5.9002e-78	1.76657e-75	4.82143e-73	1.19951e-70	2.72028e-68	5.62355e-66	1.05973e-63	1.82041e-61	2.85058e-59	4.06904e-57	5.29478e-55	6.28063e-53	6.79142e-51	6.6946e-49	6.01587e-47	4.92818e-45	3.6804e-43	2.50569e-41	1.55521e-39	8.80012e-38	4.53976e-36	2.13515e-34	9.15557e-33	3.57942e-31	1.27592e-29	4.14695e-28	1.22897e-26	3.32109e-25	8.18391e-24	1.83909e-22	3.76902e-21	7.04471e-20	1.20098e-18	1.86757e-17	2.64925e-16	3.42859e-15	4.04856e-14	4.36244e-13	4.29006e-12	3.85094e-11	3.15586e-10	2.36156e-09	1.61402e-08	1.00775e-07	5.74979e-07	2.99876e-06	1.43011e-05	6.23875e-05	0.000249061
13	6.38682e-77	2.09783e-74	6.25203e-72	1.69059e-69	4.14787e-67	9.23388e-65	1.86517e-62	3.41848e-60	5.68501e-58	8.57862e-56	1.17462e-53	1.4594e-51	1.64535e-49	1.68327e-47	1.56268e-45	1.31647e-43	1.00645e-41	6.98267e-40	4.39653e-38	2.5123e-36	1.30293e-34	6.13301e-33	2.62028e-31	1.01617e-29	3.57722e-28	1.14318e-26	3.31666e-25	8.73648e-24	2.08956e-22	4.5383e-21	8.95152e-20	1.60366e-18	2.60973e-17	3.85838e-16	5.18329e-15	6.32807e-14	7.02237e-13	7.08487e-12	6.50001e-11	5.42424e-10	4.11835e-09	2.84573e-08	1.79015e-07	1.02554e-06	5.35238e-06	2.54583e-05	0.000110401	0.000436669	0.00157597
14	1.03128e-205	8.28851e-199	5.0768e-192	2.36983e-185	8.43061e-179	2.28567e-172	4.72261e-166	7.43643e-160	8.92402e-154	8.16151e-148	5.68845e-142	3.02156e-136	1.22316e-130	3.77352e-125	8.87207e-120	1.58971e-114	2.17081e-109	2.25913e-104	1.79174e-99	1.08298e-94	4.98865e-90	1.75129e-85	4.68538e-81	9.55316e-77	1.48444e-72	1.75789e-68	1.58648e-64	1.09117e-60	5.71955e-57	2.28479e-53	6.95574e-50	1.61382e-46	2.85352e-43	3.8452e-40	3.94886e-37	3.09057e-34	1.84339e-31	8.37939e-29	2.90282e-26	7.66374e-24	1.54197e-21	2.36442e-19	2.76304e-17	2.46073e-15	1.67014e-13	8.63891e-12	3.40549e-10	1.0231e-08	2.3425e-07
15	2.31577e-248	4.95647e-240	7.64483e-232	8.49737e-224	6.8065e-216	3.92906e-208	1.63448e-200	4.90001e-193	1.05863e-185	1.64826e-178	1.84944e-171	1.49551e-164	8.71518e-158	3.66018e-151	1.10782e-144	2.41647e-138	3.79873e-132	4.30371e-126	3.51396e-120	2.06777e-114	8.76925e-109	2.68027e-103	5.90408e-98	9.37318e-93	1.07247e-87	8.84394e-83	5.25624e-78	2.25151e-73	6.95096e-69	1.54664e-64	2.48035e-60	2.86693e-56	2.38839e-52	1.4341e-48	6.2065e-45	1.93603e-41	4.35291e-38	7.05441e-35	8.24072e-32	6.93916e-29	4.21216e-26	1.84325e-23	5.81541e-21	1.32294e-18	2.17032e-16	2.56818e-14	2.19262e-12	1.35116e-10	6.01303e-09
16	0	0	0	0	1.79408e-317	4.66509e-306	7.49072e-295	7.42731e-284	4.54762e-273	1.71942e-262	4.01443e-252	5.78775e-242	5.15277e-232	2.8328e-222	9.61694e-213	2.01605e-203	2.60983e-194	2.08625e-185	1.02983e-176	3.13912e-168	5.90875e-160	6.86797e-152	4.92953e-144	2.18488e-136	5.9799e-129	1.01066e-121	1.05478e-114	6.79768e-108	2.70524e-101	6.64807e-95	1.00886e-88	9.45387e-83	5.47059e-77	1.95481e-71	4.31339e-66	5.87733e-61	4.94525e-56	2.56948e-51	8.24427e-47	1.63348e-42	1.99865e-38	1.51018e-34	7.04702e-31	2.03091e-27	3.61515e-24	3.97532e-21	2.70103e-18	1.13439e-15	2.94669e-13
[truncated: 151 more columns]

## Sheet: Fig1b_velocity_reach_start
Unnamed: 0	-0.5	-0.49	-0.48	-0.47	-0.46	-0.45	-0.44	-0.43	-0.42	-0.41	-0.4	-0.39	-0.38	-0.37	-0.36	-0.35	-0.34	-0.33	-0.32	-0.31	-0.3	-0.29	-0.28	-0.27	-0.26	-0.25	-0.24	-0.23	-0.22	-0.21	-0.2	-0.19	-0.18	-0.17	-0.16	-0.15	-0.14	-0.13	-0.12	-0.11	-0.1	-0.09	-0.08	-0.07	-0.06	-0.05	-0.04	-0.03	-0.02
0	1.22061	1.3162	1.08044	0.529235	-0.15875	-0.725727	-0.984357	-0.877435	-0.528717	-0.0714123	0.32342	0.467438	0.283151	-0.136599	-0.565435	-0.766853	-0.674205	-0.424254	-0.220979	-0.167271	-0.214265	-0.246165	-0.198554	-0.103781	-0.046424	-0.0945878	-0.267399	-0.535577	-0.825876	-1.03293	-1.05327	-0.880207	-0.596833	-0.31574	-0.144092	-0.13886	-0.303954	-0.593085	-0.918413	-1.1784	-1.29928	-1.27737	-1.21723	-1.34058	-1.90159	-2.97097	-4.1892	-4.72831	-3.64714
1	0.902116	1.08931	1.29473	1.4874	1.6418	1.79582	1.98053	2.19514	2.40899	2.59085	2.72828	2.81265	2.83864	2.75865	2.54887	2.23493	1.90033	1.65326	1.56982	1.64976	1.81258	1.93771	1.92832	1.76538	1.51659	1.28604	1.13557	1.04236	0.933992	0.771323	0.597676	0.501908	0.528322	0.623115	0.674332	0.609321	0.455515	0.31006	0.256428	0.309964	0.431075	0.571769	0.694236	0.741251	0.606664	0.180377	-0.51561	-1.18921	-1.28435
2	0.0169135	0.162519	0.223953	0.254095	0.306302	0.391205	0.46976	0.494045	0.459564	0.41352	0.408831	0.458181	0.541965	0.653776	0.818252	1.0539	1.32694	1.55508	1.66022	1.61814	1.4665	1.27706	1.11822	1.02644	0.996425	0.992541	0.973041	0.90456	0.800864	0.678711	0.572429	0.505631	0.473596	0.44654	0.394376	0.31047	0.211537	0.117013	0.0339814	-0.0338561	-0.0650963	-0.0215748	0.105861	0.22997	0.151764	-0.328667	-1.18812	-1.99114	-1.94273
3	-0.902128	-0.79922	-0.710594	-0.569746	-0.39519	-0.291522	-0.342451	-0.505625	-0.696353	-0.776267	-0.690854	-0.496605	-0.310269	-0.237413	-0.299208	-0.428138	-0.517298	-0.490764	-0.348831	-0.159358	-0.00476646	0.0740486	0.0964893	0.115398	0.171093	0.261623	0.345602	0.370013	0.303663	0.156997	-0.0227783	-0.176785	-0.265321	-0.278485	-0.231187	-0.150532	-0.0689249	-0.0199758	-0.0270059	-0.0850749	-0.15398	-0.182209	-0.160498	-0.167994	-0.356113	-0.84234	-1.55098	-2.10491	-1.89245
4	-1.75069	-1.6504	-1.57301	-1.44575	-1.20983	-0.870043	-0.491264	-0.161418	0.0921641	0.299008	0.510091	0.741415	0.953918	1.08401	1.09182	0.985383	0.808201	0.61002	0.428038	0.287692	0.209075	0.198374	0.231597	0.25186	0.194907	0.0339727	-0.191784	-0.392358	-0.477152	-0.405747	-0.209374	0.025027	0.196914	0.237803	0.138573	-0.0513433	-0.249312	-0.37707	-0.392196	-0.296443	-0.120453	0.0934634	0.287441	0.369885	0.223578	-0.224131	-0.887859	-1.44955	-1.41354
5	1.13497	1.67259	2.21059	2.56993	2.69839	2.6341	2.44394	2.18813	1.90913	1.62489	1.32781	1.0074	0.69443	0.482358	0.481351	0.724319	1.10991	1.45243	1.61162	1.58989	1.50807	1.48989	1.56809	1.68323	1.74509	1.68846	1.49444	1.18946	0.834326	0.503483	0.257137	0.118766	0.0728282	0.0857281	0.132285	0.202298	0.282327	0.338564	0.332196	0.26505	0.208658	0.264113	0.453391	0.617669	0.434221	-0.379103	-1.72964	-2.9055	-2.70622
6	-0.560753	-0.874298	-0.885969	-0.519717	0.0827326	0.649979	0.964474	0.985432	0.825987	0.637734	0.519392	0.509502	0.623934	0.864004	1.17875	1.44349	1.51929	1.36803	1.11278	0.959208	1.02369	1.2224	1.3407	1.22878	0.931698	0.629931	0.468934	0.451726	0.470165	0.40964	0.22756	-0.0348701	-0.289522	-0.45339	-0.488939	-0.416556	-0.299204	-0.211169	-0.19821	-0.23526	-0.211736	0.00757531	0.441854	0.865661	0.841434	-0.00528583	-1.57332	-3.03023	-3.02041
7	-1.07532	-0.911447	-0.591963	-0.251473	-0.0225176	0.0239554	-0.0894453	-0.265153	-0.385821	-0.367986	-0.193821	0.0747753	0.302198	0.328704	0.0700803	-0.391736	-0.822619	-0.977574	-0.765923	-0.304396	0.176084	0.484279	0.569916	0.516929	0.452934	0.451838	0.499426	0.529359	0.481971	0.343725	0.161404	0.0332065	0.0649656	0.294711	0.634048	0.889021	0.867261	0.500783	-0.0984443	-0.673911	-0.925795	-0.650886	0.112722	1.01317	1.48878	1.07983	-0.197909	-1.69495	-2.36245
8	-0.460808	-0.488751	-0.526317	-0.517444	-0.426274	-0.271237	-0.121904	-0.0408354	-0.0232935	-0.035086	-0.0043546	0.0932863	0.219981	0.31948	0.368424	0.390065	0.421937	0.478874	0.549158	0.619156	0.692001	0.777517	0.864269	0.903845	0.827658	0.592008	0.225543	-0.158465	-0.411594	-0.441224	-0.273324	-0.0309865	0.152807	0.216336	0.188781	0.145518	0.138677	0.157564	0.151878	0.095354	0.0235349	0.00304839	0.0637965	0.162185	0.203838	0.099145	-0.18276	-0.571532	-0.866889
9	-2.08596	-1.96739	-1.60011	-1.05064	-0.529181	-0.209024	-0.129658	-0.154581	-0.0741571	0.24333	0.770486	1.35378	1.81752	2.06351	2.10939	2.05544	2.02696	2.07757	2.23769	2.4841	2.76449	3.00126	3.1072	3.02735	2.78604	2.46222	2.13789	1.84393	1.55045	1.22599	0.894981	0.629678	0.491098	0.481112	0.541112	0.589394	0.568728	0.47226	0.335255	0.212426	0.163097	0.234195	0.418166	0.601415	0.568325	0.118727	-0.728341	-1.57777	-1.70985
10	-0.425615	-0.283133	-0.240845	-0.368922	-0.621552	-0.84363	-0.874088	-0.668504	-0.343596	-0.108834	-0.12827	-0.403438	-0.767194	-1.00309	-0.995567	-0.788352	-0.519646	-0.311114	-0.205608	-0.179812	-0.190559	-0.208174	-0.224204	-0.244294	-0.277286	-0.324814	-0.373113	-0.392314	-0.350519	-0.239145	-0.0902713	0.0322878	0.0664242	-0.0116098	-0.171926	-0.348394	-0.478934	-0.542571	-0.565865	-0.590152	-0.623928	-0.627406	-0.558686	-0.454074	-0.462638	-0.760894	-1.35845	-1.92373	-1.80834
11	-0.230403	-0.43822	-0.617684	-0.706956	-0.685281	-0.574602	-0.427415	-0.30345	-0.242949	-0.249334	-0.291282	-0.323453	-0.3145	-0.266998	-0.216587	-0.207175	-0.256029	-0.335446	-0.388576	-0.367575	-0.26184	-0.0960093	0.0918871	0.267046	0.399062	0.460254	0.43518	0.335682	0.203034	0.0895384	0.0313463	0.0313709	0.0623422	0.0851781	0.069405	0.0067389	-0.0836497	-0.160988	-0.183601	-0.135611	-0.0380768	0.0669594	0.144491	0.178644	0.157944	0.0550128	-0.16148	-0.46599	-0.702011
12	0.128483	0.141315	0.136189	0.123944	0.103173	0.0503371	-0.0536523	-0.182737	-0.261711	-0.219379	-0.053845	0.155842	0.304549	0.333124	0.260218	0.155175	0.080353	0.0522913	0.0482792	0.0400008	0.0170791	-0.0146393	-0.0462189	-0.0727231	-0.0921088	-0.10345	-0.107978	-0.109381	-0.11022	-0.107823	-0.0957073	-0.0701898	-0.0348282	0.00228238	0.0349631	0.0622834	0.0860001	0.105144	0.112672	0.0971831	0.0508979	-0.0173397	-0.0734102	-0.0704916	0.010134	0.11321	0.109326	-0.115843	-0.497367
13	0.595371	0.583812	0.58955	0.633286	0.723662	0.852485	0.989043	1.07448	1.03062	0.801251	0.413516	-0.00089017	-0.275924	-0.326572	-0.187949	0.0651851	0.410459	0.858631	1.34835	1.70009	1.71848	1.36009	0.792107	0.274157	-0.0205075	-0.086475	-0.0335454	0.0184785	0.00887395	-0.0580543	-0.146112	-0.222806	-0.274051	-0.296452	-0.282943	-0.220341	-0.104276	0.0420775	0.166938	0.2146	0.160672	0.0326338	-0.0997976	-0.163228	-0.131726	-0.0606914	-0.0676349	-0.241493	-0.512057
14	-0.185083	-0.0984407	0.12566	0.479191	0.864346	1.10233	1.04133	0.701444	0.308427	0.140139	0.305202	0.663593	0.958343	1.02034	0.86708	0.646065	0.502969	0.482061	0.518584	0.512486	0.416609	0.26879	0.152264	0.129036	0.20173	0.32327	0.433468	0.490745	0.484183	0.42911	0.352842	0.276472	0.202456	0.116883	0.00395737	-0.140008	-0.302487	-0.457852	-0.570574	-0.600881	-0.521744	-0.342802	-0.118747	0.0732601	0.17133	0.147741	-0.000153193	-0.249633	-0.501686
15	-0.201166	-0.117015	-0.0182534	0.0642444	0.116761	0.139399	0.136233	0.111531	0.073626	0.0376294	0.0213741	0.0382061	0.0913227	0.169526	0.246242	0.288536	0.275	0.20722	0.103674	-0.0141914	-0.126757	-0.211634	-0.244074	-0.209742	-0.120365	-0.0166893	0.048132	0.0367699	-0.0507321	-0.177031	-0.287915	-0.338061	-0.308063	-0.208995	-0.0776024	0.0350983	0.0817782	0.0418936	-0.0593074	-0.15309	-0.162165	-0.0533801	0.132222	0.301659	0.365731	0.275883	0.0215836	-0.364535	-0.738443
16	-0.163863	-0.13006	-0.0964542	-0.0576877	0.00076062	0.0866512	0.184211	0.255538	0.262905	0.196557	0.0878685	-0.00310269	-0.0209995	0.0505314	0.179335	0.310391	0.406778	0.470643	0.528012	0.595551	0.660083	0.685709	0.641216	0.526894	0.378681	0.244753	0.155241	0.110701	0.093093	0.0836039	0.0739918	0.0690992	0.081719	0.121276	0.182069	0.240362	0.265733	0.242106	0.183917	0.132185	0.129734	0.193892	0.307365	0.42923	0.509426	0.494775	0.338927	0.0422498	-0.276819
[truncated: 51 more columns]

## Sheet: Fig1b_velocity_retraction_start
Unnamed: 0	-0.5	-0.49	-0.48	-0.47	-0.46	-0.45	-0.44	-0.43	-0.42	-0.41	-0.4	-0.39	-0.38	-0.37	-0.36	-0.35	-0.34	-0.33	-0.32	-0.31	-0.3	-0.29	-0.28	-0.27	-0.26	-0.25	-0.24	-0.23	-0.22	-0.21	-0.2	-0.19	-0.18	-0.17	-0.16	-0.15	-0.14	-0.13	-0.12	-0.11	-0.1	-0.09	-0.08	-0.07	-0.06	-0.05	-0.04	-0.03	-0.02
0	-0.0776526	0.044761	0.152817	0.224518	0.236026	0.157667	-0.0204007	-0.26496	-0.510952	-0.69282	-0.769127	-0.738229	-0.646665	-0.574419	-0.58677	-0.678857	-0.765976	-0.746148	-0.590909	-0.378484	-0.228893	-0.196818	-0.222399	-0.182699	0.00801765	0.340396	0.743915	1.17337	1.64922	2.20114	2.78383	3.27934	3.60524	3.81734	4.07415	4.46611	4.88551	5.10587	5.0157	4.7761	4.7634	5.36891	6.8032	8.99407	11.6035	14.1174	15.903	16.2207	14.3711
1	1.96081	1.72263	1.46245	1.29898	1.2866	1.38148	1.47572	1.47609	1.36951	1.22826	1.15306	1.1986	1.34112	1.51411	1.67719	1.85245	2.0983	2.45266	2.89814	3.37399	3.82134	4.2266	4.62874	5.08596	5.636	6.28876	7.04744	7.91934	8.89582	9.92389	10.9035	11.7167	12.2646	12.4788	12.3138	11.764	10.9364	10.1274	9.78664	10.3044	11.7001	13.4363	14.5955	14.4192	12.8426	10.5474	8.43069	6.92142	5.7117
2	1.68416	1.46488	1.16812	0.951971	0.938151	1.14359	1.46801	1.74815	1.84662	1.7216	1.43817	1.12116	0.883023	0.770461	0.75699	0.776477	0.768211	0.706441	0.608156	0.524674	0.519419	0.63657	0.878807	1.21379	1.60567	2.04256	2.53505	3.09366	3.72172	4.44763	5.37181	6.66827	8.50209	10.8881	13.5738	16.0358	17.6244	17.8208	16.5118	14.1489	11.673	10.1646	10.3149	11.9785	14.1295	15.368	14.7108	12.1079	8.32333
3	0.106512	0.183568	0.223767	0.241465	0.244168	0.233445	0.218792	0.225407	0.284656	0.413952	0.601889	0.811049	0.998629	1.1402	1.23835	1.3126	1.38312	1.45909	1.53186	1.57455	1.5592	1.49191	1.43468	1.47807	1.67617	2.00606	2.39707	2.80376	3.25131	3.81576	4.57204	5.57183	6.86905	8.54154	10.6455	13.1018	15.5916	17.5708	18.4766	18.0859	16.8143	15.6487	15.5839	16.8613	18.6254	19.3924	18.0376	14.5119	9.73697
4	-0.208435	-0.0105508	0.185408	0.31953	0.406001	0.492025	0.598998	0.705066	0.778167	0.816076	0.848825	0.906107	0.992096	1.09546	1.21354	1.35258	1.50413	1.63519	1.71215	1.73227	1.7256	1.72774	1.75575	1.81047	1.89658	2.0355	2.25796	2.59015	3.05612	3.69862	4.59189	5.81619	7.39256	9.21669	11.0489	12.5905	13.6147	14.0689	14.0749	13.8345	13.5226	13.2442	13.0563	12.9947	13.047	13.0741	12.753	11.6341	9.35006
5	1.82036	1.49503	1.09586	0.722767	0.456807	0.336196	0.354736	0.472636	0.63027	0.768102	0.855863	0.913133	0.991574	1.11823	1.25015	1.29929	1.22352	1.10139	1.10551	1.3789	1.9155	2.55093	3.07773	3.40302	3.6403	4.07093	4.9848	6.48382	8.37205	10.2224	11.5991	12.2932	12.396	12.1497	11.7011	10.9796	9.81596	8.19873	6.44723	5.15344	4.92515	6.08013	8.45216	11.4111	14.0946	15.7258	15.8345	14.2899	11.2346
6	0.169479	0.213603	0.244549	0.18585	0.0827543	0.055827	0.200013	0.50621	0.865529	1.1474	1.2845	1.30635	1.31515	1.43171	1.73592	2.214	2.73334	3.08409	3.10235	2.81041	2.45396	2.37582	2.80823	3.7452	4.98623	6.29622	7.54985	8.77007	10.0615	11.5007	13.0506	14.521	15.5726	15.7864	14.8489	12.81	10.2416	8.1168	7.37711	8.38711	10.6285	12.907	14.0022	13.3429	11.2583	8.67667	6.5082	5.10703	4.13389
7	0.099867	-0.0146418	-0.0496897	-0.0474621	-0.0873552	-0.206175	-0.336811	-0.334779	-0.0770844	0.438704	1.05509	1.50825	1.57651	1.24827	0.763501	0.452223	0.485191	0.759547	1.02827	1.15118	1.2264	1.48102	2.03902	2.79224	3.48183	3.90607	4.08703	4.27798	4.80853	5.87583	7.42454	9.19024	10.8652	12.2661	13.3856	14.3021	15.0391	15.4988	15.5169	14.9979	14.0464	12.9904	12.2406	12.0623	12.4382	13.099	13.6076	13.386	11.7987
8	0.528582	0.351702	0.232381	0.18243	0.167186	0.147987	0.123095	0.131217	0.217077	0.388736	0.60077	0.777707	0.861491	0.845913	0.772341	0.69818	0.66894	0.705141	0.795993	0.904622	0.996625	1.07234	1.16395	1.29846	1.47385	1.67818	1.92738	2.27789	2.80087	3.54417	4.51656	5.70194	7.0816	8.63914	10.3408	12.1009	13.7543	15.0715	15.8427	16.002	15.699	15.2473	14.9643	15.0015	15.2507	15.3551	14.8201	13.2107	10.3611
9	2.18328	1.84379	1.57491	1.41456	1.31874	1.1983	1.00654	0.794809	0.675006	0.720618	0.89147	1.04336	1.02553	0.80636	0.525741	0.409103	0.600837	1.0645	1.63623	2.16832	2.63251	3.11678	3.7443	4.58369	5.60741	6.7159	7.80409	8.81962	9.76618	10.6436	11.3739	11.785	11.6807	10.9581	9.71117	8.26855	7.1186	6.70863	7.20403	8.37116	9.68896	10.6239	10.8847	10.5093	9.77135	8.99475	8.35612	7.73437	6.70868
10	0.174287	0.0784563	0.0454356	0.0748448	0.125652	0.150465	0.126391	0.067713	0.0153295	0.00877897	0.0608659	0.154705	0.261435	0.359281	0.439978	0.50355	0.549692	0.573426	0.568981	0.539895	0.505384	0.49184	0.515884	0.584127	0.717433	0.966569	1.38386	1.9667	2.63501	3.29093	3.93316	4.72374	5.91897	7.69192	9.97595	12.4364	14.571	15.8721	15.9985	14.936	13.1074	11.3463	10.6338	11.5982	14.0107	16.6725	17.9338	16.6078	12.6596
11	0.179462	0.24985	0.221481	0.109199	-0.0200152	-0.0850047	-0.0329295	0.133216	0.354044	0.544356	0.642309	0.646029	0.611167	0.614709	0.715804	0.935269	1.24921	1.58816	1.85396	1.9698	1.93972	1.86068	1.85975	2.0011	2.24076	2.46536	2.58314	2.60313	2.65718	2.9568	3.70006	4.94931	6.52484	8.00566	8.90884	8.97032	8.31701	7.39865	6.74916	6.73003	7.38187	8.48356	9.80656	11.3413	13.2251	15.369	17.1281	17.4101	15.2579
12	-0.12111	-0.0684983	-0.0511653	-0.0555384	-0.058691	-0.0476177	-0.022435	0.0132101	0.0608988	0.127308	0.215928	0.31541	0.394459	0.417811	0.383333	0.348387	0.409115	0.641924	1.05448	1.57382	2.06538	2.38074	2.43785	2.29749	2.15826	2.24039	2.64743	3.34041	4.25607	5.4481	7.09127	9.30918	11.9563	14.5455	16.4122	17.0381	16.345	14.7662	13.0093	11.6234	10.6711	9.79907	8.69503	7.53443	6.94252	7.41879	8.71975	9.79491	9.39212
13	0.652272	0.61193	0.503801	0.363924	0.262049	0.254786	0.346101	0.481635	0.578803	0.575709	0.474698	0.3555	0.341132	0.525973	0.910632	1.3967	1.85374	2.21217	2.51262	2.87117	3.38195	4.03253	4.70008	5.2234	5.48879	5.48488	5.32336	5.22428	5.45172	6.2047	7.50691	9.15582	10.7714	11.9309	12.3255	11.869	10.7303	9.29364	8.04922	7.42291	7.59201	8.39223	9.4088	10.2244	10.6402	10.6715	10.3259	9.421	7.67753
14	0.374867	0.18368	-0.00518358	-0.111574	-0.0913923	0.0486737	0.253552	0.436994	0.523442	0.507553	0.47818	0.548322	0.721062	0.831989	0.679514	0.245418	-0.244671	-0.512139	-0.456216	-0.184659	0.132199	0.390492	0.56658	0.672423	0.734459	0.806041	0.973099	1.32919	1.93754	2.80774	3.89219	5.09786	6.32579	7.53715	8.78111	10.1124	11.4504	12.5494	13.1555	13.2088	12.8997	12.5643	12.5416	13.0474	14.0362	15.0958	15.5034	14.5004	11.6621
15	0.0476604	-0.230794	-0.443962	-0.496227	-0.37465	-0.146221	0.086891	0.239952	0.284551	0.261858	0.259151	0.351468	0.540991	0.746174	0.863151	0.851867	0.763372	0.681936	0.650041	0.658711	0.700548	0.808221	1.03201	1.40002	1.92589	2.64924	3.62479	4.82612	6.05888	7.02928	7.57657	7.8539	8.21643	8.87386	9.66544	10.2059	10.2454	9.88042	9.44404	9.21678	9.24104	9.41375	9.77487	10.6875	12.6205	15.5698	18.5782	19.9156	17.9984
16	0.0939295	0.134865	0.223857	0.336235	0.444979	0.5259	0.564455	0.564081	0.551418	0.571353	0.668607	0.863526	1.1383	1.44476	1.72995	1.96511	2.16125	2.35993	2.60206	2.8966	3.21662	3.52642	3.81351	4.10301	4.45893	4.97599	5.74596	6.79291	8.01745	9.21218	10.1681	10.8078	11.2345	11.6381	12.1282	12.6428	13.0148	13.1211	12.9597	12.5955	12.0712	11.4069	10.6956	10.169	10.0989	10.5423	11.119	11.068	9.63151
[truncated: 51 more columns]

## Sheet: Fig1c
Unnamed: 0	AP	DV	ML
0	890	457	747
1	890	462	747
2	890	520	743
3	890	485	745
4	890	453	747
5	890	495	745
6	890	522	743
7	890	514	744
8	890	508	744
9	890	503	744
10	890	488	745
11	890	485	745
12	890	475	746
13	890	468	746
14	890	468	746
15	890	465	747
16	890	455	747
17	890	461	734
18	890	528	731
19	890	521	732
20	890	522	731
21	890	517	732
22	890	513	732
23	890	512	732
24	890	508	732
25	890	506	732
26	890	502	732
27	890	504	732
28	890	492	733
29	890	497	733
30	890	496	733
31	890	497	733
32	890	492	733
33	890	492	733
34	890	492	733
35	890	492	733
36	890	486	733
37	890	481	733
38	890	478	734
39	890	472	734
40	890	476	734
41	890	474	734
42	890	472	734
43	890	470	734
44	890	468	734
45	890	464	734
46	880	535	734
47	880	533	734
48	880	527	735
49	880	525	735
50	880	522	735
51	880	520	735
52	880	513	735
53	880	512	735
54	880	505	735
55	880	507	735
56	880	502	735
57	880	499	736
58	880	496	736
59	880	494	736
60	880	489	736
61	880	478	736
62	880	464	737
63	880	458	737
64	890	501	723
65	890	493	723
66	890	491	723
67	890	476	724
68	890	475	724
69	890	521	721
70	890	510	722
71	890	509	722
72	890	498	723
73	890	490	723
74	890	486	723
75	880	526	740
76	880	518	741
77	880	515	741
78	880	510	741
79	880	508	741
80	880	505	741
81	880	502	742
82	880	503	741
83	880	498	742
84	880	494	742
85	880	494	742
86	880	486	743
87	880	481	743
88	880	483	743
89	880	473	743
90	880	465	744
91	880	465	744
92	880	465	744
93	880	462	744
94	880	463	744
95	880	460	744
96	880	455	744
97	880	521	740
98	880	492	742
99	880	487	742
100	880	486	743
101	880	479	743
102	880	476	743
103	890	531	731
104	890	529	731
105	890	524	730
106	890	520	730
107	890	513	730
108	890	513	730
109	890	513	730
110	890	511	730
111	890	509	730
112	890	509	730
113	890	506	730
114	890	506	730
115	890	500	730
116	890	495	730
117	890	487	729
118	890	489	729
119	890	487	729
120	890	478	729
121	890	480	729
122	890	471	729
123	890	495	730
124	890	495	730
125	890	485	729
126	890	480	729
127	890	478	729
128	840	558	725
129	850	548	727
130	850	540	728
131	850	536	729
132	850	536	729
133	850	533	729
134	850	531	729
135	850	530	730
136	850	528	730
137	850	520	731
138	850	515	732
139	850	511	732
140	850	511	732
141	850	507	733
142	850	498	734
143	850	500	734
144	850	495	735
145	850	488	736
146	850	492	735
147	850	492	735
148	850	488	736
149	850	480	737
150	850	482	737
151	850	477	737
152	850	544	728
153	850	518	731
154	850	482	737
155	850	476	738
156	850	472	738
157	850	467	739
158	890	501	769
159	890	490	769
160	890	488	769
161	890	488	769
162	890	491	727
163	890	487	727
164	890	510	727
165	890	501	727
166	890	498	727
167	890	494	727
168	890	501	769
169	890	492	769
170	890	492	769
171	890	482	770
172	890	520	749
173	890	488	769
174	890	462	771
175	890	506	749
176	890	490	750
177	890	493	750
178	890	480	750
179	890	443	771
180	890	447	771
181	890	472	770
182	890	526	726
183	890	463	751
184	890	469	770
185	890	455	751
186	870	550	694
187	890	518	749
188	890	454	751
189	890	454	771
190	890	446	771
191	890	442	771
192	890	440	772
193	890	441	772
194	890	512	749
195	890	502	749
196	890	488	750
197	890	488	750
198	890	480	750
199	890	472	750
200	890	515	749
201	890	515	749
202	890	510	749
203	890	512	749
204	890	502	749
205	890	499	749
206	890	496	750
207	890	474	750
208	890	476	750
209	890	470	750
210	890	469	750
211	890	451	751
212	890	518	726
213	890	483	728
214	890	482	728
215	890	476	728
216	890	526	726
217	890	515	726
218	890	502	727
219	890	490	727
220	890	484	728
221	890	482	728
222	890	474	728
223	880	476	789
224	880	477	789
225	880	473	789
226	880	474	789
227	880	471	789
228	880	472	789
229	880	466	789
230	880	464	789
231	880	460	790
232	880	457	790
233	880	458	790
234	880	456	790
235	880	455	790
236	880	499	768
237	880	502	768
238	880	499	768
239	880	487	768
240	880	482	768
241	880	484	768
242	880	463	769
243	880	454	769
244	890	506	768
245	890	508	767
246	880	498	768
247	880	496	768
248	880	490	768
249	880	486	768
250	880	484	768
251	880	482	768
252	880	482	768
253	880	479	768
254	880	472	769
255	880	475	769
256	880	466	769
257	880	469	769
258	880	466	769
259	880	456	769
260	880	518	744
261	880	516	745
262	880	508	745
263	880	506	745
264	880	502	745
265	880	502	745
266	880	500	745
267	880	498	745
268	880	498	745
269	880	497	745
270	880	492	745
271	880	485	745
272	880	482	745
273	880	484	745
274	880	480	745
275	880	476	745
276	880	472	746
277	880	472	746
278	880	464	746
279	880	460	746
280	880	460	746
281	880	455	746
282	880	528	744
283	880	527	744
284	880	518	744
285	880	516	745
286	880	515	745
287	880	494	745
288	880	493	745
289	880	480	745
290	880	480	745
291	880	474	745
292	880	464	746
293	880	463	746
294	880	465	746
295	880	458	746
296	880	454	746
297	880	528	740
298	880	525	741
299	880	524	741
300	880	518	741
301	880	520	741
302	880	514	741
303	880	512	741
304	880	509	741
305	880	508	741
306	880	506	741
307	880	502	741
308	880	499	741
309	880	496	741
310	880	493	741
311	880	490	741
312	880	487	741
313	880	486	741
314	880	483	741
315	880	477	741
316	880	468	742
317	880	529	740
318	880	529	740
319	880	521	741
320	880	506	741
321	880	495	741
322	880	489	741
323	880	472	742
324	880	492	745
325	880	486	745
326	880	475	745
327	880	474	745
328	880	492	741
329	880	483	741
330	880	476	741
331	880	474	741
332	880	467	742
333	880	462	746
334	880	462	746
335	880	459	746
336	880	458	746
337	880	507	745
338	880	507	745
339	880	523	741
340	880	518	741
341	880	518	741
342	880	511	741
343	880	506	741
344	880	504	741
345	860	546	715
346	860	524	715
347	870	511	716
348	870	509	716
349	870	498	716
350	870	489	717
351	870	478	717
352	870	476	717
353	870	494	717
354	860	551	714
355	860	540	715
356	860	531	715
357	870	520	716
358	870	518	716
359	870	514	716
360	870	491	717
361	870	484	717
362	860	540	731
363	860	538	731
364	860	535	731
365	860	519	731
366	860	509	732
367	860	511	732
368	860	508	732
369	860	504	732
370	860	506	732
371	860	498	732
372	860	492	732
373	860	488	732
374	860	479	732
375	860	474	732
376	860	477	732
377	860	516	732
378	860	544	731
379	860	541	731
380	860	528	731
381	860	523	731
382	860	520	731
383	860	506	732
384	860	493	732
385	860	488	732
386	890	522	732
387	890	517	732
388	890	516	732
389	890	514	733
390	890	512	733
391	890	504	734
392	890	504	734
393	890	496	735
394	890	496	735
395	890	493	736
396	890	495	735
397	890	488	736
398	890	487	737
399	890	487	737
400	890	487	737
401	890	481	737
402	890	482	737
403	890	480	738
404	890	478	738
405	890	475	738
406	890	471	739
407	890	473	739
408	890	468	739
409	890	468	739
410	890	464	740
411	890	466	740
412	890	461	740
413	890	463	740
414	890	461	740
415	890	460	740
416	890	458	741
417	890	473	739
418	890	477	738
419	890	528	731
420	890	525	731
421	890	510	733
422	890	500	735
423	890	500	735
424	890	480	738
425	890	475	738
426	830	545	765
427	830	542	765
428	830	540	765
429	830	542	765
430	830	529	766
431	830	524	766
432	830	507	766
433	830	483	766
434	830	478	766
435	830	473	766
436	830	533	766
437	830	531	766
438	830	529	766
439	830	518	766
440	830	513	766
441	830	504	766
442	830	502	766
443	830	496	766
444	830	488	766
445	830	485	766
446	830	483	766
447	830	482	766
448	830	482	766
449	830	480	766
450	830	480	766
451	830	478	766
452	830	470	766
453	830	469	766
454	900	502	733
455	900	498	733
456	900	492	733
457	900	494	733
458	900	492	733
459	900	488	733
460	900	483	733
461	900	479	734
462	900	477	734
463	900	479	734
464	900	479	734
465	900	473	734
466	900	472	734
467	900	473	734
468	900	473	734
469	900	468	734
470	900	468	734
471	900	468	734
472	900	468	734
473	900	516	732
474	900	498	733
475	900	494	733
476	900	484	733
477	900	481	734
478	900	481	734
479	900	475	734
480	900	479	734
481	900	472	734
482	900	470	734
483	900	466	734
484	900	468	734
485	850	511	779
486	850	508	779
487	850	500	778
488	850	497	778
489	850	498	778
490	850	521	780
491	850	500	778
492	850	485	777
493	850	492	777
494	850	487	777
495	850	472	776
496	850	464	775
497	850	484	777
498	850	482	776
499	850	477	776
500	850	469	775
501	850	468	775
502	850	466	775
503	870	526	744
504	870	521	744
505	870	517	744
506	870	511	744
507	870	507	744
508	870	511	744
509	870	504	744
510	870	506	744
511	870	506	744
512	870	504	744
513	870	502	744
514	870	499	744
515	870	492	744
516	870	534	744
517	870	531	744
518	870	494	744
519	870	531	744
520	870	487	744
521	870	489	744
522	870	519	744
523	870	489	744
524	870	489	744
525	870	517	744
526	870	514	744
527	870	484	744
528	870	491	744
529	870	486	744
530	870	484	744
531	870	481	744
532	870	482	744
533	870	482	744
534	870	464	744
535	870	478	744
536	870	479	744
537	870	474	744
538	870	474	744
539	870	472	744
540	870	474	744
541	870	472	744
542	870	467	744
543	870	466	744
544	870	534	744
545	870	466	744
546	870	469	744
547	850	539	736
548	850	537	736
549	850	537	736
550	850	533	736
551	850	530	736
552	850	526	736
553	850	526	736
554	850	523	736
555	850	523	736
556	850	526	736
557	850	520	736
558	850	520	736
559	850	519	736
560	850	520	736
561	850	516	736
562	850	512	736
563	850	514	736
564	850	512	736
565	850	509	736
566	850	511	736
567	850	509	736
568	850	509	736
569	850	506	736
570	850	504	736
571	850	504	736
572	850	501	736
573	850	500	736
574	850	496	736
575	850	498	736
576	850	495	736
577	850	492	736
578	850	490	736
579	850	492	736
580	850	489	736
581	850	485	736
582	850	487	736
583	850	487	736
584	850	489	736
585	860	481	736
586	860	481	736
587	850	482	736
588	860	479	736
589	860	479	736
590	860	478	736
591	860	474	736
592	860	474	736
593	860	473	736
594	860	468	736
595	860	468	736
596	860	468	736
597	850	531	736
598	850	526	736
599	850	500	736
600	850	494	736
601	850	489	736
602	860	479	736
603	860	471	736
604	850	523	736
605	850	508	736
606	850	495	736
607	850	494	736
608	850	492	736
609	850	482	736
610	860	479	736
611	860	478	736
612	860	474	736
613	890	465	724
614	890	459	725
615	890	472	724
616	890	463	728
617	890	465	729
618	890	463	728
619	890	463	728
620	890	459	728
621	890	459	728
622	870	511	695
623	870	502	695
624	870	502	695
625	890	467	728
626	890	469	728
627	870	514	695
628	870	467	718
629	880	536	734
630	880	534	740
631	890	544	731
632	840	564	725
633	890	532	726
634	890	521	749
635	890	521	749
636	890	514	767
637	880	532	744
638	880	534	740
639	860	566	730
640	860	568	730
641	870	527	695
642	870	534	695
643	870	534	695
644	870	530	695
645	870	530	695
