# Supplementary material for: Dynamic basal ganglia output signals license and suppress forelimb movements
Source: Nature. 2025 May 28;644(8077):749–58. doi: 10.1038/s41586-025-09066-z (PMC12367548; doi:10.1038/s41586-025-09066-z)
Supplement: Supplementary file 6 — Source Data Fig. 2 [file 41586_2025_9066_MOESM6_ESM.xlsx]

## Sheet: Fig2b modulation
Unnamed: 0	reach_start	reach	reach_distal	retract_start	retract	handle_start	manipulation_start	manipulation	manipulation_stop
0	-0.0826521	-0.117605	0	0.158416	0	0.266234	0.391304	0.37896	0
1	-0.192547	0.471032	0.55901	0.230047	0	0	0	0.426135	0.645161
2	-0.565957	0	0.475512	0.558333	0.490701	0	-0.538462	-0.518741	-0.6
3	-0.109389	-0.0437078	0	0	0	0.28401	0.068323	0	0
4	-0.0328542	0	0.0514806	0	0	0.101449	0	0	0
5	-0.2	0.195175	0.31298	0.333333	0.238933	0	0	0	0
6	-0.0819672	-0.0766055	0	0	0.109928	0.296703	0	0	0
7	-0.345794	0.400952	0.544181	0.261261	-0.173002	0	0.76	0.655268	0.581395
8	-0.0648918	0	0	0	0	0.380597	0.371429	0.375416	0.308901
9	-0.0399796	0.0333896	0	0	0	0.284091	0.165563	0.14341	0.2125
10	-0.0992018	0	0	0	-0.180585	0.591549	0.377778	0.648887	0.79562
11	-0.42959	-0.413116	-0.414447	-0.676471	-0.276734	0	0	0	0.428571
12	-0.116208	0	0	0	0	0	0	0	0
13	-0.761733	-0.740283	-0.842423	-0.842105	-0.861093	-0.619048	0	-0.62697	-1
14	-0.123457	0	0.26787	0.410405	0.401467	0	0	0	0
15	-0.186898	0.186494	0.459318	0.333333	0	0.651376	0.671233	0.730226	0.652174
16	-0.833333	-0.78105	-0.754128	-0.827957	-0.769006	0.512821	0.518519	0.456211	0.212121
17	-0.434457	-0.481706	-0.168665	0.164751	0.129234	0.304348	0	0.23342	0.25
18	-0.71831	-0.47356	0	0	-0.554854	0.855372	0.810127	0.799059	0
19	-0.483051	0	0.400757	0.69375	0.592786	0	0	0	0
20	-0.158746	0	0.0882127	0.0715096	0	0.239316	0.214286	0.221556	0.234783
21	-0.0930626	0	0	0	0.0585401	0	0	0.17688	0
22	-0.235844	0	0	0.221258	-0.122894	0.371901	0	0.539551	0.62
23	-0.146006	-0.073554	0	0.297619	0.160717	0.482759	0	0	0
24	-0.103524	-0.0765963	-0.0796618	-0.075188	0	0.212766	0	0.146765	0
25	-0.15478	-0.1125	-0.130382	0	0	0	0	0	0
26	-0.220779	0	0	0	0.223483	0	0	0	0
27	-0.191201	0	0	0	0	0	0	0	0
28	-0.0938137	0.0740115	0.220934	-0.190722	-0.039914	0.201342	0.23871	0.235037	0
29	-0.746835	-0.737092	-0.856438	-0.846154	-0.804175	0.885496	0.87931	0.867598	0.65
30	-0.268497	0	0.316738	-0.168168	-0.208714	0	0.227586	0.383926	0.442786
31	-0.0932312	-0.0676701	-0.0345426	-0.127496	-0.077773	0.352727	0.345912	0.287225	0.277778
32	-0.573799	0	0.225964	-0.75945	-0.52463	0.577465	0.701053	0.735184	0.769106
33	-0.0901539	-0.111937	-0.120499	-0.164534	-0.0908838	0	0	0	0
34	-0.0482545	0	0.0748633	0.0897372	0.0959617	0.156118	0	0	0
35	-0.108968	-0.0959245	-0.073626	-0.314629	0	0	0	0.195084	0.5
36	-0.0725327	0	0	-0.184332	0	0	0	0.24791	0.517241
37	-0.143425	-0.184399	-0.188892	-0.263804	-0.101786	0	0	0	0
38	-0.127835	0	0	0	-0.117362	0	0	0	0
39	-0.0756811	0.115991	0.158608	0.113482	0.138333	0.144928	0	-0.107791	0
40	-0.226846	0	0	0	0.0829515	0.272727	0	0	0
41	-0.411255	0	0.173604	0	-0.549126	0	0	0.328025	0
42	-0.237614	-0.249258	-0.19984	-0.298893	-0.13767	0.189003	0	0.17806	0
43	-0.140741	0	0	0.234783	0.157318	0	0	0	0
44	-0.0627138	0	0	0	0	0	0	0.0760518	0
45	-0.128289	0	0	0.158798	0.183277	0	0.268293	0.382113	0.302326
46	-0.2125	0.181511	0.330619	0	-0.148745	0	0	0.409222	0.333333
47	0	0.0972458	0.156057	0.0687125	-0.044691	0.34632	0	0.362914	0.262136
48	-0.0614334	0	0	-0.130159	-0.0733123	0.233333	0.187879	0.180421	0
49	-0.170543	0	0.23003	0	0	0	0	0.210512	0.288889
50	-0.519084	-0.254996	0	0.222222	0.154768	0.444444	0.454545	0.462325	0
51	-0.0748979	0	0.182421	0.328032	0.248561	0	0	0	0
52	-0.128913	0.130584	0.299502	0.128713	-0.110868	0.329193	0.271429	0.354063	0
53	-0.173432	0	0.0895833	-0.198238	-0.13631	0	0.40458	0.461849	0.41791
54	-0.225914	-0.229541	-0.183213	0	0.164063	0	0	0	0
55	-0.407792	-0.367528	-0.372127	-0.45283	-0.290187	0	0	0	0
56	-0.308725	-0.173499	0	0	0	0.306931	0	0	0
57	-0.135952	0.123038	0	0.15625	0	0.62766	0.333333	0.625871	0.552239
58	-0.221601	-0.26713	-0.282117	-0.27027	-0.317767	0	0	0	0
59	-0.326829	-0.2451	0	0.307463	0.190062	0	0.333333	0.321802	0
60	-0.134328	0.0637342	0.272476	0.236181	0.142486	0	0	0.265638	0
61	-0.191257	0	0	0	0	0	0	0	0
62	-0.127503	0	0.159587	0	0	0.308219	0	0.139885	0.254237
63	-0.149758	0	0	0	0	0	0.26087	0.238286	0.306122
64	-0.241071	-0.25925	0	-0.444444	-0.18579	0	0	0	0
65	-0.0796748	0.0828986	0	-0.210191	-0.139949	0	0.162791	0.166744	0.152941
66	-0.28169	-0.230221	-0.14202	-0.241935	0	0	0	-0.314758	0
67	-0.422619	0.0702894	0.262875	0	0.0685409	0.302326	0	0.296295	0.333333
68	-0.0689207	-0.0740205	-0.0844332	0	0	0	0	0	0
69	-0.119363	0.160572	0.205271	0	0	0	0	0.38342	0.470588
70	-0.185185	-0.207518	0	0	0.113909	0.28	0	0.145293	0
71	-0.126214	0.158942	0.307947	0	0	0.458333	0.40625	0.400822	0.486486
72	-0.269231	0	0	0	0	0.508197	0	0	0
73	0	0.109726	0.17247	-0.123826	0	0.442105	0.395498	0.432148	0.375415
74	-0.774648	-0.79557	-0.643285	-0.737705	-0.809241	0	-1	-0.891562	0
75	-0.0616656	-0.686666	-0.821667	-0.830769	-0.609789	0	0	0	-0.333333
76	-0.0783848	-0.142125	-0.135511	0.197531	0.0967111	0	0	0.16619	0
77	-0.12687	-0.294719	-0.235919	-0.324201	-0.135428	0.272727	0	0.288022	0.475
78	-0.0688753	-0.111986	0	0	0	0.196429	0.301587	0.243983	0
79	-0.152478	-0.217957	-0.174827	0	0	0.285714	0	0	0
80	-0.118012	-0.165354	0	0	0	0	0	0	0
81	0	-0.0644114	0.100315	0.0538287	0.0542176	0	0	0	0
82	-0.185965	-0.262539	-0.213279	-0.200903	-0.112882	0.156028	0.186813	0.133275	0.139535
83	-0.0398614	-0.0906259	0	0.261803	0.0705209	0	0	0	0.435897
84	-0.0827068	-0.444289	-0.548842	-0.301587	0	0.246377	0	0.329121	0.409091
85	0	-0.106267	0	0	0	0	0	0	0
86	-0.151376	-0.251073	-0.252113	-0.226496	-0.0959998	0	0	0	0
87	0	-0.20264	-0.173797	-0.196059	0	-0.117438	0	0.0521943	0.170213
88	-0.148653	-0.29373	-0.0424574	0.181314	0.083511	0.109375	0	0.164597	0.209549
89	0	-0.256152	-0.287618	0	0.128535	0	0	0	0
90	-0.3536	-0.454135	-0.413122	0	0	0.338983	0.56962	0.625591	0.630435
91	-0.198847	-0.436101	-0.294888	-0.318436	0.188752	0	0	0.175631	0
92	-0.333333	-0.510646	-0.525224	-0.296552	0	0	0	0.391284	0.243243
93	-0.0854232	-0.435978	-0.538728	-0.627049	-0.212087	-0.387097	-0.482759	-0.315406	0
94	0	-0.0656176	-0.0852525	0	-0.112754	0.253333	0.288889	0.293512	0.346939
95	0.136676	-0.0947934	-0.128049	0.234536	0.196474	0.362832	0	0.179089	0.288136
96	-0.37415	-0.561657	-0.49059	-0.66474	-0.248793	0.221053	0	0	0
97	0	-0.054085	0.0886742	0.145985	0.0844475	0.201878	0	0.149596	0
98	-0.114357	-0.478337	-0.537929	-0.689579	-0.217129	-0.366667	-0.518519	-0.311641	0
99	-0.179704	-0.548099	-0.62117	-0.818182	-0.544291	0.354839	0	0.152426	0
100	-0.498127	-0.841924	-0.825633	-0.9	-0.849416	0.748148	0	0.627869	0.724138
101	-0.189873	-0.28164	-0.214168	0.223301	0.267594	0	0.375	0.249421	0
102	-0.383234	-0.559436	-0.574108	-0.56213	-0.453742	0	0	0	0
103	0	-0.106111	-0.0362633	0.192587	0.16391	0.144876	0.265306	0.219734	0.2
104	-0.0901722	-0.205494	-0.188781	-0.104693	0	0	0	-0.249109	0
105	0.0365108	-0.297233	-0.172272	-0.107937	-0.0955022	0	0.1	0.0913418	0.1
106	0	-0.0848233	-0.116095	-0.0523169	0	0.383989	0.331378	0.332098	0.0952381
107	-0.352472	-0.689306	-0.476575	-0.624161	-0.429362	0.636364	0.679245	0.680356	0.595238
108	-0.492891	-0.626115	-0.731392	-0.875	-0.599863	0.394595	0	0.183593	0
109	-0.167513	-0.519936	-0.635706	-0.490909	-0.19136	-0.521739	-0.5	-0.631498	-0.565217
110	-0.236364	-0.462776	-0.267606	-0.27451	-0.17232	0	0.19337	0.17764	0.188889
111	-0.232678	-0.4062	-0.433685	-0.606238	0.0518533	0.187215	0	0.221291	0.290323
112	0	-0.102809	0.122947	0.405941	0.2449	0	0	0	0
113	-0.280742	-0.438035	-0.456324	-0.284553	-0.163134	0.472527	0.333333	0.382593	0.28125
114	0	-0.0534993	0	0.146919	0.127598	0	0	0	0
115	-0.127762	-0.17787	-0.0923542	0	-0.0442966	0	0	0.196458	0
116	-0.490196	-0.625092	-0.604736	-0.32	-0.354758	0.552239	0	0	0
117	0	-0.0884265	0	0.131148	0.0756352	0.313433	0.377778	0.385511	0
118	0	-0.200604	0	0.16	0.152824	0.333333	0	0.252787	0.466667
119	-0.179423	-0.39005	-0.434311	-0.514124	-0.185314	0	-0.169231	0.0781565	0.22449
120	0	-0.150401	-0.215739	-0.183432	-0.172114	0.263736	0.134021	0.0862439	0.207547
121	-0.205298	-0.369901	-0.225689	-0.308176	-0.199325	0	0	0	-0.269841
122	-0.438424	-0.805702	-0.869235	-0.787234	-0.348532	0	0.323529	0.143826	0
123	-0.268722	-0.783978	-0.72779	-0.863636	-0.479067	0	0	0.451578	0
124	0	-0.0405659	0	0	0.04177	0	0	0	0
125	-0.163399	-0.388847	-0.473659	-0.324675	0	0	0	0.337921	0
126	-0.495845	-0.747938	-0.890944	-0.811765	-0.551866	0	0.236842	0.397058	0.6
127	-0.255079	-0.696335	-0.582012	-0.645833	-0.367648	-0.785714	0	0.388596	0.566265
128	0	-0.182624	-0.293804	-0.240223	-0.123913	0	0	0.110183	0.138889
129	0	0	-0.298239	0	0	0	0	0.17664	0
130	0	-0.185939	-0.581699	-0.333333	-0.272287	0.333333	0	0.222953	0
131	0	-0.0410291	-0.114653	-0.149701	0	0	0	0.206322	0.44
132	0	-0.584159	-0.91146	-0.7	0	0	0	0	0
133	-0.0963115	-0.255809	-0.528231	-0.384615	-0.170984	0	0	0.162782	0.405405
134	0.237517	-0.213204	-0.544911	-0.204461	-0.175064	0	0	0	0
135	0	-0.194673	-0.278786	-0.381317	-0.116028	0.417112	0.194969	0.210145	0.189873
136	-0.136364	-0.258637	-0.440016	-0.478261	-0.172346	0.129032	0	0	0
137	0	-0.142504	-0.338089	-0.440476	-0.0474987	0	0	-0.149013	0
138	0.0341545	-0.0460284	-0.168752	0.0627973	0.0369707	0.135624	0.0873786	0.089442	0.0662252
139	-0.453704	-0.501173	-0.711076	-0.682243	0	0	0	0.355273	0.527273
140	0.0773481	-0.337144	-0.657509	-0.666667	-0.224411	0.212435	-0.16129	0	0.265306
141	0.0640679	-0.192494	-0.351487	-0.429122	-0.120392	0.118457	0.310345	0.197788	0
142	0.0848651	-0.315487	-0.56721	-0.293436	-0.198081	0	0	0	0
143	0	0	-0.207642	-0.221439	0	0.347059	0	0.541412	0.547325
144	0	-0.57035	-0.887668	-0.751479	0	0.357143	0	0.153141	0
145	0.0740157	0	-0.141977	-0.158621	-0.0785932	0	0	0	0
146	0.0394511	0.042334	-0.0938466	0.166667	0.0902036	0	0	0.0997502	0
147	0	-0.431749	-0.919924	-0.684088	-0.225901	0	0.284615	0.145105	-0.148148
148	0	-0.130424	-0.211097	0	-0.102737	0	0	0.39694	0.371429
149	0	0	-0.16592	-0.239544	-0.0452472	0	0.236364	0.287174	0
150	0	-0.171211	-0.477628	-0.50289	-0.0911992	0	0	0	0
151	0	-0.311722	-0.720991	-0.710526	-0.207078	0.276596	0	0.19441	0.448276
152	0.487786	0.231321	-0.232459	0.146789	0.125183	0.527559	0.432432	0	0
153	-0.2625	-0.185577	-0.505235	-0.468354	-0.127063	0	0	0.34665	0
154	0.126783	0	-0.0871825	-0.116608	0	0	0	0	0
155	0	-0.291043	-0.581767	-0.72093	-0.434116	0	0	0.554715	0.545455
156	0.0930054	-0.421494	-0.747333	-0.827027	-0.385317	0	0	0	0.238095
157	0	0	-0.169786	0	0	0	0	0	0
158	0	0	-0.213733	0	-0.137091	0	0	0.277236	0.391304
159	0	-0.180631	-0.445381	-0.263682	0	0.394495	0	0.26337	0
160	0	-0.435901	-0.742603	0	0.153997	0.247312	0	0.0988436	0
161	0	-0.247158	-0.361952	-0.283122	-0.0984788	0.113043	0	0.0685456	0
162	-0.31572	-0.321084	-0.539304	-0.586592	-0.193991	0	0	0.35358	0.41844
163	-0.0438554	-0.366575	-0.625846	-0.556675	-0.145082	-0.269841	0	-0.0930231	0
164	-0.0764904	-0.150238	-0.278359	0	0.0860555	0.2	0	0	0
165	0.496112	0.4834	0	-0.559322	0	0	0	0	0.5
166	0	0	0	-0.517241	-0.300219	0.45098	0.428571	0.645734	0.565217
167	0.200743	0.159724	0	-0.487805	-0.176136	0	0	0	0
168	0	0	0	-0.2	-0.099051	0	0.446809	0.329172	0.333333
169	0	0	0	-0.4	-0.182752	0.306667	0	0	0
170	0.320635	0.212825	0	-0.428571	-0.241781	0	0	0	0
171	0.147238	-0.0881416	-0.245427	-0.384289	0	0.271889	0	0	-0.113772
172	0	-0.29358	-0.374951	-0.769231	-0.142731	0.562914	0	0.169717	0
173	-0.367816	-0.505844	-0.529907	-0.837838	-0.347007	0.445161	0.230769	0.29678	0.310345
174	0.104478	0.0998505	0	-0.450382	-0.281261	0	0	0.340899	0
175	0.0943739	0	-0.104937	-0.229437	0	0.274194	0.266667	0.305547	0.278689
176	0.370892	0	0	-0.55102	0	0.676471	0.736842	0.730724	0.74359
177	0	-0.0596023	-0.18949	-0.39816	-0.222361	0.154098	0.160221	0.19754	0.155556
178	-0.124782	-0.180467	-0.268409	-0.393939	-0.139747	-0.138889	0	0.0737168	0.190476
179	0.0538945	0.0496219	-0.0495914	-0.407921	-0.124601	-0.215548	-0.0918919	-0.0771938	0
180	0	0	-0.260436	-0.552106	-0.0784291	0	0	-0.127497	0
181	0.23127	0	-0.430874	-0.942857	-0.340318	0	-0.684211	0	0
182	0.172063	0.110747	0	-0.296167	-0.129839	0.210884	0	0	0
183	0	-0.131382	-0.311312	-0.661417	-0.254464	0	0.294964	0.375088	0.367742
184	0	0	0	-0.261905	0	0.402439	0.422222	0.360222	0.360656
185	0.0914826	0	-0.148407	-0.319149	-0.147729	0.210526	0.37931	0.318073	0.28
186	0.106999	-0.138929	-0.400981	-0.620513	-0.179774	0.393701	0.224138	0.186091	0
187	0	-0.0587212	0	-0.370968	-0.128653	-0.173333	0.251462	0.217121	0.152318
188	0	-0.139278	-0.331913	-0.598086	-0.226543	0.354037	0.311258	0.263295	0.341772
189	0	0	0	-0.25	-0.128786	0	0	0.305853	0.285714
190	-0.074517	-0.267538	-0.277543	-0.551402	-0.283856	-0.239437	0	0	0
191	0.279743	0.294148	0	-0.777778	0	0	0	0	0
192	0.174566	0	0	-0.516729	-0.286003	0	0.309524	0.275202	0.301205
193	-0.135279	-0.396751	-0.754781	-0.946809	-0.488441	0	0	0.170392	0
194	0.120579	0.101572	0	-0.273469	-0.150632	0.278195	0.210526	0.118475	0
195	-0.169832	-0.432852	-0.290831	-0.775216	0	0.305556	0.185185	0.153065	0
196	0	0	-0.34744	-0.737705	-0.446012	-0.291139	0	0	0
197	0.241292	0.161013	0	-0.287879	0	0	0	0	0
198	0.252401	0.314753	0	-0.362745	0	0	0	0	0
199	0	0	0	-0.2	0	0	0	0	0.605634
200	0.142857	0	-0.169726	-0.392157	0	0	0.373134	0	0
201	-0.0960202	-0.37695	-0.553677	-0.713299	-0.345491	0.351499	0.270833	0.299401	0.23913
202	0	0.155204	0	-0.4375	-0.269076	0	0	0	0
203	0	0	-0.137829	-0.446809	-0.249331	0	0	0	0
204	0	-0.133124	-0.292422	-0.552632	0	0	0	0	0
205	0	0	0	-0.422222	-0.255171	0.646018	0.4	0.38574	0.357143
206	-0.113725	0	0	-0.337017	0	0	0	0.358445	0.694118
207	0	-0.0577513	0	-0.211268	0	0	0.227273	0	0
208	0.0779221	0	0	-0.327869	-0.175463	0	0.233333	0.207188	0
209	0	0	-0.161272	-0.309645	-0.154601	0.235556	0.506667	0.516909	0.421875
210	0.24358	0	-0.472455	-0.783439	-0.531515	0	0.52381	0.556134	0.529412
211	0	0	0	-0.192982	0	0.37037	0	0.333782	0.470588
212	0.164103	0	0	-0.277778	-0.121568	0	0	0.200424	0
213	-0.123924	-0.268104	-0.334094	-0.595855	-0.188279	0	0	0.0834916	0
214	0	0.0888817	0.105706	0	-0.128994	0	0	0	0
215	0	0	0	0	-0.128474	0	0.37931	0.510379	0.454545
216	0	0.382368	0	-0.516484	-0.433708	0.555556	0.526316	0.741642	0.678571
217	0.190272	0.0772542	0	-0.171913	-0.209068	0.405204	0	0	0.396552
218	0	-0.077255	-0.170316	-0.449198	-0.32071	0	0	0.3415	0.408451
219	0.0893094	0.1786	0.223946	0.144893	-0.0620283	0.329513	0.0965251	0.10173	0.1
220	-0.352941	-0.391649	-0.82344	-1	-0.870103	0.742857	0	0	0
221	0	0	0	-0.8	-0.583172	0	0	0	0
222	-0.325153	-0.349431	-0.58761	-0.823529	-0.809486	0	-1	-0.65615	-1
223	0.224647	-0.132783	-0.359142	-0.581818	-0.398436	0	0	0.148509	0
224	0.188713	0.250522	0.138425	-0.306533	-0.319451	0	0	0	0
225	0.10299	0	0	-0.145401	-0.153456	0.314286	0.277108	0.289819	0.368421
226	-0.301887	-0.528122	-0.681293	-0.818182	-0.599741	0.491803	0.413333	0.360936	0.45
227	0	-0.162388	-0.255699	-0.3	-0.31766	0	0	0	0
228	0	-0.232779	-0.332455	-0.627907	-0.434229	0	0	0	0
229	0	0.204996	0.246424	-0.283388	-0.214134	0.280899	0.363636	0.399551	0.317073
230	0	0.252546	0.226684	-0.264368	-0.288201	0	-0.284211	0	0
231	-0.0806065	-0.146963	-0.218362	-0.302013	-0.2559	0.353234	0.275	0.339304	0.45283
232	0	0	0	0	-0.131374	0	0	0	0
233	0	0	0	-0.235772	-0.152313	0	0	0.248945	0.351351
234	0	0.486506	0.442617	0	-0.315894	0.345455	0	0	0.485714
235	0.110609	0.304372	0.0924937	-0.43949	-0.380203	0.295238	0.428571	0.580206	0.36
236	0	0.18366	0.257301	-0.238095	-0.170826	0	0.447619	0.25028	0
237	0	0.332258	0.383645	-0.205128	-0.203634	0	0	0	0
238	0	0.260045	0.413446	0	-0.298657	0	0.25641	0.312642	0.283951
239	-0.161987	-0.191754	-0.41807	-0.283333	-0.422633	0	0	0	0
240	0.351357	0.0730879	-0.387144	-0.641618	-0.439758	0	0	0	0
241	0	0	-0.417344	-0.866667	-0.70578	0	0.630769	0.583752	0.571429
242	0	0	-0.419039	-0.569507	-0.384225	0	0.395349	0.403058	0.469388
243	0	-0.126553	-0.152487	-0.269663	-0.355951	0.251908	0	0	0
244	-0.113497	-0.26588	-0.297042	-0.507246	-0.403047	0.297297	0	0.261494	0.35
245	-0.208462	0	-0.188796	-0.319865	-0.445612	0.468354	0.553191	0.482469	0.637931
246	0	0	0	0	-0.178449	0	0	0	0
247	0.341815	0.222136	-0.643323	-0.865546	-0.896156	0	0	0	0
248	0.376147	0.390032	-0.145171	-0.387352	-0.305246	0.775	0.59322	0.521344	0.489362
249	0.101054	0.0837747	-0.0831086	-0.283721	-0.245312	0	0	0	0
250	0.228512	0.422058	0.191903	-0.625	-0.672658	0	0.454545	0.394934	0
251	-0.267442	-0.30981	-0.621987	-0.825243	-0.632738	0	0.46	0.446681	0.495327
252	0.233438	0.262554	-0.135595	-0.762712	-0.581669	0.430986	0.340782	0.296148	0.186207
253	0.123021	0.0619934	-0.119404	-0.303797	-0.193468	0.142857	0	0.221293	0
254	-0.261628	-0.645942	-0.799449	-0.771429	-0.858928	0.688889	0.742857	0.765523	0.772152
255	0.127582	0.249412	0.169523	-0.275	-0.271177	0	0.240506	0.261846	0.277108
256	0	0	-0.337038	-0.710843	-0.54337	0.52381	0.67619	0.604348	0.613636
257	0	-0.244018	-0.493363	-0.467681	-0.435375	0	0	0	0
258	0	0	-0.190225	-0.586957	-0.405444	0	0	0	0.233645
259	0	0	-0.386095	-0.875	-0.920812	0	0	0	0
260	0	0	0	-0.146512	-0.0995236	0	0	0	0
261	-0.0759289	0	0	-0.404806	-0.309744	-0.251701	0.181818	0	0
262	0	0	-0.355448	-0.587302	-0.442354	0	0.333333	0.282912	0
263	0	0	0.0661935	-0.208421	-0.12267	0.299435	0.448889	0.458294	0.266272
264	0	0	-0.342535	-0.858407	-0.607906	0	0.318182	0.293354	0.277108
265	0.0804911	0.116336	0.155075	0.195531	0.197026	-0.209677	0	-0.19252	-0.148936
266	0.0604027	0	0	0	0	-0.243243	0	-0.119215	0
267	-0.109039	-0.1607	0	0	0	-0.553191	0.372549	0.281294	0.384615
268	-0.0935252	-0.090298	-0.158617	-0.251029	0	-0.466667	0	0	0
269	0	0	0	-0.164045	0.0833662	0	0.2	0.141549	0.18232
270	0.167219	0.111599	0	-0.14741	-0.159573	-0.363636	0	-0.325327	0
271	0	0	-0.176362	-0.174603	-0.159705	-0.282051	0	0.175396	0.36
272	0.205374	0.254287	0.192809	0	0	-0.37037	0	0	0
273	0.204536	0	-0.343318	-0.83165	-0.770991	-1	-1	-1	-1
274	0.188817	0.0931873	0.0783011	0	0.0645638	-0.647059	-0.52	-0.517228	-0.52
275	-0.0913804	0.214124	0.259174	0.173838	-0.0369516	-0.179104	-0.204301	0	0
276	0.281139	0.277794	0	-0.633803	-0.181178	-0.478261	0	0	0
277	0.155087	0.143067	0.168814	-0.167665	0	-0.538462	-0.409524	-0.307527	0
278	0	0.320255	0.405141	0.220096	-0.0600055	0	0	0	0
279	0.141007	0.132067	0.0882547	0.106739	0.0847415	-0.563492	0	-0.0804586	-0.306667
280	0.215783	0.36805	0.359187	0.302682	0.233196	-0.263158	0	0	0
281	0.195313	0	0	-0.428571	-0.270837	-0.393939	0	0.190456	0.358491
282	0.0452653	-0.0743395	-0.0427544	-0.2314	-0.0345237	-0.184211	0	0.0963729	0.192771
283	0	0.0713234	0.114511	0.132394	-0.0863802	0	0.2	0.169757	0
284	0	0	0	0	-0.130611	-0.461538	0	0	0
285	0.0401429	0	0	-0.0716279	-0.129753	-0.233831	0.138889	0	0.138889
286	0	0	0	0	0	-0.24	0	-0.15544	0
287	0	0.0821489	0	0	0	-0.277778	0.227273	0	0.209302
288	-0.0302865	0	0.0834121	0.0448291	0.0427012	-0.185751	0	0	0
289	0	0.0612419	0.127995	0.097561	0.065984	-0.307692	0	-0.119605	0
290	0.0285372	-0.0392353	-0.0912768	-0.268915	-0.0871808	-0.22449	0.181818	0	0.142857
291	0.160883	0.131167	0	0	-0.414434	-0.565217	0.361702	0.297411	0
292	0.277411	0.315357	0.130851	0.170213	0	-0.652174	0	-0.22787	0
293	0.168142	0	0	0	-0.2961	-0.846154	0	0	0
294	0.491971	0.433264	-0.868776	-0.851852	-0.579752	-1	-1	-1	-0.75
295	0.0436935	0	0	-0.0614203	0	0	0	0	0
296	0	-0.490532	-0.381579	-0.703704	-0.324316	-1	0	-0.544048	0
297	-0.200622	-0.151382	0	-0.132653	-0.273495	-0.540984	0	0	0
298	-0.493506	-0.638641	-0.609659	-0.32	-0.295126	-0.875	-0.5	-0.520177	-0.5
299	0.0453401	0.0911384	0.0836469	0	-0.0399952	0	0.333333	0.232324	0.352941
300	0.179199	0.10634	0	0	0.0676789	-0.585492	-0.196262	-0.275064	0
301	0	0.117051	0	0	0	-0.833333	0	-0.381011	0
302	0	0	-0.0691212	0	0	0	0	0	0
303	0.386867	0.205541	0	-0.352672	-0.349337	-0.62069	-0.4375	-0.648689	-0.483871
304	0.222222	0.295677	0.178458	0	-0.214601	-0.733333	0.52381	0	0
305	-0.0537959	-0.0395629	0	-0.0992647	-0.0597258	-0.174312	0	0	0
306	0.0838095	0.0662992	0.0697752	0	-0.0454528	0	0	0.0897127	0
307	0.246459	0.324291	0.287817	-0.19685	-0.336343	-1	0	0	0
308	0	0	0	0	0	-0.223881	0	0	0
309	0	0.145856	0.182548	0	-0.0694413	0	0	0	0
310	-0.0913838	-0.0967248	-0.101367	-0.253373	-0.268716	-0.402985	0	0	0
311	-0.12053	0.100852	0.1729	0.30659	0.146764	-0.188406	0	0	0
312	0.0869315	0	0	-0.363363	-0.0848008	-0.56044	-0.333333	-0.170402	0
313	-0.38206	0	0.152788	0	-0.404274	-0.591837	0	0.30186	0.410526
314	0.0598886	0.0757367	0.159621	0.0619684	0.0635226	-0.149533	0	0	0
315	0.586902	0.237524	0	0	0	-0.733333	-0.684211	-0.52327	0
316	0.0453834	0.0258712	0.0700496	0	0.0573421	-0.0917874	0	0	0
317	0	0	0	0	0	-0.37931	0	0	0
318	0.288937	-0.256099	-0.802924	-0.727273	-0.699755	-1	-1	-1	-1
319	0	0.0471856	0.156349	0.146287	0.106584	-0.196078	-0.22	-0.204991	0
320	0	0.168902	0.222546	0	-0.273497	-0.310345	0	0	0
321	-0.0689929	0.224029	0.229952	-0.211356	-0.342039	-0.333333	0	0.430875	0.514563
322	0	0	0	0	0.179204	-0.545455	0	-0.306277	0
323	-0.145824	-0.245353	-0.161897	-0.181507	0	-0.313433	0	0	0
324	0.418182	0.339314	0.25735	0	0	-1	-1	-0.941429	-0.857143
325	0.569444	0.555415	0.4893	0.368421	0.450462	-1	-1	-0.98458	-1
326	0	0	0	0.22549	0.166422	-0.259259	0	0	0
327	0	-0.70708	-0.843582	-0.91623	-0.348453	-0.902439	-0.818182	-0.79668	0
328	0	0.0374624	0.0660244	-0.128862	0	-0.182927	0	-0.104383	0
329	0.117241	0.0857844	0	0	0.0842079	0	-0.454545	-0.291198	0
330	0	0	0	0	0.0548801	0	-0.13253	-0.0889015	0
331	0	0	0	0	0	0	-0.764706	-0.386174	-0.558442
332	0.532619	0.572746	0.571641	0.428571	0.385064	-0.882353	-1	-0.926137	-0.875
333	0.338117	0.318419	0.180746	0	0	0	-0.862069	-0.845643	-0.862069
334	0	0	0	0.307692	0.117201	0	-0.428571	0	0.473684
335	0.191667	0.209152	0.255505	0.272727	0	0.512195	-0.777778	0	0
336	0	0.154419	0.258635	0.2493	0.111123	0.254658	-0.172414	0	0
337	0.0887728	0.0626865	0	0	-0.0716899	0	-0.318182	0	0
338	0.050536	0.0978199	0	0.252101	0.133481	0	-0.368421	0	0
339	-0.347518	-0.229616	-0.469023	0	0.242842	-0.761905	-1	-0.767567	-1
340	0.189802	0.157166	-0.0946389	-0.263158	-0.16792	0.18125	-0.257143	0	0
341	0.386935	0	0	-0.545455	0	0	-1	-0.931022	-1
342	0.230769	0.272752	0.300666	0.441624	0.322324	0	-1	-0.454278	0
343	-0.0799397	-0.217845	-0.213458	0	0.129657	0	-0.466667	-0.214506	0.333333
344	0	-0.107473	-0.124448	-0.138889	-0.119201	0	-0.466667	-0.25945	0
345	0.290023	0	-0.38749	-0.409836	0	-0.571429	-0.882353	-0.748887	-0.882353
346	0.117669	0.152836	0	0	0.0642838	0	-0.384615	-0.258778	0
347	0	0	0.0788449	0	0.107161	0	-0.245033	0	0
348	0.147614	0.0748677	0	0.0340083	0.0951306	0	-0.127119	0	0
349	0	0	0	0	0.127739	0	-0.344828	-0.333802	-0.238095
350	-0.0649652	-0.0827825	-0.101457	0	0.0637432	-0.244444	-0.473684	-0.170545	0
351	0	0.239945	0.352749	0.4531	0.341338	0	-0.666667	-0.493046	-0.428571
352	-0.0919292	0	0.148764	0	-0.168138	-0.457944	-0.902439	-0.907245	-0.695652
353	0.257903	0	-0.184781	-0.2443	-0.226018	-0.344828	-0.741935	-0.634863	-0.588235
354	0.108746	0.116128	0	0	0	-0.495327	-0.571429	-0.491654	-0.341463
355	0	0	0	0	0	0	-0.368421	0	0
356	0	0	0	-0.17037	-0.0899428	-0.6	-0.833333	-0.643145	0
357	0	-0.167276	-0.27354	-0.277108	-0.188561	-0.260504	-0.733333	-0.514472	-0.464789
358	0.0648148	0	0	0	0	0	-0.158879	-0.145187	0
359	0.410828	0	-0.211645	0.148594	0.210585	0	-1	-0.917126	-0.789474
360	0.200403	0.140562	0.0870072	0.150376	0	0	-0.846154	-0.224276	0
361	-0.0618855	-0.0466248	-0.12051	-0.377309	0.0643776	-0.266667	-0.435897	0	0.471698
362	0.160851	0.152044	0.105122	0.148036	0.108818	-0.22449	-0.5	0	0
363	0.167584	0.229347	0.136549	-0.0727117	-0.109686	0	-0.184211	-0.161917	0
364	0.0883483	0.25996	0.34422	0.337662	0.257273	0	-0.5	-0.457959	-0.392857
365	0.244813	0.167247	0	0	-0.084946	0	-0.625	-0.341004	-0.444444
366	0	0	0	-0.297297	-0.12951	0	-0.510204	-0.364017	0
367	0.391262	0.215832	-0.176093	-0.115265	0.111755	0	-0.9	-0.908372	-0.652174
368	0.0946372	0.156226	0.179327	0	0.0960139	0	-0.210526	-0.150442	0
369	-0.0971922	-0.10882	0	0.157895	0	0	-0.223881	0	0
370	0.323582	0.318595	0.129846	0	-0.0975008	-0.545455	-0.842105	-0.677941	-0.555556
371	0.119728	0.162041	0.104299	0.213603	0.054385	-0.44	-0.261905	-0.520195	-0.432432
372	-0.108186	0	0.202717	0.0795107	0.294027	0	-0.448276	-0.46917	0
373	-0.169231	0	0.195584	0	0	-0.777778	-0.777778	-0.948973	0
374	0	0	0	0	0	0	0	-1	0
375	0.181233	0.352238	0	-0.306122	-0.392301	0	-0.6	-0.635262	-0.5
376	0	0	0	0	0	0	0	-0.101827	0
377	0	0	0	0	-0.0801637	0	0	-0.176229	0
378	0.166477	0.226971	0.30999	0.266667	0.170211	0	0	-0.0802896	0
379	0	0	0.242316	0.310811	0.253296	0	0	-0.447949	0
380	0	0	0	-0.188119	-0.222481	0	0	-0.364937	0
381	0	0	0	-0.267857	0.0828542	0	0	-0.356541	0
382	0	0.307744	0	-0.765957	0	0.692308	0	-0.851828	0
383	0	0.0490435	0.0582665	0.0796117	0.0331019	0	0	-0.0933524	0
384	-0.067046	-0.0779884	-0.0612734	-0.0893884	0.0320323	-0.0997567	0	-0.127986	0
385	0	0	0	0	0	0	0	-0.251069	0
386	0.223455	0.186282	0.19865	0	0	0	0	-0.615281	0
387	0.390987	0.219227	0	0	-0.159097	0	0	-0.604753	0
388	0	0.164554	0.270554	0.411765	0.468498	-0.463415	-0.666667	-0.873425	-0.764706
389	0.0632911	0.0560095	0	-0.142857	-0.110036	0	0	-0.194045	0
390	0	0	0	-0.0434783	0	0	0	-0.0593052	0
391	0	-0.0808181	0	-0.211009	0	0	0	-0.291179	0
392	0.15962	0.155814	0.107218	0	0	-0.185185	-0.398693	-0.608195	-0.455782
393	0.167734	0.294584	0.296268	0.367347	0.252628	0.214953	-0.285714	-0.339218	-0.241379
394	0	0	0	0	-0.207571	0	0	-0.200743	0
395	0.156444	0.178922	0.163592	0.141104	0.135277	0	-0.162791	-0.153926	-0.129944
396	0	-0.130288	0	-0.176955	-0.122445	-0.27451	-0.371429	-0.397843	-0.285714
397	0.266393	0.240206	0.145471	0.19685	0.196679	0	0	-0.198968	0
398	0	0	0	0	0	0	-0.666667	-0.86938	-0.764706
399	0.45	0.424873	0.199629	0	0	0	0	-0.615008	0
400	0.0542341	0.102738	0.103325	0.146727	0.173046	-0.107981	0	-0.143087	0
401	0.225182	0.235752	0.127619	0.149533	0.123204	0	0	-0.338776	0
402	-0.0385949	0	0	-0.0532351	-0.110696	0	0	-0.129466	0
403	0.194436	0.1572	0.0917955	0.22246	0.208277	0	0	-0.0761088	0.107296
404	0	0.0831181	0.104266	0	0.164271	0	0	-0.332415	0
405	0.143103	0.320136	0.427586	0.343318	0.219117	-0.661972	-0.673469	-0.759037	-0.64
406	0.233983	0.268831	0.228344	0.178947	0.179734	0	0	-0.294772	0
407	0	0	0	0	0	0.195122	0	-0.362784	-0.866667
408	0.672451	0.780849	0.791803	0.818182	0.766166	0	-0.714286	-0.923918	-1
409	0	0	0	0.172414	0	0	0	0	-0.777778
410	0.0810277	0.106695	0.086042	0	0	0	0	-0.0643684	-0.2
411	0	0	0	-0.288136	0	-0.483871	-0.466667	-0.628725	-0.692308
412	0.308475	0.335437	0.319625	0.369565	0.243399	0	-0.391304	-0.157503	-0.882353
413	0.138554	0.0804469	0.113618	0	0.145084	0.25	0	-0.309578	-0.636364
414	0.0607858	0.131032	0.179368	0.261978	0.121273	0.161905	0	-0.117131	-0.168539
415	-0.0925024	-0.18038	0	0	0.143896	0	0	-0.306779	-0.619048
416	0.206194	0.311151	0.346091	0.383592	0.307555	0.352113	0	0	-0.28
417	0.0810313	0.100945	0.223896	0.295567	0.229135	0	0	0	-0.283019
418	0.121891	0.0736801	0	0	-0.104046	-0.333333	-0.833333	-0.956702	-1
419	0	0.067127	0.0400372	0.0699507	0	0.249231	0	0	-0.184466
420	0	0.0695184	0.0916571	0.104167	0.114327	0	0	-0.157046	-0.353846
421	0.130497	0.207827	0.192755	0.0677507	0.11885	0	0	-0.192624	-0.232877
422	0.227766	0.102313	0	0	-0.151736	-0.243243	0	0	-0.37931
423	-0.141123	-0.0880633	0	-0.152174	-0.180562	0	0.264706	0.227283	-0.388889
424	0	-0.191259	0	0.341991	0.318622	-0.619048	-0.414634	-0.659003	-0.8125
425	0.0460413	0.107584	0.110891	-0.0429043	0	0.18209	0.264865	0.171501	0
426	0.0616541	0	-0.0603114	-0.0785973	0.0389754	0	-0.230769	-0.317478	-0.333333
427	0.125413	0	0	0	0	0	-0.483871	-0.523944	-0.642857
428	0.160093	0.213555	0.234294	0	0.122354	0	-0.428571	-0.345664	-0.5
429	0	0	0	-0.210526	-0.232555	0	0	-0.248085	-0.473684
430	0	0	0	0.296875	0	0	0	-0.512943	-0.529412
431	0.146199	0	0.139174	0	0.139292	0	0	0	-0.6
432	0.259939	0.280471	0.303265	0.323529	0.364197	0	0	0	-0.636364
433	0.273614	0.190858	0.178841	0	0.103975	-0.346154	-0.470588	-0.423569	-0.666667
434	0.0375378	0	0	0.0444778	0	-0.0765661	-0.105691	-0.163798	-0.20354
435	0	0	0	-0.565891	-0.510097	0	-0.647059	-0.763759	-0.75
436	0.215672	0.20298	0	-0.144928	0	0.121387	0	0	-0.168831
437	0	0	0	-0.292929	-0.222347	0	0	0	-0.246753
438	0.10219	0	-0.301606	-0.359073	-0.196639	-0.226667	-0.145299	-0.340588	-0.34
439	0	0	-0.0799889	0	-0.0613523	0.15	0	0.134589	0
440	0.145228	0	-0.317633	-0.26087	0	0	0	0	-0.571429
441	0.469169	0.289198	-0.339614	-0.866667	-0.51037	0	-0.666667	-0.594436	-0.818182
442	0	-0.0865561	-0.0429588	0	0.0364945	0.097493	0.104972	0.0578482	-0.236641
443	0.211488	0	-0.151933	-0.219858	0	0	0	-0.463574	-0.636364
444	0.171754	0.136734	0.0916315	0.0826011	0.0875915	0.283019	0	-0.237581	-0.555556
445	0	0.0980205	0	-0.141243	-0.0771044	0	0	0	-0.692308
446	-0.197695	0.286162	0.550213	0.67685	0.582809	0.445545	-0.472527	-0.565586	-0.74026
447	0.0808598	-0.126784	-0.355453	-0.340314	-0.165742	0	0	0	-0.5
448	0	0.167155	0.141894	0.166753	0.0767992	0	0.121212	0	-0.370079
449	0.0474317	0.0506833	0.192066	0.201028	0.117248	0	0	0.110534	-0.267606
450	0.120335	-0.0733295	-0.140285	-0.056239	-0.0631106	0.118644	0.264368	0	-0.196262
451	0.472309	0.565028	0.45668	0	-0.275808	0	0	-0.607442	-0.875
452	0	0.134443	0.296849	0.383303	0.27076	0.115108	0	0	-0.177419
453	0.0782779	0	0	-0.150215	-0.112354	-0.320755	-0.324675	-0.377901	-0.416667
454	0.333333	0.295769	0.259017	0.285714	0.254249	0	0	-0.33344	-0.352113

## Sheet: Fig2b_neuronal_activity
Unnamed: 0	-2.0	-1.995	-1.99	-1.985	-1.98	-1.975	-1.97	-1.965	-1.96	-1.955	-1.95	-1.945	-1.94	-1.935	-1.93	-1.925	-1.92	-1.915	-1.91	-1.905	-1.9	-1.895	-1.89	-1.885	-1.88	-1.875	-1.87	-1.865	-1.86	-1.855	-1.85	-1.845	-1.84	-1.835	-1.83	-1.825	-1.82	-1.815	-1.81	-1.805	-1.8	-1.795	-1.79	-1.785	-1.78	-1.775	-1.77	-1.765	-1.76
0	-0.100853	-0.232247	-0.252093	-0.19742	-0.176017	-0.315471	-0.29238	-0.265548	-0.322865	-0.305392	-0.368959	-0.380026	-0.389404	-0.340108	-0.317033	-0.320023	-0.34899	-0.457827	-0.513278	-0.384849	-0.446837	-0.472207	-0.293651	-0.271663	-0.281825	-0.21107	-0.16756	-0.239604	-0.342439	-0.121686	-0.113548	-0.108229	-0.137058	-0.19722	-0.257458	-0.320515	-0.332302	-0.289671	-0.248961	-0.212556	-0.370041	-0.340817	-0.498829	-0.591229	-0.649043	-0.632443	-0.609309	-0.576673	-0.548726
1	-0.382377	-0.447599	-0.435972	-0.479157	-0.460156	-0.448575	-0.506985	-0.50432	-0.440702	-0.440544	-0.441616	-0.513011	-0.385007	-0.38232	-0.380441	-0.38622	-0.461724	-0.475407	-0.496098	-0.516479	-0.453232	-0.506751	-0.497532	-0.481148	-0.250575	-0.214219	-0.117016	-0.0910014	-0.0745828	-0.130482	-0.189984	-0.122038	-0.0580822	-0.122542	-0.18414	-0.187624	-0.132826	-0.150692	-0.178461	-0.215415	-0.253777	-0.410248	-0.359375	-0.377239	-0.45656	-0.652496	-0.647205	-0.641327	-0.565871
2	-0.216367	-0.249973	-0.317974	-0.285309	-0.31999	-0.316142	-0.314022	-0.31732	-0.395387	-0.475068	-0.450274	-0.463179	-0.444048	-0.527635	-0.574828	-0.58897	-0.569695	-0.61888	-0.699691	-0.636587	-0.710624	-0.746432	-0.780558	-0.710771	-0.672204	-0.661286	-0.645386	-0.66503	-0.61831	-0.538364	-0.494786	-0.557178	-0.481051	-0.544154	-0.542131	-0.471405	-0.434228	-0.430601	-0.427698	-0.392674	-0.387618	-0.346847	-0.343494	-0.271701	-0.303177	-0.332134	-0.322255	-0.346843	-0.271007
3	0.895467	0.955874	0.698503	0.688151	0.73889	0.605084	0.459658	0.621955	0.4746	0.456693	0.435801	0.352636	0.333944	0.247299	0.0998221	0.343835	0.208866	0.0672355	0.125104	0.056963	-0.203648	-0.0121811	-0.0663911	-0.000887648	0.0580816	-0.0023538	-0.0626233	-0.0164059	-0.228902	-0.247883	-0.265671	-0.3483	-0.568438	-0.340708	-0.488408	-0.519201	-0.724897	-0.606723	-0.689298	-0.633311	-0.564778	-0.636494	-0.768683	-0.629149	-0.610222	-0.785462	-0.769974	-0.623995	-0.347848
4	2.38763	1.39011	1.72558	2.22724	2.00415	2.05174	1.66277	1.98625	1.99352	1.56135	1.54835	1.95483	1.90747	1.25412	0.870533	0.881546	0.293165	-0.00153469	0.154382	0.0434775	-0.223845	-1.0439	-0.650837	-0.822836	-1.39075	-1.06662	-1.49253	-1.34988	-1.34459	-1.17017	-1.2875	-0.976291	-1.06552	-0.528558	-0.134024	0.0857167	-0.0241805	-0.019848	-0.0397449	-0.344693	0.12361	0.306297	0.0187033	0.180802	-0.235607	0.364402	0.400761	0.548228	0.362128
5	-0.687463	-0.684243	-0.674641	-0.658835	-0.648069	-0.653487	-0.773907	-0.690377	-0.809068	-0.712107	-0.717925	-0.826377	-0.828637	-0.614748	-0.811079	-0.80255	-0.908069	-0.9189	-0.834825	-0.63341	-0.512153	-0.482236	-0.555257	-0.633114	-0.716572	-0.597445	-0.594736	-0.499727	-0.619934	-0.526546	-0.526989	-0.63216	-0.644209	-0.661759	-0.88225	-0.898835	-0.820932	-0.746682	-0.785121	-0.825489	-1.16376	-1.16231	-1.24979	-1.12982	-1.0114	-1.00461	-1.10959	-1.11764	-1.23749
6	-1.69982	-1.59638	-1.78424	-1.75534	-1.60592	-1.64449	-1.48054	-1.31692	-1.1551	-1.10244	-1.06481	-1.04315	-0.93203	-0.826969	-0.727898	-0.740538	-0.663127	-0.685776	-0.70194	-0.817172	-0.925253	-0.930695	-0.93933	-0.950976	-1.07138	-1.18374	-1.19256	-1.2036	-1.31205	-1.42238	-1.33306	-1.245	-1.15773	-1.06019	-0.941568	-1.01405	-0.886172	-0.855285	-0.922208	-0.886587	-0.749388	-0.818823	-0.693084	-0.457579	-0.420234	-0.401605	-0.49751	-0.294835	-0.397474
7	-0.286166	-0.233574	-0.284366	-0.17511	-0.169287	-0.217586	-0.215837	-0.21897	-0.117157	-0.217705	-0.158478	-0.153666	-0.153971	-0.258254	-0.258032	-0.263093	-0.27332	-0.337895	-0.352266	-0.316075	-0.382593	-0.397776	-0.410659	-0.366025	-0.472228	-0.471269	-0.472928	-0.422285	-0.423583	-0.526258	-0.467007	-0.509478	-0.500248	-0.43954	-0.376916	-0.367432	-0.306976	-0.299974	-0.297154	-0.298587	-0.243903	-0.237423	-0.235348	-0.17739	-0.217367	-0.207355	-0.202475	-0.147965	-0.197566
8	-0.836239	-0.873295	-0.95288	-0.969703	-0.982988	-1.02745	-0.969697	-0.904019	-0.903806	-0.870896	-0.82629	-0.777168	-0.758891	-0.803451	-0.753778	-0.634859	-0.611791	-0.555531	-0.599785	-0.510449	-0.487714	-0.367408	-0.247965	-0.171677	-0.205233	-0.208538	-0.251588	-0.36926	-0.557809	-0.484089	-0.578375	-0.633393	-0.652107	-0.809151	-0.841236	-0.91573	-1.15784	-1.12884	-1.19213	-1.1858	-1.30888	-1.32616	-1.43698	-1.50457	-1.39585	-1.27557	-1.35079	-1.26126	-1.20718
9	-0.927177	-0.692957	-0.582652	-0.889169	-0.782814	-0.849614	-0.739994	-0.578304	-0.825671	-0.827038	-0.700894	-0.565802	-0.484377	-0.519462	-0.665528	-0.511793	-0.308504	-0.530295	-0.404285	-0.448505	-0.183033	-0.0448437	-0.2775	-0.0890943	0.164767	0.053614	-0.0672049	-0.0168705	-0.144555	-0.0384438	-0.240912	-0.26508	-0.272712	-0.394572	-0.468373	-0.306647	-0.439061	-0.453552	-0.41829	-0.513536	-0.538997	-0.662602	-0.659706	-0.299507	-0.51761	-0.603501	-0.451955	-0.244531	-0.337368
10	-0.070293	-0.0363287	-0.00720817	0.0556964	0.0798966	0.100354	0.0446746	-0.00996397	-0.0286116	-0.152795	-0.198161	-0.172203	-0.182101	-0.254572	-0.171062	-0.115882	-0.127768	-0.0691634	-0.0517781	-0.0414863	-0.0385547	0.0336168	0.0331147	-0.0055529	-0.0824066	-0.124562	-0.0552091	-0.0199296	-0.0224094	0.010373	0.00571401	-0.00169854	-0.0500364	-0.0240198	-0.103731	-0.143362	-0.250354	-0.171699	-0.202839	-0.201962	-0.169072	-0.176927	-0.259871	-0.30649	-0.32039	-0.301226	-0.244721	-0.365255	-0.409461
11	0.491381	0.373409	0.249628	0.120052	0.215024	0.195754	-0.0464552	-0.051159	0.0606479	-0.0621149	0.162282	0.164819	0.284848	0.292246	0.538239	0.804548	0.75125	0.825101	0.891071	1.18975	1.39237	1.3637	1.54985	1.59783	1.73661	1.62637	1.49703	1.45785	1.27955	1.08473	1.10546	0.895876	0.688505	0.473536	0.374496	0.175666	0.0121768	-0.126934	-0.144148	0.0820633	-0.126639	-0.189549	-0.132262	-0.198545	-0.159623	-0.00451459	0.0356381	0.178011	0.313023
12	-2.44317	-2.34376	-2.33777	-2.21956	-2.00008	-2.0909	-2.18915	-2.3926	-2.29007	-1.76242	-1.93568	-1.91185	-2.10301	-1.8817	-1.7679	-1.75101	-1.72316	-1.80405	-1.7993	-1.70904	-1.82539	-1.73664	-1.53985	-1.74356	-1.84978	-2.06427	-1.97548	-1.89697	-1.71974	-1.85444	-2.06234	-2.04036	-1.92956	-1.82745	-1.92891	-1.92012	-2.0071	-1.9846	-1.97221	-1.76448	-1.87027	-1.66161	-1.53909	-1.81707	-1.68428	-1.67183	-1.24939	-1.22903	-1.31876
13	2.35424	2.67347	2.67809	2.67842	2.57465	2.68806	2.6971	2.81217	2.72272	2.74971	2.99235	3.01786	3.35776	3.1693	3.30522	3.23279	3.25045	3.36873	3.49863	3.41799	3.42553	3.63191	3.30574	3.28945	3.48363	3.4677	3.23108	3.30627	3.28393	3.37524	3.25925	3.14674	3.13755	3.1431	3.3739	3.2976	3.65616	3.80601	3.85703	3.70815	4.08932	4.14573	4.19744	4.45377	4.37066	4.27986	4.51333	4.62745	4.62215
14	0.374676	0.267872	0.252755	0.340165	0.225294	0.108445	0.189982	0.0600279	0.119226	-0.220903	-0.0544983	-0.27535	-0.293638	-0.50893	-0.415807	-0.529699	-0.555606	-0.682475	-0.804579	-0.932012	-0.959013	-0.66396	-0.656825	-0.54814	-0.622215	-0.49018	-0.247415	-0.294717	-0.149177	-0.211876	0.0212908	0.0652866	0.0137033	0.0442458	0.166601	0.190802	0.411112	0.416895	0.302904	0.269452	0.527866	0.489938	0.0618115	0.0332607	-0.100311	-0.233008	-0.164196	-0.16684	0.0539702
15	-0.0987479	-0.0544567	-0.0517503	-0.0906941	-0.090606	-0.0963956	-0.229204	-0.143439	-0.0993663	-0.101422	-0.145067	-0.104598	-0.150486	-0.197392	-0.164428	-0.177036	-0.181114	-0.17656	-0.0871025	-0.168613	-0.210276	-0.257071	-0.349401	-0.312173	-0.181164	-0.176211	-0.221034	-0.23032	-0.28022	-0.280856	-0.236673	-0.232932	-0.229285	-0.0911509	-0.0789572	-0.026865	0.0289814	0.00745097	0.0336685	-0.0276597	0.0337795	0.0873849	0.177798	0.309436	0.271333	0.153098	0.2058	0.204883	0.19081
16	-0.370188	-0.369525	-0.394498	-0.396636	-0.397484	-0.397038	-0.449212	-0.424688	-0.398886	-0.422981	-0.39729	-0.370294	-0.341978	-0.366252	-0.365019	-0.311365	-0.331979	-0.300338	-0.345931	-0.342289	-0.313783	-0.335943	-0.30647	-0.276632	-0.276116	-0.248349	-0.217598	-0.189297	-0.214677	-0.239882	-0.240699	-0.244071	-0.271521	-0.298786	-0.304287	-0.339113	-0.400403	-0.436772	-0.44798	-0.433733	-0.420642	-0.483816	-0.469377	-0.530635	-0.457202	-0.456415	-0.504032	-0.468158	-0.427174
17	-0.695538	-0.617274	-0.540581	-0.548592	-0.791093	-0.710475	-0.706361	-0.695617	-0.603518	-0.596719	-0.517155	-0.589586	-0.24811	-0.133954	-0.0229258	-0.0738728	-0.129416	-0.11537	0.0758977	0.127312	0.329172	0.364232	0.306598	0.238879	0.235636	0.213678	0.181794	0.0657898	0.0246897	-0.015406	0.0215115	0.0616827	0.114494	-0.127368	-0.114443	-0.0966922	0.0836876	0.101639	0.106516	-0.276771	-0.00846911	-0.0466313	0.0739403	0.102649	0.363544	0.381825	0.38201	0.372444	0.436632
18	-0.367559	-0.366628	-0.364978	-0.363766	-0.363023	-0.372914	-0.372067	-0.371771	-0.372036	-0.37286	-0.374225	-0.386245	-0.36496	-0.353151	-0.340676	-0.338818	-0.326205	-0.33442	-0.331985	-0.318967	-0.30556	-0.313239	-0.309425	-0.294218	-0.290244	-0.287454	-0.285916	-0.285664	-0.286702	-0.289003	-0.292508	-0.285865	-0.279106	-0.303672	-0.305429	-0.316999	-0.306818	-0.31767	-0.318011	-0.319098	-0.331057	-0.331351	-0.331246	-0.330751	-0.340026	-0.338828	-0.338448	-0.338891	-0.340143
19	-0.430747	-0.43258	-0.438048	-0.478694	-0.479407	-0.519222	-0.523033	-0.565862	-0.493483	-0.495456	-0.496609	-0.496887	-0.496263	-0.455214	-0.413285	-0.406115	-0.319256	-0.263596	-0.203951	-0.255442	-0.232954	-0.216097	-0.126281	-0.0744949	-0.0610569	-0.050705	-0.0476138	-0.0123315	-0.0198581	-0.0660699	-0.0756798	-0.127467	-0.146007	-0.205945	-0.148707	-0.199077	-0.250023	-0.297331	-0.336879	-0.333068	-0.329423	-0.329959	-0.295162	-0.331712	-0.325087	-0.314979	-0.266047	-0.218033	-0.246243
20	-0.283961	-0.168453	-0.356939	-0.383344	-0.486302	-0.469705	-0.691341	-0.615081	-0.781205	-0.823483	-0.986419	-1.01728	-1.02867	-0.969871	-1.14299	-1.14532	-1.26656	-1.32433	-1.19291	-1.0551	-1.21973	-1.01992	-1.05416	-0.970402	-0.838328	-0.645532	-0.681809	-0.538415	-0.700606	-0.570819	-0.621522	-0.626335	-0.755306	-0.756615	-0.875803	-0.634395	-0.579864	-0.403397	-0.40686	-0.275315	-0.241846	-0.0929702	-0.118943	-0.144368	-0.182786	-0.234962	-0.408469	-0.275678	-0.321675
21	0.785252	1.01825	0.888802	0.999684	0.999526	0.888277	1.00471	0.758693	0.52672	0.785566	0.919886	0.917095	1.01595	0.852921	0.56688	0.296627	0.256182	0.207877	0.0523081	-0.109201	-0.0245998	0.319695	0.196284	0.572167	0.3675	0.284545	0.698919	0.642717	0.691908	0.983148	0.937476	0.891978	0.819643	0.970217	1.10445	1.09662	1.07253	1.0204	1.07963	1.1514	1.21215	0.911892	0.879607	0.739457	0.491817	0.613809	0.60325	0.372228	0.510423
22	-0.128292	-0.0737758	-0.0658746	-0.132079	-0.0952561	-0.111296	-0.022126	0.0409906	0.0232245	-0.0729563	-0.013046	0.0690392	0.121406	0.0730812	0.106886	0.138085	0.163899	0.135212	0.155818	0.0429093	-0.0205082	-0.00695902	-0.0963722	-0.132926	-0.1737	-0.193773	-0.187212	-0.227239	-0.0978185	-0.0362507	0.0529868	0.0141163	0.00240581	0.0201515	-0.0123327	-0.0465029	-0.0583607	-0.0210639	-0.0113794	-0.0322778	0.0717504	0.06604	0.0299745	0.0976273	0.0591807	0.0378923	0.00972701	-0.0710994	-0.0975236
23	2.37983	2.36499	1.6154	1.08964	1.13871	1.17383	1.56621	1.57148	1.73792	1.51769	1.30296	1.27052	0.853269	0.619916	0.552069	0.455726	0.333326	0.383647	0.0616227	-0.610364	-1.41504	-1.45069	-1.4996	-1.56046	-1.63174	-1.69222	-1.74045	-1.95164	-1.75743	-1.92154	-1.89626	-2.05435	-1.82881	-1.78837	-1.5619	-1.52235	-1.49439	-1.28297	-1.437	-1.40905	-1.39557	-1.39688	-1.41291	-1.44324	-1.48712	-1.54347	-1.78727	-1.84521	-1.69638
24	-0.117148	-0.268924	-0.291199	-0.586791	-0.45389	-0.758121	-0.648111	-0.839643	-0.46566	-0.480289	-0.464928	-0.598821	-0.598537	-1.01669	-1.01769	-1.03462	-0.619317	-0.458122	-0.28248	-0.526021	-0.174672	-0.0956753	-0.0368383	0.149741	0.194248	0.0806921	0.0769874	0.0486267	0.29467	-0.169425	-0.178683	-0.0164858	0.138112	-0.0132852	0.246389	0.350751	0.450176	0.291759	0.174196	0.216217	0.252547	-0.135994	-0.0997795	0.061604	-0.0703942	0.235416	0.545934	0.54758	0.374882
25	2.08113	1.97954	1.95387	2.01417	1.90117	1.72088	1.64617	1.57073	1.77315	1.78183	1.67373	1.84362	1.74361	1.90324	1.77483	1.54194	1.30161	0.881567	0.465388	0.602282	0.466077	0.510153	0.7455	0.711695	0.784952	0.792695	0.72526	0.947668	0.901074	0.863211	1.01534	1.15391	0.93114	1.55761	1.65601	1.74383	1.89613	1.83262	1.91824	2.25901	2.14378	2.01576	1.86613	1.53247	1.37192	1.11654	1.15269	0.914242	0.864309
26	0.819095	0.809881	0.795846	0.655524	0.388855	0.252326	0.232362	0.0860143	0.0837192	0.212182	0.201551	0.444135	0.697493	0.827102	0.698104	0.580565	0.595643	0.742813	0.521538	0.430512	0.333433	0.350915	0.347351	0.201137	0.169317	0.117656	0.182624	0.109311	0.034731	0.109373	-0.0570016	-0.0985773	-0.392737	-0.668775	-0.669895	-0.666371	-0.793501	-0.794861	-1.04894	-1.0427	-0.9114	-0.641451	-0.624577	-0.482625	-0.337259	-0.188618	-0.0369688	-0.139464	-0.118569
27	1.49459	1.30291	1.4418	1.4444	1.50308	1.68686	1.67354	1.60083	1.66799	1.73775	1.61088	1.41754	1.2878	1.28318	1.2732	1.2717	1.41605	1.63072	1.70966	1.71459	2.05061	1.94868	2.04674	2.01446	2.11185	2.13896	2.03316	2.05449	2.00316	1.87865	1.94846	1.94479	2.05335	2.15131	2.17794	2.06568	2.02165	1.93011	1.85348	1.70963	1.75282	1.34478	1.26822	1.25543	1.31348	1.24346	1.37507	1.31022	1.30307
28	-0.619756	-0.579577	-0.419264	-0.393734	-0.467145	-0.638661	-0.651845	-0.835572	-0.937558	-1.07534	-0.983558	-0.951894	-0.944751	-0.962258	-0.79366	-0.822922	-0.725551	-0.714259	-0.66715	-0.633889	-0.487721	-0.475769	-0.510382	-0.455367	-0.350578	-0.209421	-0.124366	0.0412911	0.169004	0.162151	0.060547	-0.0783996	-0.118196	0.0686261	0.0149457	-0.0334758	0.0457154	0.0755727	0.139071	0.147715	0.224627	0.211499	0.192318	0.251216	0.0145541	-0.0548799	-0.0357515	-0.103551	-0.29732
29	-0.32457	-0.32457	-0.32457	-0.32457	-0.32457	-0.32457	-0.32457	-0.32457	-0.32457	-0.32457	-0.302536	-0.30034	-0.29819	-0.296136	-0.294226	-0.292511	-0.291035	-0.28984	-0.288961	-0.288423	-0.288242	-0.288423	-0.288961	-0.28984	-0.291035	-0.270476	-0.269996	-0.269756	-0.269756	-0.269996	-0.270476	-0.291035	-0.28984	-0.288961	-0.288423	-0.288242	-0.288423	-0.288961	-0.28984	-0.291035	-0.292511	-0.294226	-0.296136	-0.29819	-0.30034	-0.302536	-0.32457	-0.32457	-0.32457
30	-0.225181	-0.178308	-0.174776	-0.0700791	-0.131094	-0.146226	-0.160622	-0.0548919	-0.0186927	-0.0772305	0.00597197	0.038746	0.0408669	0.0670933	0.0974285	0.124309	0.175107	0.157543	0.138793	0.213461	0.219466	0.248925	0.202009	0.253112	0.242588	0.327221	0.284925	0.332409	0.212877	0.185498	0.275241	0.272888	0.245853	0.283994	0.153224	0.165341	0.228394	0.178119	0.126782	0.216555	0.168406	0.0471475	0.0895493	0.156119	0.0350806	-0.0118844	-0.109482	0.00154402	-0.102348
31	0.0498263	0.198542	0.355263	0.278594	0.103114	0.1515	0.293376	0.157314	-0.0158408	0.144831	0.156784	0.145285	0.303548	0.318833	0.0182253	-0.0433063	0.033348	0.0171826	-0.0913854	-0.152174	-0.174487	-0.249482	-0.4008	-0.30033	-0.237459	-0.140022	-0.234733	-0.372178	-0.2342	-0.278918	-0.265324	-0.251559	-0.208927	-0.306214	-0.258891	-0.115167	-0.154744	-0.290955	-0.292458	-0.1544	-0.199765	-0.0668141	-0.0254118	0.0740487	-0.183322	-0.11813	-0.0539367	-0.0441597	0.0990271
32	-0.387608	-0.375562	-0.365705	-0.356567	-0.37298	-0.376082	-0.418437	-0.422423	-0.41426	-0.39243	-0.409441	-0.382106	-0.389377	-0.342709	-0.335038	-0.287575	-0.276691	-0.277716	-0.279881	-0.241935	-0.204318	-0.168663	-0.147646	-0.141448	-0.136369	-0.146379	-0.132762	-0.121824	-0.128713	-0.151879	-0.175865	-0.201811	-0.266846	-0.291764	-0.330321	-0.31437	-0.32121	-0.336803	-0.325038	-0.313551	-0.311997	-0.33427	-0.356948	-0.366321	-0.348675	-0.329075	-0.309054	-0.316473	-0.311311
33	-1.98858	-2.2446	-2.12941	-2.11748	-2.08381	-1.673	-1.64356	-1.62041	-2.03273	-1.82025	-1.60976	-1.58624	-1.44041	-1.30446	-1.60713	-1.52496	-1.31538	-0.985177	-0.910109	-0.813549	-0.834552	-0.802628	-0.593287	-0.582735	-0.751697	-0.731753	-0.767468	-0.609057	-0.454873	-0.186672	-0.24624	-0.435931	-0.446003	-0.131229	-0.11756	0.0761545	0.146707	0.0346071	0.187624	0.163452	-0.0455174	0.376918	0.355419	0.844835	0.842319	0.953049	0.918835	0.870677	0.748693
34	0.31518	0.181463	0.157221	0.342786	0.253188	0.261579	0.331851	0.295187	0.295196	0.227687	0.229022	0.3674	0.262237	0.330088	0.301663	0.237918	0.339868	0.22697	0.319542	0.452686	0.454244	0.435485	0.489442	0.400225	0.346918	0.645086	0.601284	0.688973	0.63478	0.642981	0.716911	0.684078	0.723938	0.761008	0.619312	0.683121	0.636632	0.688443	0.698991	0.676031	0.598496	0.559969	0.564116	0.571388	0.639149	0.670464	0.439053	0.551461	0.526269
35	-1.12764	-1.13181	-1.14423	-1.16466	-1.18619	-1.32521	-1.3998	-1.47459	-1.49087	-1.38334	-1.39802	-1.53448	-1.35127	-1.15308	-1.13457	-1.04957	-1.01543	-0.838399	-0.571619	-0.41795	-0.33404	-0.32843	-0.27964	-0.0527842	-0.018687	0.0683575	0.0845002	0.275999	0.337988	0.257735	0.295247	0.334442	0.492868	0.544227	0.365605	0.495378	0.570077	0.589373	0.559138	0.426465	0.611679	0.665724	0.756088	0.823673	0.829284	0.831165	0.693054	0.661782	0.36822
36	0.22943	0.287821	0.271347	0.201517	0.135106	-0.0701437	-0.0734315	-0.151802	-0.0990534	-0.191819	-0.429547	-0.477623	-0.526752	-0.639652	-0.623326	-0.668279	-0.709406	-0.660499	-0.727032	-0.923224	-0.901348	-0.669025	-0.496783	-0.591467	-0.47117	-0.414232	-0.301231	-0.190149	-0.0109739	-0.105665	0.128655	0.21546	0.353371	0.215606	0.62626	0.64071	0.514539	0.652418	0.535635	0.69654	0.779493	0.649157	0.44017	0.294405	0.410824	0.185988	0.295197	0.192186	0.0838314
37	0.0711752	-0.0597515	-0.00820849	-0.0192609	-0.0328995	0.0772683	-0.0596162	-0.0122353	-0.224464	-0.112402	0.00608667	-0.313025	-0.121605	-0.182195	-0.368941	-0.244405	-0.372212	-0.374455	-0.251093	-0.181025	-0.237207	-0.366718	-0.317575	-0.467435	-0.424667	-0.440764	-0.449027	-0.449215	-0.454469	-0.404932	-0.671668	-0.611374	-0.349931	-0.126058	-0.00658025	0.106938	0.0873799	0.125891	0.287726	0.200572	0.314174	0.494719	0.661533	0.754089	0.897771	0.91319	0.992324	1.00891	0.956023
38	0.468819	0.647346	0.82127	1.21246	1.82137	2.06475	1.92175	1.77331	1.61809	1.27372	1.90535	1.94319	2.53285	1.98444	2.00655	2.23635	2.49213	2.35049	2.95696	2.98389	3.19525	3.18866	3.54753	3.14601	2.9494	2.39402	2.62529	2.85804	2.87047	3.24577	3.01906	2.59325	2.53225	2.07307	2.18267	1.87759	1.18031	1.27981	1.3941	0.942057	0.890644	0.85905	1.02929	1.24114	1.29331	1.14456	1.17573	1.02358	1.08888
39	0.778107	0.69649	0.690894	0.606047	0.643456	0.601668	0.564619	0.729548	0.651509	0.733437	0.702455	0.663364	0.616102	0.527158	0.556181	0.623685	0.486535	0.472449	0.376051	0.571262	0.625978	0.645022	0.913523	0.864365	0.887261	0.910204	0.97452	1.04175	1.11954	1.32451	1.16455	1.36479	1.56338	1.50775	1.51219	1.67309	1.67988	1.83901	1.79383	1.89716	1.51964	1.42119	1.39641	1.17707	1.31769	1.28998	1.34232	1.15224	1.20314
40	-1.2808	-1.28956	-0.820409	-1.11118	-0.924233	-0.903864	-0.736772	-0.885377	-0.88775	-0.892578	-0.718337	-0.530387	-0.659441	-0.792632	-0.782082	-0.776712	-0.446493	-0.270183	-0.0993391	-0.396406	-0.0558715	-0.035572	-0.038751	-0.51138	-0.512941	-0.357214	-0.357745	-0.365854	-0.381292	-0.420076	-0.629923	-0.828253	-1.01421	-1.05497	-1.11451	-1.0263	-1.25086	-1.29158	-1.46118	-1.6273	-1.64123	-1.96502	-1.97139	-1.99037	-2.02154	-1.89917	-2.06826	-2.06632	-2.05843
41	-0.133761	0.107348	0.111395	-0.0391906	-0.0886985	-0.203455	0.169237	0.23446	0.28842	0.41251	0.688425	0.644168	0.742016	0.907207	0.990884	1.06749	0.971806	0.786761	0.520967	0.422811	0.401757	0.441883	0.329152	0.461285	0.516711	0.421743	0.565435	0.33632	0.354232	0.693192	0.815378	0.794241	0.934269	0.90328	0.947907	1.00071	1.13477	1.34061	1.45194	1.54254	1.46338	1.52864	1.66433	1.48249	1.28958	1.25166	1.21252	1.00778	0.960882
42	-1.13418	-1.11365	-1.04721	-1.06886	-1.06369	-1.12757	-1.15522	-1.07233	-1.10377	-0.997883	-1.08733	-0.98902	-1.04313	-0.977	-0.934726	-0.799378	-0.659964	-0.586417	-0.555425	-0.498302	-0.346422	-0.263452	-0.209534	-0.202235	-0.103437	-0.122167	0.081001	0.136962	0.165259	0.309476	0.320516	0.356242	0.318247	0.321277	0.415534	0.416614	0.346024	0.275536	0.248206	0.240135	0.182035	0.100474	0.0627711	0.0166322	-0.0349905	-0.13452	-0.195006	-0.349687	-0.31989
43	0.138056	0.387928	0.375169	0.446098	0.512663	0.389428	0.778009	0.757345	0.558747	0.28023	0.0993742	0.255686	0.252731	0.0194056	0.0516176	0.171227	0.111482	0.297474	0.3033	0.297388	0.200065	0.339778	0.1408	0.0205378	-0.0114372	-0.0342087	0.0149742	-0.430717	-0.439842	-0.464319	-0.326156	-0.263952	-0.365746	-0.63122	-0.643492	-0.828051	-0.838892	-0.675797	-0.84403	-0.492301	-0.374451	-0.251531	-0.12428	-0.0734314	0.0506567	-0.169858	0.035435	-0.0172145	0.0881244
44	-0.395327	-0.302614	0.0291617	-0.0854777	0.230108	0.328975	0.148834	0.0578513	0.270034	0.391506	0.405842	0.420238	0.819123	1.14044	0.9991	1.00284	1.03597	0.9285	1.08757	1.54374	1.63513	1.41532	1.27644	1.22567	1.30863	1.07867	0.912852	0.803747	0.675162	0.389769	0.610957	0.524984	0.210967	-0.0827951	-0.208393	-0.195152	-0.480236	-0.515928	-0.232057	-0.390011	-0.897475	-0.954689	-0.646876	-0.76711	-0.654283	-0.532486	-0.341122	-0.073371	-0.184159
45	1.69258	1.68494	1.92271	1.83088	1.86944	1.90216	1.79975	1.6385	1.74131	1.84852	1.78249	1.72832	1.89127	2.01698	2.3441	2.22001	2.49962	2.51612	2.64452	2.70494	2.94955	2.9729	3.04171	3.10784	2.90401	2.94447	2.98311	3.08249	2.97631	2.92612	2.67948	2.56647	2.58132	2.14247	2.10746	1.88747	1.92852	1.5114	1.54127	1.70365	1.62245	1.54493	1.38923	1.49172	1.35265	1.40415	1.18044	1.0246	0.875282
46	-0.367771	-0.371477	-0.382599	-0.707466	-1.00647	-0.974452	-0.952566	-0.941458	-0.941458	-0.952566	-0.974452	-1.00647	-1.0477	-1.09698	-1.15296	-1.21417	-0.938853	-0.972046	-1.313	-1.62151	-1.59202	-1.56553	-1.54274	-1.5243	-1.51072	-1.50241	-1.49962	-1.50241	-1.51072	-1.5243	-1.54274	-0.885056	-0.843733	-0.806834	-0.434872	-0.375183	-0.322914	-0.585854	-0.519477	-0.465834	-0.426428	-0.0621506	-0.0202627	0.344858	0.386136	0.409129	0.413465	0.399178	0.366696
47	-0.705374	-0.825692	-0.874087	-0.861166	-0.977701	-0.802488	-0.859355	-0.723526	-0.752099	-0.683394	-0.670523	-0.557336	-0.537921	-0.548096	-0.496546	-0.349662	-0.298151	-0.257357	-0.353326	-0.423045	-0.537954	-0.616304	-0.654504	-0.601352	-0.58565	-0.576264	-0.664358	-0.624913	-0.814248	-0.643568	-0.822822	-0.732884	-0.757775	-0.707269	-0.615777	-0.517894	-0.608225	-0.530831	-0.354784	-0.278297	-0.14595	-0.0945095	-0.148305	-0.141129	-0.107194	-0.0397365	0.027297	0.128007	0.129912
48	0.122958	0.115586	-0.0831597	-0.136557	0.133655	-0.101783	0.007785	-0.0487418	-0.26982	-0.335811	-0.20997	-0.545754	-1.04277	-0.870474	-0.683489	-0.641432	-0.0731767	-0.147123	-0.0694268	-0.195604	0.180461	0.403568	0.631839	0.846463	0.869667	0.895273	0.922585	0.597198	0.590581	0.389912	0.491042	-0.0773112	-0.146646	0.0903733	-0.0179505	-0.628178	-0.90688	-1.32926	-1.55742	-1.46592	-1.38873	-1.44751	-1.62328	-1.77442	-1.91914	-1.72219	-1.83876	-1.95188	-1.92152
49	1.18874	1.17046	1.1161	1.02709	0.905742	0.456101	0.312474	0.146417	-0.336988	-0.801841	-0.945806	-1.69571	-1.78708	-2.18111	-2.54423	-2.57663	-2.60973	-2.94188	-2.60973	-2.57663	-2.21208	-1.81587	-1.72158	-1.63234	-1.55034	-1.47769	-1.41633	-1.03582	-0.968728	-0.917691	-0.551844	-0.50321	-0.473794	-0.464189	-0.142373	-0.139192	0.176636	0.174394	0.153247	-0.185439	-0.210436	-0.552552	-0.547411	-0.195161	-0.160464	0.519366	0.581678	0.623262	0.67622
50	-1.1142	-0.977396	-0.972168	-0.972834	-1.10521	-1.10397	-1.10888	-0.980154	-1.10888	-0.824525	-0.79792	-0.778002	-0.625483	-0.606199	-0.720641	-0.703926	-0.696243	-0.697869	-0.834666	-0.701513	-0.703517	-0.714798	-0.721128	-0.722271	-0.592276	-0.456607	-0.454791	-0.461016	-0.46125	-0.455572	-0.709749	-0.553699	-0.532866	-0.647813	-0.493915	-0.476761	-0.470921	-0.336775	-0.339678	-0.353707	-0.504307	-0.385947	-0.403354	-0.556103	-0.43864	-0.58151	-0.719106	-0.725657	-0.74073
51	-0.266412	-0.164034	-0.204883	-0.243736	-0.192526	-0.300572	-0.406834	-0.313879	-0.32789	-0.24081	-0.19253	-0.338736	-0.232892	-0.165921	-0.148469	-0.196435	-0.143802	0.0300491	0.262397	0.246218	0.178029	0.202373	0.0744264	0.245337	0.21605	0.271778	0.261815	0.3422	0.222588	0.293001	0.169827	0.0509824	0.0720184	0.0466706	-0.0140637	0.12908	0.268705	0.0103795	-0.188939	-0.173728	-0.256002	-0.202492	-0.30937	-0.280532	-0.447992	-0.416684	-0.44057	-0.472249	-0.552486
52	0.00329981	0.00459373	0.0470265	-0.0547679	0.0655374	0.0797131	0.0993229	0.116203	0.0527575	0.0938883	0.0542354	0.242503	0.180204	0.256929	0.221817	0.256233	0.0978503	-0.0332319	-0.0633434	-0.130798	-0.19634	-0.224571	-0.326714	-0.390201	-0.341052	-0.510481	-0.643322	-0.700535	-0.758825	-0.786808	-0.853335	-0.807284	-1.03787	-1.00087	-0.920077	-0.976972	-0.921061	-0.868469	-0.711422	-0.700916	-0.725315	-0.673089	-0.729881	-0.641484	-0.740154	-0.729151	-0.643494	-0.641564	-0.646195
53	0.459572	0.426357	0.36351	0.327867	0.450011	0.452235	0.297656	0.401139	0.407729	0.3809	0.451076	0.521115	0.524016	0.426245	0.418577	0.437539	0.399671	0.40215	0.371319	0.397562	0.393967	0.464396	0.538526	0.582763	0.787725	0.647721	0.704493	0.723137	0.639528	0.647361	0.61579	0.61497	0.551123	0.511283	0.555929	0.662167	0.609738	0.593364	0.482976	0.660591	0.617883	0.50912	0.438217	0.43867	0.379821	0.328351	0.344121	0.359783	0.472052
54	-1.05833	-1.05747	-1.06241	-1.41689	-1.18026	-1.07759	-1.25163	-1.06111	-0.873046	-0.763049	-0.664667	-0.787649	-0.557341	-0.474403	-0.40448	-0.123373	-0.250881	-0.0851901	0.156658	-0.00401628	0.126193	0.247203	0.215931	0.307745	0.529544	0.328303	0.413153	0.417774	0.267349	0.25327	0.532763	0.605866	0.592429	0.500341	0.628864	0.687166	0.391702	0.53422	0.546972	0.354871	0.382957	0.48113	0.656247	0.758317	0.921223	0.726229	0.733025	0.582838	0.634262
55	1.37342	1.3754	1.39204	1.31442	1.45638	1.71935	1.679	1.84371	1.78891	1.7194	1.73186	1.7282	1.81693	2.00933	1.8937	1.96959	2.05334	2.03717	1.80231	1.7724	1.64428	1.73308	1.72454	1.61882	1.71965	1.51705	1.43377	1.45838	1.59032	1.61211	1.6102	1.69315	1.55767	1.73599	1.52357	1.62575	1.72806	1.53763	1.55317	1.76356	1.76739	1.8792	1.68652	1.59026	1.59005	1.69662	1.59527	1.58968	1.5823
56	-1.1384	-1.05677	-1.0589	-1.05963	-1.21242	-1.27919	-1.18374	-1.00303	-0.984398	-1.05155	-0.872667	-0.771662	-0.757352	-0.830041	-0.742959	-0.65804	-0.660493	-0.750318	-0.918995	-1.00474	-1.01603	-0.867415	-0.873633	-0.881059	-0.804244	-0.804781	-0.729193	-0.815812	-0.894261	-0.888034	-0.890998	-0.88621	-0.950553	-0.854456	-0.845255	-0.667646	-0.55188	-0.515568	-0.406084	-0.385837	-0.293432	-0.205799	-0.36166	-0.35251	-0.349004	-0.513168	-0.521429	-0.535479	-0.469776
57	0.201434	0.127466	0.160823	0.198702	0.237325	0.276697	0.28249	0.212679	0.253808	0.188579	0.264452	0.268002	0.34394	0.385549	0.35843	0.292839	0.295231	0.258831	0.366499	0.36687	0.366662	0.327802	0.357029	0.385936	0.273714	0.306143	0.193739	0.187986	0.17473	0.0856643	0.142097	0.0891786	-0.0003303	-0.0536996	-0.139162	-0.0735533	-0.0432741	-0.0518863	-0.0610638	-0.177304	-0.179567	-0.178326	-0.177426	-0.176918	-0.245456	-0.204124	-0.274015	-0.161863	-0.195325
58	-2.8248	-2.63356	-2.42485	-2.56408	-2.51457	-2.46961	-2.43034	-2.39783	-2.37298	-2.35648	-2.34882	-2.35021	-2.36062	-2.37976	-2.40707	-2.44179	-2.48297	-2.33746	-2.17699	-2.36574	-2.36574	-2.17699	-2.33746	-2.48297	-2.44179	-2.40707	-2.18769	-2.14941	-2.12026	-2.10096	-2.09198	-2.09352	-2.10551	-2.12761	-2.15921	-2.19949	-2.24742	-2.30183	-2.53438	-2.75202	-2.5891	-2.60196	-2.79025	-2.59692	-2.57904	-2.56408	-2.55245	-2.71746	-2.69484
59	0.506656	0.558573	0.658588	0.570997	0.358603	0.314343	0.147045	0.156249	0.106984	-0.055491	-0.149881	-0.119375	-0.261641	-0.209411	-0.260894	-0.254594	-0.302657	-0.100837	-0.246494	-0.21208	0.0637063	0.163566	0.198531	0.236104	0.393531	0.483529	0.499249	0.440295	0.36871	0.290856	0.325221	0.360505	0.27924	0.374225	0.242016	0.293329	0.34202	0.270319	0.0846583	0.133248	0.117874	-0.12914	-0.011	-0.0685744	-0.0657172	-0.0522867	-0.0969084	0.0301908	0.0927327
60	-0.772315	-0.780386	-0.657149	-0.389087	-0.364807	-0.330389	-0.407346	-0.34251	-0.284733	0.153121	0.206456	0.517105	0.708882	0.88772	0.918577	1.33644	1.13586	1.1862	1.09771	1.11051	0.969673	1.33175	1.56789	1.29033	1.14249	1.1248	0.969871	0.932873	1.02809	1.12253	0.708013	0.669161	0.377067	0.48867	0.749896	0.893003	0.40867	0.702562	0.876446	0.91609	1.0618	1.46049	1.24107	1.03208	1.05994	0.935362	0.925939	1.16577	1.14637
61	-3.36312	-3.36449	-3.20134	-3.02411	-3.0002	-2.81225	-2.77852	-2.74918	-2.55772	-2.52261	-2.4942	-2.62389	-2.42763	-2.22403	-1.84675	-1.78183	-1.56232	-1.17274	-0.764929	-0.340546	-0.0688979	0.0308822	0.106879	0.340915	0.429944	0.505557	0.56578	0.776293	0.968785	0.99211	0.996424	1.13238	1.08304	1.01693	0.785121	0.556439	0.650232	0.583215	0.373618	0.0224391	-0.152096	-0.317014	-0.338393	-0.215741	-0.567054	-0.756329	-0.632484	-0.662921	-0.679678
62	0.527338	0.492328	0.398406	0.529226	0.514437	0.60022	0.535902	0.534242	0.531644	0.636484	0.456447	0.484718	0.370148	0.396857	0.348374	0.333401	0.389737	0.446885	0.430599	0.408592	0.250507	0.285383	0.251683	0.145566	0.0415836	0.339383	0.291477	0.342102	0.311556	0.278102	0.174324	0.130878	0.147889	0.0538668	0.06231	-0.00175238	0.0791079	-0.0456633	-0.0953511	-0.106946	-0.0464641	0.0228968	-0.111753	-0.0321122	0.0112597	0.0144085	-0.146283	-0.0790822	-0.0911163
63	0.563858	0.563498	0.444602	0.313244	0.287489	0.14396	0.00101393	0.0831125	-0.280576	-0.194129	-0.222295	-0.140374	-0.17129	-0.0903234	-0.332627	-0.226331	-0.33679	-0.322513	-0.301717	-0.274978	-0.243014	-0.324475	-0.296384	-0.0416304	-0.0202072	-0.126528	0.0986642	-0.0160747	-0.140806	-0.16925	-0.0889993	0.00649567	0.117825	0.127426	0.259067	0.170772	0.0740228	-0.0317423	-0.146936	-0.271778	-0.406253	-0.314454	-0.219708	-0.357068	-0.608166	-0.524703	-0.565244	-0.834764	-0.884518
64	-1.90302	-1.90823	-1.92372	-1.74252	-1.75665	-1.36648	-1.54274	-1.52136	-1.48882	-1.44587	-1.41408	-1.39425	-1.38696	-1.18593	-1.16327	-0.92695	-1.07695	-1.03586	-1.01123	-1.00359	-0.806481	-0.812293	-0.628206	-0.646319	-0.866219	-0.895	-1.31073	-1.32809	-1.35988	-1.38476	-1.40205	-1.2252	-1.24602	-1.27791	-1.50616	-1.7237	-1.93031	-1.93997	-1.95908	-1.78059	-1.7965	-2.00646	-1.81112	-1.99548	-1.77471	-1.7483	-1.73078	-1.72254	-1.72381
65	0.033266	0.405494	0.398061	0.360322	0.11867	0.236508	-0.195725	-0.440112	-0.689216	-0.573228	-0.827026	-0.692982	-0.906373	-0.749105	-0.763219	-0.754543	-0.704009	-0.632125	-0.366058	-0.275988	-0.0150534	0.240408	-0.0542484	0.00995575	0.237492	0.646736	0.500337	0.708622	0.902971	0.889652	1.0568	1.2306	0.849363	1.01822	0.807101	0.778604	0.564884	0.360148	0.339123	-0.0600042	0.093692	-0.129472	-0.166454	-0.210092	-0.0846668	-0.331427	-0.755193	-0.812091	-0.869156
66	-0.900405	-0.579883	-0.537871	-0.479559	-0.438882	-0.416741	-0.0853157	-0.2167	-0.204045	-0.507664	-0.175797	0.00312784	0.0123806	-0.296109	-0.298715	-0.471565	-0.338148	-0.373869	-0.429933	-0.504962	-0.564481	-0.607076	-0.63171	-0.76923	-0.740792	-0.563309	-0.549125	-0.846489	-0.832159	-0.835009	-0.690971	-0.843294	-0.980301	-0.806909	-0.471089	-0.449102	0.0469731	-0.0667474	-0.0357315	-0.0248568	0.129709	0.148649	0.17916	-0.108043	-0.237854	-0.22755	-0.225287	-0.0669045	-0.0805382
67	-0.178927	-0.280277	-0.221352	-0.119444	-0.186584	-0.204625	-0.268159	-0.220535	-0.17324	-0.282497	-0.174034	-0.222082	-0.275946	-0.386002	-0.166905	-0.154911	-0.0821571	-0.0496177	-0.130564	0.266475	0.347983	0.269783	0.355076	0.441121	0.471307	0.657178	0.735646	0.761983	0.785829	0.806598	0.929939	0.892987	1.01378	1.06873	1.21986	0.947921	0.99023	0.816332	0.85654	0.938086	0.759902	0.864149	0.86007	0.798123	0.901921	0.903514	0.741455	0.68376	0.568417
68	-0.628845	-0.750456	-0.745765	-0.844505	-0.550266	-0.373862	-0.571416	-0.150044	0.0350915	0.0973379	0.0351811	0.446263	0.233442	0.12235	0.367457	0.611946	1.26386	1.45617	1.25154	1.03125	1.04938	1.19062	1.45454	1.5986	1.87723	1.56314	1.72568	1.86684	1.51442	1.39435	1.25154	1.07364	0.74712	1.14058	1.16045	1.06431	0.739755	-0.028271	-0.0409758	0.0395067	-0.155275	0.0135539	-0.0259467	-0.413112	-0.548712	-0.776999	-0.499446	-0.710916	-0.685717
69	-0.625392	-0.418474	-0.398694	-0.291378	-0.269922	-0.232988	-0.201711	0.0166994	0.350414	0.309784	0.260161	0.291956	0.312601	0.331626	0.246655	0.240661	0.31377	0.181404	-0.0538261	-0.10583	0.128574	0.0806782	-0.248234	-0.286947	-0.227996	-0.447281	-0.363778	-0.272479	-0.366774	-0.626663	-0.482787	-0.241715	-0.0979295	-0.0524723	-0.00461705	0.136179	0.470814	0.417946	0.648776	0.877407	0.89953	0.724709	0.647611	0.952873	0.957993	0.754545	0.831452	0.608641	0.575506
70	-2.29394	-2.11719	-1.93688	-1.93705	-1.9517	-1.79616	-1.98574	-1.81999	-1.81452	-1.96943	-1.76932	-1.74895	-1.74298	-1.91757	-2.08884	-1.9071	-2.07263	-1.70135	-1.67776	-1.67049	-1.67962	-1.52063	-1.709	-1.52596	-1.50586	-1.50157	-1.31064	-1.09917	-1.23634	-1.37319	-1.345	-1.50269	-1.49683	-1.32761	-1.34485	-1.19798	-1.40215	-1.25652	-1.62629	-1.64508	-1.49656	-1.34568	-1.54174	-1.56838	-1.75683	-1.75692	-1.77133	-2.13165	-1.9353
71	1.28591	1.47997	1.46119	1.22995	1.38797	1.56298	1.17506	1.40551	1.44536	1.66713	1.69725	1.72171	1.53265	1.52352	1.48708	1.23731	0.795613	0.763769	0.935248	0.709784	0.875963	0.833767	0.584436	0.523114	0.444042	0.369691	-0.0715875	-0.111972	-0.331224	-0.335187	-0.331111	-0.505754	-0.27921	-0.253104	-0.0340132	-0.0161189	-0.0131739	-0.0253141	-0.23905	-0.447074	-0.46282	-0.679936	-0.704227	-0.742353	-0.378714	-0.39988	-0.618504	-0.432889	-0.443666
72	0.149098	0.240284	0.325244	0.414274	0.706429	0.715143	0.619259	0.518103	0.411705	0.30016	0.18365	0.0624628	-0.0629949	-0.0928356	-0.115837	-0.131409	-0.139063	-0.148341	-0.0694013	-0.179892	-0.00249931	0.0857037	0.0849527	0.0945236	-0.074757	-0.225032	-0.0792916	0.162605	0.310804	0.453614	0.490679	0.609941	0.622112	0.616332	0.701925	0.700261	0.601496	0.495113	0.768823	0.866724	0.868493	0.873502	1.09026	1.03153	1.0641	1.18716	1.11189	1.12571	1.04924
73	-0.335674	-0.32419	-0.34073	-0.299679	-0.375083	-0.277176	-0.349588	-0.295083	-0.295208	-0.33644	-0.379807	-0.324764	-0.340874	-0.326042	-0.365851	-0.305772	-0.33048	-0.343993	-0.38839	-0.303061	-0.344632	-0.299973	-0.271146	-0.343696	-0.301491	-0.303606	-0.392046	-0.352161	-0.339989	-0.39601	-0.353629	-0.358395	-0.393688	-0.384335	-0.400773	-0.387401	-0.461261	-0.449716	-0.441249	-0.390678	-0.464467	-0.465948	-0.435635	-0.459106	-0.413369	-0.453087	-0.405735	-0.373453	-0.324792
74	-0.874948	-0.874948	-0.874948	-0.874948	-0.874948	-0.874948	-0.874948	-0.874948	-0.874948	-0.874948	-0.874948	-0.874948	-0.874948	-0.874948	-0.874948	-0.874948	-0.874948	-0.874948	-0.874948	-0.874948	-0.874948	-0.874948	-0.874948	-0.874948	-0.874948	-0.874948	-0.874948	-0.874948	-0.874948	-0.874948	-0.874948	-0.874948	-0.874948	-0.874948	-0.874948	-0.874948	-0.874948	-0.874948	-0.874948	-0.874948	-0.874948	-0.874948	-0.874948	-0.874948	-0.874948	-0.874948	-0.874948	-0.874948	-0.874948
75	-0.053962	0.0510971	-0.100709	0.00104971	0.0959545	0.0812543	0.218107	0.25731	0.199262	0.0875418	-0.126721	-0.030894	-0.135387	-0.125388	-0.164092	-0.257279	-0.204298	-0.15718	-0.00709895	0.143106	0.0385023	0.03755	-0.0660934	0.0370586	0.0918113	0.049216	0.00133355	-0.15526	-0.203576	-0.1438	-0.0900703	0.00654344	-0.000341488	-0.0562203	-0.00349299	0.000447847	0.102266	0.0957514	0.0896443	-0.0137527	-0.0571108	0.00816859	0.073188	0.191967	0.103535	0.285321	0.324101	0.512391	0.588921
76	-0.786335	-0.949067	-1.10515	-1.09757	-0.576782	-0.697503	-0.813646	-0.769125	-0.739957	-0.726915	-0.555487	-0.715566	-0.367767	-0.176794	0.0145831	0.206087	0.064985	0.0978328	0.128939	0.489921	0.358104	0.397195	0.606188	0.809271	1.18058	0.739694	0.796874	0.826062	0.826577	0.798398	0.917074	0.868917	0.987488	0.609349	0.749899	0.570347	0.910693	0.931597	0.772785	0.766307	0.422303	0.405274	0.382987	0.37316	0.20096	0.0411843	0.0510398	0.0381168	0.177804
77	2.08422	2.08212	1.84736	2.0816	2.08329	2.23605	1.9934	1.97559	2.03607	1.86519	1.84669	1.91563	1.91723	1.76174	1.75914	1.83603	1.76399	1.76326	1.99706	2.08205	2.01817	1.96007	1.89093	1.88387	1.63694	1.54183	1.44373	1.73476	1.79553	1.78983	1.70169	1.67831	1.5896	1.50924	1.73926	1.65974	1.58072	1.50208	1.48897	1.41086	1.26758	1.36065	1.46129	1.71612	1.73328	1.97768	2.22899	2.25039	2.20453
78	-0.375073	-0.457736	-0.534618	-0.615068	-0.437989	-0.670706	-0.637937	-0.619876	-0.707122	-0.638345	-0.66556	-0.770187	-0.870648	-0.632937	-0.741354	-0.510124	-0.2629	-0.504012	-0.56682	-0.551089	-0.619618	-0.682923	-0.75076	-0.742638	-0.56875	-0.733986	-0.724802	-0.541346	-0.53514	-0.282399	-0.197363	-0.198626	-0.105794	-0.00904334	-0.170008	-0.16548	-0.248222	-0.48182	-0.542606	-0.539426	-0.463423	-0.386453	-0.398264	-0.426252	-0.55977	-0.788725	-0.850451	-0.914745	-1.23251
79	-0.985713	-0.986871	-1.06768	-1.15097	-1.23687	-1.23957	-1.40821	-1.24461	-0.989157	-1.06268	-0.975663	-0.788327	-0.578307	-0.612654	-0.583149	-0.481993	-0.455825	-0.170378	-0.202063	-0.242874	-0.20807	-0.261797	-0.164267	-0.156338	-0.0834559	-0.0225829	0.0355134	0.254827	0.326965	0.346808	0.709278	0.666565	0.466768	0.529383	0.586574	0.782966	0.636569	0.730713	0.420588	0.341194	0.483832	0.368085	0.484539	0.430883	0.629568	0.669863	0.630409	0.598163	0.754247
80	0.271845	0.247462	0.064546	0.122034	0.183552	0.0435474	0.125921	0.230424	0.305931	0.433524	0.53971	0.677434	0.736492	0.820265	1.00968	1.20297	1.28426	1.12632	1.3805	1.30931	1.36446	1.28369	1.35308	1.4345	1.50552	1.52701	1.49082	1.47315	1.50541	1.45607	1.34818	1.21323	1.13331	0.968385	1.01428	0.740343	0.686953	0.750644	0.791365	0.573309	0.760074	0.539325	0.633709	0.565579	0.633242	0.491144	0.409223	0.378986	0.428558
81	0.0953436	-0.00319988	-0.0978002	-0.14334	-0.00415199	-0.057135	-0.25699	-0.121084	-0.317827	-0.284098	-0.255826	-0.468811	-0.445055	-0.425237	-0.499137	-0.520353	-0.684421	-0.649103	-0.710633	-0.58213	-0.675479	-0.759512	-0.603277	-0.584055	-0.415714	-0.430571	-0.292602	-0.108266	-0.159996	-0.0215756	0.0596971	0.193577	0.27368	0.294254	0.410583	0.280384	0.380848	0.626458	0.539701	0.683522	0.535187	0.381277	0.604021	0.394523	0.471987	0.313996	0.197309	0.177571	0.214988
82	0.71378	0.81129	0.658462	0.690504	0.631457	0.681433	0.555339	0.719306	0.672108	0.648347	0.82717	0.769681	0.760371	0.802625	0.695987	0.84904	0.740028	0.752803	0.733254	0.684895	0.496736	0.49343	0.41524	0.583387	0.549249	0.593643	0.598764	0.660289	0.632864	0.695715	0.756063	0.643843	0.74221	0.714077	0.525392	0.624524	0.458511	0.37703	0.352719	0.234687	0.261646	0.199468	0.104605	0.0767764	-0.0255655	0.0607195	0.119468	0.0580563	0.0897877
83	0.230658	0.738419	1.03531	0.619706	0.440447	0.720818	0.0580088	0.101499	-0.125939	0.351004	0.331635	0.0419048	-0.0414494	-0.1664	-0.555059	-0.478215	-1.33327	-1.46565	-1.84805	-2.45235	-2.32502	-2.16403	-2.64322	-2.08616	-1.9704	-1.62261	-1.74592	-1.64266	-1.31559	-0.742045	-0.850297	-0.71781	-0.372783	-0.293098	-0.255395	-0.0103626	0.492003	0.526137	0.517282	0.716144	0.64853	0.566232	0.0204495	0.213377	-0.505624	-0.260074	-0.251062	-0.253403	-0.29191
84	0.271705	0.191806	0.0386916	0.132948	0.222751	0.0649929	0.153797	0.167971	0.185254	0.118498	0.210229	0.20876	0.279003	0.265135	0.254237	0.073096	0.311861	0.233529	0.323888	0.322651	0.411964	0.27067	0.288553	0.300306	0.392336	0.408238	0.503809	0.340454	0.342987	0.346474	0.428958	0.338981	0.232886	0.111162	-0.0167196	-0.149774	-0.130672	-0.435105	-0.480666	-0.691295	-0.658211	-0.770623	-0.698114	-0.709117	-0.629819	-0.529515	-0.660144	-0.53682	-0.498846
85	2.87079	2.87055	2.84754	2.5786	1.88558	1.82004	1.73491	1.43085	1.357	1.29171	1.21456	0.926303	0.63006	0.529037	-0.000578913	-0.308358	-0.615964	-0.496618	-1.20048	-1.45206	-1.27292	-1.28819	-1.49739	-1.27441	-1.26757	-1.052	-1.05242	-1.26889	-1.27684	-1.70256	-1.69693	-1.90875	-1.91344	-1.93447	-1.97127	-1.79925	-1.39474	-1.40501	-1.40466	-1.1699	-1.14809	-1.33977	-1.52225	-1.27184	-1.43928	-0.952708	-0.864413	-0.773882	-0.705506
86	0.234113	0.123386	0.236428	0.110023	0.099375	0.0844125	0.0113363	-0.059331	-0.024919	0.175367	0.16319	-0.000988364	-0.0947944	0.103916	0.0591792	0.119651	-0.0458314	0.0738907	0.0815094	0.0369658	0.156596	-0.0170106	-0.0206093	0.0917308	0.205899	0.267941	0.392262	0.344152	0.346087	0.397988	0.463744	0.380589	0.53286	0.45037	0.60158	0.811203	0.84383	0.867206	0.880744	0.835897	0.960993	1.02723	1.20302	1.19964	1.01717	0.944534	1.05416	1.18377	1.14074
87	-0.558335	-0.47762	-0.515627	-0.392274	-0.458912	-0.519402	-0.381906	-0.322795	-0.380163	-0.445851	-0.148127	0.0402735	0.0645868	-0.000424579	0.0497005	0.0641299	0.109463	0.06845	-0.176097	-0.15174	-0.0881671	-0.106184	0.0413982	0.0372589	-0.0472651	0.0346656	0.161887	0.217291	0.116957	0.378879	0.438132	0.181218	0.1759	0.2916	0.356052	0.247377	0.253674	0.16573	0.100809	0.17664	0.160227	0.111489	0.106983	-0.169937	-0.204096	-0.199517	-0.222269	-0.267645	-0.297908
88	-0.0946102	0.00701568	-0.103601	-0.137375	-0.0445529	-0.163288	-0.0446161	-0.0844272	-0.103435	-0.117744	-0.149069	-0.285382	-0.29	-0.366589	-0.391401	-0.312208	-0.313377	-0.339837	-0.231948	-0.229126	-0.273629	-0.241767	-0.18319	-0.0924934	-0.082695	-0.0164231	-0.00131758	-0.0652925	0.0306541	0.0439376	-0.0505811	0.0962753	0.189757	0.0892685	0.168952	0.219662	0.136901	0.264782	0.209894	0.126427	0.174073	0.171318	0.217357	0.133435	0.134272	0.134532	0.139686	0.174399	0.205509
89	0.390579	0.516219	0.212946	0.136355	0.391096	0.753916	0.896188	0.817273	1.07898	0.801129	1.20141	1.24693	1.6049	1.53614	1.7078	1.64969	1.80603	1.82426	2.03226	2.00836	1.99915	2.35653	2.17765	2.31749	2.55283	2.80142	2.61736	2.42164	2.54162	2.3204	2.42586	2.1898	2.15163	1.98384	1.71095	1.54508	1.4759	1.2825	1.64693	1.45796	1.38581	1.10392	0.625117	0.723521	0.942272	0.964954	0.685379	0.629572	0.772659
90	1.3003	1.34019	1.34136	1.29972	1.2562	1.25177	1.40108	1.35288	1.3813	1.25764	1.21088	1.20433	1.20131	1.16505	1.13225	1.13549	1.17063	1.16013	1.15324	1.10925	1.1836	1.18432	1.10735	1.23056	1.19832	1.1985	1.19836	1.12424	1.24985	1.18264	1.22891	1.26997	1.23219	1.23403	1.11603	1.18878	1.22356	1.25733	1.33116	1.29398	1.29295	1.33624	1.35018	1.39992	1.25626	1.34392	1.34792	1.30899	1.26383
91	-1.36538	-1.37108	-1.37482	-1.36327	-1.21694	-1.202	-1.06608	-1.18168	-1.04383	-0.892143	-0.727102	-0.81541	-0.652762	-0.745308	-0.588685	-0.688907	-0.674374	-0.545471	-0.554834	-0.569298	-0.575263	-0.452786	-0.467454	-0.618842	-0.640534	-0.651701	-0.66527	-0.813858	-0.844423	-0.876051	-1.14754	-1.28637	-1.30566	-1.1917	-1.1967	-0.934781	-0.911116	-0.899927	-0.888186	-0.61026	-0.571884	-0.654307	-0.739089	-0.574798	-0.547984	-0.659428	-0.643817	-0.634533	-0.645012
92	-0.442192	-0.359476	-0.36913	-0.470988	-0.495844	-0.505593	-0.580147	-0.657466	-0.657709	-0.660899	-0.666899	-0.684347	-0.623851	-0.644853	-0.666761	-0.689062	-0.702408	-0.866663	-0.852995	-0.928496	-0.835548	-0.743258	-0.731785	-0.721327	-0.632069	-0.544135	-0.697771	-0.586552	-0.477769	-0.371873	-0.438256	-0.428377	-0.431426	-0.438535	-0.440737	-0.446857	-0.545687	-0.559137	-0.566936	-0.57769	-0.511	-0.615363	-0.721375	-0.739676	-0.758747	-0.86707	-0.88636	-0.896266	-0.985498
93	0.538386	0.70442	0.908662	0.94344	0.976556	0.88164	0.957588	0.820062	0.85835	0.81464	0.820135	0.956182	1.01001	0.89538	0.996456	0.977967	1.13797	1.03689	1.10389	1.25697	1.31925	1.35832	1.43303	1.48475	1.37305	1.29212	1.19648	1.222	1.15639	1.12686	1.00739	1.01591	0.899846	0.786608	0.799036	0.725228	0.570405	0.416551	0.295853	0.209008	0.134232	0.112953	0.0824033	-0.0291886	-0.248551	-0.249832	-0.173183	-0.0544679	-0.101482
94	1.03895	0.611247	0.757174	0.883768	0.428737	0.426064	0.571682	0.865753	0.882681	0.759063	1.07224	0.955157	0.969798	1.13092	1.16443	1.3433	1.36275	1.37423	1.11867	1.29457	1.44518	1.00772	1.28967	1.42471	1.26129	1.36257	1.16701	1.26872	0.802009	0.770985	0.735404	0.559216	0.379935	0.472032	0.441277	0.592498	0.469641	0.482856	0.494951	0.824871	0.726883	1.0666	1.2652	1.32147	1.09706	1.13762	1.15305	1.0059	0.847963
95	-0.246615	-0.397386	-0.460714	-0.36243	-0.351253	-0.311429	-0.193257	-0.232663	-0.276465	-0.237723	-0.352479	-0.273095	-0.310151	-0.38509	-0.423532	-0.342717	-0.217115	-0.253707	-0.224731	-0.245852	-0.180032	-0.333406	-0.366601	-0.325333	-0.441544	-0.326127	-0.372328	-0.414439	-0.332353	-0.291655	-0.284056	-0.235141	-0.352078	-0.35345	-0.23512	-0.237155	-0.318135	-0.349789	-0.261904	-0.22021	-0.141916	-0.292026	-0.322991	-0.367499	-0.33855	-0.186212	-0.187622	-0.230879	-0.23724
96	0.692079	0.79867	0.782071	0.762826	0.741336	0.489617	0.584972	0.342667	0.327894	0.192434	0.153188	-0.0053294	0.186684	0.273562	0.135961	-0.117424	-0.0174465	-0.00856147	0.0172534	0.167639	0.213457	0.249876	0.275966	0.182751	0.077687	-0.0397195	0.0587865	-0.191455	-0.104883	-0.137481	-0.180089	-0.00309166	-0.169948	-0.330784	-0.472548	-0.498358	-0.539734	-0.81224	-1.07485	-1.21895	-1.47254	-1.60697	-1.51366	-1.64882	-1.6753	-1.47215	-1.2548	-1.13079	-0.991818
97	0.621035	0.482652	0.683926	0.452558	0.533077	0.810003	0.88355	0.882285	0.765414	0.722164	0.806173	1.01702	1.09703	0.910392	0.788604	0.805811	0.941411	0.856771	0.816494	0.909473	0.831755	0.759886	0.931275	0.465864	0.508551	0.19959	-0.0470249	0.304815	0.0166223	-0.152269	-0.126551	-0.155918	-0.300615	-0.302876	-0.176032	-0.109528	-0.0898059	-0.130786	-0.12463	0.00286651	-0.10751	-0.199044	-0.0966208	-0.126282	0.0362765	0.254998	0.455093	0.582408	0.413418
98	0.812523	0.981619	1.10697	1.15202	1.19517	1.06154	1.14252	1.00546	1.0924	1.09492	1.05901	1.24235	1.25349	1.1336	1.22765	1.10721	1.25078	1.12862	1.13181	1.21882	1.17332	1.15198	1.25656	1.29886	1.26986	1.19237	1.1905	1.22743	1.1744	1.11901	1.06602	1.10302	1.01374	0.881013	0.958062	0.899832	0.840172	0.68736	0.612211	0.52336	0.481635	0.492643	0.492878	0.322183	0.0871793	-0.00925849	-0.0267614	0.039691	-0.0165909
99	-0.546242	-0.552253	-0.899935	-0.8937	-0.899935	-0.918504	-0.582743	-0.587984	-0.934086	-0.925441	-0.928453	-0.943031	-0.602598	-0.602598	-0.943031	-0.562203	-0.522691	-0.129354	-0.0788517	-0.042638	-0.351462	-0.310775	0.0783425	0.119231	0.140666	0.142098	0.123418	-0.244777	0.466109	0.498423	0.511206	0.504349	0.478074	0.103179	0.0758169	0.0302625	-0.362346	-0.405484	-0.794229	-0.831993	-0.517784	-0.546242	-0.586722	-0.967877	-0.993171	-1.02814	-1.07191	-1.12352	-1.1819
100	-0.0601154	-0.0940749	-0.0627018	-0.0325528	-0.0350953	-0.0702783	-0.138104	-0.070285	-0.0701719	-0.13776	-0.104755	-0.0728005	-0.0768827	-0.148477	-0.154275	-0.164279	-0.241421	-0.248777	-0.287873	-0.295448	-0.306366	-0.351923	-0.36522	-0.412568	-0.458605	-0.50306	-0.514124	-0.491529	-0.529697	-0.495263	-0.458327	-0.450498	-0.436892	-0.42132	-0.40765	-0.396232	-0.387379	-0.38135	-0.374845	-0.29792	-0.28751	-0.210567	-0.200505	-0.194378	-0.192304	-0.159251	-0.0916728	-0.0912142	-0.126319
101	-1.87272	-1.7352	-1.58847	-1.69861	-1.67444	-1.65648	-1.50533	-1.6132	-1.58903	-1.57333	-1.56652	-1.56877	-1.44012	-1.30626	-1.30692	-1.44202	-1.44569	-1.45774	-1.33794	-1.47771	-1.34526	-1.34624	-1.48064	-1.60874	-1.46495	-1.17535	-1.00606	-0.957724	-0.905444	-0.864356	-0.835465	-0.819549	-0.677216	-0.800543	-0.644308	-0.474808	-0.44653	-0.434087	-0.437727	-0.583329	-0.464946	-0.613826	-0.637837	-0.676286	-0.588362	-0.764752	-1.06472	-1.2219	-1.37575
102	0.466338	0.468337	0.376785	0.288984	0.302141	0.415915	0.53243	0.641526	0.567355	0.582389	0.491269	0.48876	0.487102	0.671583	0.486684	0.67329	0.666164	0.553295	0.43253	0.314096	0.295955	0.281062	0.367293	0.36	0.249686	0.134135	0.120925	0.0250772	0.0221198	0.0243676	0.119582	0.210359	0.209078	0.115747	0.0277232	0.0325289	0.0422477	0.251625	0.270419	0.468745	0.38821	0.398911	0.412767	0.341629	0.555394	0.770879	0.79264	0.912616	0.945001
103	-0.595061	-0.730594	-0.728319	-0.753366	-0.637309	-0.66731	-0.524203	-0.477115	-0.53703	-0.492575	-0.440895	-0.389533	-0.338885	-0.353935	-0.406466	-0.256545	-0.241641	-0.161142	-0.126437	-0.198545	-0.237551	-0.132195	-0.162253	-0.134018	-0.172931	-0.0672348	0.00376364	-0.272057	-0.17018	-0.103118	-0.0313413	-0.0517657	-0.0391107	-0.133596	0.0124808	0.162205	0.0750113	0.0554253	0.0671851	0.178177	0.219648	0.3278	0.0971215	0.201748	0.196806	0.225883	-0.0194402	0.00255924	0.152302
104	0.251111	0.492426	0.499821	0.503577	0.503571	0.397266	0.542578	0.555167	0.306736	0.296221	0.152632	0.11951	-0.0455865	-0.0985615	-0.268583	-0.324091	-0.519624	-0.840764	-1.15791	-1.23907	-1.44068	-1.51772	-1.71153	-1.75182	-1.77827	-2.04616	-1.80008	-1.75667	-1.57121	-1.38573	-1.44483	-1.26385	-1.33065	-0.904518	-0.703538	-0.742289	-0.549241	-0.241181	-0.190516	-0.167941	-0.173977	0.0602001	0.0486955	-0.105683	-0.389532	-0.443717	-0.39494	-0.574316	-0.724635
105	0.367368	0.292363	0.335469	0.307858	0.352625	0.268205	0.182455	0.141575	0.0207968	0.0478173	-0.01941	-0.0144474	-0.0823462	-0.10009	-0.110665	-0.118874	-0.17302	-0.196413	-0.0971338	-0.163736	-0.232995	-0.205535	-0.201496	-0.249104	-0.218272	-0.231718	-0.228357	-0.154629	-0.0538751	-0.0562339	-0.108012	-0.135119	-0.216659	-0.178882	-0.213065	-0.319028	-0.305137	-0.339695	-0.322898	-0.400094	-0.377126	-0.335572	-0.443742	-0.430774	-0.393423	-0.471863	-0.397889	-0.373169	-0.545818
106	-0.302302	-0.211138	-0.266774	-0.363341	-0.331412	-0.261324	-0.226065	-0.264033	-0.28472	-0.249586	-0.306805	-0.288903	-0.342196	-0.2858	-0.358444	-0.30224	-0.375153	-0.286533	-0.346204	-0.311542	-0.384613	-0.332492	-0.486195	-0.402887	-0.378755	-0.448135	-0.476011	-0.573839	-0.506654	-0.491789	-0.529122	-0.435744	-0.484986	-0.499873	-0.45743	-0.488685	-0.503336	-0.405277	-0.452579	-0.427929	-0.437387	-0.390684	-0.343832	-0.264258	-0.315676	-0.294144	-0.274795	-0.234554	-0.31013
107	-0.0287799	0.038214	0.139788	0.137502	0.0989551	0.0917524	0.0165595	0.00851461	0.000288989	0.0666748	0.104753	0.146483	0.120685	0.126643	0.0646829	0.0660529	-0.0363595	-0.0401432	-0.0802816	-0.0891586	-0.105622	-0.129268	-0.187976	-0.274086	-0.291204	-0.345429	-0.333204	-0.353438	-0.373636	-0.460847	-0.504601	-0.572257	-0.564412	-0.481262	-0.497201	-0.410133	-0.391005	-0.305245	-0.252729	-0.233882	-0.217181	-0.135526	-0.0887076	-0.112545	-0.104284	-0.0641271	0.00781641	-0.0235022	-0.0586518
108	-0.468721	-0.563805	-0.46751	-0.370567	-0.413516	-0.31027	-0.397356	-0.38384	-0.27004	-0.257105	-0.199736	-0.283968	-0.274168	-0.170593	-0.169179	-0.26999	-0.222001	-0.170782	-0.166531	-0.164084	-0.0228207	-0.0689483	-0.0212861	-0.0203988	0.0390903	0.106739	0.0315005	0.194421	0.218492	0.148309	0.163955	0.0741758	0.220125	0.220208	0.169844	0.209696	0.189423	0.119532	0.0507379	-0.0214673	0.0491107	-0.0180332	0.0185906	-0.0414889	-0.002198	-0.144549	-0.187508	-0.136281	-0.126572
109	0.183468	0.182276	0.105819	0.0927221	-0.060922	-0.0778259	-0.0961283	-0.0497251	-0.215066	-0.241648	-0.267369	-0.357238	-0.372262	-0.239138	-0.300266	-0.147471	-0.130898	-0.185309	-0.2383	-0.217528	-0.123583	-0.168501	-0.148802	-0.0649894	-0.128803	-0.136263	-0.152836	-0.243755	-0.0512713	0.00967056	-0.0750466	-0.093591	-0.111129	-0.0543438	-0.119825	-0.176479	-0.231978	-0.21387	-0.0569901	-0.0387618	-0.0940233	-0.00452035	0.0907829	0.0383008	0.0490336	0.122751	0.186544	0.24789	0.307055
110	1.17235	1.06514	1.05696	1.14804	0.913417	0.991631	1.06998	1.0485	0.815806	0.9096	0.792915	0.779426	0.656693	0.637665	0.409183	0.284847	0.376862	0.249053	0.114552	0.309755	0.186023	0.169209	0.270944	0.155721	0.0364197	0.237909	0.122439	0.0147191	0.0265331	0.0344568	-0.174496	0.160595	0.18876	0.32372	0.128355	0.352204	0.468976	0.37775	0.492382	0.488083	0.275236	0.491759	0.275664	0.276131	0.493167	0.602283	0.614749	0.519201	0.516906
111	0.106429	0.0645168	0.143336	0.104341	0.0625703	-0.028835	0.0390821	0.113241	0.0319496	0.114828	0.119017	0.0828078	-0.0407983	0.0336304	-0.0943558	-0.100865	-0.194583	-0.298589	-0.284626	-0.433335	-0.54811	-0.585599	-0.578993	-0.731935	-0.800793	-0.746478	-0.777012	-0.802185	-0.932273	-0.847557	-0.914577	-0.763013	-0.721608	-0.518538	-0.512672	-0.423906	-0.291763	-0.202639	2.40724e-05	0.0851872	0.124305	0.227294	0.197601	0.162721	0.199199	0.311432	0.218516	0.150908	0.160346
112	0.509312	0.380328	0.548614	0.443474	0.605	0.7549	0.49802	0.389014	0.558541	0.450382	0.458562	0.875307	1.16011	1.16704	1.17387	1.18046	0.777235	0.92846	0.917616	0.744867	0.703073	0.676006	0.518057	0.361163	0.483478	0.461683	0.5888	0.44144	0.560855	0.260491	0.22781	0.317305	-0.142573	-0.157291	0.141787	0.0381545	-0.0741952	0.374222	0.564357	0.612351	0.926577	0.965394	0.727785	1.04577	1.08513	1.12257	1.15707	0.909889	0.921012
113	0.0639925	0.0160655	0.0861052	0.0955257	0.0440442	-0.00918628	-0.0525819	0.0204493	-0.0222904	-0.0682291	-0.0700484	-0.0871068	-0.0595307	0.0252941	-0.0517906	0.0426664	-0.142547	-0.20889	-0.156162	-0.156588	-0.0436786	-0.209739	-0.256782	-0.30403	-0.298306	-0.299239	-0.247425	-0.362725	-0.24689	-0.179241	-0.171715	-0.176788	-0.134853	-0.211985	-0.223562	-0.222859	-0.275257	-0.273876	-0.337656	-0.460622	-0.410884	-0.46768	-0.470484	-0.478629	-0.432436	-0.503952	-0.526377	-0.606216	-0.630035
114	0.610504	0.394163	0.574719	0.73819	0.470946	0.210571	-0.020276	-0.0464606	-0.500366	-0.333551	0.0622638	0.49171	0.30039	0.295746	0.0847922	0.30028	-0.105885	-0.501592	-0.473204	-0.0215286	0.21994	0.032423	0.463182	0.922817	1.21441	1.29301	1.13519	1.17608	1.63288	1.65353	1.43376	1.0167	0.838158	0.853631	0.822778	0.549866	0.472889	0.375641	0.238974	-0.130186	-0.269802	-0.591185	-0.502082	-0.807272	-1.48296	-1.699	-1.6954	-1.71228	-1.94592
115	0.817026	0.774134	0.636458	0.660638	0.761651	0.557695	0.571418	0.290469	0.264323	0.493658	0.304291	0.196189	0.17879	0.212011	0.192688	0.233643	0.253895	0.109007	0.261791	0.234714	0.202806	0.170165	0.181442	0.312899	0.447524	0.418785	0.334471	0.374491	0.547955	0.589521	0.377741	0.515451	0.602081	0.606131	0.662475	0.712359	0.422486	0.435847	0.486569	0.398978	0.474573	0.502142	0.572121	0.648985	0.643105	0.428651	0.608565	0.696863	0.563072
116	0.908896	0.900853	0.884722	0.860894	0.751571	0.635903	0.514807	0.389337	0.260652	0.216192	0.264898	0.243004	0.221706	0.0603844	0.0570996	0.0629274	0.156066	0.108745	0.0613372	0.0836154	0.104375	0.279822	0.382108	0.332277	0.349239	0.432623	0.433372	0.500475	0.485249	0.458642	0.28009	0.106869	0.0805406	-0.0256175	-0.0619517	-0.176553	-0.29015	-0.47245	-0.424834	-0.373856	-0.397191	-0.415859	-0.570579	-0.641837	-0.637615	-0.636444	-0.63061	-0.620318	-0.605861
117	-1.01896	-1.09042	-1.15981	-1.00154	-0.986596	-0.88947	-0.791173	-0.684092	-0.568853	-0.373682	-0.405878	-0.287562	-0.32617	-0.0550494	-0.0153046	0.0985382	0.132426	0.23074	0.409103	0.513886	0.44787	0.291363	0.358751	0.335841	0.223156	0.190729	0.158701	0.127863	0.187652	0.0241462	0.0972012	0.181248	0.187615	0.188775	0.200713	0.223075	0.408487	0.449827	0.402574	0.281888	0.320595	0.501694	0.51021	0.426578	0.64601	0.628739	0.609095	0.748872	0.661551
118	-0.748348	-0.753219	-0.58327	-0.515026	-0.548645	-0.463284	-0.443961	-0.423545	-0.341069	-0.32005	-0.244175	-0.28606	-0.212494	-0.263624	-0.144515	-0.261021	-0.268831	-0.167742	-0.178687	-0.239864	-0.123603	-0.0695013	-0.0219795	-0.146825	-0.321053	-0.378842	-0.381814	-0.391447	-0.524423	-0.479226	-0.427703	-0.369583	-0.304708	-0.356037	-0.234641	-0.223385	-0.0887838	-0.0155781	-0.0594619	-0.036475	-0.0702469	-0.167666	-0.0896075	-0.131746	-0.122346	-0.000129391	0.179606	0.183353	0.177237
119	0.0550148	0.140077	0.196723	0.107666	0.188925	0.214948	0.218919	0.146575	0.301586	0.394916	0.288002	0.206259	0.212631	0.279836	0.30542	0.268342	0.270997	0.247146	0.214783	0.237176	0.200163	0.272514	0.141633	0.217106	0.297642	0.145741	0.167755	0.080903	0.231217	0.188271	0.0871481	0.123067	0.208582	0.120997	0.272529	0.311022	0.167109	0.108474	0.195265	0.340293	0.28786	0.377964	0.264503	0.37474	0.260361	0.237246	0.233049	0.133453	0.266652
120	-0.574824	-0.686605	-0.661886	-0.602757	-0.649129	-0.690894	-0.693831	-0.771551	-0.738271	-0.662106	-0.656716	-0.653935	-0.615906	-0.500965	-0.411535	-0.347953	-0.318391	-0.323586	-0.326465	-0.221763	-0.0822397	-0.090489	0.112877	0.167383	0.224211	0.169219	0.176325	0.177116	0.35352	0.315382	0.316708	0.391636	0.502325	0.429018	0.353588	0.24564	0.173255	0.280374	0.392736	0.358784	0.318709	0.393803	0.398371	0.290642	0.328227	0.147253	0.168354	0.217513	0.306649
121	1.87264	1.91947	1.95985	1.99422	1.85047	1.90287	1.74591	1.70399	1.78371	1.50106	1.37462	1.45495	1.31917	1.24639	1.13101	1.29632	1.21838	1.19194	1.14953	1.258	1.14952	1.0804	1.16794	1.16178	1.16247	1.25932	1.13501	1.2301	1.12138	0.970444	1.25072	1.37145	1.38816	1.56797	1.59838	1.57339	1.559	1.50398	1.59101	1.65768	1.66458	1.88459	2.10042	1.94441	1.83993	1.9485	2.1142	2.0585	1.94309
122	0.34916	0.346135	0.290714	0.378908	0.373849	0.425176	0.378275	0.325892	0.324729	0.328401	0.275013	0.216153	0.151971	0.12915	-0.0426024	-0.0174587	-0.088682	-0.111393	-0.229379	-0.199869	-0.321294	-0.294135	-0.262152	-0.276406	-0.336561	-0.488856	-0.485905	-0.374231	-0.308712	-0.336117	-0.359064	-0.135891	-0.105281	-0.0307457	-0.0108057	0.000447734	0.0078269	0.119336	0.185243	0.148539	0.204821	0.204475	0.0959581	0.188681	0.189009	0.184677	0.222239	0.106103	0.0943066
123	-0.532494	-0.5964	-0.601587	-0.481293	-0.355148	-0.356174	-0.351075	-0.399916	-0.389751	-0.387437	-0.319829	-0.373588	-0.362483	-0.353429	-0.353315	-0.288948	-0.406868	-0.400868	-0.271047	-0.203853	-0.205871	-0.077155	0.129089	0.14628	0.0339925	-0.0750836	0.0049821	-0.0394002	-0.022248	-0.017271	-0.0246446	-0.0975918	-0.0427551	-0.119642	-0.14135	-0.1739	-0.269795	-0.235046	-0.135436	-0.216673	-0.225168	-0.167342	-0.289594	-0.325776	-0.156673	-0.116237	-0.0855024	-0.058648	-0.0297704
124	0.672034	0.794405	1.02395	1.36123	1.2186	1.08483	0.960176	0.581808	0.676057	0.3922	0.332035	0.158745	-0.264198	-0.221871	-0.050493	-0.211525	-0.365796	-0.249603	0.037197	0.218674	0.63187	0.687311	0.383512	0.307045	0.243354	0.0529416	-0.0404502	0.225086	0.473555	0.229258	0.807102	0.668225	0.890207	0.973277	0.91864	0.514656	0.225341	0.151704	-0.393668	-0.921701	-0.968564	-1.12182	-1.26801	-1.06822	-0.746468	-1.12768	-1.05916	-1.12801	-1.29517
125	-0.950295	-0.68157	-0.634261	-0.70464	-0.266099	-0.0653828	0.131431	0.19194	0.114575	0.146426	0.0379039	0.311416	0.220816	0.367024	0.252604	0.374442	0.484355	0.452233	0.527574	0.47625	0.430324	0.260091	-0.151336	-0.306429	-0.217732	-0.617048	-0.627751	-0.498132	-0.489656	-0.236048	-0.234152	-0.117621	-0.488024	-0.482424	-0.480375	-0.482003	-0.487358	-0.352567	-0.339349	-0.461038	-0.587053	-0.586697	-0.590728	-0.612004	-0.519175	-0.546859	-0.576596	-0.738468	-1.01873
126	0.54989	0.593291	0.506349	0.55232	0.601779	0.74702	0.632063	0.602945	0.617648	0.763612	0.818844	0.787727	0.799314	0.890336	0.936009	0.894725	0.900363	0.906591	0.954873	1.04977	0.923225	0.92158	0.961663	1.0482	1.09351	1.05602	0.889316	0.935001	0.878874	0.813533	0.656184	0.67525	0.607975	0.672101	0.697353	0.550305	0.670243	0.577066	0.617447	0.574339	0.493862	0.726917	0.788196	0.71887	0.744709	0.735621	0.727678	0.798556	0.767457
127	-1.1428	-1.14614	-1.15608	-1.17236	-1.19457	-1.15967	-1.29828	-1.31621	-1.33798	-1.41931	-1.49723	-1.45261	-1.39756	-1.45066	-1.44331	-1.37568	-1.47926	-1.46077	-1.44568	-1.37189	-1.35846	-1.34948	-1.28267	-1.21442	-1.14485	-1.1366	-1.18984	-1.186	-1.18765	-1.19474	-1.14463	-1.15581	-1.16555	-1.22368	-1.21774	-1.09159	-1.13902	-1.06656	-0.993168	-0.981607	-0.907168	-0.888931	-0.877318	-0.866443	-0.850412	-0.892147	-0.879607	-0.813093	-0.811462
128	0.0747561	-0.0702369	-0.0188052	-0.159262	0.0464311	-0.0436717	0.0152796	-0.170367	-0.119629	-0.127595	-0.137194	-0.0964391	-0.206918	-0.38036	-0.217698	-0.292587	-0.257585	-0.417613	-0.130555	-0.224169	-0.108479	-0.0788415	0.112524	0.00406461	0.0346445	0.120499	0.11056	0.298823	0.337594	0.458945	0.631284	0.657493	0.52671	0.782011	0.87481	0.810542	0.646426	0.677758	0.599605	0.469459	0.500091	0.438357	0.331127	0.282071	0.37411	0.509211	0.304732	0.392257	0.290641
129	0.936463	0.760882	0.494866	0.570082	0.735136	0.810699	0.959205	1.10948	1.01935	0.949662	1.06185	0.914699	0.930039	0.68459	0.61824	0.550483	0.543815	0.688299	0.741882	0.615563	0.580069	0.564389	0.632175	0.68527	0.742547	0.651824	0.656014	0.754945	0.615459	0.569279	0.435383	0.38343	0.583292	0.692659	0.971869	0.818183	0.905675	1.42328	1.44516	1.47461	1.49314	1.32941	1.25273	1.34363	1.25122	0.975392	0.866886	0.926042	0.820758
130	0.462241	0.471889	0.483033	0.319116	0.508221	0.556369	0.44475	0.489036	0.529453	0.564999	0.577304	0.566107	0.531708	0.651143	0.432327	0.54601	0.324091	0.454941	0.270077	0.439495	0.452452	0.467351	0.325193	0.342393	0.51838	0.200808	0.0583293	0.424848	0.454107	0.304066	0.485187	0.662616	1.01264	1.02445	0.856529	1.19596	1.21472	1.22962	0.905372	0.910824	0.576	0.569992	0.558013	0.540326	0.499866	0.455227	0.407608	0.340756	0.115298
131	-1.82622	-1.70648	-1.5975	-1.61743	-1.50211	-1.51476	-1.65501	-1.79082	-1.40788	-1.37611	-0.957742	-1.02352	-0.704707	-0.635522	-0.567204	-0.63338	-0.572186	-0.517101	-0.350896	-0.0482359	0.258145	0.290565	0.29888	0.29609	0.150493	-0.137534	-0.198157	-0.280459	-0.250711	-0.713158	-0.651	-0.682247	-0.555473	-0.665802	-0.644311	-0.755015	-0.233711	-0.31982	0.106222	0.173224	0.0111904	-0.0132664	0.0708901	-0.00214462	0.0297421	0.165726	0.405729	0.63171	0.594199
132	1.31088	1.10519	1.08486	1.03735	0.963826	0.674193	0.38343	0.0934834	-0.00179463	-0.113137	-0.408494	-0.0546004	-0.477691	-0.483873	-0.499115	-0.714993	-0.492256	-0.428152	-0.353594	-0.29164	-0.0307967	0.0438503	0.335416	0.415781	0.474913	0.724491	0.758637	0.768437	0.753664	0.714651	0.652276	0.37607	0.121849	0.0825979	0.0251204	-0.0490368	-0.138006	-0.623409	-0.885684	-0.944815	-1.01248	-1.27901	-1.31697	-1.53046	-1.53567	-1.54554	-1.75173	-1.74941	-1.75173
133	0.110264	0.0220136	-0.065979	-0.060768	0.0375248	-0.0411507	0.056643	0.153943	0.250659	0.253618	0.255772	0.0893953	0.2008	0.412676	0.724454	0.772411	0.806871	0.836267	1.04597	1.26773	1.13761	1.17561	1.20388	1.21241	1.21018	1.11338	1.08969	1.05589	1.0221	0.896159	0.846597	0.69784	0.814306	0.955552	0.768962	0.412985	0.501719	0.681488	0.598599	0.522627	0.378508	0.50038	0.617557	0.738692	0.760775	0.776363	1.06431	1.17764	1.19975
134	0.192578	0.189742	0.170396	0.134983	0.314319	0.0847578	-0.0492972	-0.284513	-0.0945212	-0.114052	-0.123461	0.0857575	-0.12158	-0.0115851	0.0979587	0.00967908	0.259822	0.102544	0.36911	0.324224	0.360884	0.379501	0.28089	0.371539	0.23543	-0.115933	0.052165	-0.00400142	-0.0747781	-0.246087	-0.308125	-0.357916	-0.602324	-0.42695	-0.553933	-0.56649	-0.563052	-0.741102	-0.488047	-0.637568	-0.249058	0.259638	0.470457	0.676952	0.986372	1.18833	1.58739	1.78719	1.87321
135	0.270742	0.236248	0.313437	0.162777	0.280153	0.191235	0.150113	0.221294	0.0899049	0.0530819	0.0497846	0.0679371	0.0190736	-0.0872456	-0.125212	-0.039515	-0.0411782	-0.0750131	-0.0827721	-0.140871	-0.163661	-0.224727	-0.115939	-0.238084	-0.122816	-0.171039	-0.0707313	-0.0363055	-0.150517	-0.0921272	-0.118264	-0.112707	-0.112287	-0.0588558	0.0262806	0.0330204	-0.0724457	-0.0333209	0.064479	0.165699	0.0956331	0.138528	0.107399	0.0389095	0.086191	0.0198844	-0.071147	-0.0766711	0.00652958
136	-0.292419	-0.220634	-0.0823116	-0.0313588	0.096531	-0.0155514	-0.0486748	-0.165237	-0.192508	-0.0609658	-0.337117	-0.427545	-0.401067	-0.284029	-0.171717	-0.38295	-0.274103	-0.327258	-0.302503	-0.20898	-0.210194	-0.151311	-0.186477	-0.306309	-0.424043	-0.624832	-0.658624	-0.610474	-0.81463	-0.685719	-0.790079	-0.645768	-0.819549	-0.890215	-0.95266	-0.844133	-0.814504	-0.881652	-0.865655	-0.595079	-0.73219	-0.461107	-0.263593	-0.312111	-0.289369	-0.273271	-0.186815	-0.356732	-0.370487
137	0.382354	0.245179	0.284194	0.317401	0.258782	0.161262	0.16391	0.156505	0.0481449	-0.0170713	0.105073	0.242472	0.107742	0.103505	0.00930974	0.28536	0.246303	0.0740846	0.0894273	0.0570323	0.345637	0.279131	0.297976	0.353787	0.364803	0.373908	0.428819	0.491002	0.545849	0.684323	0.68119	0.39746	0.542468	0.555294	0.69462	0.69681	0.326907	0.600943	0.69938	0.655792	0.743374	0.612251	0.530649	0.474383	0.501102	0.486552	0.565311	0.464502	0.414393
138	0.0568173	0.124809	-0.00441336	0.240657	0.116404	0.0188553	0.0880904	-0.0477166	0.183064	0.191381	0.233176	0.21009	0.290236	0.199815	0.341884	0.351561	0.428557	0.407813	0.352133	0.454112	0.355929	0.390621	0.288076	0.451606	0.116771	0.342669	0.256376	0.265198	0.30313	0.072759	0.125236	0.152357	0.0105854	0.071807	-0.0390663	-0.0869039	-0.127626	-0.129558	-0.124249	-0.0872254	-0.190392	-0.160219	-0.0562633	-0.120491	-0.219715	-0.0523842	-0.260207	-0.278465	-0.334793
139	0.0987379	0.136963	0.0962109	0.0184114	-0.0168018	0.0323643	0.00183464	0.0509926	0.141831	0.110332	0.115949	0.20058	0.204557	0.165642	0.201451	0.152452	0.140643	0.128448	0.0362828	-0.0138291	-0.0175154	-0.0208583	-0.0279226	-0.0343195	-0.00203465	0.0313573	-0.00958127	0.0726427	-0.00346232	-0.0784193	0.0492199	0.0600192	-0.00847993	0.0450246	0.182417	0.243748	0.388257	0.497857	0.65599	0.73588	0.812288	0.892731	0.972065	1.17119	1.29597	1.42104	1.46553	1.58802	1.58589
140	-0.777669	-0.808206	-0.801994	-0.812936	-0.730979	-0.641909	-0.540093	-0.502198	-0.469148	-0.410198	-0.297623	-0.274053	-0.160049	-0.145514	-0.139203	-0.109683	-0.0253289	-0.0248929	0.0969535	0.0371849	0.0420682	0.111522	0.147548	0.121603	0.128245	0.164119	0.0521905	0.0668182	0.169774	0.240845	0.342994	0.356048	0.276576	0.284259	0.347356	0.279564	0.38729	0.317191	0.18628	0.143099	0.254211	0.251535	0.128892	0.119984	0.234484	0.298969	0.244008	0.211586	0.113261
141	-0.0935671	-0.266496	-0.302533	-0.205286	-0.275894	-0.238395	-0.136296	-0.136451	-0.100845	-0.141982	-0.183572	-0.214709	-0.308163	-0.264569	-0.153101	-0.104573	-0.130095	-0.0628507	-0.236841	0.0448923	-0.0525728	-0.188143	0.0228461	0.0250097	-0.0836435	-0.0889346	0.0164615	-0.0469662	-0.14867	-0.11452	0.0954558	0.067502	0.0411109	0.0451431	0.1521	0.0569622	0.0353606	0.112404	0.00476889	0.133557	-0.00206458	0.109692	0.105752	-0.075537	0.168534	0.133863	0.0165797	-0.0633505	-0.0367571
142	0.250522	0.250636	0.419444	0.256104	0.181479	0.190834	0.279545	0.407696	0.362583	0.228441	0.311136	0.269416	0.311603	0.233784	0.284044	0.240665	0.267713	0.201514	0.22426	0.00389248	0.0325892	0.0136881	-0.00362158	-0.0987368	-0.107395	-0.12241	-0.0946592	-0.147889	-0.148894	-0.10204	0.0281234	-0.130807	-0.166925	-0.29328	-0.248556	-0.285528	-0.244736	-0.254667	-0.137783	-0.0445062	-0.0723486	-0.0707835	-0.0265622	-0.0638221	-0.102905	-0.0597173	-0.151499	-0.161034	-0.168005
143	-0.497647	-0.497014	-0.527862	-0.523628	-0.473489	-0.44536	-0.440532	-0.388813	-0.406651	-0.377844	-0.39344	-0.327591	-0.317422	-0.294092	-0.294226	-0.262342	-0.243481	-0.202654	-0.187238	-0.139134	-0.171083	-0.143795	-0.139756	-0.161471	-0.141109	-0.167094	-0.193329	-0.18703	-0.21474	-0.185452	-0.214148	-0.208585	-0.272847	-0.254118	-0.267412	-0.258125	-0.249209	-0.250292	-0.261351	-0.248473	-0.268664	-0.228701	-0.255954	-0.236693	-0.195328	-0.190163	-0.184971	-0.182294	-0.182203
144	0.523936	0.684785	0.851666	0.933249	0.771711	0.848951	0.841023	0.839449	0.852522	0.705502	0.622403	0.603206	0.65658	0.633534	0.53458	0.609373	0.534094	0.607915	0.365695	0.513767	0.578874	0.644517	0.561441	0.329614	0.24786	0.316089	0.393217	0.313162	0.399929	0.345942	0.441606	0.603623	0.765579	0.694853	0.873125	0.901179	0.695229	0.968914	0.923807	1.02438	0.954334	1.0456	1.06522	1.08754	1.17867	1.3302	1.15189	0.968122	1.09512
145	1.85798	1.65333	1.45006	1.4532	1.22874	0.982183	1.37618	1.3387	1.09896	1.29683	0.836923	1.2495	1.02826	1.24657	0.808537	0.809943	1.02242	1.24069	1.03099	0.804003	0.787897	0.343378	0.794637	1.50234	1.34721	2.06352	2.12053	1.72252	1.98693	1.81651	1.62088	1.60462	1.3566	1.10541	0.828778	0.961826	0.867405	0.776328	0.485527	0.636482	0.546459	0.446203	0.338147	-0.414834	-1.12637	-0.95097	-1.16666	-1.13432	-0.443493
146	0.0927631	0.246671	-0.0732591	0.413617	0.426698	0.597895	0.461253	0.481924	0.343294	0.194428	0.517263	0.363694	0.515327	0.506614	0.337732	0.324833	0.152156	-0.0303209	-0.0723747	-0.139289	-0.362662	-0.258678	-0.474528	-0.376799	-0.895549	-0.433247	-0.735723	-0.389443	-0.509231	-0.314204	-0.121199	-0.0641994	0.171382	0.0847797	-0.00996373	0.0350471	0.0688146	0.0904385	0.0828287	0.0461961	0.147792	0.0897149	0.0398406	0.149345	-0.0626194	0.0373651	-0.480772	-0.352181	-0.690585
147	0.60135	0.585114	0.560655	0.505299	0.533692	0.534175	0.617082	0.677631	0.670996	0.725465	0.714268	0.827993	0.747029	0.808568	0.806362	0.887007	0.990825	0.922768	1.04021	0.928465	0.953647	0.90481	0.854787	0.891906	0.887075	1.00412	1.03204	0.970691	0.993022	0.990299	0.962594	0.952219	0.855129	0.94453	0.905806	0.823704	0.78294	0.641909	0.687145	0.539658	0.472762	0.342707	0.278654	0.294428	0.164319	0.139597	0.0987908	0.0867585	0.0084569
148	0.718141	0.415846	0.895893	0.625721	0.814161	0.686189	0.870057	0.752095	0.766927	0.752814	0.580782	0.880116	0.893075	1.07125	1.07578	1.06798	1.06418	1.22581	1.55289	1.27095	1.28255	1.1355	1.13582	0.831527	1.15773	1.17864	1.1843	1.02942	1.0205	1.30312	1.26526	1.37567	1.03858	0.70611	0.523735	0.475875	0.257056	0.0298267	-0.349578	-0.718532	-0.785377	-0.709682	-0.941025	-0.864505	-1.09103	-1.45762	-1.65662	-1.54181	-1.56387
149	-0.186922	-0.0498146	0.11879	0.19034	0.40567	0.494797	0.430115	0.350238	0.381379	0.65016	0.671081	0.558465	0.426861	0.26372	0.325178	0.0130441	0.183985	0.227639	0.146224	-0.173054	-0.371183	-0.5614	-0.857214	-1.13018	-1.39267	-1.64458	-1.52861	-1.42729	-1.45489	-1.35557	-1.47334	-1.45094	-1.17385	-1.01255	-0.865556	-1.09074	-0.833825	-1.05234	-1.14745	-0.992457	-0.95823	-0.943431	-0.552917	-0.514315	-0.483707	-0.219165	-0.205805	-0.0737782	0.0619257
150	1.11707	1.10995	1.0738	0.724194	0.632764	0.396137	0.16645	-0.0543253	-0.114229	-0.0414914	-0.539723	-0.466582	-0.96115	-1.0314	-1.11107	-1.60386	-1.35295	-1.63342	-1.61985	-1.44769	-1.25255	-1.05038	-0.827383	-0.750248	-0.550491	0.0857362	0.18143	0.575003	0.543485	0.504325	0.739992	1.11315	1.18664	1.37911	1.53947	1.38221	1.47802	0.987319	0.766883	0.803492	0.259082	0.141874	-0.115697	-0.210665	-0.30558	-0.563063	-0.935679	-1.27158	-1.44968
151	-0.422231	-0.067472	0.119671	-0.0435122	-0.0453503	-0.0683578	0.0709231	0.209029	0.347023	-0.190554	-0.0146574	-0.00264468	0.192425	-0.289084	-0.242211	-0.0336139	-0.0112595	0.354418	0.734278	0.597921	0.986325	1.20429	1.08639	1.16118	1.59147	1.84559	2.08637	1.96497	2.37541	2.27444	2.31831	2.15854	1.97721	1.77423	2.0802	2.38472	2.34212	2.46554	2.06192	1.66243	1.96265	1.75756	1.55962	1.35095	1.31481	1.30552	1.32318	1.34915	1.3646
152	0.0836407	0.115099	0.119163	0.154916	0.100818	0.0688223	0.0308935	-0.00663873	-0.0467455	-0.0611911	-0.105709	-0.0896649	-0.0687432	-0.0115171	0.0199233	-0.0677789	-0.128345	-0.133779	-0.20233	-0.212464	-0.282345	-0.35578	-0.398317	-0.468879	-0.508082	-0.487644	-0.472606	-0.428274	-0.500527	-0.517752	-0.566723	-0.522487	-0.62134	-0.685689	-0.771602	-0.760947	-0.719356	-0.650174	-0.640766	-0.573004	-0.593387	-0.555782	-0.522607	-0.549992	-0.519698	-0.550067	-0.550831	-0.553122	-0.581827
153	0.267008	0.532035	0.815848	0.597629	0.551882	0.595227	0.726511	0.853353	0.801281	0.651492	0.65888	0.640637	0.779781	0.565912	0.611702	0.571348	0.7017	0.666221	0.639405	0.448479	0.532024	0.616304	0.445664	0.302687	0.341658	0.452061	0.477968	0.509952	0.364602	0.470282	0.561879	0.73075	0.895083	0.799675	1.14786	1.07254	1.08487	1.01103	1.03317	1.0594	0.988597	0.911467	0.827546	0.72746	0.894333	0.890211	0.961898	0.863341	0.941888
154	0.603382	0.194769	0.381544	0.341979	0.477728	0.0312109	0.184164	0.136683	-0.299855	-0.344602	-0.186277	-0.624974	-0.458212	-0.486334	-0.919566	-1.14617	-0.976016	-1.18859	-0.961481	-0.737612	-0.728016	-0.701019	-0.256526	-0.407248	-0.163398	-0.327219	-0.0776143	-0.0271884	0.0335691	0.292977	0.117294	0.138114	0.144047	0.134941	0.132064	0.515313	0.484376	0.440789	-0.0150332	-0.481577	-0.346277	-0.619597	-1.11025	-1.18411	-1.45092	-1.52959	-1.608	-2.08491	-2.15754
155	1.52489	1.53162	1.38592	1.78661	2.03336	2.29055	2.53821	3.14294	2.88814	2.80215	2.86411	2.72244	2.90973	2.72599	2.35514	2.31284	2.2321	2.29911	2.00134	2.04145	1.74185	1.45538	1.90273	1.87132	1.87759	1.93976	1.85387	1.94888	1.72494	2.0437	2.16534	2.25241	2.6707	2.73749	2.96673	3.35748	3.37549	3.35211	3.12237	3.03733	2.93336	2.64721	2.51277	1.68606	1.40271	0.947072	0.873497	0.815727	0.572943
156	0.0137892	0.0105262	0.132381	0.18583	0.247364	0.178711	-0.0893563	-0.0999929	-0.122994	-0.206393	-0.287506	-0.24823	-0.21251	-0.297317	-0.377559	-0.404381	-0.69573	-0.787338	-0.671785	-0.673977	-0.613673	-0.552953	-0.623176	-0.692777	-0.754906	-0.872116	-0.650216	-0.560359	-0.547576	-0.473725	-0.456738	-0.441596	-0.366351	-0.487428	-0.472884	-0.253815	-0.169707	-0.16542	-0.0402587	-0.306444	-0.306423	-0.310253	-0.449427	-0.398452	-0.489263	-0.451317	-0.40854	-0.554174	-0.631726
157	-0.76007	-0.763324	-0.773017	-0.688773	-0.590466	-0.678396	-0.682245	-0.882522	-0.978745	-0.680459	-0.468484	-0.543358	-0.43466	-0.232785	-0.508938	-0.392124	-0.463892	-0.354206	-0.534305	-0.633947	-0.653194	-0.581657	-0.508854	-0.434085	-0.346684	-0.426602	-0.112984	-0.0872396	0.121049	-0.0594716	-0.138531	-0.397391	-0.286058	-0.175763	-0.247295	-0.140593	-0.226583	-0.124788	-0.225832	0.0515692	0.227216	0.402012	0.296085	0.0900031	0.0743869	-0.121306	0.183932	0.0380185	-0.0191643
158	-0.258623	-0.115711	0.017283	-0.155078	-0.19587	-0.0884377	-0.127525	-0.0159333	0.107249	0.0715493	-0.402811	-0.567855	-1.01569	-0.70289	-0.689107	-0.834429	-0.531449	-0.512398	-0.341288	-0.47025	-0.151865	0.17741	0.0653311	0.103053	0.289652	0.468494	0.202508	0.53447	0.591004	0.666785	0.729029	1.22819	1.43112	1.61731	1.6613	1.70235	2.02004	2.05301	2.0965	2.4455	2.64724	2.54478	2.60419	2.80853	3.00083	2.88413	2.73802	2.70249	2.65346
159	-0.219157	-0.218669	-0.30567	-0.38226	-0.37035	-0.260522	-0.14156	-0.308639	-0.192766	-0.177445	-0.174616	-0.0763615	-0.0693084	-0.0749198	0.29982	0.328357	0.354064	0.278184	0.385031	0.301027	0.123941	0.030078	0.117443	0.209348	0.207713	0.289477	0.0915633	0.183808	0.17362	0.15956	0.436687	0.435769	0.343511	0.346402	0.434494	0.362125	0.423217	0.478982	0.420103	0.736659	0.681511	0.695806	0.779176	0.568383	0.348565	0.306899	0.257746	0.300546	0.0634381
160	1.41629	1.51093	1.31555	1.20944	0.912877	0.815067	0.806018	0.785987	0.585532	0.664251	0.533455	0.3838	0.31647	0.233326	0.0564539	-0.102445	-0.0720114	-0.320021	-0.645631	-0.668707	-0.868108	-0.774401	-0.856888	-0.846227	-0.642817	-0.626305	-0.707205	-0.696253	-0.883407	-0.879563	-0.974477	-0.888588	-0.911164	-0.841933	-0.770032	-0.884501	-0.995138	-1.01169	-0.923762	-0.830878	-0.922613	-0.819631	-0.801734	-0.869408	-0.853615	-1.02458	-0.903708	-0.781161	-0.657486
161	-1.06541	-0.841291	-0.927233	-0.885983	-0.833888	-0.910711	-0.991204	-0.93614	-0.876061	-0.671704	-0.644487	-0.627419	-0.527819	-0.429631	-0.37026	-0.401194	-0.341375	-0.321475	-0.207059	-0.0824318	-0.0506433	0.152806	0.141194	0.26272	0.284073	0.172089	0.363536	0.41153	0.409032	0.500261	0.243168	0.377234	0.414022	0.400316	0.527207	0.487906	0.57556	0.483191	0.476024	0.381979	0.294071	0.333171	0.378351	0.392356	0.454033	0.511913	0.519241	0.568905	0.437474
162	0.259445	0.103155	-0.0104434	0.0210392	-0.200481	-0.158001	-0.168925	-0.179151	-0.0268896	-0.0241491	-0.122431	0.0335273	0.0938502	0.0584106	0.120682	0.0273267	-0.0228164	-0.0299605	-0.236451	-0.0771947	-0.176756	-0.174525	-0.124306	0.0710394	0.0620402	0.102103	0.256183	0.21221	0.110027	-0.0398245	0.0207468	0.135329	0.152866	0.0243954	0.0991535	0.11818	0.183353	0.23524	0.279276	0.267238	0.0971308	0.124596	-0.0104982	-0.102885	-0.356292	-0.296035	-0.437908	-0.565711	-0.52808
163	-0.487254	-0.488101	-0.540521	-0.539389	-0.579053	-0.394042	-0.311675	-0.271719	-0.175375	-0.245167	-0.0554914	-0.0334881	0.080704	0.142859	0.202662	0.0993399	0.154016	0.14514	0.0285504	0.186603	0.0821843	-0.0354096	-0.0053133	0.13424	0.228746	0.22873	0.189602	0.210745	0.0756213	0.259929	0.336629	0.415943	0.497249	0.629748	0.72415	0.71309	1.01657	1.00788	1.25661	1.29116	1.16609	1.35138	1.5751	1.46597	1.29529	1.28467	1.11299	1.03528	1.11304
164	1.17834	1.1767	0.949566	1.02724	1.03916	1.03446	1.14892	1.21603	1.16166	1.04735	1.05182	1.04542	0.966561	0.704499	0.611353	0.570601	0.410414	0.360117	0.235871	0.224317	-0.0616795	-0.0964836	-0.125957	0.0975185	0.049987	0.187958	0.455535	0.210284	0.148027	0.199309	0.183743	0.161734	0.311138	0.766937	0.936121	0.9104	0.806301	0.925824	0.917346	1.00951	0.795725	0.690167	0.761683	0.597961	0.446729	0.308644	0.289061	0.0490073	0.0390477
165	-0.118361	-0.083692	-0.121336	-0.126833	-0.0627462	-0.0705275	-0.0791141	-0.155434	-0.086847	-0.123064	-0.159663	-0.163088	-0.204134	-0.208169	-0.212412	-0.287648	-0.325725	-0.330335	-0.338641	-0.350432	-0.398984	-0.375861	-0.42242	-0.433977	-0.447522	-0.529875	-0.539129	-0.583215	-0.591123	-0.667111	-0.632145	-0.6316	-0.631906	-0.633056	-0.668599	-0.667717	-0.667717	-0.668599	-0.670343	-0.672909	-0.67624	-0.680262	-0.71846	-0.682661	-0.680966	-0.642539	-0.63825	-0.634612	-0.631709
166	1.3185	1.43101	1.43952	1.54816	1.56406	1.58903	1.72469	1.75499	1.98565	2.1101	1.91236	2.04971	2.1016	2.04419	2.1826	2.41408	2.20514	2.19079	1.83799	1.90725	1.85498	1.7959	1.5159	1.33408	1.25216	0.965745	0.896234	0.500772	0.427519	0.133622	-0.039005	0.126614	-0.230443	-0.349546	-0.24182	-0.349586	-0.559528	-0.554314	-0.560976	-0.57942	-0.598002	-0.7185	-0.725182	-0.731308	-0.634542	-0.752174	-0.868446	-0.767616	-0.551458
167	-0.230941	-0.238976	-0.913379	-0.88253	-0.628813	-0.610243	-0.610568	-0.60595	-0.572621	-0.535319	-0.518807	-0.523396	-0.548938	-0.594832	-0.876838	-1.15319	-0.724609	-0.745719	-0.541473	-0.568549	-1.25993	-0.521139	-0.206868	-0.125907	-0.0633314	0.00322136	0.312749	0.381796	0.449248	0.537247	0.860407	0.935184	1.21746	1.2487	1.48585	1.47147	1.66353	1.17197	1.12908	1.07833	1.02094	0.934292	0.169927	0.125642	0.0802225	0.0109013	-0.297405	-0.602246	-0.685241
168	-1.27609	-1.11859	-0.646162	-0.602876	-0.427737	-0.257856	-0.230314	0.0944424	0.169118	0.417048	0.653913	0.740923	0.964318	1.17038	0.795768	0.992247	1.02994	1.3482	1.50651	1.48978	1.587	1.52619	1.47573	1.16355	1.13673	0.940642	0.728141	0.500584	0.274733	-0.221137	-0.424281	-0.485244	-0.690974	-0.448017	-0.620146	-0.659949	-0.70301	-0.58135	-0.719383	-0.692272	-0.667586	-0.797821	-0.780127	-1.0403	-1.15441	-1.13854	-0.841348	-0.535995	-0.222404
169	-0.14972	-0.145568	-0.151326	-0.348996	-0.391954	-0.279204	-0.50127	-0.528778	-0.543162	-0.543937	-0.184699	-0.157641	-0.135218	-0.300156	-0.470827	-0.283368	-0.41243	-0.367252	-0.34929	-0.340913	-0.342375	0.010718	-0.137774	0.0499067	0.409789	0.595902	0.426066	0.246213	0.420545	0.438812	0.282281	0.132386	0.352629	0.395553	0.406079	0.383948	0.00154456	-0.212308	-0.274948	-0.184823	0.0966105	0.225226	-0.14374	-0.153473	-0.35017	-0.533155	-0.520263	-0.329986	-0.144796
170	2.38953	2.36921	2.30877	2.51888	2.41457	1.72022	1.61292	1.47729	1.31679	0.856962	0.410486	-0.297794	-0.678312	-1.03847	-1.09866	-1.16653	-1.24048	-1.87548	-1.89618	-1.92025	-1.94704	-1.97587	-2.00602	-2.03683	-2.34595	-2.34595	-2.03683	-2.00602	-1.97587	-1.94704	-1.61113	-1.55625	-1.50539	-1.15069	-1.08076	-0.709857	-0.626983	-0.555818	-0.498141	-0.455432	-0.428821	-0.419029	-0.42634	-0.450589	-0.491163	-0.54703	-0.616783	-0.977004	-0.729741
171	-0.103039	-0.12402	-0.0416947	0.0362702	-0.0408085	-0.0361702	-0.00106421	0.0562836	0.0361761	0.124144	0.0858409	0.0931993	0.0975579	0.0476357	0.0482792	0.0994549	0.120482	-0.0419334	-0.105121	0.0118979	0.021578	-0.0487293	-0.195924	-0.190874	-0.205348	-0.166286	-0.280573	-0.343464	-0.354752	-0.335745	-0.410112	-0.432602	-0.408673	-0.462106	-0.495998	-0.531759	-0.617665	-0.519422	-0.551688	-0.595829	-0.686495	-0.616176	-0.591845	-0.516465	-0.543313	-0.642791	-0.718167	-0.586569	-0.608655
172	0.0426303	-0.00812056	-0.111047	-0.118052	0.0862505	0.145408	0.152712	0.00373337	0.0603963	0.229281	0.197405	0.266167	0.226638	0.1827	0.238323	0.0805526	0.131802	0.128684	0.175577	0.272712	0.156985	0.0920569	0.133107	0.170761	0.254861	0.144405	0.157748	0.173917	0.236483	0.295799	0.049739	0.17272	0.3021	0.382521	0.402461	0.526088	0.593908	0.550736	0.610324	0.673722	0.581566	0.635401	0.62667	0.670771	0.66365	0.654879	0.490961	0.429885	0.416945
173	0.10003	0.0999677	0.106785	0.113364	0.105596	-0.106013	-0.0508688	-0.00250253	0.116809	0.04767	0.042999	-0.0235316	0.192111	0.289485	0.261003	0.358629	0.51846	0.416824	0.586521	0.682664	0.57109	0.588136	0.529646	0.605958	0.613279	0.670975	0.786419	0.693384	0.729596	0.572785	0.764194	0.756564	0.606338	0.531369	0.335034	0.473533	0.616728	0.567829	0.586214	0.537986	0.626287	0.780478	0.79658	0.870897	0.88386	0.968612	0.907165	0.839736	0.969892
174	0.208418	0.207847	0.206159	0.313517	0.432357	0.685078	0.704688	0.380655	0.396973	0.276255	0.385211	0.381562	0.253161	0.232514	0.686924	0.467459	0.735591	0.769405	0.556058	0.681929	0.559844	0.42209	0.391174	0.479838	0.456344	0.211061	-0.0235899	-0.027528	0.199496	0.303407	0.394918	0.376944	0.372273	0.356693	0.452759	-0.0119028	0.0016235	-0.326563	-0.0678907	0.0679467	-0.0416222	-0.0543437	-0.0921633	-0.142012	-0.178356	-0.200263	0.147593	0.278765	0.413403
175	-0.204393	-0.270909	-0.155252	-0.101551	-0.180268	-0.262451	-0.276988	-0.345761	-0.40432	-0.214694	-0.0918961	-0.267376	-0.323337	0.17099	0.199575	0.179878	0.0980165	0.010732	0.0391766	0.246887	0.331078	0.670704	0.641438	0.409807	0.348285	0.328175	0.292016	0.510703	0.431997	0.281567	0.124328	-0.0389865	0.107629	0.192211	-0.330994	-0.342576	-0.408212	-0.489114	-0.462656	-0.566032	-0.727688	-0.818295	-1.06888	-0.874822	-0.81482	-0.702127	-0.587816	-0.593767	-0.951498
176	0.560534	0.559793	0.489145	0.55385	0.493875	0.432176	0.368541	0.302811	0.433343	0.30179	0.29134	0.27226	0.381883	0.230818	0.339567	0.257145	0.175547	0.0950988	0.0160741	-0.0612996	-0.136836	-0.0803603	-0.083239	-0.0221898	-0.218697	-0.22126	-0.296676	-0.314753	-0.336687	-0.416759	-0.294607	-0.168283	-0.167517	-0.223861	-0.214356	-0.337682	-0.327322	-0.320407	-0.317155	-0.317698	-0.3905	-0.337065	-0.410321	-0.411703	-0.341119	-0.335358	-0.271226	-0.0732988	-0.00139988
177	0.816739	0.451717	0.192489	0.394057	0.362742	0.279486	0.483681	0.38549	0.230759	0.440178	0.396355	0.399738	0.291765	0.389355	0.386608	0.392809	0.51161	0.332817	0.407644	0.615446	0.56823	0.331329	0.445182	0.756662	0.599309	0.738236	0.616419	0.408926	0.465375	0.561725	0.561561	0.574216	0.741631	0.637494	0.573223	0.619953	0.570104	0.582019	0.436836	0.533189	0.630769	0.478372	0.638768	0.740438	0.373636	0.303287	0.595281	0.649118	0.437658
178	0.360407	0.249988	0.211952	-0.0118964	0.0515272	0.0309605	0.00897084	-0.0882488	-0.107701	-0.00978284	-0.0599388	-0.183531	-0.153508	-0.200367	-0.210486	-0.406594	-0.342782	-0.42555	-0.0954884	-0.197049	-0.175159	-0.143738	-0.0682798	-0.0356086	0.102152	0.156744	0.209846	0.225838	0.313799	0.32868	0.195765	0.20397	0.20057	0.232551	0.221917	0.165099	0.246438	0.212552	0.295012	0.169958	0.0957833	0.135074	0.068779	-0.0759572	0.0330451	-0.003106	0.151834	-0.026278	0.091877
179	0.141039	0.288377	0.437759	0.190031	0.305105	0.243027	0.258152	0.262724	0.184359	0.110451	0.250083	0.0941246	0.220593	0.0902406	0.114043	0.174587	0.234287	0.122444	0.0786212	-0.0719595	-0.0404103	0.135362	-0.118474	-0.304158	-0.0568705	-0.243048	-0.174647	-0.0187987	-0.00736563	-0.121444	0.0571226	-0.00747415	0.106582	0.114126	0.0833942	0.0179374	0.179721	0.0590185	0.00490138	0.233544	0.208811	0.0977257	0.173865	0.254773	0.389913	0.237453	0.375311	0.180352	0.105028
180	0.0460679	0.138147	0.12171	0.0546631	0.141389	0.225485	0.255199	0.136919	-0.0662912	0.142428	0.0988668	0.0487137	0.0964886	0.189919	0.151211	0.0845797	0.0624824	0.230687	0.24364	0.205613	0.111069	0.305045	0.296152	0.335689	0.481478	0.388546	0.396724	0.301872	0.401939	0.404043	0.470218	0.438033	0.542467	0.495716	0.496358	0.355943	0.471625	0.42476	0.419224	0.570182	0.574444	0.615136	0.394388	0.419828	0.294485	0.123416	0.105737	0.0326942	-0.053311
181	1.08997	1.01765	0.950746	0.808954	0.679678	0.623572	0.657218	0.611495	0.635784	0.561375	0.724222	0.700094	0.914419	0.961518	0.922222	0.965743	0.67737	0.641677	0.700151	0.446327	0.455028	0.301263	0.152506	0.335439	0.442791	0.553768	0.738717	0.501955	0.594961	0.592976	0.664171	0.649637	0.717811	0.444458	0.342894	0.324956	0.311426	0.470777	0.369976	0.274744	0.362211	0.27862	0.448588	0.447594	0.266806	0.180419	0.1883	0.113294	0.379757
182	-0.980878	-0.923329	-0.808253	-0.546784	-0.536304	-0.47352	-0.311442	-0.149497	-0.0819735	0.04239	0.081726	0.139541	0.109722	0.126431	0.391898	0.402555	0.643392	0.674197	0.797626	0.955779	1.04408	1.13087	1.17993	1.13389	1.03457	0.976078	0.853951	0.982338	0.713224	0.684949	0.558078	0.327895	0.0890785	-0.0111657	0.0283344	-0.329638	-0.189431	-0.0829006	-0.212683	-0.185681	-0.142464	-0.087991	-0.111316	-0.160891	-0.15433	0.0533334	0.110279	0.203341	-0.0557668
183	1.48692	1.26015	1.10926	1.22324	1.03159	0.870669	0.8791	0.896501	0.753181	0.693515	0.800851	0.55564	0.520141	0.520237	0.441797	0.290156	0.226865	0.0267094	0.00312149	-0.00920452	-0.056026	-0.183321	-0.101098	-0.122186	-0.361276	-0.247157	-0.184434	-0.342835	-0.537747	-0.639968	-0.616957	-0.629382	-0.501919	-0.37237	-0.318808	-0.566974	-0.555679	-0.593728	-0.464944	-0.510016	-0.498872	-0.431823	-0.313944	-0.288505	-0.273166	-0.314317	-0.223356	-0.166077	-0.11043
184	0.0784572	0.249014	0.179668	0.28198	0.225996	0.167138	0.308553	0.237948	0.23679	0.183592	0.212891	0.121142	0.0255936	0.0089036	-0.0151645	-0.13266	-0.0479114	-0.0850409	-0.0696814	-0.0835003	-0.00036586	-0.0326299	-0.0981712	-0.0284338	-0.205686	-0.223295	-0.0819834	-0.146434	-0.0919816	-0.0489948	-0.0565264	-0.0623998	-0.10977	0.00107263	-0.054568	0.00993816	0.0694507	0.00753256	-0.0496293	-0.227498	-0.278852	-0.316385	-0.262211	-0.33339	-0.317826	-0.18115	-0.0926088	-0.125999	0.0133213
185	0.0785062	0.073921	0.296731	0.635717	0.731153	1.05676	0.693062	0.809612	0.80952	0.941556	0.844669	0.878832	0.682259	0.962675	0.773546	0.922081	0.723171	0.760413	0.759475	1.09366	1.30363	1.14168	1.33039	1.29887	1.04792	1.03805	0.672343	0.659741	0.515276	0.363671	0.217821	0.563322	0.579655	0.714561	0.495143	0.505623	0.497048	0.49441	0.734169	0.718964	0.337067	0.198122	0.289955	0.0284268	-0.225426	0.00134657	0.000215366	-0.0169718	0.0747701
186	0.421835	0.422463	0.193005	0.128865	0.10837	-0.0324491	-0.17751	-0.393181	-0.392544	-0.393378	-0.436869	-0.527946	-0.793538	-0.885992	-0.804465	-0.894943	-0.858458	-0.980562	-1.10292	-1.2377	-1.42742	-1.4286	-1.35692	-1.4013	-1.4037	-1.41278	-1.42221	-1.19431	-1.20341	-1.16312	-1.2861	-1.39582	-1.38294	-1.25991	-1.37983	-1.50546	-1.45419	-1.50596	-1.55135	-1.37147	-1.19751	-1.19969	-1.25619	-1.30016	-1.16755	-0.85859	-0.951707	-0.753639	-1.00754
187	0.675028	0.669043	0.503578	0.342689	0.317716	0.412966	0.51504	0.1661	-0.026342	-0.373165	-0.430874	-0.493383	-0.559202	-0.790763	-0.842192	-0.859897	-1.00732	-0.841716	-0.690982	-0.850128	-0.991368	-0.967661	-0.943641	-0.75599	-0.880971	-0.712633	-0.710492	-1.00603	-0.829076	-0.983457	-0.682039	-0.383397	-0.546029	-0.398914	-0.417217	-0.748187	-0.588222	-0.724538	-0.714839	-0.54307	-0.35712	-0.485494	-0.46976	-0.458004	-0.598216	-0.431678	-0.434072	-0.441351	-0.6173
188	-0.369265	-0.318237	-0.390742	-0.285669	-0.294334	-0.256988	-0.284843	-0.298928	-0.314492	-0.378736	-0.348649	-0.336948	-0.345195	-0.437166	-0.466214	-0.462341	-0.522847	-0.521176	-0.48556	-0.466106	-0.592079	-0.637698	-0.7458	-0.70749	-0.743061	-0.692541	-0.702379	-0.644773	-0.668009	-0.610714	-0.584173	-0.573471	-0.5772	-0.499723	-0.48943	-0.501122	-0.496264	-0.459845	-0.390275	-0.393696	-0.362627	-0.320891	-0.234983	-0.148723	-0.191789	-0.219592	-0.230626	-0.225065	-0.251891
189	3.48814	3.33461	3.03245	3.32668	3.29818	3.10612	2.90976	2.56719	2.36451	2.00152	1.92342	1.83087	1.72615	1.15203	1.18909	0.9522	0.744641	0.393449	0.185105	0.263595	0.0597504	-0.266883	-0.129321	-0.288235	-0.600933	-0.76631	-0.467215	-0.60712	-0.441084	0.0465982	0.0946542	0.130332	0.0100889	0.192808	0.836343	0.750959	0.680156	0.606009	0.970466	1.1697	1.20261	0.925545	1.24137	1.10349	1.09829	1.21025	1.13923	0.60147	0.502317
190	1.72049	1.69973	1.66477	1.62974	1.33898	1.18425	1.55735	1.29859	1.40659	1.11285	1.07914	1.18478	0.904262	0.615774	0.83256	0.665149	0.492144	0.314383	0.159687	0.150026	0.0158995	0.135314	0.104003	0.0711058	-0.0840719	0.0168186	-0.00335693	-0.252223	0.0389349	0.208509	0.377193	0.287777	0.208973	0.382372	0.672062	0.443182	0.463874	0.463727	0.577561	0.441353	0.567952	0.701258	0.571644	0.678521	0.388383	0.605877	0.441558	0.273977	-0.0310737
191	-0.804609	-0.799593	-0.79118	-0.786081	-0.784425	-0.845281	-0.844259	-0.781413	-0.840231	-0.706287	-0.694208	-0.686242	-0.682554	-0.683232	-0.681753	-0.678165	-0.679088	-0.612464	-0.602852	-0.59799	-0.53247	-0.458786	-0.501658	-0.484593	-0.407979	-0.396613	-0.391778	-0.393626	-0.395643	-0.397831	-0.524695	-0.396224	-0.392435	-0.329833	-0.332825	-0.4013	-0.34511	-0.354082	-0.487017	-0.494829	-0.508415	-0.586501	-0.722305	-0.732196	-0.681455	-0.753235	-0.763805	-0.778383	-0.796581
192	1.09071	1.13696	1.17035	1.29173	1.20115	1.25859	1.16963	1.07782	0.841591	0.915609	0.746317	0.935847	0.782507	0.835206	0.645089	0.507252	0.832884	0.824492	0.861276	1.14829	1.23098	1.35682	1.43551	1.51393	1.43836	1.71484	1.6461	1.72754	1.74732	1.91083	1.82192	1.98171	1.84109	1.7904	1.72406	1.85353	2.07919	1.76307	1.80802	2.00316	1.85785	1.91567	1.92312	1.77969	1.88623	1.94171	1.74537	1.75081	1.75198
193	0.412885	0.415407	0.632233	0.665363	0.562944	0.589269	0.611025	0.49499	0.505721	0.573109	0.501726	0.487032	0.396797	0.294388	0.313249	0.20335	0.0914065	-0.0284149	-0.0781184	-0.189065	-0.227628	-0.325485	-0.279612	-0.403621	-0.439614	-0.276606	-0.243203	-0.277409	-0.254476	-0.0285524	-0.0607658	0.0388084	0.206611	0.239592	0.255691	0.331242	0.347395	0.352731	0.40998	0.610063	0.757791	0.846078	0.937362	0.898534	0.938166	1.11811	1.16521	1.21091	1.44948
194	0.0704472	-0.0354418	-0.14212	-0.183201	-0.203669	-0.109955	0.146967	0.143878	0.301815	0.464053	0.679422	0.780142	0.920773	0.945006	1.01337	1.08103	1.25324	1.36869	1.27164	1.01175	1.01089	0.8968	0.869666	0.930154	0.773799	0.612864	0.554157	0.399027	0.243115	0.0820307	-0.0163651	-0.0454602	0.0455444	-0.0705947	-0.138062	-0.206637	-0.265048	-0.41892	-0.624152	-0.453354	-0.334511	-0.323355	-0.09231	-0.130466	-0.232553	-0.176537	-0.0680094	-0.0625178	-0.0490726
195	0.0196055	0.0484181	0.0224835	-0.0351646	0.0167008	0.100422	0.126802	0.124749	0.123143	0.0615143	-0.0543406	-0.0342453	-0.094206	-0.00656641	0.0874561	0.104152	0.118144	0.238654	0.309907	0.271088	0.254331	0.204552	0.236754	0.212473	0.261268	0.198822	0.111659	0.0747736	0.120078	0.112478	0.153155	0.190708	0.17091	0.151877	0.059085	0.117431	0.104988	0.145339	0.0767675	0.0428656	0.175622	0.223885	0.293812	0.223686	0.373324	0.442858	0.429156	0.435662	0.51699
196	-0.11584	-0.0365253	-0.0833727	-0.062123	-0.197983	-0.184225	0.0537155	0.141008	0.144799	0.139847	-0.151063	-0.166269	-0.39999	-0.492427	-0.375677	-0.258666	-0.297763	-0.409567	-0.51074	-0.473138	-0.647993	-0.74255	-0.823806	-0.74181	-0.504175	-0.410834	-0.379912	-0.397293	-0.262045	-0.200355	-0.221186	-0.190992	-0.0356808	0.191979	0.424404	0.376698	0.258074	0.262749	0.255763	0.319677	0.379898	0.436827	0.416024	0.392884	0.233023	0.303712	0.237963	0.0955424	0.400604
197	-1.80641	-1.53964	-1.46234	-1.45181	-1.24212	-1.22902	-1.22169	-1.14531	-1.19115	-1.17551	-1.23527	-1.36394	-1.36397	-1.37187	-1.51716	-1.39713	-1.46848	-1.41709	-1.37208	-1.18953	-1.12809	-1.00323	-1.18998	-1.17025	-1.08099	-1.10709	-0.928963	-0.813766	-0.755928	-0.695467	-0.51101	-0.12871	-0.00665961	0.106384	0.209389	0.294729	0.245906	0.253472	0.37862	0.369074	0.231809	0.362551	0.297575	0.289366	0.33819	0.253497	0.301776	0.360684	0.225833
198	-0.598404	-0.55309	-0.626292	-0.655531	-0.643117	-0.608438	-0.617594	-0.603842	-0.665333	-0.777161	-0.815977	-0.85285	-0.936735	-0.99358	-0.976433	-0.983544	-1.01472	-1.04518	-1.05504	-1.11545	-1.19907	-1.21214	-1.17407	-1.15349	-1.10842	-1.10769	-1.12425	-1.15828	-1.14367	-1.13242	-1.08051	-1.04963	-0.990731	-1.00496	-0.974443	-1.01258	-0.957182	-0.973302	-0.970034	-0.972039	-0.90787	-0.892986	-0.880384	-0.933813	-0.984242	-0.98732	-1.03651	-1.06289	-1.04179
199	-0.389155	-0.399403	-0.316797	-0.355635	-0.401933	-0.760211	-0.785057	-0.815169	-0.962863	-1.01226	-1.27898	-1.33204	-1.48698	-1.30154	-1.31776	-1.21835	-1.33109	-1.53162	-1.49251	-1.33908	-1.18542	-1.03255	-0.881491	-0.721956	-0.555134	-0.38236	-0.31821	-0.0361323	0.0325837	0.078777	0.327583	0.461585	0.468977	0.688877	0.600818	0.62291	0.528435	0.633834	0.50935	0.483357	0.341496	0.299431	0.256311	0.213174	0.182339	0.0514769	-0.0770521	-0.100962	-0.336487
200	-2.58365	-2.5768	-2.65255	-2.44605	-2.40967	-2.36169	-2.39945	-2.15904	-1.8148	-1.64689	-1.58004	-1.52927	-1.39969	-1.27873	-1.26315	-1.07455	-0.780305	-0.745916	-0.616297	-0.488277	-0.36255	-0.230222	0.100121	0.252519	0.312162	0.373688	0.329814	0.448378	0.468949	0.50614	0.645589	0.77107	0.776303	0.853531	1.02243	1.09136	0.964917	0.855235	0.945366	0.9471	0.946975	1.04109	0.864032	0.598036	0.607881	0.518314	0.511844	0.482917	0.336069
201	-0.257149	-0.255134	-0.244165	-0.176958	-0.149124	-0.0912536	-0.0317089	0.00608907	0.0387475	0.113018	0.108083	0.141133	0.16687	0.16024	0.244107	0.231068	0.191617	0.171245	0.152932	0.162198	0.126845	0.169834	0.143624	0.0958069	0.101399	0.115129	0.159169	0.132891	0.103334	0.212718	0.252924	0.363833	0.349898	0.428713	0.457458	0.388472	0.339317	0.304989	0.335765	0.321857	0.261103	0.246437	0.188058	0.201405	0.139066	0.0489305	-0.0160754	-0.028062	-0.014255
202	-0.934725	-0.927325	-0.918695	-1.04343	-1.2885	-1.27842	-1.26879	-1.12559	-0.983361	-0.976565	-0.97101	-0.832459	-0.816174	-0.667194	-0.654388	-0.388474	-0.500835	-0.0920205	-0.304172	-0.386346	-0.084627	0.237289	0.322852	0.532871	0.596968	0.634534	0.778896	0.787817	0.660978	0.65339	0.630911	0.459777	0.409511	0.360448	0.313884	0.660642	0.515573	0.497163	0.0954792	0.0762471	0.0369083	-0.129376	-0.529634	-0.532656	-0.527986	-0.394784	-0.401572	-0.548108	-0.431091
203	0.819003	0.500195	0.500842	0.667034	0.67404	0.504718	0.483916	0.441124	-0.0845082	-0.118097	-0.171676	-0.397881	-0.470491	-0.387747	-0.934148	-0.809263	-0.678579	-0.86584	-0.891725	-0.909497	-0.918771	-1.07334	-0.877881	-0.674984	-0.944323	-0.884037	-0.666578	-0.617994	-0.58556	-0.570077	-0.400988	-0.232166	-0.234453	-0.253802	-0.443641	-0.30768	-0.323868	-0.491757	-0.503478	-0.52965	-0.72359	-0.759933	-0.962769	-1.16048	-1.35245	-1.21332	-1.23808	-1.42606	-1.45187
204	0.782828	0.836925	0.76133	0.717203	0.663867	0.554946	0.397601	0.359531	0.251397	0.0208545	-0.0927936	-0.314429	-0.476346	-0.333563	-0.343487	-0.29744	-0.582028	-0.632131	-0.674182	-0.601463	-0.414318	-0.452254	-0.430115	-0.354362	-0.171829	-0.210075	-0.0113459	-0.0284737	0.0709291	0.220539	0.419651	0.447511	0.702195	0.665439	0.402039	0.363456	0.311095	0.417334	0.515778	0.380754	0.346042	0.317219	0.229643	0.191263	0.209011	0.117268	0.0894383	-0.0404699	-0.0460128
205	-0.947634	-0.950204	-0.948868	-0.943652	-0.853384	-0.849604	-0.842134	-0.831147	-0.825893	-0.817529	-0.806267	-0.801373	-0.802988	-0.892388	-0.807803	-0.720658	-0.712141	-0.701126	-0.60654	-0.509731	-0.582381	-0.57207	-0.569332	-0.655572	-0.569139	-0.562835	-0.465293	-0.357964	-0.241217	-0.124608	-0.0899887	-0.0568589	0.0552895	0.0743595	0.0811057	-0.00602402	0.0835765	0.00674145	0.00696125	0.00294744	0.00381588	0.0909154	0.0839082	0.0643553	0.123058	0.00795681	-0.018556	-0.0371708	-0.219039
206	-0.658891	-0.575523	-0.494409	-0.495512	-0.498707	-0.503967	-0.671478	-0.752279	-0.755434	-0.760989	-0.768787	-0.609478	-0.35383	-0.428708	-0.246906	-0.22684	-0.280009	0.0287839	0.0933408	0.152477	0.204711	0.328798	0.541457	0.681469	0.649711	0.863158	0.813636	0.918593	0.919598	0.896791	0.948575	1.08471	0.967977	1.04403	1.13531	1.05502	1.06112	1.06447	0.824558	0.839175	0.751957	0.731866	0.699105	0.413937	0.303946	0.271815	0.060301	0.00857057	-0.0510918
207	-1.73825	-1.57362	-1.24327	-0.910325	-0.737935	-0.343393	-0.43751	-0.54837	-0.149415	-0.0977184	-0.048633	0.196662	0.472476	0.394108	0.633013	0.677624	0.526714	0.543653	0.928302	1.31616	1.87096	2.06461	2.24309	2.26069	2.11689	2.33882	2.08735	2.17959	2.75909	3.18711	3.09775	3.32674	3.21692	3.47684	4.08659	4.33456	4.56542	4.94208	4.77205	4.4191	4.41095	3.87335	3.82608	3.57802	3.31278	3.01426	2.33925	1.81915	1.78583
208	-0.209078	-0.119921	-0.147775	-0.27114	0.0274386	-0.349801	-0.316503	-0.179636	-0.34112	-0.326853	-0.348234	-0.267671	-0.0740074	0.0011537	-0.0308804	-0.0532608	0.13513	-0.257057	-0.238061	0.00158955	0.165618	0.210665	0.547355	0.689386	0.519687	0.353762	0.602087	0.640884	0.574754	0.698441	0.684412	0.839162	0.382649	0.223636	0.36345	0.202089	0.0366335	-0.015305	0.258741	0.237104	-0.069109	-0.0478012	-0.0371587	-0.22762	-0.197614	-0.0745705	-0.0596647	-0.237941	0.0970627
209	-0.0865631	-0.0491765	-0.043215	-0.00284795	-0.0379642	0.0271992	-0.0452258	0.0230713	-0.0167968	-0.164767	-0.0290171	-0.100025	-0.0702037	-0.140852	-0.0300563	-0.0234308	-0.0149097	0.0319487	0.11328	0.122704	0.129561	0.13729	0.0760757	0.121362	0.243589	0.296002	0.274588	0.395031	0.378769	0.463414	0.502254	0.473191	0.441967	0.470721	0.574183	0.400926	0.503721	0.542121	0.475843	0.440273	0.545256	0.545573	0.433951	0.415529	0.432056	0.319127	0.274614	0.331671	0.32949
210	-0.120947	0.0705786	0.0745894	0.0300123	0.125382	0.122612	0.170657	0.17528	0.324989	0.242559	0.349458	0.322822	0.395346	0.521768	0.507871	0.630741	0.611823	0.683641	0.746402	0.705468	0.704528	0.837881	0.68894	0.729237	0.815121	0.807985	0.797424	0.788675	0.732357	0.628639	0.666219	0.65675	0.704595	0.710527	0.629709	0.640426	0.648112	0.657512	0.564219	0.606313	0.694605	0.635809	0.623689	0.613861	0.60163	0.497941	0.441905	0.528002	0.528231
211	1.13922	1.31062	0.881329	0.941995	0.994653	0.872342	0.755681	0.792247	0.815545	0.990404	1.31663	1.16556	1.14949	1.43446	1.24385	1.19082	0.813265	0.757664	0.859841	0.972225	0.483568	0.32051	0.333992	0.523713	0.39279	0.403913	0.556837	0.388388	0.527468	0.345725	0.323357	0.162871	0.162147	0.139327	-0.202972	-0.0700573	-0.106433	-0.162179	-0.384942	-0.607925	-0.813309	-0.520212	-0.373036	-0.685707	-0.829672	-0.656392	-0.645958	-0.633207	-0.618526
212	-1.34413	-0.59512	-0.546912	-0.517809	-0.483243	-0.443987	-0.173396	0.100476	-0.103277	-0.0528778	-0.00233115	0.0219198	0.524639	0.317598	0.865765	0.954893	1.01302	1.03885	0.804185	1.04156	1.01818	0.962018	0.44427	0.425783	0.881893	0.62572	0.59297	0.304274	0.0133276	0.454162	0.187491	0.401917	0.61806	0.381574	0.399837	-0.288307	-0.243707	-0.22569	0.270691	0.537725	0.575103	0.609606	0.868054	0.642446	0.639975	0.152764	0.140945	0.604785	0.584678
213	0.514986	0.608948	0.564164	0.64865	0.66814	0.623043	0.510202	0.524635	0.506847	0.498965	0.563808	0.499819	0.466865	0.398798	0.368535	0.403763	0.337504	0.374796	0.348653	0.38412	0.31429	0.50781	0.540759	0.472367	0.434782	0.438463	0.514641	0.485863	0.584968	0.488576	0.495518	0.476905	0.561035	0.573726	0.577299	0.543814	0.504537	0.629946	0.562139	0.488947	0.473101	0.48367	0.329909	0.318171	0.407077	0.430108	0.290195	0.286462	0.31471
214	1.20133	1.32219	1.35011	1.52901	1.9736	1.82014	2.13469	2.0662	2.1278	2.5624	2.24894	2.52428	2.29375	2.40618	2.38563	2.50283	2.73262	2.44524	2.13073	1.90641	1.42692	1.56967	1.34626	0.887643	0.942074	0.417247	0.382069	0.464244	0.433176	0.160939	0.420042	0.579853	0.35667	0.496148	0.637418	0.419524	0.343296	0.150022	0.430375	0.694699	0.814172	0.917729	0.658355	0.512473	0.467725	0.0488699	-0.00957537	0.0364314	-0.28745
215	-0.1792	-0.291411	-0.0810937	-0.186241	-0.288054	-0.489561	-0.460995	-0.442315	-0.331383	-0.105448	0.246917	0.178539	0.440735	0.48579	0.631862	0.764225	0.665763	0.461194	0.594192	0.403167	0.867294	0.789686	0.910423	1.1495	1.30156	1.55973	1.59297	1.50319	1.72289	1.60248	1.36978	1.14997	1.26184	1.15832	1.27228	1.38725	1.38945	1.37025	1.55816	1.42984	1.39612	1.03604	0.999616	0.945751	0.465159	0.435833	0.197454	0.058127	0.235095
216	0.49576	0.49524	0.559983	0.635569	0.655307	0.739295	0.832633	0.813904	0.905277	0.816481	0.890495	0.958048	1.13953	1.09112	1.15035	1.08809	1.07929	0.949301	1.10847	1.09896	0.969351	0.949081	0.924034	0.846482	0.716809	0.879001	0.706216	0.650662	0.59166	0.704097	0.879588	0.943379	0.835093	0.729326	0.7403	0.807423	0.755603	0.874099	0.93373	0.705293	0.767471	0.824741	0.937499	0.937071	0.877803	0.928591	0.812186	0.932593	0.873738
217	-0.228328	-0.0864259	-0.197747	-0.127968	-0.21217	-0.191072	-0.129069	-0.1363	-0.208767	-0.133124	-0.134109	-0.204114	-0.160412	-0.083141	-0.147667	-0.247606	-0.246125	-0.20811	-0.244075	-0.140681	-0.21396	-0.0295733	-0.0597909	-0.0913416	-0.0519321	0.0203324	-0.0192621	-0.0907376	-0.0875535	-0.0441318	-0.147313	-0.0735035	-0.184657	-0.229378	-0.19993	-0.164683	-0.0967877	-0.0340715	-0.0752726	-0.121164	-0.209647	-0.222388	-0.338223	-0.339954	-0.231348	-0.339956	-0.342029	-0.382315	-0.388373
218	0.778444	0.775545	0.739413	0.779811	0.822199	0.835118	0.763466	0.912992	0.919048	0.961926	0.9709	0.906518	0.956684	0.893646	0.975906	1.06213	1.14822	1.11639	1.04487	1.07865	0.95896	0.987819	1.09095	1.00982	0.92106	0.828847	0.776637	0.862874	0.688191	0.707967	0.577578	0.560144	0.581585	0.414871	0.546599	0.538023	0.546201	0.567064	0.627661	0.570648	0.501421	0.498108	0.37632	0.214481	0.161692	0.288875	0.188827	0.199434	0.211637
219	0.0879228	0.187897	0.101258	0.19544	0.210783	0.207633	0.201176	0.174389	0.0844509	0.116222	0.048639	0.105211	-0.00178525	0.0348597	-0.0511339	0.00877672	-0.00874935	0.0767048	0.0223855	0.0880819	0.0503325	0.134608	0.0530443	0.155706	0.118231	0.086543	0.0539486	0.0567392	0.0582947	0.0521569	0.0212622	0.096854	0.0321289	0.0871329	0.0601555	0.0931601	0.111166	0.0949226	0.0378998	0.128967	0.140261	0.151001	0.163041	0.214739	0.249959	0.270485	0.333853	0.437452	0.475613
220	1.74281	1.85554	1.86251	1.75255	1.85671	1.76652	1.77961	1.5755	1.68369	1.78407	1.66711	1.76351	1.65413	1.74755	1.72409	1.7057	1.69284	1.57542	1.57437	1.46897	1.56825	1.56329	1.46515	1.47231	1.46324	1.34969	1.35248	1.3502	1.33194	1.30913	1.18293	1.15251	1.01983	1.10558	0.979887	0.952304	0.824736	0.917756	1.02203	0.927984	1.15418	1.0712	0.987511	1.01282	1.14645	1.27739	1.19531	1.44039	1.59248
221	-1.4962	-1.42596	-1.35199	-1.34633	-1.34426	-1.41065	-1.40883	-1.41084	-1.41665	-1.49098	-1.49697	-1.43447	-1.44007	-1.51363	-1.51826	-1.52582	-1.53612	-1.61371	-1.62165	-1.63173	-1.64371	-1.65732	-1.66508	-1.65967	-1.64834	-1.63851	-1.63038	-1.62414	-1.61995	-1.61794	-1.61819	-1.62073	-1.61838	-1.61121	-1.60653	-1.60445	-1.533	-1.52894	-1.45553	-1.44959	-1.4464	-1.44606	-1.44861	-1.51886	-1.58491	-1.58213	-1.58256	-1.58622	-1.59299
222	0.688412	0.453297	0.22652	0.486504	0.502236	0.500384	0.481062	0.444722	0.417251	0.399235	0.391056	0.392884	0.404669	0.426145	0.456838	0.496081	0.517922	0.77387	1.03688	1.30664	1.10372	0.905824	0.938511	0.948887	0.709669	0.699418	0.918364	0.888403	0.837245	0.539273	0.726607	0.443033	0.647299	0.382816	0.355842	0.0881448	0.0590099	0.0170224	-0.263913	-0.279266	-0.00367357	0.0583482	0.107313	0.142183	0.162171	0.418787	0.68493	0.733293	0.789637
223	-0.844619	-0.783401	-0.75594	-0.788198	-0.753222	-0.74872	-0.778037	-0.743597	-0.642212	-0.692105	-0.616859	-0.638085	-0.570475	-0.593219	-0.553539	-0.546037	-0.440704	-0.361452	-0.311848	-0.223937	-0.163339	-0.111112	-0.126358	-0.147669	-0.207927	-0.274762	-0.28633	-0.307505	-0.331329	-0.380049	-0.39783	-0.44925	-0.475131	-0.471525	-0.55816	-0.617236	-0.612329	-0.656822	-0.688606	-0.68167	-0.724149	-0.696117	-0.702389	-0.649192	-0.566346	-0.486845	-0.443596	-0.37177	-0.365961
224	0.651913	0.462147	0.436595	0.478767	0.230579	0.169029	0.111065	-0.213815	-0.241516	-0.272119	-0.41148	-0.551732	-0.400532	-0.335503	-0.550079	-0.937107	-1.0403	-1.14124	-1.13316	-1.12304	-1.13044	-1.23291	-1.24576	-1.17831	-1.20463	-1.13954	-1.25417	-1.26646	-1.37025	-1.56537	-1.57987	-1.60761	-1.73545	-1.74925	-1.73613	-1.72531	-1.53246	-1.42941	-1.41628	-1.58075	-1.37002	-1.1535	-0.922067	-0.773726	-0.719401	-0.663381	-0.607115	-0.649144	-0.509293
225	0.95933	0.953333	0.94071	1.07922	1.02286	1.22324	1.23443	1.2453	1.25564	1.31767	1.0742	1.12315	0.918521	0.958773	0.845148	0.824539	0.75043	0.670632	0.585875	0.654492	0.67801	0.599571	0.561691	0.523283	0.186014	0.0438146	-0.138843	-0.0990534	-0.15146	-0.0965794	-0.18116	-0.0748071	-0.123976	-0.0242669	-0.127243	0.0762058	0.0875286	0.20568	0.120667	0.230925	0.257927	0.405686	0.458035	0.445336	0.424348	0.641034	0.743469	0.637117	0.479392
226	-0.311178	-0.267408	-0.38388	-0.495795	-0.481935	-0.429612	-0.460828	-0.367305	-0.396991	-0.345917	-0.340285	-0.341067	-0.391666	-0.409297	-0.515236	-0.543842	-0.616136	-0.561918	-0.632483	-0.696806	-0.702263	-0.739918	-0.731591	-0.633976	-0.577672	-0.606448	-0.594662	-0.538349	-0.559624	-0.580831	-0.606885	-0.55133	-0.323227	-0.257463	-0.241427	-0.149386	-0.146594	-0.150522	-0.239351	-0.20877	-0.175912	-0.301413	-0.26371	-0.223519	-0.259014	-0.252955	-0.209768	-0.168546	-0.16402
227	-1.39836	-1.40664	-1.26069	-1.26898	-1.35814	-1.28419	-1.20135	-1.27214	-1.1879	-1.09503	-0.831273	-0.624672	-0.321817	-0.241027	-0.164744	0.230148	0.405415	0.496928	0.664879	0.907071	0.977731	1.10268	1.36204	1.22705	1.30667	1.36531	1.41977	1.39764	1.68162	1.49264	1.53037	1.34877	1.33838	1.10934	1.02712	1.00231	0.669526	0.898369	0.982112	0.912628	0.844133	0.84149	0.823567	0.563235	0.442918	0.382274	0.15511	0.0879374	-0.0452506
228	0.85894	0.845722	1.10223	1.36291	1.33267	0.745723	1.02231	0.742404	0.467943	0.760794	1.05888	1.65818	1.70056	1.71792	1.44339	1.17212	1.46553	0.932464	1.25823	1.28809	1.58365	1.87858	2.17297	1.90469	1.63548	1.63122	2.1879	2.21125	2.23359	2.22494	2.51067	2.55799	2.06983	2.13884	2.17167	2.16748	2.12627	1.7825	1.99538	1.64232	2.1452	1.81943	1.49467	1.17186	1.11825	1.03938	0.937086	0.280841	-0.0698058
229	0.580364	0.583351	0.755389	0.571175	0.665023	0.360871	0.347392	0.334949	0.323864	0.544002	0.42807	0.423121	0.420577	0.480933	0.537795	0.422058	0.598654	0.390977	0.535213	0.565663	0.765518	0.789972	0.940393	0.865741	1.00602	1.02244	1.08977	1.2682	1.34024	1.35395	1.19425	1.14457	1.3738	1.19957	1.31039	1.24741	1.46981	1.35581	1.29799	1.2903	1.28453	1.22042	1.092	0.965853	1.01125	0.866168	1.00833	1.04595	0.919189
230	0.998002	1.07549	0.99312	1.05768	1.10391	0.991706	0.887553	0.941255	0.921429	0.836851	0.919751	0.921561	0.83399	0.74821	0.672449	0.755701	0.600009	0.528334	0.61503	0.686023	0.67524	0.58297	0.484102	0.544817	0.608195	0.591884	0.579193	0.570447	0.482973	0.482596	0.49466	0.353106	0.446967	0.535585	0.378408	0.455932	0.29575	0.444831	0.356451	0.345762	0.330191	0.235539	0.377144	0.440634	0.26901	0.260307	0.340114	0.26813	0.193333
231	-0.378528	-0.196569	-0.25417	-0.25274	-0.230348	-0.21534	-0.226423	-0.32368	-0.303653	-0.255033	-0.384029	-0.423692	-0.491434	-0.55857	-0.510614	-0.58237	-0.649741	-0.718931	-0.738889	-0.798101	-0.822893	-0.784063	-0.922477	-0.901045	-0.938674	-0.91761	-0.986935	-0.924157	-0.881771	-0.869522	-0.881393	-0.828906	-0.811047	-0.698058	-0.642905	-0.652501	-0.600333	-0.579031	-0.471519	-0.338451	-0.332471	-0.421962	-0.454563	-0.3985	-0.431544	-0.470999	-0.424531	-0.441074	-0.513908
232	1.32501	1.30457	1.6716	1.25012	1.47379	1.48658	1.28822	1.28502	1.04909	0.794868	0.523211	0.449378	0.168471	-0.125204	-0.21568	-0.10067	-0.590902	-0.678786	-0.768738	-1.43652	-1.48279	-1.3343	-1.39614	-1.85962	-2.10346	-2.31975	-2.31587	-2.30587	-2.28991	-2.07563	-2.06956	-1.86515	-1.84747	-1.61027	-1.58204	-1.76347	-1.9415	-1.92443	-1.71281	-1.90601	-1.90527	-1.49667	-1.68563	-1.68066	-1.0538	-1.02444	-1.20781	-0.983968	-0.952462
233	0.145651	-0.0016328	-0.298545	-0.116414	0.0762847	0.407978	0.910465	0.227521	0.470437	0.846647	0.886851	0.928736	0.971238	1.61047	1.78137	1.03175	1.37738	1.55921	1.54468	1.18887	1.13787	0.940979	1.05098	0.985137	0.922484	0.880621	0.521862	0.0245376	0.14756	0.262604	-0.0810826	0.343492	-0.140656	-0.17788	-0.671184	-0.684512	-0.556341	-0.883075	-0.889982	-0.592841	-0.620238	-0.48743	-0.48425	-0.46544	-0.447473	-0.73742	-0.706816	-0.372527	-0.348166
234	-0.840389	-0.841967	-0.846668	-0.854395	-0.864991	-0.944128	-0.879424	-0.948835	-0.94745	-0.875265	-0.798112	-0.716041	-0.702405	-0.691614	-0.683946	-0.672357	-0.584005	-0.558386	-0.457058	-0.353887	-0.322769	-0.298552	-0.281827	-0.273015	-0.272353	-0.279882	-0.295442	-0.384569	-0.407796	-0.364544	-0.459045	-0.551656	-0.568661	-0.582758	-0.600826	-0.622398	-0.712871	-0.798692	-0.87962	-0.955527	-0.953208	-0.945915	-0.867911	-0.858363	-0.851569	-0.847665	-0.846732	-0.848791	-0.853808
235	-0.914287	-0.983638	-0.909651	-0.967392	-1.01985	-0.995287	-1.03186	-0.927881	-0.684127	-0.648506	-0.62643	-0.538857	-0.523592	-0.378353	-0.233398	-0.0163821	-0.0673769	-0.0468103	-0.0926609	-0.0681239	0.170846	0.211284	0.24042	0.192399	0.204065	0.347413	0.499358	0.442711	0.517198	0.317583	0.386187	0.585667	0.583596	0.647803	0.568694	0.418747	0.342724	0.41302	0.340327	0.399586	0.316136	0.0974156	0.0184179	0.281938	0.418289	0.413329	0.267226	0.131912	0.347257
236	-1.68538	-1.693	-1.71566	-1.75274	-1.59415	-1.6359	-1.68856	-1.72993	-1.75892	-1.98386	-2.00697	-2.01604	-2.01091	-1.9918	-1.95925	-2.1232	-2.08742	-1.85282	-1.81742	-1.79379	-1.57338	-1.55381	-1.54725	-1.34472	-1.34344	-1.54346	-1.1294	-0.89591	-1.05259	-0.805876	-0.13582	0.161825	0.064147	0.363185	0.261915	0.343232	0.395877	0.627432	0.869685	1.12177	1.15281	1.38038	1.40684	1.39921	1.16954	1.11577	1.03008	0.537852	0.456335
237	-0.27172	-0.377118	-0.386115	-0.605922	-0.6196	-0.745228	-0.97164	-0.980481	-0.881252	-0.893065	-0.916711	-1.0503	-1.08462	-1.12848	-1.1808	-1.33914	-1.59148	-1.61882	-1.63998	-1.86302	-1.87078	-1.98133	-1.87635	-1.87396	-1.76563	-1.75983	-1.53842	-1.40878	-1.48114	-1.43816	-1.39063	-1.24092	-0.979124	-0.814832	-0.650567	-0.597379	-0.55778	-0.532789	-0.621892	-0.507389	-0.397946	0.0356536	0.168038	0.0866877	0.208105	0.115003	0.224028	0.0192699	-0.0826414
238	-0.591715	-0.599205	-0.566528	-0.647084	-0.625831	-0.551396	-0.626287	-0.591518	-0.660899	-0.619642	-0.780771	-0.677062	-0.775737	-0.76376	-0.690981	-0.557898	-0.57403	-0.536884	-0.562766	-0.597429	-0.426992	-0.364962	-0.312503	-0.373987	-0.285367	-0.299075	-0.249875	-0.351976	-0.352573	-0.301105	-0.296458	-0.239743	-0.290433	-0.124346	3.62817e-05	-0.132055	-0.103598	-0.124207	-0.101203	0.0693016	0.183691	0.252776	0.276233	0.29209	0.569345	0.646095	0.565859	0.591827	0.613451
239	0.285556	-0.0998426	0.133624	0.163936	0.201006	0.243951	0.270756	0.280701	0.0837683	0.0797827	0.0581076	-0.170475	-0.205281	-0.045444	0.141668	0.356834	0.36865	0.577346	0.393163	1.03729	1.30853	0.994715	1.08332	0.961082	1.23646	1.10707	1.37133	1.62757	1.87475	2.11212	2.33925	2.34537	2.5308	2.70659	2.68393	2.27366	2.06543	2.03812	1.79196	1.72785	1.06755	0.822839	0.763008	0.679022	0.57307	0.468843	0.369035	0.486847	0.234742
240	0.199438	0.202627	0.208955	0.278972	0.224218	0.351027	0.39121	0.402081	0.501545	0.414897	0.48348	0.371862	0.571301	0.44299	0.58015	0.529144	0.660024	0.701312	0.739042	0.709251	0.736403	0.766287	0.706357	0.671495	0.668122	0.785719	0.660517	0.659644	0.658622	0.625569	0.646759	0.543622	0.555808	0.326122	0.400714	0.317142	0.257881	0.105427	0.016816	-0.0743531	-0.0141342	-0.0379533	-0.20903	-0.166204	-0.0877633	-0.120181	-0.142101	-0.160116	-0.177764
241	1.63648	1.64083	1.57231	1.63106	1.60996	1.57629	1.53828	1.5116	1.34873	1.32433	1.15738	1.12994	1.0351	1.16234	1.0897	1.17287	1.05595	1.14594	1.08677	1.15968	1.15708	1.01225	0.865835	0.925302	0.835232	0.810919	0.852965	0.828736	0.820375	0.887566	1.03061	1.10894	1.18921	1.20456	1.08779	1.26787	1.10654	1.29895	1.34739	1.45817	1.56361	1.52213	1.53311	1.74454	1.74162	1.87287	2.00533	2.07273	2.00121
242	1.54499	1.67079	1.68241	1.44993	1.42164	1.37401	1.21358	0.835123	1.01801	0.866811	0.948766	1.04068	1.14331	1.15093	1.39385	1.08138	1.00303	1.03979	1.29686	1.101	1.11188	0.998641	1.1384	1.29474	1.54962	1.56064	1.55188	1.41746	1.48822	1.21068	1.03414	0.735699	0.670623	0.509981	0.59696	0.602013	0.607962	0.485148	0.351758	0.219927	0.668053	0.788164	0.91054	0.610074	0.66417	0.611335	0.662392	0.816061	0.847261
243	-1.3319	-1.2493	-1.3429	-1.52287	-1.51977	-1.4147	-1.38778	-1.2689	-1.23841	-1.13519	-1.21123	-1.20624	-1.02154	-0.827977	-0.81447	-0.630847	-0.340225	-0.383432	-0.339171	-0.370352	-0.226756	0.000435831	0.139285	0.269483	0.381051	0.311552	0.329959	0.256073	0.170423	0.153857	0.116979	0.060735	0.0763678	-0.247782	-0.0386447	0.103207	-0.0907557	-0.350519	-0.352608	-0.447436	-0.455262	-0.45694	-0.533479	-0.514549	-0.220969	-0.264403	-0.232458	-0.197832	-0.17026
244	0.4671	0.652221	0.738507	0.540431	0.341571	0.31804	0.274847	-0.0511028	-0.189742	-0.335577	-0.399384	-0.360102	-0.30424	-0.435891	-0.568347	-0.876756	-0.803391	-0.72897	-0.829041	-1.00586	-0.995861	-0.897128	-1.07162	-1.05059	-0.834563	-0.60977	-0.376822	-0.234253	-0.192767	-0.165294	-0.152545	-0.0572074	-0.329243	-0.411954	-0.413258	-0.430922	-0.0735172	-0.0735719	-0.166878	-0.0698326	-0.0657823	0.0213517	-0.081918	-0.101682	-0.223358	-0.33907	-0.536594	-0.727985	-0.825377
245	-0.305957	-0.245287	-0.240487	-0.263203	-0.288346	-0.281337	-0.331031	-0.352311	-0.316955	-0.345335	-0.348888	-0.327509	-0.277771	-0.287941	-0.269099	-0.281037	-0.320298	-0.355042	-0.388339	-0.423311	-0.456752	-0.396873	-0.424036	-0.41494	-0.372954	-0.301467	-0.349433	-0.213371	-0.165683	-0.181393	-0.140605	-0.0720511	-0.064523	-0.0865954	-0.046748	-0.0369779	-0.029033	-0.0230995	-0.0193058	0.010772	0.0355469	-0.00494365	-0.078843	-0.0941217	-0.13905	-0.12153	-0.193127	-0.208014	-0.343084
246	-0.00132164	-0.124316	-0.23887	-0.103388	-0.214336	-0.215567	-0.234233	-0.142616	-0.181747	-0.338097	-0.356526	-0.491145	-0.627209	-0.879091	-0.763124	-0.775324	-0.546223	-0.304319	-0.418341	-0.290283	-0.518459	-0.619861	-0.607861	-0.724706	-0.843506	-0.722698	-0.731268	-0.627173	-0.639006	-0.651824	-0.792483	-0.806045	-0.819332	-0.844598	-0.753939	-0.902934	-0.934694	-1.07775	-1.31915	-1.18822	-1.16875	-1.01931	-0.994854	-0.981319	-0.979	-0.606212	-0.575639	-0.54425	-0.640066
247	0.35293	0.291537	0.113532	0.1184	0.118646	0.114179	-0.00742499	-0.127643	-0.13416	-0.151683	-0.235988	-0.267845	-0.302647	-0.277047	-0.252524	-0.340551	-0.415586	-0.296181	-0.2257	-0.210548	-0.301128	-0.323435	-0.166058	-0.0671794	-0.090203	0.00115762	0.0936931	0.124209	0.204421	0.277706	0.343849	0.402816	0.454746	0.443713	0.370013	0.29015	0.266963	0.24475	0.111565	0.0424804	0.0314524	0.0225405	0.00976177	-0.125221	-0.138623	-0.154987	-0.236358	-0.313634	-0.267802
248	-0.386055	-0.37647	-0.377287	-0.396188	-0.380663	-0.364794	-0.401309	-0.375329	-0.349424	-0.312737	-0.319046	-0.326814	-0.325156	-0.315199	-0.295825	-0.298751	-0.311859	-0.28141	-0.292809	-0.313175	-0.31076	-0.309709	-0.30018	-0.278872	-0.287419	-0.295194	-0.270497	-0.246264	-0.232419	-0.248768	-0.275716	-0.252033	-0.262141	-0.25347	-0.234745	-0.257401	-0.261135	-0.265588	-0.289287	-0.281763	-0.284563	-0.28665	-0.279185	-0.271947	-0.315266	-0.317098	-0.330009	-0.352876	-0.353914
249	1.25162	1.19388	1.07178	1.03366	0.804869	0.819556	0.823642	0.690689	0.615337	0.634041	0.553843	0.38058	0.410585	0.496481	0.490743	0.301651	0.311372	0.463526	0.186733	0.204501	0.322542	0.346644	0.306953	0.448039	0.387631	0.319778	0.397867	0.331755	0.116759	0.242803	0.129111	0.158561	0.239858	0.184758	0.0902784	-0.00290522	0.149803	0.160748	0.0245679	0.128466	0.181614	0.0461591	0.109306	0.314703	0.126789	0.223568	0.319518	0.124063	0.167493
250	0.507114	0.506919	0.506311	0.330278	0.282858	0.357155	0.365042	0.364624	0.297559	0.280523	0.190788	0.0418189	0.0219698	0.0605635	-0.0295515	-0.124576	-0.165386	-0.274075	-0.384832	-0.606795	-0.693123	-0.779291	-0.864783	-0.884329	-0.960555	-0.911753	-1.04205	-1.04688	-1.04921	-1.04896	-1.0526	-0.995256	-0.993453	-1.04726	-1.03385	-1.01832	-1.00749	-1.00162	-1.00087	-1.00527	-1.07307	-1.01634	-0.957973	-0.962564	-0.965202	-0.836244	-0.886602	-0.876827	-0.807135
251	0.66296	0.711514	0.610772	0.555869	0.700975	0.748566	0.893968	0.890979	0.8835	0.835677	0.69604	0.798011	0.653662	0.663175	0.8365	0.865144	0.933395	0.994663	0.997383	1.04928	1.00653	1.05898	1.06281	1.16173	1.15557	1.15734	1.16699	1.13294	1.24994	1.21473	1.17587	1.27685	1.22498	1.31294	1.30476	1.06192	1.10795	1.20163	1.30209	1.25029	1.2979	1.2499	1.24493	1.29331	1.19486	1.28837	1.19395	1.25031	1.21081
252	-0.588683	-0.626234	-0.64288	-0.602178	-0.602117	-0.621584	-0.602967	-0.640376	-0.639729	-0.656743	-0.643412	-0.722565	-0.673246	-0.662366	-0.666695	-0.666908	-0.686006	-0.64715	-0.604122	-0.620371	-0.655652	-0.631329	-0.607074	-0.638737	-0.651594	-0.592027	-0.56768	-0.559472	-0.477296	-0.503748	-0.458506	-0.455029	-0.456903	-0.460276	-0.463183	-0.482872	-0.540461	-0.530292	-0.55401	-0.573091	-0.522161	-0.566229	-0.611023	-0.61987	-0.57334	-0.580655	-0.662758	-0.688922	-0.655176
253	-0.754161	-0.681324	-0.783294	-0.799673	-0.730007	-0.738492	-0.75537	-0.528735	-0.707973	-0.477966	-0.731055	-0.635261	-0.763061	-0.551998	-0.592447	-0.556109	-0.365863	-0.429679	-0.332071	-0.142771	-0.191586	0.1709	0.45887	0.498397	0.531365	0.478953	0.331672	0.496281	0.331233	0.49508	0.493815	0.492152	0.576818	0.505165	0.68444	1.13191	1.1713	1.20064	1.21931	1.22674	0.988443	0.989193	0.907915	0.76155	0.7749	0.600989	0.829375	0.793441	0.56361
254	-0.535668	-0.592786	-0.523157	-0.510919	-0.499232	-0.488377	-0.415191	-0.400489	-0.324081	-0.243415	-0.222352	-0.20428	-0.126206	-0.0456205	-0.0263782	-0.0118164	0.0611501	0.0717226	0.0767665	0.0761512	0.0698717	0.0643737	0.0597833	-0.007214	-0.015942	-0.029602	-0.047847	-0.127352	-0.147162	-0.227362	-0.240665	-0.250174	-0.261958	-0.332852	-0.39924	-0.403929	-0.410251	-0.475191	-0.478158	-0.482524	-0.488191	-0.495035	-0.560024	-0.562556	-0.565995	-0.570243	-0.511743	-0.510919	-0.510645
255	-0.499026	-0.444172	-0.5218	-0.41705	-0.253676	-0.279744	-0.238988	-0.379685	-0.269053	-0.339047	-0.340601	-0.391717	-0.499348	-0.546179	-0.532772	-0.453039	-0.490866	-0.273428	-0.246676	-0.175224	-0.236111	-0.180418	-0.263401	-0.294655	-0.39145	-0.15351	-0.209235	-0.198347	-0.055526	-0.226522	-0.0174317	0.0144687	-0.013622	0.139847	0.0942692	0.229061	0.249076	0.206212	0.0343802	0.171983	0.238896	0.235156	0.285441	0.324694	0.288089	0.30751	-0.159892	0.00653563	0.0605548
256	-0.466817	-0.447348	-0.447492	-0.44906	-0.452017	-0.47448	-0.457829	-0.478737	-0.498806	-0.499848	-0.502022	-0.485075	-0.487302	-0.490463	-0.492475	-0.511478	-0.511134	-0.509637	-0.507023	-0.505364	-0.5047	-0.505054	-0.524608	-0.504812	-0.484034	-0.482476	-0.481988	-0.500761	-0.500449	-0.501253	-0.503154	-0.485917	-0.506035	-0.486754	-0.486622	-0.505637	-0.505451	-0.506261	-0.526235	-0.527001	-0.528736	-0.511204	-0.512717	-0.515057	-0.516158	-0.513983	-0.510587	-0.508048	-0.506423
257	0.415645	0.424524	0.314014	0.330166	0.335651	0.34395	0.348021	0.272433	0.261075	0.184026	0.171609	0.0871696	-0.0072354	-0.172628	-0.278159	-0.316075	-0.360693	-0.472538	-0.58203	-0.701786	-0.885431	-1.12506	-1.15278	-1.16652	-1.17953	-1.19148	-1.32537	-1.32781	-1.26725	-1.32851	-1.38848	-1.44739	-1.44384	-1.37794	-1.3113	-1.2439	-1.02509	-0.853748	-0.737421	-0.615486	-0.434323	-0.318334	-0.00164877	0.137806	0.221553	0.364003	0.501619	0.632637	0.680174
258	-1.08301	-1.12427	-1.17097	-1.06482	-1.04059	-1.06541	-1.17115	-1.30864	-1.43292	-1.39785	-1.32485	-1.33529	-1.23423	-1.24832	-1.37324	-1.36167	-1.29096	-1.25499	-1.18966	-1.13206	-1.03405	-1.05016	-0.913382	-0.895789	-0.876213	-0.733507	-0.711401	-0.660342	-0.572501	-0.561587	-0.554842	-0.548384	-0.509897	-0.633976	-0.608371	-0.586861	-0.715048	-0.79814	-0.72653	-0.739147	-0.758599	-0.812825	-0.787921	-0.918667	-0.856114	-0.863442	-0.895904	-0.807661	-0.757006
259	0.17261	0.269581	0.20228	0.310016	0.417971	0.52578	0.550392	0.573876	0.595635	0.798718	0.83363	0.864847	0.799771	0.812197	0.910911	1.01305	1.11839	1.22667	1.32847	1.4236	1.33752	1.33637	1.34662	1.45066	1.46455	1.38793	1.30307	1.30158	1.47526	1.47533	1.39362	1.31263	1.30571	1.28125	1.23985	1.10892	1.07298	0.958393	0.940233	0.92718	0.919621	1.00047	0.995547	0.822287	0.737597	0.649463	0.640415	0.710586	0.603229
260	-0.391392	-0.271787	-0.256869	-0.228459	-0.240622	-0.0157853	-0.0233812	-0.116343	-0.236117	-0.317681	-0.337082	-0.122025	-0.181868	-0.297066	-0.372566	-0.407812	-0.401839	-0.578618	-0.699631	-0.567871	-0.460898	-0.514639	-0.675819	-0.719564	-0.990206	-0.978587	-1.06463	-0.804416	-0.494859	-0.367444	-0.487565	-0.552953	-0.717757	-0.644324	-0.451476	-0.323195	-0.378167	-0.331859	-0.296645	-0.325434	-0.38226	-0.579892	-0.43884	-0.297539	-0.275022	-0.158275	-0.166688	-0.288333	-0.469839
261	-0.456922	-0.406749	-0.360554	-0.526997	-0.493803	-0.678208	-0.810501	-0.895631	-1.04278	-1.13567	-1.06891	-1.04478	-1.0679	-1.08814	-1.14893	-1.21157	-1.2704	-1.25951	-0.970336	-1.03533	-0.993871	-0.792058	-0.683722	-0.67566	-0.571483	-0.421879	-0.167406	-0.0727074	0.0646757	0.079236	0.0255369	-0.0360983	-0.0396727	0.0643779	-0.047987	0.046565	0.298999	0.182292	0.114371	-0.0474067	-0.0502401	-0.00945089	-0.122673	-0.175543	-0.124129	-0.0233278	-0.0213971	-0.112921	-0.204816
262	1.75634	1.57743	1.40322	1.49393	1.66365	1.66158	1.67379	1.77451	1.77762	1.59928	1.509	1.59036	1.49012	1.39438	1.29394	1.54241	1.34992	1.15387	1.21502	1.35746	1.06134	0.950281	1.1085	1.18327	1.08204	1.07472	0.900977	0.913918	1.02947	1.1541	1.27782	1.30688	1.42656	1.36647	1.38621	1.48525	1.2262	1.40843	1.49261	1.38596	1.36782	1.34568	1.21786	0.994497	0.86248	0.906515	0.681394	0.625264	0.386031
263	-0.164313	-0.117273	-0.12695	-0.244356	-0.210581	-0.297446	-0.278402	-0.28529	-0.342178	-0.400426	-0.384414	-0.450155	-0.389829	-0.429361	-0.492979	-0.52925	-0.432869	-0.559363	-0.5801	-0.627272	-0.622883	-0.569719	-0.4624	-0.505737	-0.400767	-0.422373	-0.411707	-0.452552	-0.442807	-0.38003	-0.291383	-0.306413	-0.142416	-0.152549	-0.135058	-0.0687777	-0.11033	-0.125308	-0.140962	-0.114415	-0.013362	-0.0424947	-0.0508234	-0.159463	-0.0611257	0.0153462	-0.0323152	-0.10983	-0.0662988
264	0.571937	0.575476	0.617548	0.619367	0.580894	0.576921	0.53663	0.495481	0.488965	0.556602	0.509646	0.466384	0.466299	0.501583	0.49754	0.454277	0.411258	0.368562	0.440447	0.441984	0.518853	0.44664	0.492926	0.468538	0.479477	0.604221	0.578785	0.706027	0.840011	0.783512	0.721077	0.805835	0.817056	0.829256	0.877582	0.808266	0.80226	0.867542	0.89416	0.807611	0.797116	0.709403	0.769175	0.602818	0.698844	0.644328	0.593184	0.620506	0.502113
265	-1.52769	-1.70957	-1.63468	-1.83061	-1.67649	-1.78297	-1.98288	-1.84044	-1.86419	-2.05351	-2.07467	-2.00131	-2.10157	-2.02326	-2.19223	-2.09928	-2.09647	-2.17468	-1.98228	-2.04749	-2.02819	-2.00823	-1.90469	-2.07909	-1.72585	-1.89141	-1.69617	-1.50157	-1.48379	-1.63401	-1.52686	-1.43132	-1.31986	-1.10959	-1.25494	-1.04363	-1.01356	-0.896862	-0.684936	-0.823065	-0.608347	-0.486097	-0.549626	-0.355003	-0.356326	-0.544408	-0.465412	-0.656293	-0.579684
266	-0.311422	-0.509151	-0.90455	-1.29988	-1.51706	-1.57538	-1.65159	-1.92202	-1.63296	-1.90965	-1.9785	-2.21368	-2.63382	-2.86221	-2.71989	-2.95743	-3.19793	-3.26235	-3.32747	-3.15474	-3.29772	-3.42105	-2.97224	-2.50646	-2.42091	-2.36125	-2.329	-2.30545	-1.89581	-1.8329	-1.56428	-1.86329	-1.80217	-1.58017	-1.57378	-1.38747	-1.39679	-1.24515	-1.30732	-1.38402	-2.00789	-1.85253	-1.88631	-2.30623	-2.51818	-2.14574	-1.76203	-1.56445	-1.75078
267	1.60358	1.32278	1.24453	1.30947	1.451	1.44664	1.31129	1.38609	1.1738	1.45346	1.31255	1.45599	1.24566	1.37895	1.44795	1.45276	1.38589	1.55135	1.71879	1.52415	1.67923	1.41194	1.48603	1.61203	1.4563	1.67199	1.76205	1.78561	1.80165	2.02509	1.82505	1.83189	1.98601	1.9978	2.06737	1.93487	2.16391	1.96022	1.82794	1.91509	2.0656	1.99747	2.05949	2.1778	2.07849	2.04417	2.03095	1.74972	1.89046
268	-0.683327	-0.33593	-0.611799	-0.879065	-0.831322	-0.812062	-0.821932	-0.672771	-0.82654	-0.975505	-0.6408	-0.472579	-0.1454	-0.309217	-0.467714	-0.449935	-0.444371	-0.125903	-0.144508	0.013472	-0.114124	-0.0661767	-0.323217	-0.0827135	0.482614	0.550026	0.922545	1.12013	1.15913	1.38082	1.59577	1.30648	1.16205	1.34987	1.3731	1.36826	1.52368	1.4975	1.29043	1.742	1.39875	1.56176	1.39274	1.37108	1.17204	0.984355	1.30468	1.14072	1.14271
269	0.0941051	0.128897	0.271138	0.165765	0.13018	0.239991	0.23837	0.261519	0.241742	0.14543	-0.0157152	0.0457223	-0.100861	-0.0927492	-0.0472218	-0.00595241	-0.0105191	-0.0607868	0.0362393	-0.149943	-0.0864282	-0.0979812	-0.0709884	-0.179104	-0.101167	-0.0224023	-0.267916	-0.157791	-0.156863	-0.121531	-0.12732	-0.136323	-0.291982	-0.38254	-0.362356	-0.408669	-0.305793	-0.272613	-0.20687	-0.312427	-0.237877	-0.236412	-0.232514	-0.29814	-0.441115	-0.366932	-0.351594	-0.157305	-0.18105
270	0.0471553	0.212913	0.302377	0.462307	0.627523	0.643027	0.353508	0.606537	0.618817	0.699981	0.629629	0.562388	0.497844	0.59055	0.514007	0.569956	0.473353	0.469253	0.378504	0.511434	0.640419	0.44821	0.261737	0.399645	0.315972	0.165757	0.0955794	0.170476	0.0886886	0.00516265	0.0748895	0.0778059	0.242283	0.176791	0.354119	0.455899	0.547015	0.6516	0.69566	0.808773	0.761697	0.879751	0.909181	0.841053	0.609596	0.687501	0.683277	0.825503	0.804788
271	-1.72926	-1.68599	-1.63767	-1.67043	-1.69855	-1.63639	-1.57491	-1.51452	-1.27447	-1.28984	-1.2262	-1.33313	-1.31244	-1.25523	-1.24784	-1.29499	-1.26531	-1.24	-1.30013	-1.2687	-1.27665	-1.24216	-1.34151	-1.35256	-1.36106	-1.28077	-1.27904	-1.36495	-1.41186	-1.62367	-1.48449	-1.56502	-1.56658	-1.43936	-1.48202	-1.44094	-1.31596	-1.31963	-1.32051	-1.36385	-1.44969	-1.49212	-1.44599	-1.35661	-1.35083	-1.29748	-1.41415	-1.26202	-1.1494
272	-0.645239	-0.570279	-0.573727	-0.647405	-0.718055	-0.712476	-0.549213	-0.546409	-0.549103	-0.557251	-0.725721	-0.817853	-0.988456	-1.0089	-1.11526	-1.15191	-1.19949	-1.33029	-1.46153	-1.58386	-1.61466	-1.56123	-1.65938	-1.67209	-1.67245	-1.58703	-1.48939	-1.52689	-1.39871	-1.34261	-1.28655	-1.24006	-1.04122	-0.919412	-0.802198	-0.772003	-0.59295	-0.493863	-0.483237	-0.48784	-0.581004	-0.680891	-0.705501	-0.735812	-0.77109	-0.88393	-0.755411	-0.678461	-0.660998
273	1.08648	1.08925	1.09285	1.16262	1.21214	1.19466	1.18007	1.1892	1.26387	1.20543	1.2098	1.16474	1.13559	1.10375	1.13946	1.15191	1.07596	1.04494	0.986692	0.99029	0.969803	0.928056	0.914522	0.903859	0.875298	0.854639	0.928242	0.941872	0.934926	0.930353	0.972063	0.987227	1.06653	1.12095	1.12926	1.16358	1.15594	1.21341	1.27037	1.41536	1.37972	1.4528	1.41267	1.32222	1.40788	1.45488	1.43751	1.46773	1.4823
274	1.37891	1.1397	1.1518	1.00976	0.907061	0.919083	0.792313	0.851634	0.776796	0.623305	0.598573	0.648458	0.613498	0.427057	0.448457	0.378782	0.383361	0.42932	0.407753	0.196723	0.154895	0.0120116	0.113535	0.0158732	0.0348696	0.212261	0.231304	0.357544	0.358853	0.479975	0.273705	0.347639	0.431851	0.441963	0.41156	0.420578	0.37602	0.446681	0.447062	0.334934	0.418112	0.37587	0.419184	0.463655	0.593647	0.682527	0.531838	0.626496	0.594901
275	0.159941	0.193572	0.298357	0.406084	0.520715	0.421807	0.390392	0.247639	0.316456	0.30805	0.226353	0.25393	0.25033	0.287878	0.321039	0.167485	0.119973	0.148299	0.108262	0.0988394	0.0822843	0.173013	0.120643	0.111732	0.00578959	0.099115	0.281104	0.277497	0.296642	0.307621	0.39368	0.634294	0.553925	0.505315	0.377535	0.420883	0.528744	0.632801	0.558415	0.628759	0.771825	0.995475	0.862733	0.981484	0.846007	0.885449	0.863893	0.822655	1.03465
276	-0.472088	-0.479084	-0.49187	-0.639997	-0.623843	-0.621969	-0.472332	-0.393558	-0.385594	-0.294604	-0.274821	-0.253739	-0.231866	-0.128708	-0.0177841	0.0191484	0.289232	0.564828	0.68305	0.41598	0.378248	0.479652	0.48458	0.47387	0.38282	0.438649	0.560957	0.531837	0.433122	0.411306	0.313025	0.211765	0.181035	0.0675535	0.0341113	-0.145563	-0.252232	-0.431333	-0.593428	-0.673605	-0.606915	-0.54694	-0.566057	-0.428669	-0.442129	-0.533092	-0.547306	-0.711463	-0.871574
277	-0.398595	-0.264219	-0.270978	-0.274886	-0.347809	-0.28113	-0.27622	-0.340371	-0.401829	-0.467984	-0.337483	-0.412935	-0.212205	-0.288875	-0.225561	-0.144429	-0.124766	-0.102247	-0.077403	-0.122772	-0.174253	-0.102857	-0.174905	-0.181851	-0.18836	-0.201459	-0.429456	-0.454759	-0.485324	-0.520328	-0.494061	-0.606816	-0.648925	-0.892742	-0.862722	-1.1047	-1.26561	-1.35225	-1.43622	-1.44532	-1.52318	-1.54008	-1.5604	-1.57648	-1.516	-1.58011	-1.43078	-1.34862	-1.33386
278	-0.368746	-0.280579	-0.338227	-0.356379	-0.261213	-0.0860986	-0.0212687	-0.0342432	-0.0100992	0.01337	0.0314411	0.126192	0.222944	0.197493	0.165087	0.125522	0.161336	0.19424	0.216261	0.190713	0.126434	0.10654	0.0200105	0.139522	0.221647	0.307707	0.166372	0.0654941	0.0747278	0.202001	0.215902	0.223442	0.273891	0.214205	0.308172	0.316084	0.312129	0.180793	0.244305	0.18521	0.0741876	0.20089	0.140898	0.0846469	-0.0872138	-0.0978577	-0.21954	-0.183851	-0.0731904
279	0.0798737	0.0801794	0.11488	0.0977851	0.108535	0.205268	0.160306	0.200759	0.12038	0.134018	0.204494	0.328548	0.358602	0.356149	0.241281	0.32744	0.175146	0.224003	0.271391	0.262289	0.289134	0.229094	0.254336	0.103661	0.0967384	0.0246782	-0.112296	-0.193987	-0.192254	-0.192504	-0.277018	-0.300705	-0.31524	-0.353999	-0.45357	-0.373945	-0.376125	-0.349338	-0.444144	-0.537605	-0.599049	-0.806869	-0.755471	-0.850494	-0.710653	-0.744461	-0.601272	-0.637329	-0.62182
280	-0.68259	-0.617188	-0.635751	-0.652046	-0.641919	-0.603454	-0.495001	-0.425541	-0.417819	-0.348527	-0.304615	-0.222398	-0.0978578	-0.0818984	-0.137243	-0.135751	-0.0974265	-0.168318	-0.199976	-0.254182	-0.202247	-0.260763	-0.323051	-0.302281	-0.412633	-0.440998	-0.528448	-0.610273	-0.599745	-0.605063	-0.65263	-0.702499	-0.730218	-0.813217	-0.809886	-0.76899	-0.794539	-0.842184	-0.849843	-0.815137	-0.841923	-0.930075	-0.827134	-0.849542	-0.915318	-0.791947	-0.791448	-0.831893	-0.831444
281	-0.830177	-0.963846	-0.827099	-0.830272	-0.697242	-0.555203	-0.609364	-0.520346	-0.500844	-0.622097	-0.608631	-0.602372	-0.603567	-0.668955	-0.671289	-0.469021	-0.522011	-0.37048	-0.425034	-0.211746	-0.134007	-0.121179	0.0316835	-0.0862104	-0.079109	-0.280003	-0.130261	-0.175155	-0.294942	-0.221163	-0.159099	-0.242966	-0.203419	-0.308605	-0.3524	-0.262957	-0.499122	-0.451589	-0.600996	-0.479958	-0.689633	-0.692186	-0.75656	-0.812185	-0.73201	-0.587047	-0.370376	-0.613008	-0.51605
282	-0.000681305	0.0565956	-0.18369	-0.026337	-0.0429572	0.000695189	-0.073316	-0.0862102	-0.0991442	0.12815	-0.345243	-0.0615141	-0.29386	-0.291942	-0.234264	-0.0470146	-0.265535	-0.016734	-0.235912	0.00542241	-0.0433268	0.0297717	-0.138501	-0.0931521	0.252166	0.153405	0.23157	0.252494	0.394119	0.299159	0.268395	0.522646	0.477146	0.432915	0.549535	0.427094	0.496123	0.565776	0.512873	0.571078	0.439068	0.363152	0.405228	0.49816	0.636538	0.267521	0.326358	0.51169	0.472815
283	0.415015	0.787458	0.487682	0.625623	0.55455	0.352892	0.399597	0.244415	0.142617	-0.0225742	-0.119711	-0.0368726	-0.210513	-0.443615	-0.291055	-0.176346	-0.183796	-0.30662	-0.296715	-0.108543	-0.336593	-0.0541679	-0.391941	-0.227781	-0.313778	0.0283173	0.125213	0.159101	0.24035	0.505758	0.654749	0.615155	0.693474	0.830613	0.895754	0.712386	0.476037	0.538876	0.600351	0.791123	0.601856	0.594204	0.396067	0.556336	0.592463	0.498694	0.334558	0.375115	0.425061
284	1.49452	1.57428	1.24924	0.990925	0.959489	1.07979	0.96538	0.861295	0.818781	0.603011	0.467804	0.507007	0.317404	-0.0413378	0.240061	0.295173	-0.0353411	0.116168	0.0256177	-0.146855	-0.140192	-0.198898	-0.340353	-0.0849931	0.162776	0.25138	0.0206441	0.11868	0.0649939	0.406531	0.427114	0.522211	0.219744	0.395021	0.550866	0.46835	0.492648	0.513821	0.438801	0.435841	0.496628	0.234135	0.20463	0.240376	0.199226	0.174789	0.0835049	0.0605517	0.123306
285	-0.78571	-0.851429	-0.60038	-0.961986	-1.00753	-0.92879	-0.976711	-0.83539	-0.742503	-0.639309	-0.546285	-0.529889	-0.267451	-0.194048	-0.243928	-0.166946	-0.154559	-0.147768	-0.146829	-0.323352	0.086801	0.0615163	0.344887	0.0662293	0.411095	0.561665	0.451575	0.515397	0.515684	0.399544	0.212782	0.719805	0.668476	0.678241	0.63024	0.702174	0.577522	0.566019	0.67449	0.58701	0.488627	0.346929	0.340166	0.468523	0.540971	0.287223	0.155371	0.5278	0.462335
286	-0.108524	-0.0265236	0.0677764	-0.0703076	-0.0455822	-0.246473	-0.20243	-0.0914749	-0.0744306	0.0167274	0.10597	0.193232	0.27855	0.193544	0.174319	0.137161	0.16719	0.0548431	0.0451063	-0.122895	-0.128955	-0.133043	-0.219334	-0.295171	-0.20904	-0.289565	-0.292481	-0.133468	-0.0482502	0.0390209	-0.116065	-0.19364	-0.269753	-0.428866	-0.359399	-0.296975	0.0116374	-0.157533	-0.239892	-0.395535	-0.405534	-0.421351	-0.265737	-0.266958	-0.264853	-0.259448	-0.175015	-0.0874545	-0.232863
287	-0.247631	-0.551976	-0.553918	-0.459524	-0.25761	-0.36008	-0.256957	-0.262701	-0.268679	-0.48094	-0.378825	-0.157612	-0.132105	-0.205241	-0.28019	-0.260087	-0.253944	-0.359649	-0.371138	-0.396648	-0.435588	-0.57391	-0.3877	-0.310054	-0.5463	-0.56426	-0.569595	-0.572905	-0.574071	-0.464588	-0.136052	-0.315626	-0.48348	-0.434713	-0.170571	-0.006879	0.478182	0.664924	0.736119	0.787789	1.03562	1.17493	1.09638	1.12462	1.2589	1.59629	1.6265	1.65273	1.55514
288	-0.749079	-1.03726	-1.09296	-1.10705	-1.06924	-1.18023	-1.10309	-1.20922	-1.41298	-1.33232	-1.54465	-1.18024	-1.18305	-1.03525	-1.11867	-1.19746	-1.17666	-1.30806	-1.15499	-1.08459	-0.961695	-1.11858	-0.897855	-0.782453	-0.868219	-1.00977	-0.775122	-0.772052	-0.764348	-0.626384	-0.584027	-0.451109	-0.74493	-0.837528	-0.930106	-0.877137	-0.678688	-0.716637	-0.579062	-0.733113	-0.631048	-0.760359	-0.603839	-0.588798	-0.620069	-0.316113	-0.254924	-0.441796	-0.530402
289	-0.360265	-0.64315	-0.642959	-0.639566	-0.52335	-0.584529	-0.544315	-0.503592	-0.373405	-0.354271	-0.546565	-0.5609	-0.576844	-0.404159	-0.431735	-0.369117	-0.495122	-0.619237	-0.541056	-0.539786	-0.335616	-0.597973	-0.588274	-0.496649	-0.493001	-0.767402	-0.561245	-0.634089	-0.716767	-0.609887	-0.303604	-0.0976258	-0.191761	-0.196475	-0.191634	-0.0874112	-0.273527	-0.180858	0.210564	0.151466	0.200409	-0.0333596	0.497664	0.943467	1.01324	1.18491	1.44682	1.51765	1.48557
290	-0.90212	-0.643702	-0.697648	-0.660113	-0.874661	-0.757543	-0.696308	-0.79479	-0.6876	-0.734887	-0.625743	-0.616661	-0.609574	-0.659196	-0.498276	-0.48696	-0.369012	-0.308352	-0.545374	-0.360534	-0.501894	-0.129621	-0.269566	-0.365582	-0.161481	-0.213686	-0.151197	-0.301536	-0.315649	-0.171473	-0.33787	-0.19261	-0.188248	-0.0246229	-0.127315	-0.343654	-0.242673	-0.451814	-0.300064	-0.294762	-0.343209	-0.139902	-0.454021	-0.347214	-0.1959	-0.19629	-0.130104	-0.374053	0.108143
291	-0.50346	-0.509978	-0.842796	-0.840787	-0.852049	-0.760287	-0.889883	-0.915527	-0.941063	-0.965864	-0.884863	-1.11511	-0.995125	-0.872988	-0.853258	-0.599842	-0.55421	-0.392474	-0.231786	-0.18935	-0.475286	-0.197701	0.0851946	0.256116	0.302205	0.326838	0.340968	0.57631	0.580285	0.573357	0.555745	0.411877	0.490486	0.583521	0.575538	0.455225	0.33873	0.22607	0.221633	0.10502	0.201193	0.290083	0.279347	0.180768	0.0868981	0.20622	0.202171	0.0748362	-0.163995
292	-0.537201	-0.593071	-0.637132	-0.669854	-0.698148	-0.667182	-0.398366	-0.41818	-0.201761	-0.226233	-0.146017	-0.246231	-0.174801	-0.111359	0.0677882	0.0720408	0.254023	0.316928	0.260768	0.26482	0.217568	0.112479	0.0543115	-0.0127809	-0.0887454	-0.117618	-0.0307614	-0.229513	-0.311319	-0.455014	-0.363048	-0.331499	-0.359528	-0.452543	-0.547925	-0.75631	-0.842123	-0.978127	-1.04655	-0.991572	-0.986299	-0.907113	-0.884212	-0.874679	-0.810689	-0.686138	-0.742337	-0.855759	-0.909147
293	0.17071	0.438034	0.468502	0.366046	0.0251929	0.320664	0.36248	0.515712	0.413584	0.552228	0.55223	0.426576	0.554354	0.543538	0.394499	0.486954	0.442726	0.511343	0.615611	0.507766	0.645199	0.530886	0.177405	0.459828	0.619243	0.641869	0.409355	0.548522	0.562201	0.698467	0.708757	0.84132	0.717018	0.584234	0.691542	0.660385	0.491521	0.434274	0.372199	-0.0334335	0.21148	0.349091	0.497098	0.642204	0.41798	0.451167	0.740946	0.776662	0.675049
294	0.118721	0.114114	0.10041	0.166995	0.0650524	0.133394	0.114337	0.00840698	-0.0147238	0.0455069	-0.0507598	0.0350664	-0.124417	-0.111045	-0.103241	-0.0923731	0.0993346	0.213278	0.159825	0.187533	0.295739	0.314748	0.324258	0.413041	0.50975	0.525155	0.450047	0.453337	0.445915	0.427949	0.497745	0.406366	0.314258	0.301722	0.280052	0.249767	0.131382	-0.0655697	-0.171425	-0.10558	-0.125699	-0.231254	-0.252593	-0.189188	-0.289824	-0.465183	-0.376878	-0.372168	-0.370979
295	-0.348117	-0.680127	-0.880497	-0.39976	-0.584854	-0.535582	-0.592829	-0.547371	-0.728305	-0.11835	-0.18161	0.298523	0.677794	0.592825	0.487888	0.491408	0.720299	0.624255	0.413547	0.743319	0.513259	0.296857	0.281187	0.478256	0.0107138	0.435934	0.197763	0.163039	0.227297	0.169343	-0.559826	-0.402326	-0.913744	-0.828713	-0.497597	-0.739238	-0.534753	-0.984102	-1.10405	-1.12865	-1.03409	-0.796566	-0.767329	-0.759529	-1.20668	-1.11408	-1.46495	-1.00664	-0.874571
296	-0.788765	-0.792721	-0.792823	-0.789017	-0.792968	-0.804497	-0.706135	-0.719981	-0.74022	-0.754731	-0.634417	-0.496496	-0.575715	-0.650385	-0.498945	-0.344842	-0.306122	-0.278285	-0.144934	-0.0120016	0.131743	0.168536	0.308463	0.222947	0.239326	0.474352	0.482829	0.37003	0.475572	0.577104	0.569483	0.347393	0.472866	0.488899	0.606093	0.496415	0.382295	0.369125	0.574308	0.564956	0.44673	0.21965	0.328743	0.211903	0.197212	0.402162	0.171347	0.277983	0.382647
297	0.819741	0.702451	0.572527	0.652227	0.615396	0.568103	0.511502	0.131527	0.0947046	-0.0534586	-0.101836	-0.142742	-0.175162	-0.209927	-0.351383	-0.587365	-0.345604	-0.0817359	-0.0299657	0.018819	0.0634433	0.231172	0.287164	0.323507	0.234045	0.251518	0.375392	0.266752	0.486025	0.367864	0.461412	0.545435	0.293776	0.372749	0.222734	0.288393	0.127059	-0.131905	-0.371202	-0.380437	-0.276179	-0.280056	-0.263549	-0.238594	-0.112167	-0.106374	-0.104592	0.138256	0.16644
298	0.529876	0.520707	0.362125	0.200235	0.312534	0.568584	0.546409	0.246615	0.515231	0.244511	0.250774	0.533902	0.539888	0.414319	0.433712	0.466227	0.511033	0.683812	0.706797	0.725192	0.898848	1.08134	1.11156	1.26595	1.26721	1.11525	0.970452	0.964028	1.08158	0.92989	0.917514	1.32188	1.19583	1.20995	1.21822	1.65789	1.42057	1.45301	1.33149	1.33236	1.1783	0.883779	0.72581	0.690107	0.646263	0.887052	0.84522	0.944923	0.910438
299	0.700709	1.26274	1.53459	1.22228	1.4467	1.64963	1.59734	1.29124	1.26255	1.24666	1.24394	1.54913	1.30704	1.04706	0.768115	0.764259	0.504563	0.518907	0.777669	0.456311	0.381123	0.554021	-0.112888	-0.497373	-0.0370078	-0.114185	-0.461523	-0.782898	-0.517478	-0.814133	-1.1128	-1.41358	-1.68721	-0.784766	-0.711078	-0.0822064	-0.284658	-0.495102	-0.155454	-0.387092	-0.366095	0.496389	0.25507	0.854433	0.879299	0.329046	0.0575446	0.32958	0.0254206
300	0.232078	0.115176	0.00147355	-0.0677086	-0.0968649	-0.0571357	0.0223105	-0.012448	0.0215908	0.0122078	0.0927048	0.100886	-0.0132913	-0.0086963	0.156199	0.0778453	0.0349421	0.148178	0.0557755	0.04497	-0.0338897	0.0188097	0.0364225	0.0852253	0.0901681	0.213432	0.213722	0.178377	0.186306	0.349691	0.360587	0.177102	0.231431	0.319373	0.324256	0.254232	0.379513	0.504513	0.475262	0.557878	0.519329	0.521805	0.531916	0.503678	0.420208	0.364685	0.2666	0.242785	0.218852
301	-1.9873	-1.99154	-1.6358	-1.43562	-1.57549	-1.35631	-1.12885	-0.709919	-0.634916	-0.573972	-0.528696	-0.832107	-0.601724	-0.373033	-0.331365	-0.311881	-0.315036	-0.340726	-0.554131	-0.60441	-0.674406	-0.57813	-0.295042	-0.688911	-0.893068	-0.925278	-1.13483	-1.33703	-1.69742	-1.70041	-1.71435	-1.73898	-1.77379	-1.98386	-2.0002	-1.45397	-0.86068	-0.773543	-0.512609	-0.245413	-0.158158	-0.0872943	-0.0165593	0.0886024	0.207017	0.483162	0.564665	0.799547	0.83658
302	1.91756	1.41436	1.15994	0.892815	1.34591	1.29166	1.46419	1.39488	1.32107	1.48	0.670449	0.383835	-0.111977	0.43783	0.489479	0.277307	0.558761	0.836378	1.10979	1.11715	0.884251	0.410349	0.400733	0.881605	0.859856	0.309945	-0.00894979	-0.0955017	-0.680166	0.252751	-0.275988	-0.329904	-0.666033	-0.497971	-0.765483	-0.500357	-0.487207	-0.726393	-0.957075	-1.18019	-1.16136	-1.13669	-0.871374	-0.365558	-1.08385	-0.804072	-0.546547	-0.572567	-0.619927
303	-0.706927	-0.659134	-0.737422	-0.63088	-0.613264	-0.642506	-0.586954	-0.536416	-0.491009	-0.540352	-0.637319	-0.640473	-0.587538	-0.620076	-0.568554	-0.522608	-0.529301	-0.541292	-0.600736	-0.622444	-0.780445	-0.848034	-0.914366	-0.979004	-1.08868	-1.15338	-1.13022	-1.1506	-1.21401	-1.18322	-1.14741	-1.15811	-1.21039	-1.29476	-1.23698	-1.22125	-1.20081	-1.13375	-1.11017	-0.946746	-0.823226	-0.744985	-0.670299	-0.595134	-0.520165	-0.403612	-0.335631	-0.316752	-0.347464
304	-0.0819122	0.0177883	0.00374841	-0.1129	-0.0185102	0.179341	0.16788	0.250074	0.0266998	-0.091456	-0.104211	-0.10863	0.00333826	-0.0818091	-0.159329	-0.132662	-0.0131838	0.10156	0.103369	-0.105086	-0.00532645	-0.0185349	-0.144398	-0.0691498	-0.0946183	-0.220195	-0.445429	-0.467459	-0.382982	-0.288651	-0.194823	-0.306426	-0.418066	-0.626975	-0.522754	-0.516002	-0.401615	-0.385087	-0.358783	-0.334065	-0.214225	-0.0860668	0.157979	0.30121	0.342813	0.389838	0.538427	0.571495	0.69346
305	0.298402	0.559749	0.484859	0.396427	0.16923	0.15128	0.479729	-0.0145334	0.323799	0.313089	0.0656699	0.166596	0.404756	0.431943	0.322519	-0.035849	0.0783533	-0.0689304	0.00810798	-0.150137	-0.194452	-0.347993	-0.834192	-0.470755	-0.46447	0.00627094	-0.00368027	0.00377892	0.016129	-0.340287	-0.456197	-0.344408	-0.228979	-0.55811	-0.63582	-0.624773	-0.0274109	0.248158	0.400823	0.430122	0.584373	0.614037	0.891691	1.18005	0.880587	0.924943	0.602345	0.869701	0.917277
306	-3.11054	-3.10341	-2.29206	-1.78333	-1.44109	-1.28815	-0.952644	-0.635439	-0.339659	-0.245935	-0.179168	-0.872595	-0.432311	-0.578337	0.0118245	0.0147726	-0.035606	0.474539	1.01401	0.991953	1.16005	1.14376	0.923672	0.361411	-0.149125	-0.293863	-0.46945	-0.676719	-0.718129	-0.573083	-0.615553	-0.68597	-0.604386	-0.901258	-1.02064	-1.51269	-1.62415	-1.56956	-2.03749	-2.03875	-2.18562	-2.32112	-2.44677	-2.40617	-2.55615	-2.32502	-2.10869	-2.10516	-2.13668
307	0.417288	0.353573	0.230588	0.345732	0.284109	0.275055	0.442722	0.384781	0.442035	0.434934	0.252055	0.370359	0.449079	0.419695	0.436461	0.387402	0.334121	0.325979	0.189602	0.346537	0.153022	0.0740302	0.0419166	0.125619	-0.0208619	-0.11183	-0.0907497	-0.359421	-0.446407	-0.474993	-0.562237	-0.534064	-0.612854	-0.847854	-0.842713	-0.783364	-0.781284	-0.718763	-0.719691	-0.728268	-0.911663	-0.854829	-0.737343	-0.614856	-0.778571	-0.702288	-0.565998	-0.543484	-0.523698
308	-0.0049446	0.369753	0.30952	0.182654	-0.0272046	0.212717	0.235341	0.479467	0.199526	0.359722	0.520562	0.462253	0.474675	0.706639	0.805121	0.910971	0.929554	0.781996	0.695501	0.528871	0.360648	0.402887	0.0601161	0.101777	0.066017	0.0794552	-0.209386	-0.344108	-0.629176	-0.467022	-0.52272	-0.630209	-0.569054	-0.338837	-0.143551	-0.360702	-0.03538	-0.00133859	0.240862	0.241827	0.45445	0.429975	0.614122	0.707963	0.648244	0.732701	0.79665	0.69156	0.63796
309	-0.168324	-0.0233642	0.0647177	0.0962622	0.173774	0.25695	0.0144716	0.0227648	-0.116351	-0.0561742	0.0500591	-0.00179982	-0.0739049	-0.313814	-0.307543	-0.390982	-0.558326	-0.666282	-0.734912	-0.559579	-0.476299	-0.397696	-0.506899	-0.512813	-0.461264	-0.495244	-0.71729	-0.5465	-0.51417	-0.488413	-0.663846	-0.597239	-0.533911	-0.387304	-0.361303	-0.485987	-0.561772	-0.485966	-0.55384	-0.28518	-0.536494	-0.588219	-0.792398	-0.55204	-0.438481	-0.406082	-0.516792	-0.296974	-0.415663
310	-0.504832	-0.598736	-0.594052	-0.606783	-0.712379	-0.66129	-0.608283	-0.61465	-0.546596	-0.536425	-0.488838	-0.462915	-0.42014	-0.458086	-0.442642	-0.491552	-0.486751	-0.503104	-0.615462	-0.687418	-0.722764	-0.83497	-0.830681	-0.867995	-0.926151	-0.868523	-0.863236	-0.907873	-0.89252	-0.892252	-0.925378	-0.957524	-0.927971	-0.91219	-0.876021	-0.880831	-0.851811	-0.905055	-0.861943	-0.879033	-0.822241	-0.805267	-0.791395	-0.778406	-0.745765	-0.713574	-0.736512	-0.771855	-0.785159
311	-0.0236092	-0.116207	-0.048937	-0.125493	-0.116097	-0.174335	-0.0925441	-0.202815	-0.162885	-0.119278	-0.189818	-0.288033	-0.321176	-0.317964	-0.252836	-0.180124	-0.0456071	-0.101853	-0.10296	-0.19919	-0.166948	-0.249231	-0.216237	-0.269444	-0.194971	-0.155982	-0.0599051	-0.0920514	-0.0733761	-0.150605	-0.32025	-0.243313	-0.290079	-0.373885	-0.491095	-0.644412	-0.667116	-0.740828	-0.727744	-0.78075	-0.713929	-0.820647	-0.768194	-0.808726	-0.906912	-0.842227	-0.860817	-0.873523	-0.823277
312	0.325387	0.154658	0.115668	0.287234	0.316918	0.386091	0.290943	0.124321	0.187554	0.252885	0.357096	0.411773	0.551334	0.506538	0.546471	0.420454	0.216293	0.323251	0.425395	0.420474	0.443212	0.480095	0.670615	0.773474	0.695711	0.840827	0.90693	1.17198	1.27316	1.37629	1.39178	1.39699	1.29774	1.22751	1.22739	1.12087	1.14025	1.00779	0.90091	0.742257	0.788928	0.695142	0.481765	0.336361	0.339303	0.3479	0.0474553	0.0232145	-0.235097
313	-1.05609	-1.05667	-1.00346	-1.00082	-0.949826	-0.84491	-0.944277	-0.775516	-0.695994	-0.717205	-0.696967	-0.679794	-0.666155	-0.661927	-0.54646	-0.473852	-0.504947	-0.486382	-0.47898	-0.482896	-0.382659	-0.441818	-0.292021	-0.345114	-0.348246	-0.356278	-0.522939	-0.320633	-0.254703	-0.270452	-0.0169259	0.131445	0.0638795	0.142096	0.101637	0.117794	0.146051	0.169266	0.346249	0.412924	0.467996	0.363065	0.515754	0.464692	0.46819	0.515308	0.556801	0.587507	0.404551
314	-1.04726	-0.982637	-0.960161	-1.15728	-1.03243	-0.905666	-0.720331	-0.739508	-1.08398	-0.830227	-0.40703	-0.425692	-0.190529	-0.129902	-0.226897	-0.202256	-0.176397	0.0613312	0.248048	0.160753	0.0614395	0.235081	0.207658	0.235448	0.580475	0.540469	0.440425	0.394147	0.464129	0.678726	0.330327	0.377955	0.205351	0.34355	0.325126	0.247661	0.0546159	0.186108	0.112121	0.0557425	0.108477	0.259119	-0.0228404	0.0331297	0.0959038	0.00542547	0.0294325	0.098882	-0.00351226
315	-0.73642	-0.712047	-0.714274	-0.718788	-0.698535	-0.650647	-0.599195	-0.541406	-0.504263	-0.517591	-0.533232	-0.49496	-0.478509	-0.462756	-0.448127	-0.435016	-0.423768	-0.390426	-0.332465	-0.301129	-0.326093	-0.278105	-0.283568	-0.318081	-0.332961	-0.214805	-0.15986	-0.200425	-0.210221	-0.162719	-0.0880107	-0.016214	-0.0205217	-0.026106	0.0418862	0.110337	0.0980885	0.104419	0.131837	0.0806658	0.0505163	0.0630634	-0.00788895	-0.00570845	0.0190685	0.0133126	-0.167648	-0.181365	-0.21595
316	-1.20496	-0.54429	-0.519974	-0.378707	-0.405438	-0.239521	-0.0783903	0.252627	-0.0603293	-0.000932752	0.0279759	0.133221	0.22638	0.395659	0.0149403	0.288472	0.453279	0.324239	0.186168	0.245647	0.131599	0.471208	-0.0171121	0.0764179	-0.286013	-0.0868546	-0.256464	-0.345059	-0.636844	-0.564043	-0.69392	-0.565466	-0.911445	-0.986396	-0.954991	-1.19734	-1.34985	-1.58738	-1.4486	-1.39234	-1.59388	-1.49496	-1.46772	-1.52261	-1.47469	-1.42311	-1.07553	-1.07957	-1.21204
317	1.17854	1.30229	1.00959	0.597194	0.60175	0.585083	0.420257	0.121838	0.0719093	0.271684	0.0729361	-0.113025	-0.14364	-0.173297	-0.0879147	-0.267759	-0.570586	-0.614257	-0.525126	-0.938327	-1.18994	-0.899045	-1.01274	-1.00868	-0.73157	-0.845539	-0.418312	-0.523989	-0.513095	-0.527187	-0.820508	-0.983125	-0.873389	-0.589738	-0.273448	-0.363123	-0.322749	-0.153177	-0.137658	-0.403859	-0.259851	0.0256475	-0.0845831	-0.0683241	0.201206	-0.194532	-0.196193	-0.326737	-0.17651
318	0.698374	0.534459	0.55095	0.565904	0.639535	0.71706	0.792081	0.85823	0.866857	0.87823	0.770946	0.71415	0.653172	0.587968	0.518636	0.499924	0.465779	0.423106	0.318481	0.268061	0.218595	0.00779597	-0.0789924	-0.168175	-0.25905	-0.344888	-0.419093	-0.426864	-0.489102	-0.60579	-0.662014	-0.663912	-0.611453	-0.673996	-0.56088	-0.617005	-0.618388	-0.625501	-0.632142	-0.577626	-0.637387	-0.635877	-0.506573	-0.425223	-0.283276	-0.256784	-0.291889	-0.328717	-0.307368
319	0.187864	0.0860452	-0.0838051	-0.215863	-0.304368	-0.498922	-0.507254	-0.573813	-0.691925	-0.864902	-1.13118	-1.28344	-1.46099	-1.43214	-1.39206	-1.44082	-1.34746	-1.28263	-1.15137	-1.24561	-1.24044	-1.13724	-0.982569	-0.893146	-0.864996	-0.743308	-0.629018	-0.763415	-0.720149	-0.880533	-0.521432	-0.64076	-0.720882	-0.901581	-0.941149	-1.01938	-0.949837	-1.17347	-1.24306	-1.14319	-1.02437	-1.00237	-1.02749	-1.04517	-0.925636	-0.955551	-0.834363	-0.848769	-0.828873
320	1.23159	1.49221	1.59678	1.82863	2.20318	2.02985	1.71905	1.8363	1.71844	1.88764	1.77855	2.06827	2.09273	2.10543	1.99273	2.0361	1.68362	1.72451	1.87541	1.86783	1.97039	1.90171	1.67756	1.44114	0.926392	0.559132	0.736945	0.50221	-0.00154402	0.0607818	-0.113804	0.125357	-0.152732	-0.284337	-0.424971	-0.278348	0.0562316	0.28102	0.507087	0.605225	0.700146	0.789486	0.856945	0.90079	1.06105	1.61958	1.64437	1.38919	1.65849
321	-0.0877686	-0.0531299	-0.0195666	-0.0842237	-0.0494654	-0.0157834	-0.0534837	-0.095454	-0.141502	-0.127694	-0.204422	-0.247487	-0.38733	-0.432815	-0.417144	-0.430363	-0.44195	-0.391248	-0.435324	-0.473398	-0.378013	-0.407032	-0.429907	-0.383244	-0.334386	-0.411068	-0.359237	-0.276533	-0.26053	-0.21781	-0.275952	-0.338017	-0.276795	-0.152459	-0.0920716	-0.162425	-0.236063	-0.215634	-0.258309	-0.270036	-0.314211	-0.353762	-0.324893	-0.391666	-0.359765	-0.386647	-0.251304	-0.272078	-0.325264
322	-0.58573	-0.593259	-0.607119	-0.704294	-0.729842	-0.683133	-0.709308	-0.807695	-0.909146	-0.935911	-1.04197	-0.977784	-1.06921	-0.989718	-1.0741	-1.07336	-1.14218	-0.954618	-0.931842	-0.997086	-1.065	-0.972848	-0.969884	-0.970338	-0.888346	-0.552077	-0.528215	-0.662613	-0.552377	-0.53297	-0.355806	-0.424766	-0.499815	-0.581297	-0.583541	-0.592441	-0.607841	-0.706717	-0.888728	-0.827167	-0.770396	-0.80346	-0.839587	-0.877835	-0.831398	-0.939869	-1.1942	-1.26813	-1.17905
323	0.0987322	0.173264	0.163586	0.115752	0.142507	0.160844	0.0253346	-0.0678265	-0.285101	-0.188534	-0.331883	-0.322785	-0.43559	-0.390277	-0.456938	-0.472395	-0.594664	-0.506923	-0.50098	-0.451925	-0.514207	-0.504856	-0.499219	-0.572581	-0.650211	-0.611434	-0.652177	-0.693259	-0.617907	-0.467539	-0.596042	-0.48631	-0.413052	-0.417651	-0.504125	-0.589068	-0.630829	-0.671166	-0.706044	-0.618951	-0.810203	-0.767432	-0.732431	-0.821757	-0.755926	-0.776246	-0.882187	-0.952286	-1.02753
324	-0.113357	0.00278566	-0.0151657	0.263093	0.181024	0.213308	0.0635797	-0.0716777	0.0543176	0.00551997	-0.0475959	-0.0546166	0.0540739	-0.0752585	-0.088614	-0.207155	-0.24782	-0.293218	-0.223611	-0.222403	-0.175729	-0.203262	-0.361242	-0.282291	-0.553287	-0.453088	-0.530984	-0.55265	-0.631382	-0.754219	-0.750476	-0.689699	-0.635027	-0.693811	-0.625955	-0.684425	-0.863097	-0.606033	-0.393812	-0.47975	-0.32738	-0.360831	-0.220462	-0.210072	-0.329974	-0.397089	-0.341911	-0.341321	-0.287798
325	-0.513666	-0.509652	-0.543834	-0.491859	-0.446155	-0.397576	-0.47086	-0.500314	-0.532487	-0.433902	-0.384664	-0.472518	-0.388379	-0.399679	-0.460015	-0.522921	-0.675685	-0.691866	-0.663317	-0.686443	-0.663797	-0.673288	-0.626968	-0.617063	-0.652957	-0.693359	-0.821541	-0.816321	-0.770167	-0.678556	-0.666146	-0.604012	-0.497096	-0.336517	-0.256552	-0.225576	-0.202739	-0.147059	-0.229596	-0.275317	-0.242802	-0.344154	-0.353149	-0.491083	-0.453331	-0.419539	-0.393872	-0.32958	-0.401256
326	-0.462942	-0.155953	-0.465006	0.163916	0.501028	0.514062	0.526668	0.862394	0.582009	0.591137	0.274087	-0.045901	-0.369237	-0.404682	-0.119322	-0.127468	-0.460947	-0.18025	-0.222994	0.0273701	0.313544	0.312887	0.317041	0.325855	-0.276343	-0.551973	-0.211023	-0.484706	-0.435463	-0.0645201	-0.0203693	0.311355	0.315419	0.283396	0.539852	-0.111833	-0.149518	-0.219733	-0.612362	-0.710641	-1.12762	-1.82897	-1.58291	-1.61794	-1.64142	-1.03724	-1.03457	-1.01803	-0.664224
327	-0.881537	-0.827793	-0.814608	-0.671517	-0.569974	-0.351558	-0.239427	-0.189326	-0.145595	0.289095	0.413384	0.424973	0.652411	0.769732	0.877986	1.03286	1.23338	1.25679	1.26198	1.25447	1.18883	1.22472	1.19186	1.10238	1.01966	0.938728	0.860235	0.779127	0.792908	0.800088	0.442994	0.314187	0.340086	0.151246	0.129559	0.110413	0.0999302	-0.0667223	0.0374977	0.0313758	-0.0336534	-0.100462	-0.111902	-0.124656	-0.246647	-0.369528	-0.384928	-0.395014	-0.348272
328	-2.09661	-2.25961	-2.50939	-2.4294	-2.17015	-2.07719	-1.74241	-1.55561	-1.69429	-1.32564	-1.35481	-1.37532	-1.21162	-1.12283	-0.960349	-1.05425	-0.830081	-0.546195	-0.7086	-0.821	-0.776538	-0.893485	-0.754161	-0.632266	-0.340128	-0.612295	-0.632412	-0.648278	-0.97889	-0.631507	-0.954137	-0.839172	-0.544567	-0.390492	-0.484869	-0.519152	-0.397176	-0.288291	-0.352662	-0.271464	-0.0533122	0.00122296	0.158979	-0.0140023	0.236127	-0.260906	-0.0779765	0.0133022	0.0216842
329	-1.33056	-1.67279	-1.31535	-1.47878	-1.65346	-1.45728	-1.583	-1.55805	-1.54707	-1.18605	-1.16727	-0.9628	-0.554937	-0.308864	-0.244089	-0.198089	-0.354214	-0.51303	-0.49319	-0.659668	-0.684956	-0.896606	-0.947794	-1.18341	-1.25585	-1.36346	-1.81336	-1.72875	-1.83565	-1.76701	-2.01209	-2.05919	-2.07126	-2.55826	-2.31918	-2.22991	-1.41818	-1.28883	-1.35299	-1.43148	-1.18081	-0.949035	-1.0837	-0.893709	-0.889478	-0.360561	-0.362996	-0.386306	-0.229426
330	-0.729718	-1.10831	-0.895619	-0.766236	-0.559411	-0.74827	-0.859786	-0.80303	-0.85895	-0.503078	-0.680796	-0.758291	-0.826767	-1.17894	-1.06092	-0.95632	-0.563295	-0.73732	-0.441956	-0.452144	-0.264433	-0.532996	-0.624249	-0.921031	-1.12159	-1.04471	-0.971719	-0.821305	-1.07542	-1.05835	-1.88573	-1.8355	-1.58081	-1.6942	-1.53074	-1.56256	-1.78891	-1.99793	-1.99824	-2.09191	-1.88665	-2.13775	-2.09135	-1.76855	-1.64304	-1.42348	-1.49286	-1.56	-1.43439
331	1.16424	1.0899	1.06598	0.96052	0.947012	0.344279	0.314522	0.488709	0.351934	0.237566	0.345852	0.472051	0.35122	0.0493907	0.341586	0.325178	0.370178	0.448596	0.664601	1.1289	1.42193	1.59453	1.75044	1.82785	2.14327	2.2446	2.49579	2.54545	2.28766	2.06717	1.89102	1.78659	1.88747	2.05538	1.9466	1.90704	2.13672	2.04648	1.70982	1.68392	1.47841	1.49768	1.33676	1.4789	1.55899	1.45064	1.6573	1.86711	1.57586
332	-0.021995	-0.110399	-0.104286	-0.0854559	-0.138613	-0.124848	-0.169	-0.167835	-0.182103	-0.239772	-0.264515	-0.256096	-0.315739	-0.388274	-0.391744	-0.411077	-0.441741	-0.44495	-0.478779	-0.498415	-0.490319	-0.522905	-0.457404	-0.433732	-0.477077	-0.44877	-0.463559	-0.463311	-0.518128	-0.547615	-0.5071	-0.533715	-0.557477	-0.582983	-0.601356	-0.596121	-0.576016	-0.595962	-0.618507	-0.644919	-0.643608	-0.654508	-0.677354	-0.71344	-0.789466	-0.778668	-0.764457	-0.776633	-0.773507
333	-0.538432	-0.535901	-0.59907	-0.624052	-0.611184	-0.56083	-0.540344	-0.446059	-0.352861	-0.32819	-0.23495	-0.252159	-0.13102	-0.0801283	-0.0291114	0.0886971	0.213566	0.237293	0.2189	0.195111	0.132063	0.13732	0.102829	0.169888	0.234483	0.188977	0.100581	0.192838	0.298779	0.381415	0.399749	0.379511	0.461704	0.474927	0.530377	0.66472	0.587146	0.512533	0.54412	0.63651	0.759464	0.767634	0.690646	0.707173	0.646559	0.583796	0.512144	0.458548	0.223316
334	-3.37413	-3.62099	-3.61331	-3.61859	-3.36944	-3.07958	-3.01687	-2.43398	-2.32144	-1.6658	-1.51251	-1.38382	-0.213655	0.497896	0.452528	0.901561	1.06505	0.93877	1.02705	1.5948	1.62503	1.35771	1.30102	1.4565	1.85367	1.48006	0.846566	0.704581	0.0416143	-0.0965319	-0.187933	-0.256965	-0.0879191	-1.14948	-1.65058	-1.378	-1.61528	-1.34709	-1.08148	-1.08574	-1.06586	-1.02223	-1.00906	-1.02665	-1.04809	-0.4851	-0.113621	-0.0157172	0.314477
335	-0.886538	-1.13068	-0.84052	-0.528193	-0.437179	-0.327285	0.0412089	0.154236	0.251346	0.330029	0.388195	0.424258	0.437213	0.42668	0.392922	0.336838	0.259919	0.164184	-0.190272	-0.0203979	-0.104384	-0.440041	-0.514092	-0.836379	-0.867348	-1.11795	-1.10392	-1.33728	-1.30737	-1.2842	-0.999187	-0.96434	-0.938078	-0.920995	-0.644282	-0.350471	-0.309257	-0.279142	-0.260826	-0.254816	-0.503772	-0.496694	-0.503035	-0.522722	-0.286158	-0.546556	-0.550042	-0.565588	-0.592693
336	-0.395485	-0.492037	-0.319334	-0.416479	-0.460802	-0.447629	-0.473578	-0.418649	-0.374515	-0.475983	-0.438828	-0.537364	-0.641452	-0.702732	-0.6775	-0.613336	-0.692491	-0.764959	-0.825345	-1.01777	-0.889387	-0.897351	-0.911369	-1.01785	-1.12028	-1.03555	-1.11989	-1.1568	-1.10798	-1.05535	-1.1483	-1.24723	-1.2076	-1.0292	-1.07776	-1.0353	-1.03176	-0.884173	-1.00681	-0.990754	-0.932709	-0.823365	-0.841304	-0.582625	-0.64503	-0.581363	-0.657016	-0.73287	-0.491537
337	0.413802	0.515448	0.366215	0.580812	0.582483	0.5802	0.352877	0.600452	0.598182	0.468955	0.458543	0.333703	0.327868	0.453384	0.587382	0.705169	0.352225	0.22845	0.088159	0.312437	0.201512	0.185377	0.0188176	-0.0515045	-0.34358	-0.377234	-0.409492	-0.193821	-0.429665	-0.564092	-0.596746	-0.625248	-0.771823	-0.802579	-0.680213	-0.392511	-0.443935	-0.270828	-0.230617	0.0319214	-0.0245215	0.421556	0.999857	1.09421	1.40264	1.48111	1.561	1.87367	1.85216
338	0.0822562	0.262577	0.048845	-0.00204263	-0.0874997	0.211657	-0.0164426	-0.234211	-0.0633849	-0.0793774	-0.102818	-0.292269	-0.469087	-0.276082	-0.0710863	-0.232023	-0.581052	-0.741867	-0.536551	-0.342879	-0.339603	-0.149116	-0.148635	0.039594	0.0186183	0.166554	-0.231046	-0.0217187	0.198238	0.0507355	0.0910154	-0.0793061	-0.262358	-0.0811022	-0.0917653	-0.473069	-0.489976	-0.340664	-0.20276	-0.0549221	-0.0746821	-0.281159	-0.495117	-0.517453	-0.32786	-0.323506	-0.524358	-0.731863	-1.12494
339	-0.555147	-0.535138	-0.519289	-0.574952	-0.592364	-0.659596	-0.687586	-0.691968	-0.73729	-0.734462	-0.769183	-0.820188	-0.86639	-0.840243	-0.807071	-0.837002	-0.799975	-0.761591	-0.698952	-0.680034	-0.686658	-0.677302	-0.624286	-0.63728	-0.588355	-0.542781	-0.430629	-0.384564	-0.44881	-0.448735	-0.54043	-0.521274	-0.54728	-0.532199	-0.559755	-0.629864	-0.660945	-0.697082	-0.733336	-0.790359	-0.802627	-0.818706	-0.793908	-0.853527	-0.773578	-0.777373	-0.752988	-0.854221	-0.815847
340	-0.0593449	-0.160548	-0.325628	-0.131559	-0.210177	-0.0875785	-0.0708038	-0.0179448	0.15083	0.146605	0.1293	0.1057	0.184961	0.188051	0.25725	0.2977	0.338586	0.372594	0.326823	0.347486	0.307106	0.242273	0.280643	0.272547	0.23633	0.237705	0.338726	0.342384	0.237675	0.177745	0.151401	0.176753	0.305089	0.266627	0.222111	0.175363	0.0280245	0.0174584	0.114699	0.177697	0.137353	-0.00621457	-0.0485857	0.0505135	0.00659217	-0.143694	0.0231822	-0.189711	-0.227604
341	0.461361	0.299207	0.289752	0.262976	0.219649	0.160938	0.429071	0.224978	0.0267429	0.158876	-0.0252022	0.139278	0.00491197	0.201351	0.250745	0.151834	0.38	0.610036	0.670087	0.712047	0.905172	0.771676	0.787799	0.953163	1.11452	1.10181	1.06879	0.879865	0.859314	0.820389	0.610658	0.554805	0.34733	0.312854	0.111488	0.084695	0.0627771	0.0462876	-0.11773	-0.122565	0.0319372	-0.130995	-0.134387	0.0217995	0.031035	0.233772	0.799623	0.892534	0.987528
342	-0.527723	-0.525253	-0.426773	-0.398396	-0.2998	-0.355286	-0.333454	-0.392413	-0.449934	-0.440293	-0.363755	-0.369439	-0.382564	-0.328149	-0.437605	-0.627373	-0.66469	-0.780734	-0.734266	-0.772988	-0.887692	-0.828982	-0.836663	-0.902295	-0.79414	-0.761418	-0.80492	-0.6935	-0.742919	-0.556183	-0.531769	-0.595718	-0.41704	-0.228196	-0.195446	-0.0873488	0.0127079	0.104377	0.11285	0.203681	0.21091	0.126059	-0.0426666	-0.0549265	0.105986	0.0422942	0.0521131	0.301054	0.316695
343	0.114675	0.103936	0.086457	0.0626307	0.0330034	-0.132835	-0.0265838	-0.186215	-0.334622	-0.355027	-0.392486	-0.562699	-0.442746	-0.323193	-0.043317	-0.287352	-0.255235	-0.37005	-0.487004	-0.184577	-0.293264	0.161732	0.204228	0.0954277	0.256758	0.134391	0.135556	0.129084	0.129619	0.122709	0.239708	0.350242	0.46967	0.467537	0.329427	0.215289	0.255532	0.420262	0.577913	0.582514	0.448315	0.597195	0.344422	0.373566	0.378243	0.227254	0.34307	0.304136	0.257044
344	1.44136	1.10919	1.22946	1.23775	1.22814	1.30681	1.38052	1.0151	0.88118	0.744024	0.827556	0.685691	0.765909	0.857344	0.619587	0.276173	0.508986	0.753675	0.880811	1.24295	1.16951	0.871157	1.01687	1.05305	1.0963	1.12207	1.01207	1.13047	1.1362	1.00576	0.962975	0.679599	0.721313	0.419648	0.117322	0.0278083	0.388481	-0.0094033	-0.0474252	0.0519566	-0.145945	0.134298	0.186201	0.349497	0.305326	0.263499	0.433746	0.473536	0.405095
345	-1.65942	-1.44434	-1.42842	-1.41665	-1.40939	-1.38528	-1.34498	-1.31106	-1.28437	-1.26556	-1.03814	-0.79775	-0.761874	-0.735919	-0.720472	-0.715919	-0.722433	-0.935318	-0.94236	-0.960399	-0.77203	-0.788925	-1.01063	-1.02459	-0.830388	-0.839787	-1.0525	-1.0562	-1.06778	-1.08698	-1.11346	-1.12511	-1.31711	-1.2993	-1.28905	-1.28656	-1.07487	-1.06618	-1.06524	-1.07205	-0.869481	-1.06497	-1.05128	-1.04576	-1.04858	-1.25513	-1.25335	-1.26026	-1.27571
346	-2.0034	-2.00161	-1.47712	-1.27089	-0.881986	-0.489843	-0.435208	-0.558132	-0.519877	-0.464903	-0.233612	-0.167651	0.429275	0.535129	0.648627	0.570272	0.637835	0.849735	1.02624	1.18528	1.14839	1.07766	1.17152	0.769473	0.910841	0.737358	0.929379	1.1467	1.35299	1.18974	1.01444	1.00573	1.00231	0.68162	0.543898	0.749271	1.11818	1.48932	1.34344	1.16346	0.96735	0.916728	0.83379	0.756047	0.506259	0.0860249	0.0158876	-0.561773	-0.96563
347	-1.57676	-1.56834	-1.55285	-1.54018	-1.53059	-1.34102	-1.43425	-1.34751	-1.52428	-1.32849	-1.4063	-1.3049	-1.29448	-1.2885	-1.37396	-1.26189	-1.24187	-1.1407	-1.14168	-1.14838	-1.16068	-1.26514	-1.36519	-1.37394	-1.38759	-1.40578	-1.51487	-1.34808	-1.358	-1.45754	-1.65617	-1.67412	-1.59779	-1.79317	-1.72015	-1.92789	-2.13643	-2.16222	-2.18787	-2.21274	-2.23618	-2.35398	-2.38231	-2.40727	-2.52461	-2.45419	-2.56181	-2.57721	-2.77009
348	0.0651249	0.18321	0.138099	0.159823	0.0854991	0.0718796	0.15593	0.0516469	0.0722529	-0.00174715	-0.00699461	-0.0132656	-0.186905	-0.101544	-0.203137	-0.345069	-0.297389	-0.376067	-0.49087	-0.411662	-0.514267	-0.33224	-0.441232	-0.454679	-0.492171	-0.496955	-0.502231	-0.694435	-0.700746	-0.740891	-0.781469	-0.819024	-0.79017	-0.771314	-1.10846	-0.972197	-0.901312	-0.918419	-0.963077	-0.918347	-1.05685	-1.09536	-1.12703	-0.992067	-1.04355	-1.12533	-1.04802	-0.928519	-0.937111
349	-1.96426	-1.74778	-1.30196	-1.28332	-1.48845	-1.48763	-1.68875	-1.66221	-1.43123	-1.63009	-1.17243	-0.918845	-0.892429	-1.09373	-0.866659	-0.867992	-1.07526	-0.832317	-1.02266	-0.786578	-0.780979	-0.349341	-0.329228	-0.721105	-0.235494	0.266368	0.330593	0.385986	0.657595	0.487528	0.50839	0.311686	0.349319	0.824179	1.07908	0.88704	1.10792	1.1078	0.88678	1.30539	1.07368	1.02981	0.767043	0.738959	0.923608	0.461346	0.235461	0.22343	0.425597
350	2.46841	2.26598	1.67842	1.45445	1.57502	1.31263	1.25986	1.41811	1.57187	1.72237	1.31901	0.913939	0.507412	0.277094	0.204062	0.112475	-0.153463	-0.592197	-0.473416	-0.347041	-0.743484	-0.933173	-0.561138	0.0186197	0.0381129	0.245806	0.286524	0.356058	0.275037	0.198179	0.516378	0.852122	0.965778	1.82009	1.91578	2.15727	2.18874	2.20647	2.38748	2.35772	2.13753	2.10192	2.03514	1.56433	0.90791	1.19072	0.720723	0.426101	-0.0651198
351	-0.158778	-0.181798	-0.177799	-0.0711542	-0.159668	-0.148597	-0.113961	-0.105615	-0.0976762	-0.166084	-0.0916856	-0.169531	-0.12801	-0.139241	-0.174233	-0.211831	-0.175994	-0.21517	-0.250688	-0.232671	-0.239236	-0.293731	-0.296864	-0.298204	-0.28995	-0.30362	-0.297698	-0.290661	-0.334923	-0.305333	-0.277716	-0.278219	-0.228489	-0.151964	-0.197444	-0.116945	-0.163805	-0.163166	-0.109856	-0.181497	-0.127555	-0.146582	-0.0663839	-0.085513	-0.0813947	-0.0698476	0.0977346	0.0894804	0.103488
352	1.17426	1.09863	1.0231	1.09128	1.00448	0.9143	1.00737	0.919294	0.832814	0.818074	0.801693	0.787949	0.699571	0.680493	0.587499	0.498572	0.445056	0.349663	0.333109	0.314292	0.375154	0.224932	0.255729	0.250353	0.247771	0.2442	0.197043	0.036565	0.104437	0.063126	0.0563288	0.0142937	-0.0240881	0.0499082	0.050066	0.127815	0.0580478	0.131804	0.205518	0.135604	0.213031	0.076677	0.203584	0.216931	0.232814	0.289657	0.270596	0.392601	0.511876
353	0.998139	0.862903	0.775791	0.822209	0.688009	0.839104	1.00397	0.906091	1.09158	1.32637	1.41443	1.35487	1.46563	1.56076	1.60207	1.51344	1.46597	1.45489	1.40422	1.44257	1.43223	1.24028	1.30943	1.23118	1.13956	1.13074	0.853883	0.676229	0.684263	0.522026	0.418406	0.359473	0.336099	0.358347	0.341164	0.28497	0.189979	0.179955	0.216994	0.129949	0.280221	0.215595	0.377932	0.405162	0.429892	0.394484	0.39848	0.446456	0.443198
354	0.972435	1.032	1.02988	1.09444	0.969165	1.12119	1.08364	1.01132	1.02613	0.973841	0.831785	0.850209	0.683966	0.546973	0.557839	0.437425	0.377079	0.440002	0.314531	0.251408	0.159278	0.0651587	-0.0664215	-0.16235	-0.149581	-0.129582	-0.296112	-0.234588	-0.264015	-0.262728	-0.290017	-0.349322	-0.375042	-0.367368	-0.237636	-0.19969	-0.161516	-0.123235	-0.075145	0.0120367	0.167458	0.17016	0.25955	0.339634	0.321137	0.308845	0.298915	0.340152	0.317106
355	-2.27194	-1.73345	-1.44276	-1.67627	-1.38605	-1.59422	-1.50201	-1.13913	-0.783694	-0.713624	-0.654648	-0.332234	-0.272064	0.0489955	0.0778996	0.0624713	-0.245575	-0.818143	-0.605738	-0.379884	-0.41524	-0.213698	-0.794921	-0.556965	-0.299307	-0.297386	0.000839043	0.346327	0.185399	0.288314	0.376407	0.447235	0.250185	0.0315526	0.0657308	0.0758029	0.310117	0.245286	0.13159	0.275422	-0.341405	0.105166	-0.231605	0.22361	-0.0728947	-0.34755	-0.627997	-1.16297	-1.67723
356	1.56121	1.42042	0.997735	1.01212	0.993844	0.802402	0.454112	0.544457	0.636738	0.435151	0.0817532	0.172323	-0.0270677	-0.217919	-0.414855	-0.475937	-0.368538	-0.373239	-0.223672	-0.0761463	-0.353224	-0.602053	-0.542463	-0.332393	-0.286093	0.205577	0.719388	0.784894	0.838789	0.59798	0.639835	0.96328	0.98885	0.856797	0.848332	0.963646	0.906305	0.708772	0.528508	0.647969	0.47349	0.287464	0.544568	0.354157	0.311785	0.574879	0.111563	-0.327223	-0.319596
357	0.153379	0.117847	0.0497744	-0.0472366	0.0812458	0.137539	0.298869	0.0861354	-0.014593	0.0658201	0.0260737	0.0901697	0.15413	0.175845	0.202055	0.020672	0.203167	0.120372	0.139328	0.0518636	-0.0646054	-0.105802	-0.110312	-0.116676	-0.124777	-0.16537	-0.161175	-0.228077	-0.0418126	-0.0424341	0.0327081	-0.00552574	0.0282125	-0.00122677	0.122185	-0.00342899	0.208251	0.0886731	0.258792	0.239327	0.137935	0.406044	0.344666	0.424631	0.390984	0.38653	0.341845	0.372911	0.4027
358	-1.23146	-1.0395	-0.93248	-0.895827	-1.12873	-1.11963	-1.11545	-1.32153	-1.3912	-1.63341	-1.46066	-1.53459	-1.46856	-1.71805	-1.7524	-1.57249	-1.45536	-1.47807	-1.31057	-1.33328	-1.0987	-0.945649	-1.12992	-0.9206	-1.02861	-0.750583	-0.817967	-0.892621	-0.581002	-0.862321	-0.680601	-1.01526	-0.886546	-1.15685	-0.908446	-1.05172	-1.33117	-1.14635	-1.09022	-1.3073	-1.1901	-1.12459	-1.04849	-1.11365	-1.11316	-1.02643	-1.06777	-1.12045	-1.05381
359	-0.821393	-0.733978	-0.733657	-0.653223	-0.704747	-0.626036	-0.674296	-0.722916	-0.681462	-0.72601	-0.730073	-0.820086	-0.869582	-0.878499	-0.932506	-0.986255	-0.99438	-1.047	-1.10323	-1.03174	-1.04888	-1.02319	-1.0762	-1.12635	-1.178	-1.09551	-1.1769	-1.1694	-1.11838	-1.14601	-1.04039	-1.01873	-0.955026	-0.940064	-0.974213	-0.971926	-0.838461	-0.871967	-0.77902	-0.82167	-0.868967	-0.830528	-0.832701	-0.830248	-0.696689	-0.739124	-0.736266	-0.638516	-0.671887
360	-0.507961	-0.333267	-0.361825	-0.0398221	-0.0904899	0.0215349	-0.579279	-0.442693	-0.826153	-0.833029	-0.672677	-0.497015	-0.496335	-0.517994	-0.886057	-0.685623	-1.0042	-0.565533	-0.305331	0.137227	0.207731	0.247934	0.466478	0.500199	0.157487	0.162045	0.151266	0.125315	-0.105913	0.030597	-0.0168266	-0.265886	-0.696026	-0.77182	-0.681975	-0.958056	-1.2356	-1.51256	-1.95864	-2.21001	-2.24627	-2.25721	-2.08979	-2.44913	-2.43923	-2.25094	-2.0559	-2.02594	-1.99011
361	0.381913	0.479534	0.366943	0.460525	0.461637	0.359625	0.453302	0.2412	0.128924	0.00988011	0.30065	0.510841	0.523274	0.423226	0.424021	0.54687	0.791374	0.943343	1.00169	1.16782	1.13071	1.28362	1.21968	1.23662	0.928221	0.913188	0.775546	0.718883	0.862006	0.897215	1.02925	0.982591	0.769215	1.08334	1.41292	1.55495	1.62585	1.62377	1.63143	1.63516	1.63199	1.82194	1.67977	1.59866	1.47121	1.60749	1.51834	1.71851	1.6027
362	-0.782569	-0.621772	-0.806474	-0.493453	-0.507389	-0.847953	-0.689818	-0.699993	-0.702636	-1.03136	-0.861078	-0.876519	-0.743613	-0.76016	-0.223398	-0.152123	-0.0910447	-0.375294	-0.321612	0.0686095	0.126887	0.343569	0.208256	0.562889	0.247989	0.263782	0.258699	0.232884	0.555701	0.560556	0.89753	0.724164	0.690484	0.81473	0.447989	-0.233958	-0.230563	-0.244368	-0.116982	-0.339159	-0.734229	-0.791806	-1.01973	-1.10038	-1.1723	-1.05797	-1.10691	-0.984074	-1.19746
363	-0.81624	-0.903672	-1.07841	-0.943891	-0.979953	-1.0161	-1.01564	-1.06629	-1.0757	-0.988355	-0.984065	-0.938263	-0.892432	-0.888069	-0.832977	-0.773468	-0.760566	-0.706921	-0.737381	-0.727763	-0.761458	-0.880367	-0.785026	-0.558616	-0.588674	-0.570967	-0.561152	-0.610125	-0.53786	-0.371667	-0.452628	-0.397943	-0.526137	-0.52832	-0.529118	-0.662376	-0.665233	-0.671452	-0.680886	-0.642565	-0.560847	-0.610762	-0.487605	-0.495545	-0.625199	-0.752137	-0.798136	-0.670953	-0.591851
364	-1.37231	-1.29657	-1.37982	-1.34826	-1.43056	-1.4306	-1.38924	-1.42498	-1.42755	-1.39688	-1.43903	-1.36189	-1.47997	-1.52363	-1.49686	-1.55057	-1.48425	-1.48965	-1.48492	-1.39249	-1.41278	-1.35824	-1.3436	-1.29159	-1.28015	-1.30962	-1.34354	-1.33721	-1.24996	-1.12281	-1.15199	-1.18246	-1.21441	-1.17444	-1.14418	-1.16018	-1.1812	-1.2395	-1.1304	-1.20505	-1.23471	-1.22367	-1.17625	-1.16617	-0.993433	-1.00972	-0.913138	-0.818507	-0.758914
365	1.46051	1.61223	1.6013	1.56801	1.37335	1.45367	1.37554	1.01642	0.952794	0.735488	0.38149	0.622502	0.745009	0.609886	0.621064	0.498404	0.396517	0.733916	0.623832	0.65579	0.828904	0.847255	0.725768	0.743474	0.744542	0.884379	0.868056	0.851467	0.990552	0.975031	0.945335	0.902203	0.706647	0.390458	0.389001	0.375996	0.211788	0.502739	0.363275	0.368312	0.206956	0.190175	0.022999	0.311886	0.466682	0.316572	0.15681	-0.0125394	-0.0358181
366	-1.11958	-1.06126	-1.00825	-1.02125	-1.03877	-0.856734	-0.868124	-0.950384	-0.967422	-0.905328	-0.886173	-0.801733	-0.645689	-0.73084	-0.617254	-0.563979	-0.450149	-0.276922	-0.303153	-0.210881	0.0127918	0.102725	0.180611	0.124033	0.0549377	0.0344495	-0.181346	-0.00848591	0.0312394	-0.000361488	-0.156844	-0.308726	-0.2723	-0.555859	-0.582202	-0.676453	-0.702281	-0.659065	-0.804102	-0.757048	-0.843166	-1.04853	-1.12196	-1.0633	-1.06237	-1.00368	-0.948119	-0.956486	-1.08971
367	0.323559	0.268666	0.262135	0.140038	0.183698	0.164964	0.0315045	-0.0464121	-0.173815	-0.133602	-0.0365957	0.0122693	0.0074798	-0.00387434	0.0487244	0.124316	0.0409246	0.125877	0.267169	0.247331	0.340757	0.318063	0.348229	0.36607	0.60543	0.626714	0.581869	0.634701	0.562735	0.594791	0.626015	0.493003	0.418821	0.456629	0.431211	0.296252	0.11658	0.214604	0.204058	0.260928	0.215378	0.225373	0.232117	0.235432	0.346513	0.0732274	0.0244374	0.0183225	-0.0563255
368	0.434818	0.170723	0.0113407	0.0555869	-0.0102807	-0.224766	-0.433914	-0.236	-0.307792	-0.318565	-0.333972	-0.469098	-0.458951	-0.555713	-0.697791	-0.642008	-0.745023	-0.928765	-0.989048	-0.997237	-1.10734	-1.14327	-1.01728	-1.11508	-1.11764	-1.1186	-1.06294	-1.01123	-1.06803	-0.958076	-0.934672	-0.855076	-0.510552	-0.418986	-0.432493	-0.342816	-0.315988	-0.237188	-0.310879	-0.394818	-0.335552	-0.392092	-0.448875	-0.401213	-0.259787	-0.123038	-0.0287479	-0.0864707	0.0674297
369	0.428337	0.502171	0.305018	0.443098	0.502077	0.482422	0.360581	0.523481	0.544363	0.45078	0.541349	0.588486	0.66778	0.671459	0.679107	0.646607	0.505857	0.483719	0.448225	0.550841	0.500756	0.525611	0.470305	0.718175	0.707613	0.666288	0.662126	0.623403	0.482206	0.421563	0.464967	0.544413	0.591984	0.483845	0.486918	0.493401	0.614852	0.544185	0.620307	0.76759	0.723111	0.638572	0.745404	0.820491	0.756177	0.663761	0.722119	0.699464	0.671137
370	-0.192541	-0.228427	-0.201053	-0.234975	-0.330248	-0.227399	-0.321157	-0.282828	-0.212903	-0.281035	-0.286436	-0.222081	-0.254031	-0.254182	-0.191329	-0.266117	-0.204931	-0.170338	-0.165795	-0.288371	-0.282186	-0.244355	-0.244211	-0.281782	-0.180489	-0.175703	-0.274417	-0.210138	-0.245893	-0.281237	-0.0841529	-0.114893	-0.106928	-0.0258047	0.0243595	0.00858249	0.224162	0.151448	0.215563	0.145728	0.266592	0.349165	0.330741	0.404823	0.508929	0.352173	0.35321	0.408204	0.288983
371	-0.037313	-0.148774	-0.0847464	-0.0250543	-0.17629	-0.247288	-0.138479	-0.0719043	-0.120118	-0.122027	-0.15037	-0.0750104	-0.0760131	-0.180239	-0.169546	-0.205048	-0.0301313	-0.108133	-0.213027	-0.203258	-0.16709	-0.169624	-0.0996697	-0.106464	-0.109399	-0.0317667	-0.0267935	-0.0600885	-0.0551626	-0.0159767	-0.042261	-0.0653427	-0.135353	-0.0992526	-0.137117	-0.141671	-0.0438189	-0.20334	-0.217749	-0.079037	-0.0780012	-0.0842419	-0.0516253	-0.125601	-0.0533416	-0.16048	-0.190538	-0.0288357	-0.047246
372	0.465829	0.43672	0.471356	0.537573	0.481184	0.363016	0.35947	0.380679	0.27593	0.225246	0.203337	0.152901	0.167523	0.122449	0.0437709	0.0571244	0.0698797	0.0568096	-0.00746971	-0.0747149	0.0445637	-0.0733712	-0.0691179	-0.122679	-0.109124	-0.0287934	-0.0136772	0.0868203	0.0670496	0.135494	0.166835	0.103264	0.195202	0.205078	0.312522	0.324665	0.205923	0.299617	0.181861	0.151057	0.16865	0.128899	0.21822	0.179963	0.168446	0.126153	0.152872	0.245581	0.250279
373	0.69299	0.423147	0.298712	0.304538	0.17763	0.0631476	0.222787	-0.0295686	-0.00927379	-0.00847318	-0.0271236	-0.0646805	-0.120125	-0.192008	-0.278516	-0.494309	-0.560478	-0.621215	-0.937658	-0.969367	-0.992743	-1.26989	-1.11551	-0.952821	-0.928084	-0.896111	-0.857743	-0.813976	-0.620079	-0.56891	-0.384549	-0.345089	-0.174326	-0.00418399	0.164759	0.186119	0.205225	0.367453	0.249415	0.258942	0.249951	0.237127	0.512408	0.521865	0.688329	0.719724	0.746705	0.76866	0.78504
374	-0.918844	-0.918844	-0.918844	-0.918844	-0.918844	-0.918844	-0.918844	-0.918844	-0.918844	-0.918844	-0.918844	0.9783	1.16737	1.35245	1.52935	1.69377	1.84148	1.96854	2.07138	2.14708	2.19342	4.10616	4.27963	4.41838	4.51958	4.58115	4.60181	4.58115	4.51958	4.41838	4.27963	4.10616	2.19342	2.14708	2.07138	1.96854	1.84148	1.69377	1.52935	1.35245	1.16737	0.9783	-0.918844	-0.918844	-0.918844	-0.918844	-0.918844	-0.918844	-0.918844
375	-0.250364	0.0459122	0.0559039	0.0673908	0.231682	0.260555	0.289835	0.303771	0.301991	0.147975	0.14471	0.292166	0.150874	0.00856467	0.00150696	-0.0216081	0.0913504	-0.0830603	-0.119792	-0.305868	-0.352435	-0.4099	-0.749808	-0.795355	-0.833455	-0.999649	-1.1571	-1.01761	-1.02034	-1.02872	-0.89101	-1.03134	-0.858981	-0.813932	-0.62437	-0.276129	-0.209831	-0.290655	-0.232381	0.115029	0.326003	0.38399	0.424022	0.44509	0.446618	0.595121	0.754229	0.908757	1.07385
376	1.35463	1.51297	1.80951	0.68523	1.0808	1.48722	1.12663	0.910027	1.32617	0.833279	1.12143	0.485497	0.939876	0.974027	1.3508	1.27292	1.03088	1.0776	1.57419	1.15526	1.184	1.17231	1.00645	0.995287	1.7243	1.18085	1.1371	1.91919	1.44867	0.96024	1.57493	1.6037	1.6147	1.46122	1.67859	1.79415	1.59416	1.96942	1.68374	2.01938	1.90362	2.05058	2.33059	1.9811	2.07519	2.19194	2.6251	1.81632	1.66647
377	-1.52024	-1.76552	-2.24257	-1.96733	-1.66616	-1.3401	-1.24987	-1.16424	-1.11107	-1.09179	-0.822161	-0.769375	-0.96056	-0.671378	-0.654167	-0.157563	-0.140234	-0.135735	-0.144068	-0.165019	-0.431499	-0.684197	-0.456543	-0.499541	-0.812289	-1.36785	-1.67288	-1.98543	-1.55242	-1.61587	-1.44816	-1.74702	-2.01879	-1.79626	-2.06356	-1.57629	-2.04482	-2.25199	-2.225	-2.45723	-2.19784	-2.17293	-1.8906	-1.58472	-1.51538	-1.4764	-0.691028	-0.636953	-0.356145
378	-1.12505	-1.02178	-0.917789	-0.911157	-0.992268	-0.789105	-0.772195	-0.667529	-0.739961	-0.617726	-0.497374	-0.565662	-0.352964	-0.330096	-0.399671	-0.474165	-0.279735	-0.374962	-0.48551	-0.405377	-0.134119	-0.239489	-0.33909	-0.148632	-0.334234	-0.151311	-0.334591	-0.335563	-0.242481	-0.329725	-0.323196	-0.409302	-0.313953	-0.497735	-0.108412	-0.272796	-0.0800611	-0.26509	0.0146621	-0.0929888	-0.303693	-0.41147	-0.131981	-0.219445	-0.497645	-0.320114	-0.225494	-0.213674	-0.118186
379	0.168887	0.159443	0.158645	-0.0813258	0.208951	0.258492	0.0659801	0.399825	0.460785	0.495067	0.501804	0.233092	0.211515	0.162547	0.087398	0.262962	-0.0787691	-0.41334	-0.491507	-0.558972	-0.861673	-0.903421	-0.683113	-0.694787	-0.69049	-0.945454	-1.18522	-1.16312	-1.40261	-1.10685	-1.07424	-1.05784	-0.78296	-0.772269	-0.778252	-0.800707	-1.08675	-1.11334	-1.15488	-0.935302	-1.22373	-0.974312	-0.984212	-1.25319	-0.956198	-0.891505	-0.565187	-0.501149	-0.453259
380	-0.85631	-0.867087	-0.899166	-0.648542	-0.963332	-0.690519	-0.708834	-1.01772	-1.04063	-1.08026	-1.1055	-1.11582	-1.41423	-1.42456	-1.44987	-1.7627	-1.48331	-0.884202	-1.11774	-1.06294	-0.72094	-0.668924	-0.331818	0.319659	0.434927	0.860546	0.713935	0.840626	0.93415	0.992012	1.3158	1.05544	1.05924	1.02391	0.950412	1.44718	1.36439	0.977315	0.318401	0.541789	0.770004	0.428642	0.368026	0.0131184	-0.60494	-0.606562	-0.56819	-0.520938	-0.496046
381	0.793035	0.770748	1.01754	0.940281	1.13609	1.01322	1.20105	1.42101	1.08066	1.40194	1.16377	1.21005	0.944466	0.67844	0.441442	0.513062	0.265159	0.917058	0.96524	1.2856	1.28335	1.55383	1.5034	1.1335	1.04057	1.25797	1.19297	0.533937	0.18948	-0.152903	-0.774549	-0.798763	-0.851008	-0.61688	-0.376251	-0.722147	-0.776742	-0.538621	-1.16468	-1.18313	-0.562364	-0.492124	-0.723306	-0.66293	-0.312591	-0.268392	-0.813557	-0.760341	-0.736247
382	-0.53404	-0.53404	-0.53404	-0.53404	-0.53404	-0.53404	-0.53404	-0.53404	-0.53404	-0.53404	-0.53404	-0.53404	-0.53404	-0.53404	-0.53404	-0.53404	-0.53404	-0.53404	-0.53404	-0.53404	-0.53404	-0.53404	-0.53404	-0.53404	-0.53404	-0.53404	-0.53404	-0.53404	-0.467148	-0.460482	-0.453956	-0.447719	-0.441921	-0.436713	-0.432233	-0.428607	-0.425938	-0.424304	-0.423754	-0.424304	-0.425938	-0.428607	-0.432233	-0.403267	-0.405142	-0.37423	-0.374016	-0.37438	-0.375324
383	-0.322225	-0.394531	-0.37454	-0.344512	-0.795768	-0.723424	-0.650894	-0.807083	-0.742345	-0.685292	-0.946082	-0.821001	-1.00419	-1.1188	-1.00855	-1.21183	-1.08983	-1.19754	-1.14179	-1.30636	-1.30692	-1.28261	-1.56926	-1.54637	-1.75429	-1.44959	-1.55599	-1.57427	-1.50402	-1.51656	-1.76688	-1.8049	-2.08766	-1.97641	-2.10766	-2.24305	-2.05424	-2.30864	-2.24534	-2.48541	-2.40744	-2.23223	-2.17278	-1.87861	-2.06229	-1.94841	-1.68513	-1.56753	-1.67839
384	0.424928	0.457009	0.206997	0.271743	0.330331	0.145462	0.159999	0.057423	0.230606	0.0877316	-0.0911069	0.0533376	-0.154554	-0.197241	-0.12058	-0.208224	-0.213896	-0.0415784	0.0665347	0.172568	-0.0370591	-0.0123416	0.125076	0.178674	0.143963	0.150069	0.397146	0.288407	0.41617	0.35046	0.403957	0.572266	0.592368	0.860351	0.891716	0.961225	1.06403	1.08268	1.03738	1.04399	1.12643	1.11264	1.31915	1.20329	1.36172	1.35225	1.37547	1.28575	1.31291
385	0.936698	1.09804	0.98862	0.859785	0.577439	0.85294	0.841128	0.571612	0.607314	0.636145	0.642823	0.760871	1.30245	0.993355	0.798113	0.18372	0.144329	0.384266	0.207714	0.178964	0.0021475	0.419362	-0.111218	0.20392	0.222491	0.804263	0.406911	0.571773	0.319386	0.345679	0.812934	1.15691	1.65825	1.20321	1.43521	1.62567	1.93659	2.24874	1.84977	1.55439	1.80728	1.76392	1.00991	1.08814	0.710067	0.589636	0.49235	0.999176	0.807521
386	-0.980868	-0.988773	-1.19689	-1.21548	-1.24903	-1.29667	-1.35718	-1.40868	-1.44987	-1.6847	-1.51776	-1.52234	-1.51367	-1.69695	-1.68312	-1.86218	-1.84525	-1.63282	-1.40977	-1.38159	-1.54897	-1.5232	-1.50989	-1.50935	-1.52157	-1.54624	-1.58274	-1.63021	-1.6671	-1.69247	-1.72609	-1.95172	-2.16381	-2.17754	-1.99252	-1.99786	-2.0088	-2.02511	-2.2311	-2.42184	-2.41311	-2.41018	-2.41311	-2.21682	-2.21067	-2.21012	-2.01011	-2.0001	-1.99568
387	0.823647	0.81298	0.78119	0.43173	0.243662	0.217525	0.519041	0.505317	0.639072	0.607497	0.262741	0.0837833	-0.0776939	-0.0731757	0.245857	0.252411	0.408567	0.252244	0.0967835	-0.206726	-0.19671	-0.203475	-0.226846	-0.266241	-0.155666	-0.207438	-0.420308	-0.77667	-0.648554	-0.662249	-0.668685	-0.684008	-0.707806	-0.888162	-0.911185	-1.07368	-1.06218	-1.20708	-1.19525	-1.192	-1.19739	-0.881185	-0.870264	-0.702542	-0.526602	-0.656279	-0.630138	-0.613862	-0.607948
388	-0.385653	-0.446301	-0.45014	-0.397026	-0.341968	-0.223299	-0.16361	-0.168879	-0.116139	-0.177203	-0.296864	-0.291088	-0.270702	-0.24237	-0.274307	-0.133821	-0.0547201	0.0178825	0.0898563	0.160976	0.292446	0.312099	0.385373	0.456689	0.593294	0.561418	0.593722	0.566599	0.645079	0.601424	0.668562	0.723506	0.655787	0.526948	0.631956	0.737891	0.605721	0.524442	0.494583	0.406295	0.499734	0.308819	0.294405	0.340134	0.274358	0.158557	0.103132	0.107928	0.111419
389	0.394778	0.181275	0.167255	0.137146	0.286278	0.0113248	-0.470204	-0.552002	-0.448055	-0.955183	-0.818543	-0.857191	-1.09162	-1.30528	-1.30367	-1.10833	-1.51836	-1.71336	-1.71541	-1.74062	-1.76703	-1.98861	-2.01626	-2.04377	-2.07041	-2.09538	-2.11789	-2.1587	-1.78473	-1.57802	-1.55983	-1.94659	-1.68094	-1.6067	-1.74728	-1.69413	-1.42724	-1.35847	-1.1005	-0.848869	-0.388393	-0.324685	0.161898	0.875716	0.994354	1.09863	0.970046	1.01685	1.45359
390	0.927557	0.300649	0.516467	0.718182	0.725682	0.696806	0.022946	-0.43911	-0.91469	-0.749207	-0.16661	0.023424	-0.448275	-0.565747	-0.890372	-0.968909	-1.88204	-1.26138	-1.27059	-1.25539	-1.03552	-1.89646	-2.12524	-1.04557	-1.40816	-1.54588	-1.28007	-0.7922	-0.534051	-1.20532	-0.145433	-0.510775	-0.8372	-0.112291	0.580376	0.879231	0.985581	1.05502	0.679671	0.286009	0.977405	2.16673	2.04875	2.49321	1.44739	1.93135	2.18534	2.18626	1.75356
391	-2.17847	-1.86557	-1.81942	-1.43526	-1.35193	-1.28424	-0.91503	-0.851298	-0.488957	-0.434993	-0.690945	-0.652833	-0.927533	-0.9105	-0.602169	0.0295337	0.379268	0.733682	0.77356	1.10391	0.831762	0.848626	0.548092	0.24809	-0.0521794	0.252308	0.237246	-0.0970607	-0.144441	-0.509341	-0.265914	-0.336473	-0.113211	0.119472	0.0450953	-0.33455	-0.986439	-0.985988	-0.939155	-0.878929	-1.12558	-1.07517	-1.04773	-0.406532	-0.363157	-0.344582	-0.319454	-0.288285	-0.283438
392	-0.310604	-0.267297	-0.318669	-0.410791	-0.401636	-0.394295	-0.486917	-0.302115	-0.266078	-0.201986	-0.324917	-0.560969	-0.679942	-0.56955	-0.475071	-0.293467	-0.343068	-0.251257	-0.297341	-0.334374	-0.362661	-0.250304	-0.281988	-0.222848	-0.210446	-0.245109	-0.189912	-0.192058	-0.192738	-0.142915	-0.199379	-0.165882	-0.169558	-0.220034	-0.23384	-0.205755	-0.262817	-0.218542	-0.263985	-0.163914	-0.197818	-0.0866111	-0.11005	-0.0922144	-0.077695	-0.0129919	-0.0455608	0.108494	0.169534
393	-1.24022	-1.31954	-1.35599	-1.31266	-1.27191	-1.25853	-1.11241	-1.08499	-1.14395	-1.17055	-1.12406	-1.07871	-1.07577	-1.03715	-1.03687	-1.04197	-1.09755	-1.27325	-1.252	-1.15261	-1.2049	-1.21107	-1.22022	-1.23209	-1.24231	-1.1684	-1.27767	-1.37709	-1.27794	-1.22333	-1.21771	-1.21604	-1.25135	-1.29087	-1.3758	-1.38268	-1.35244	-1.28887	-1.18737	-1.19963	-1.3253	-1.3709	-1.3322	-1.25026	-1.24441	-1.23663	-1.34237	-1.32759	-1.15156
394	-0.899081	-0.804999	-0.818891	-1.03245	-0.955022	-0.974356	-0.885677	-0.984946	-0.883865	-0.766315	-0.540581	-0.401237	-0.359282	-0.119413	-0.0606872	-0.000631631	-0.0429754	-0.0973193	0.131328	0.0699466	0.197796	0.309951	0.212081	0.292487	0.459804	0.428882	0.496893	0.480786	0.462864	0.443594	0.341581	0.146586	0.154616	0.161049	0.0736345	-0.00589115	0.00373016	0.102272	0.39199	0.403195	0.524014	0.549803	0.67421	0.794605	0.70622	0.612959	0.514465	0.512647	0.32127
395	-0.664638	-0.663332	-0.434027	-0.444946	-0.482626	-0.44064	-0.70382	-0.553173	-0.647939	-0.638854	-0.61857	-0.546458	-0.474167	-0.525512	-0.578562	-0.517115	-0.724959	-0.768319	-0.785555	-0.68092	-0.682447	-0.801613	-0.870751	-1.04005	-1.00617	-0.971527	-0.93625	-0.854173	-0.881289	-0.847098	-0.818113	-0.7683	-0.850727	-0.785151	-0.635305	-0.762603	-0.780161	-0.598703	-0.527695	-0.512568	-0.568219	-0.481458	-0.406076	-0.429189	-0.403611	-0.491193	-0.501176	-0.395811	-0.37137
396	-0.865426	-0.784631	-0.837543	-0.833015	-0.849978	-0.80437	-0.781	-0.653812	-0.606039	-0.528461	-0.505959	-0.48842	-0.476272	-0.441698	-0.435515	-0.438156	-0.424251	-0.520115	-0.477972	-0.45502	-0.51013	-0.435064	-0.465859	-0.444863	-0.535031	-0.575893	-0.640359	-0.621387	-0.653823	-0.653222	-0.701179	-0.612203	-0.518595	-0.392408	-0.368942	-0.232112	-0.148416	-0.0678619	-0.0164077	-0.0172239	-0.0682594	-0.0184517	-0.113119	-0.0517842	-0.0202657	-0.0270227	0.00692723	-0.044448	-0.017374
397	-0.842003	-1.03214	-1.04722	-1.08507	-1.14462	-1.22429	-1.32203	-1.43545	-1.89921	-1.93811	-1.96743	-1.80773	-1.83493	-1.85016	-1.99225	-1.90544	-1.63127	-1.54849	-1.48059	-1.42937	-0.999641	-1.1247	-0.675721	-0.407704	-0.341964	-0.301392	-0.286893	-0.298809	-0.336904	-0.578918	-0.428935	-0.46098	-0.693952	-0.75007	-1.00485	-1.43717	-1.49067	-1.73916	-1.60617	-1.66523	-1.53801	-1.95683	-1.98885	-1.99051	-2.14033	-2.102	-1.8764	-1.64273	-1.60017
398	-1.624	-1.624	-1.624	-1.624	-1.624	-1.53333	-1.5243	-1.51545	-1.507	-1.49914	-1.49208	-1.48601	-1.48109	-1.47748	-1.47526	-1.47452	-1.38459	-1.37777	-1.37255	-1.36901	-1.36722	-1.27656	-1.26931	-1.264	-1.26077	-1.25974	-1.3426	-1.33727	-1.33457	-1.33457	-1.33727	-1.3426	-1.3504	-1.36047	-1.37255	-1.38631	-1.40141	-1.49914	-1.507	-1.51545	-1.5243	-1.53333	-1.624	-1.624	-1.624	-1.624	-1.624	-1.624	-1.624
399	-1.0073	-1.00966	-0.924185	-0.968194	-0.97054	-1.0191	-1.06759	-1.02347	-1.06252	-1.01365	-0.964812	-0.916022	-0.913566	-0.915839	-0.964455	-1.01314	-0.923092	-0.958016	-0.905311	-0.894683	-0.884721	-0.88026	-0.835158	-0.874359	-0.822211	-0.771356	-0.76815	-0.724765	-0.812363	-0.76735	-0.673014	-0.705218	-0.739317	-0.733928	-0.596657	-0.591203	-0.592749	-0.679983	-0.677235	-0.677104	-0.628736	-0.624686	-0.627986	-0.495173	-0.438959	-0.376243	-0.399885	-0.339185	-0.2778
400	-0.773733	-0.948197	-0.830157	-0.928507	-0.776517	-0.845045	-0.765973	-0.714086	-0.625118	-0.651239	-0.568755	-0.776573	-0.73598	-0.731893	-0.585948	-0.582824	-0.616238	-0.727998	-0.519413	-0.559642	-0.567573	-0.683522	-0.611279	-0.684864	-0.577768	-0.574654	-0.459163	-0.557912	-0.54094	-0.556736	-0.545023	-0.456791	-0.258155	-0.397343	-0.400042	-0.437159	-0.470779	-0.474376	-0.379488	-0.386988	-0.42073	-0.313602	-0.316018	-0.389919	-0.360637	-0.40269	-0.364167	-0.5033	-0.467232
401	0.715308	0.56598	0.523218	0.602401	0.544561	0.0762143	0.008492	-0.206684	-0.408513	-0.0457443	-0.216045	-0.238627	-0.38769	-0.257948	-0.254204	-0.506885	-0.496043	-0.757505	-0.727976	-0.69757	-0.681469	-0.82471	-0.852434	-0.908601	-1.10768	-0.869704	-0.757394	-0.798521	-0.847282	-1.0327	-1.48407	-1.65129	-1.82321	-1.85469	-1.87534	-2.01499	-1.86861	-1.58082	-1.70126	-1.68065	-1.50499	-1.31956	-0.994991	-0.517704	-0.308287	-0.382808	-0.584111	-0.495004	-0.421492
402	1.72608	1.71695	1.80581	1.50569	1.52504	1.48171	1.38832	1.4548	1.07292	1.03288	0.999048	0.908492	0.988369	0.798404	0.623357	0.730301	0.90464	0.705213	1.11802	0.941306	1.10249	1.08977	1.17483	1.08989	1.21722	1.27788	1.1672	1.27971	1.22662	1.20536	0.943666	0.778914	0.480169	0.339194	0.0793927	-0.0243206	-0.236479	-0.543169	-0.56518	-1.07828	-1.13509	-1.11728	-1.19787	-1.10344	-1.15853	-1.20648	-1.12578	-1.14346	-1.08652
403	-0.735405	-0.863712	-0.864101	-0.969182	-0.921931	-0.852115	-0.914083	-0.875342	-0.836428	-0.884434	-0.891814	-0.936723	-1.00125	-0.960181	-0.983388	-0.990286	-0.956106	-0.943216	-0.931259	-0.998306	-1.04146	-1.12562	-1.01829	-1.03919	-0.998254	-1.06315	-1.0595	-1.01421	-1.0145	-1.07607	-0.966426	-0.982983	-0.953663	-0.925566	-0.918955	-0.889268	-0.8635	-0.857433	-0.848875	-0.952072	-0.818386	-0.810132	-0.808925	-0.785753	-0.825622	-0.783245	-0.783814	-0.762452	-0.716895
404	-0.24211	-0.23763	-0.241629	-0.428385	-0.291507	-0.336028	-0.543439	-0.232393	-0.256799	-0.458922	-0.646283	-0.661537	-1.0104	-1.18695	-1.0341	-0.882956	-1.22162	-1.23013	-1.25714	-1.28463	-1.13745	-1.14645	-1.31129	-1.31793	-1.34062	-1.36147	-1.03114	-1.18682	-1.32298	-1.10898	-1.06915	-1.02997	-0.992419	-0.800327	-0.785731	-0.774605	-0.92436	-0.746957	-0.399538	-0.213576	-0.363739	-0.344545	-0.139031	0.252137	0.479129	0.697814	0.92444	0.843459	0.92379
405	-0.253104	-0.229088	-0.279676	-0.310321	-0.338844	-0.337088	-0.312715	-0.342332	-0.30317	-0.281891	-0.252834	-0.246698	-0.26615	-0.308784	-0.226579	-0.218997	-0.140555	-0.185565	-0.203446	-0.219962	-0.240437	-0.239454	-0.2656	-0.196181	-0.128122	-0.155765	-0.181901	-0.160458	-0.142417	-0.176164	-0.304997	-0.309125	-0.260037	-0.183242	-0.178404	-0.220084	-0.111722	-0.170365	-0.135719	-0.125582	-0.0916472	-0.08777	-0.088514	-0.0427933	-0.0680968	-0.115889	-0.0891257	-0.138581	-0.169693
406	-0.787385	-0.798208	-0.815914	-0.694156	-0.841348	-0.688033	-0.511803	-0.473817	-0.457981	-0.581606	-0.275822	-0.387907	-0.232334	-0.349772	-0.0400333	-0.0190104	-0.155781	-0.30464	-0.451055	-0.171578	-0.312756	-0.188205	-0.220763	-0.409604	-0.315716	-0.492792	-0.662641	-0.81013	-0.672232	-0.686676	-0.561116	-0.835467	-0.546322	-0.380016	-0.191055	-0.403899	-0.348562	-0.318386	-0.168226	-0.0152865	-0.12279	-0.0973023	-0.231412	0.0440667	0.46663	0.350358	0.512541	0.383479	0.240294
407	-0.254013	-0.361315	-0.369471	-0.693062	-0.693457	-0.60586	-0.754673	-0.701945	-0.961961	-1.00703	-1.1611	-1.08695	-1.09749	-1.2147	-1.32629	-1.2081	-1.08431	-0.966347	-0.966461	-1.05132	-1.1208	-1.08626	-0.713328	-0.652965	-0.49181	-0.443963	-0.185517	0.293881	0.242564	0.286852	0.313607	0.434148	0.233367	0.136534	0.345028	0.332339	0.210825	0.0816745	-0.0657678	0.0944484	-0.164704	0.110484	-0.154409	-0.409196	-0.216009	-0.33618	-0.354744	-0.13696	-0.411383
408	-0.683764	-0.665179	-0.628056	-0.64323	-0.639943	-0.638765	-0.656518	-0.654103	-0.63344	-0.650491	-0.651238	-0.633812	-0.633602	-0.633825	-0.599048	-0.635465	-0.653616	-0.636726	-0.638808	-0.65796	-0.641968	-0.644833	-0.645999	-0.680863	-0.680497	-0.69896	-0.684056	-0.687898	-0.708539	-0.729148	-0.734744	-0.741978	-0.765606	-0.77009	-0.755315	-0.792016	-0.77579	-0.777407	-0.796825	-0.798608	-0.799504	-0.818138	-0.837739	-0.856443	-0.820198	-0.818453	-0.817681	-0.81789	-0.835853
409	1.34709	1.32738	1.29824	1.2604	1.18531	1.66804	0.782361	1.05053	1.0197	1.28406	1.01358	1.00911	0.70695	0.40375	0.663239	0.922279	0.0835604	0.400911	0.420185	0.704783	0.720864	0.735317	0.718412	0.700147	0.977615	1.25459	1.29391	1.36174	1.13027	1.45829	0.95021	0.998559	1.0088	1.27723	1.24065	0.899854	0.55255	0.467118	0.0819288	-0.0369915	-0.450407	-0.858674	-0.69512	-0.520131	-0.894414	-0.955602	-0.969342	-1.49908	-1.44832
410	-0.204035	-0.165665	-0.178498	-0.41007	-0.312433	-0.511957	-0.504539	-0.501264	-0.664565	-0.693335	-0.759062	-0.737485	-0.66339	-0.880888	-0.793809	-0.777582	-0.81044	-0.751441	-0.508295	-0.726381	-0.479321	-0.394986	-0.531703	-0.470836	-0.380668	-0.513053	-0.532342	-0.340985	-0.304917	-0.313365	-0.277706	-0.369885	-0.470461	-0.256812	0.0150972	-0.215739	-0.194835	-0.0993895	-0.124127	-0.17253	-0.148334	-0.21564	-0.101249	0.044177	0.0481498	0.0431124	0.0646046	0.201502	0.0129676
411	-1.58315	-1.38584	-1.22761	-1.12202	-1.13476	-1.01474	-0.821646	-0.68648	-0.429774	-0.357321	-0.166713	0.0175509	0.194108	0.174121	0.260719	0.265682	0.188872	0.289396	0.140785	0.0996043	0.0439341	-0.0184109	-0.2607	-0.235205	-0.257972	-0.153541	-0.225442	-0.4152	-0.289309	-0.462619	-0.385564	-0.492182	-0.537191	-0.644136	-0.574115	-0.573233	-0.453825	-0.403291	-0.473037	-0.41688	-0.240929	-0.248859	-0.323884	-0.342786	-0.602955	-0.547851	-0.733936	-0.669576	-0.671909
412	-2.00713	-1.81429	-1.65668	-1.61429	-1.62719	-1.57465	-1.52506	-1.42482	-1.44576	-1.35722	-1.2758	-1.20204	-1.07525	-1.01138	-1.07137	-1.02341	-0.982973	-1.06536	-1.08711	-0.986702	-0.763619	-0.880844	-1.10073	-1.13119	-1.04609	-1.02288	-0.940214	-0.859621	-0.903522	-0.718689	-0.585748	-0.504957	-0.421862	-0.330878	-0.232668	-0.201174	-0.121269	-0.103234	-0.0377793	-0.0958796	-0.216758	-0.272531	-0.208457	-0.152581	-0.22058	-0.302408	-0.336529	-0.309924	-0.337564
413	2.76059	2.56246	1.94106	2.05252	1.88947	2.19647	2.25055	2.30767	2.34058	2.09074	2.07299	2.80288	2.55551	2.28433	2.47949	2.16377	2.60099	2.81421	2.52141	2.70238	1.9158	1.16629	0.684965	1.19232	1.45194	2.21092	2.00123	1.77531	1.53257	1.50466	1.4346	1.60711	1.09634	1.34508	1.32338	1.28936	1.75897	1.03283	1.32549	1.63161	2.46533	2.58881	2.92696	3.24581	2.82213	2.6323	1.95281	2.24963	2.25943
414	0.219767	0.127431	0.189762	0.112745	-0.0404425	0.114625	0.0519391	0.151494	-0.0456583	-0.114953	-0.265625	-0.153585	-0.242622	-0.238121	-0.443724	-0.355398	-0.223167	-0.0872258	-0.32711	-0.349752	-0.253799	-0.204594	-0.117419	-0.12167	0.0460807	-0.167466	-0.119744	-0.109904	-0.236308	-0.200037	-0.170543	-0.276941	-0.295703	-0.346952	-0.354564	-0.327198	-0.304606	-0.531823	-0.495375	-0.498557	-0.420694	-0.426693	-0.516417	-0.520243	-0.47831	-0.640604	-0.462885	-0.712954	-0.578802
415	-1.10953	-1.19588	-1.18836	-1.0969	-1.01021	-1.11566	-1.03764	-1.14124	-1.14967	-1.25045	-1.15706	-1.15585	-1.15794	-1.25224	-1.25119	-1.34255	-1.24003	-1.32896	-1.23412	-1.04431	-1.04584	-1.23866	-1.33639	-1.34891	-1.36489	-1.47293	-1.19861	-1.29224	-1.2895	-1.19043	-1.1827	-0.970161	-0.928562	-0.693262	-0.640573	-0.593902	-0.554452	-0.414694	-0.175743	0.269908	0.170167	0.540418	0.618267	0.866251	1.10527	1.24535	1.76947	1.84695	2.1182
416	-0.47607	-0.430506	-0.248362	-0.0659527	-0.0923928	-0.109941	-0.214645	-0.157216	-0.0243509	-0.0161239	-0.0464347	-0.0838125	-0.128486	-0.0805622	0.0599202	0.102095	0.050612	0.0919442	-0.0328489	0.14423	0.137032	0.0775182	0.106814	0.0206259	0.0324374	0.0101548	0.030567	0.0387269	0.075357	-0.0684892	-0.0790896	-0.133446	0.0232336	-0.0402497	-0.1462	-0.244256	-0.125085	-0.179127	-0.228894	-0.32422	-0.424072	-0.305561	-0.318275	-0.416516	-0.554708	-0.605563	-0.696246	-0.658545	-0.624041
417	-1.70485	-1.70263	-1.57473	-1.64416	-1.59423	-1.68034	-1.83463	-1.6727	-1.57072	-1.65588	-1.7931	-1.65911	-1.83307	-1.87118	-1.84817	-1.77134	-1.89688	-1.89514	-1.83354	-1.83991	-1.78615	-1.73255	-1.73266	-1.72576	-1.65129	-1.64398	-1.71065	-1.52808	-1.5943	-1.71415	-1.77349	-1.70528	-1.81945	-1.53737	-1.50577	-1.34816	-1.32093	-1.24276	-1.3025	-1.10309	-1.089	-0.876748	-0.843782	-0.869655	-0.766784	-0.791947	-0.629627	-0.543127	-0.728232
418	1.23014	1.2304	1.04316	1.00726	1.3118	1.26248	1.19938	1.1241	0.530423	0.303309	0.255649	0.576648	0.552717	0.541809	0.0173395	-0.137437	0.246022	0.0952232	0.293509	0.671272	0.889742	0.948214	1.01471	1.06894	1.27892	1.13592	1.18425	1.59206	1.45562	1.46986	1.63439	1.98712	1.64435	1.47086	1.27832	1.23629	1.53387	1.11936	1.04731	1.15006	0.921576	0.532213	0.509177	0.683771	1.05643	1.08182	0.928765	0.953824	0.629496
419	0.14961	0.135315	0.223188	0.0992435	-0.0286805	-0.231572	-0.212298	-0.397349	-0.406664	-0.483128	-0.216815	-0.283363	-0.183941	-0.196915	-0.0964584	-0.49936	-0.201451	-0.164175	-0.0086265	-0.186744	0.0417473	0.212794	0.5447	0.54397	0.606781	0.826691	0.965378	0.921368	0.700132	0.740413	0.822993	0.628153	0.601422	0.802858	0.610371	0.576404	0.82053	0.572526	0.627867	0.517989	0.569123	0.217634	0.31775	0.145725	0.0929611	0.040581	0.16049	0.108555	0.104296
420	0.36095	0.368656	0.197192	0.112034	0.419771	0.649649	0.668293	0.567413	0.264976	0.446359	0.436549	0.542598	0.263031	0.661505	0.489778	0.514713	0.521038	0.396171	0.355428	0.409887	0.171741	0.450033	0.160821	0.153262	0.222964	-0.192253	-0.294143	-0.00071821	-0.109679	0.0545978	-0.0698874	-0.288239	-0.600185	-0.534867	-0.654404	-0.856082	-1.07832	-1.02387	-0.783666	-0.826879	-1.0603	-1.00221	-0.887149	-0.633369	-0.681663	-0.439754	-0.594201	-0.66538	-0.62372
421	-0.360435	-0.317979	-0.434682	-0.351908	-0.22634	-0.360989	-0.250091	-0.402681	-0.491968	-0.522498	-0.759559	-0.942146	-1.11876	-1.13715	-1.36072	-1.52875	-1.28278	-1.34426	-1.3003	-1.2645	-1.43727	-1.34599	-1.30509	-1.36311	-1.36796	-1.35763	-1.22924	-1.20043	-1.11449	-1.2328	-0.980991	-0.935384	-0.689845	-0.543728	-0.557615	-0.428411	-0.254411	-0.38889	-0.425338	-0.364199	-0.0916785	-0.0800904	-0.12875	-0.18347	-0.141061	-0.104403	-0.0568778	-0.155746	-0.211099
422	-0.932441	-1.05853	-0.831059	-0.716363	-0.600445	-0.621662	-0.640714	-0.758149	-0.50714	-0.733111	-0.603761	-0.712379	-0.706099	-0.698798	-0.438436	-0.278668	-0.460057	-0.0376684	0.0158869	-0.073389	0.185738	0.073729	0.30948	0.0603454	0.184205	0.327709	0.339192	0.344601	0.356408	0.122062	0.234357	0.214108	0.187969	0.143978	-0.0304984	-0.195682	-0.338135	-0.230232	-0.477157	-0.485746	-0.14207	-0.265582	-0.275681	-0.285716	-0.169342	-0.153642	-0.226502	-0.187136	-0.276311
423	0.648122	1.00365	0.987698	0.852512	1.20292	1.32181	1.32289	1.43296	1.32481	0.998037	1.00578	0.869173	0.953499	0.541629	0.389667	0.624087	0.741739	0.491189	0.452049	0.285267	0.24377	0.177662	-0.138211	-0.0853324	-0.392457	-0.315412	-0.684344	-0.693259	-0.694595	-1.04095	-0.78834	-0.541198	-0.412739	-0.402995	-0.159565	-0.261796	-0.584456	-0.662877	-0.510776	-0.380664	-0.37354	-0.237755	-0.111943	-0.247876	-0.519376	-0.447404	-0.849428	-0.893579	-0.704661
424	-0.0110067	-0.0111591	0.0353407	0.0765326	0.112712	0.0504113	0.0411002	0.0381004	0.0832685	-0.073472	-0.0306618	-0.0331747	0.0180878	-0.0228781	-0.0155343	-0.0643349	-0.164207	-0.216222	-0.220393	-0.286063	-0.209579	-0.282278	-0.201252	-0.263095	-0.326692	-0.339591	-0.244133	-0.290347	-0.436602	-0.490201	-0.294778	-0.288114	-0.272292	-0.351975	-0.381761	-0.158865	-0.184141	-0.0671274	-0.00104871	-0.038351	0.16475	0.123404	0.233594	0.0467657	0.156791	0.162057	0.213607	0.123686	0.183988
425	0.509835	0.559346	0.424661	0.513602	0.431265	0.337776	0.287193	0.06223	-0.0407348	-0.20361	-0.313087	-0.47427	-0.632955	-0.498839	-0.631901	-0.866377	-0.818364	-1.00132	-0.901396	-1.02018	-1.02106	-0.963094	-0.958456	-0.782872	-0.932412	-0.911614	-0.957116	-0.602798	-0.57505	-0.720897	-0.421011	-0.336995	-0.132862	-0.275732	-0.483031	-0.289072	-0.267081	-0.25811	-0.0911422	-0.267923	-0.168399	-0.18188	-0.136764	-0.262945	-0.335756	-0.407971	-0.437825	-0.48366	-0.68629
426	-1.46082	-1.44658	-1.34604	-1.41654	-1.40145	-1.53333	-1.35685	-1.19564	-1.1907	-1.25105	-1.31909	-1.23764	-1.23891	-1.07416	-1.12484	-0.860811	-0.854397	-0.774129	-0.752758	-0.72441	-0.382933	-0.673925	-0.561966	-0.354652	-0.235312	-0.279486	0.075681	0.0335993	-0.108123	-0.26719	-0.278006	-0.23151	-0.193259	-0.0710391	-0.336407	-0.358648	-0.460445	-0.0856728	-0.170343	-0.0758721	0.114631	0.0855077	0.457397	0.60728	0.624569	0.797067	0.882	0.893653	1.06184
427	-1.53089	-1.65522	-1.65692	-1.66855	-1.80926	-1.82676	-1.72062	-1.60959	-1.74518	-1.75578	-1.89319	-1.90523	-2.04372	-1.92385	-2.04946	-1.91661	-1.90996	-1.77761	-1.89103	-1.87918	-1.74237	-1.71955	-1.69185	-1.54047	-1.25265	-1.08099	-0.906982	-0.983711	-0.927871	-0.87348	-0.835104	-0.813739	-0.809995	-0.824059	-0.975102	-0.878029	-0.903439	-0.931186	-1.09308	-1.13618	-1.05935	-1.23263	-1.40293	-1.44992	-1.6246	-1.91285	-2.06219	-2.2049	-2.22135
428	-2.17095	-2.17605	-2.19124	-2.21614	-2.25016	-2.2925	-2.52448	-2.56058	-2.58222	-2.58878	-2.39766	-2.39324	-2.39324	-2.19518	-2.36612	-2.33981	-2.29929	-2.24564	-2.20037	-2.16465	-2.13941	-2.12531	-2.12273	-2.13172	-2.15205	-2.18316	-2.02174	-2.05151	-2.08932	-2.31651	-2.34767	-2.56682	-2.3863	-2.39287	-2.38392	-2.35967	-2.1384	-2.28772	-2.24181	-2.20426	-2.17605	-1.95545	-1.92773	-1.91127	-1.90647	-1.91347	-1.93214	-2.14436	-1.9626
429	-0.457459	-0.141457	-0.428079	-0.0833481	-0.0500194	-0.00398984	0.0536694	0.0892578	0.101874	0.0910686	0.381761	-0.227937	-0.211625	-0.219401	-0.250996	-0.305568	-0.381737	-0.770151	-0.851761	-0.949408	-1.35323	-1.44387	-1.83655	-1.91219	-2.28638	-2.01563	-2.33344	-2.3299	-2.3299	-2.33344	-2.34052	-2.64365	-2.62603	-2.61307	-2.60514	-2.27758	-2.24787	-2.22411	-2.20678	-2.19624	-2.1927	-2.19624	-2.20678	-2.22411	-2.24787	-2.27758	-2.60514	-1.9633	-1.58662
430	0.271604	0.371602	0.277105	0.195947	0.105567	0.125909	0.146826	0.376018	0.506293	0.416667	0.643666	0.67194	0.917373	0.962917	1.21317	1.14135	1.15212	0.938204	0.926703	0.909465	0.68943	0.891343	0.989573	0.776265	0.755723	0.928583	0.791781	0.861218	0.622722	0.493275	0.451498	0.0926782	-0.0565324	-0.41183	-0.446576	-0.57644	-0.493905	-0.307736	-0.334799	-0.366043	-0.499304	-0.416166	-0.521619	-0.607538	-0.477174	-0.131093	-0.293236	-0.241626	-0.185838
431	-1.40164	-1.40875	-1.29255	-1.3135	-1.47102	-1.50354	-1.54752	-1.72551	-1.63815	-1.68256	-1.84398	-1.86085	-2.13109	-2.13281	-2.14066	-2.27814	-2.00964	-1.85702	-1.95795	-1.65395	-1.605	-1.56493	-1.39738	-1.48781	-1.45276	-1.15581	-0.844862	-0.79547	-0.624154	-0.579061	-0.262955	-0.336125	-0.154418	0.0201404	0.186658	0.344409	0.3555	0.0958958	-0.036553	0.0816012	0.354453	0.521135	0.540116	0.548455	0.820727	0.821377	0.550365	0.282186	0.538557
432	0.72501	0.532391	0.338772	0.235047	0.312364	0.287984	0.162496	0.128733	0.288663	-0.0244481	-0.0413974	-0.0651711	-0.196337	-0.312902	-0.323413	-0.439963	-0.358731	-0.362552	-0.269165	-0.371773	-0.46808	-0.548158	-0.531488	-0.529667	-0.441603	-0.55033	-0.562321	-0.578463	-0.59839	-0.70264	-0.708936	-0.819358	-0.841398	-0.774501	-0.992228	-0.917506	-0.843073	-0.95046	-1.04728	-0.941404	-0.825146	-0.800004	-0.866566	-0.6412	-0.508942	-0.571728	-0.344923	-0.405872	-0.178918
433	0.168725	-0.0361534	0.0561944	0.0207754	-0.083859	-0.258939	-0.3643	-0.274462	-0.123993	0.0199595	0.0160237	0.0877258	-0.0551082	0.220575	0.208034	0.39922	0.377904	0.226451	0.227854	0.0915949	-0.0486821	-0.185927	-0.179069	-0.0954056	-0.218145	0.00330535	0.00313384	0.0570212	0.396299	0.254732	0.257813	0.189574	0.0498642	0.188429	-0.102042	0.183421	0.129034	0.225796	0.182798	0.133415	0.218587	0.661446	0.613177	0.549888	0.411691	0.555725	0.334221	0.461929	0.589241
434	-1.33791	-1.29763	-1.39379	-1.32147	-1.23281	-1.25716	-1.23787	-1.1708	-1.27356	-1.02954	-0.831721	-0.795973	-0.756762	-0.650221	-0.82324	-0.777357	-0.775998	-0.777696	-0.953403	-0.961418	-0.889279	-0.907382	-0.705688	-0.676079	-0.559345	-0.729192	-0.668461	-0.516027	-0.669524	-0.381396	-0.345031	-0.247319	-0.357492	-0.256895	-0.127018	0.0311767	0.096995	0.162322	0.129764	0.077633	0.320215	0.165363	0.177133	-0.0317088	-0.0632781	-0.138525	-0.113562	-0.223359	-0.333496
435	-0.448142	-0.543553	-0.554221	-0.568635	-0.763864	-0.766006	-0.949228	-1.03824	-0.944625	-0.855275	-0.671456	-0.569973	-0.462103	-0.160864	0.0580287	0.0956541	0.147912	0.410286	0.408547	0.504546	0.784463	0.77363	1.03095	1.18077	1.32019	1.44823	1.4658	1.55964	1.5331	1.38691	1.3191	1.15406	1.09027	1.03088	0.6919	0.448542	0.292149	0.0370406	-0.108771	-0.144146	-0.274839	-0.401604	-0.336684	-0.453365	-0.465737	-0.560555	-0.649272	-0.545068	-0.523756
436	-0.939802	-0.769722	-0.679567	-0.59222	-0.452032	-0.42646	-0.353163	-0.314323	-0.280809	-0.210598	-0.228748	-0.297338	0.00753251	-0.0089015	0.00438326	0.0513416	-0.0696498	0.0528504	-0.0311564	-0.0429072	-0.0291923	0.014967	-0.136777	-0.205148	-0.232414	-0.410933	-0.4232	-0.470433	-0.385291	-0.467777	-0.559269	-0.578172	-0.481234	-0.778098	-0.697077	-0.786783	-0.669843	-0.586091	-0.788368	-0.835246	-0.765205	-0.822278	-0.710346	-0.574876	-0.514536	-0.576834	-0.513658	-0.406988	-0.50177
437	0.206925	0.206682	0.385805	0.564657	0.725534	0.365447	0.167914	0.115515	0.407159	0.378908	0.0134999	0.174221	-0.163586	-0.155171	-0.142416	-0.143515	-0.338257	-0.528627	-0.372684	-0.409223	-0.45757	-0.498687	-0.351798	-0.519654	-0.498825	-0.469444	-0.0903797	-0.0633053	0.114675	-0.204147	-0.157746	-0.124883	-0.0886074	-0.0499077	-0.027668	-0.00452406	0.00113426	-0.0286407	-0.0751773	-0.119398	-0.178048	-0.249644	-0.314537	-0.712832	-0.939972	-0.994808	-1.21773	-1.24812	-1.265
438	0.231197	0.101327	-0.0346228	0.0897692	0.0941431	-0.0215662	0.110232	-0.0177461	0.0765118	0.0511754	-0.0932309	-0.22954	-0.230737	-0.223559	0.159709	0.310332	0.583018	0.254408	0.274585	0.160983	0.306161	0.595379	0.634695	0.778294	0.442179	0.576576	0.331509	0.44236	0.414951	0.490983	0.456005	0.412521	0.108055	0.0384513	-0.276635	-0.455362	-0.610667	-0.754412	-0.530896	-0.307099	-0.450071	-0.705849	-1.06182	-0.935104	-1.04872	-0.92105	-0.91995	-0.804486	-0.67597
439	-0.0318221	-0.0347028	-0.198381	-0.367684	-0.682023	-1.00174	-0.27204	-0.275424	0.0274536	0.0629437	0.0941644	-0.0191733	0.0166456	-0.109425	-0.088046	0.080146	0.0691178	0.204517	-0.087312	-0.0778363	0.248204	0.285751	0.158342	0.144797	0.10592	0.66292	0.933146	0.49859	0.831971	0.443757	0.510872	0.721536	0.624594	0.807986	1.13132	0.849727	0.691513	0.796309	0.451633	0.697447	0.341094	-0.166433	-0.234524	-0.326539	-0.300481	-0.587541	-1.30878	-1.40721	-1.46986
440	1.38011	1.36129	1.79298	1.74981	1.67208	1.12268	1.51769	1.44497	0.906388	0.878602	0.874751	1.82186	1.86705	1.44836	1.05167	1.11374	1.14509	0.70552	0.720424	1.18931	1.18581	1.14926	1.08068	0.542739	0.463661	1.33325	1.30071	0.806223	0.776973	0.725966	0.215068	0.658952	-0.234386	0.313349	0.398586	1.43383	2.05187	2.20126	2.3177	2.39834	2.48958	2.589	2.64548	2.65747	3.11207	3.08302	2.61945	3.1354	3.16755
441	-0.527012	-0.315234	-0.308151	-0.310748	-0.32285	-0.344076	-0.373858	-0.411463	-0.651091	-0.463792	-0.477278	-0.474561	-0.455685	-0.442655	-0.630888	-0.609347	-0.595241	-0.588956	-0.590696	-0.600472	-0.618099	-0.643201	-0.870289	-0.887326	-0.910481	-0.939096	-0.972383	-1.00946	-1.04937	-1.09116	-1.32896	-1.35055	-1.56722	-1.56722	-1.56722	-1.56722	-1.56722	-1.35055	-1.32896	-1.09116	-1.04937	-1.00946	-0.972383	-0.939096	-0.910481	-0.887326	-0.870289	-0.643201	-0.618099
442	-0.790108	-0.181181	0.15868	-0.477393	-0.175434	-0.122407	-0.480714	-0.325021	-0.425698	-0.338019	-0.161558	-0.322508	-0.313312	-0.224925	-0.384038	-0.201621	-0.720959	-0.718255	-0.547379	-0.806796	-0.562347	-0.348407	-0.816829	-0.924012	-0.533192	-1.0216	-1.24554	-1.11328	-1.24042	-1.18171	-1.45343	-1.54758	-1.54574	-1.54767	-1.54434	-1.79887	-1.71296	-1.45885	-1.73458	-1.75097	-1.48958	-1.47624	-1.36649	-1.51443	-1.41279	-1.66051	-1.67756	-1.3549	-1.79844
443	0.120316	-0.022331	0.0204215	0.0791871	-0.0158806	-0.115232	-0.220778	-0.182755	-0.322094	-0.151538	-0.159238	0.143167	0.117078	0.234695	0.362711	0.502333	0.317903	0.297999	0.123282	0.281867	0.134188	-0.000663589	-0.123695	-0.252913	-0.221099	-0.0290541	-0.01385	0.312339	0.646857	0.653373	0.651697	0.641948	0.304553	0.447338	0.431175	0.273072	0.124242	0.287243	0.29085	0.454771	0.307811	0.320865	0.157159	0.473005	0.461051	0.609673	0.448007	0.430434	0.254229
444	1.11103	0.945356	0.873683	0.965163	0.880908	0.559865	0.731008	0.725594	0.804231	0.967112	0.797635	0.790836	0.616883	0.510415	0.385097	0.42416	0.368213	0.0621767	0.0281486	0.162848	0.232684	0.0817727	0.265682	0.0373128	0.134238	0.147933	0.0693321	0.236796	0.250703	0.18878	0.0503615	0.0691674	0.0797412	0.342403	0.692188	0.877316	0.906309	1.1	1.11923	0.885281	0.805584	0.480151	0.568379	0.575024	0.743108	0.647261	0.713319	0.855049	0.578249
445	0.513957	0.525375	0.559286	0.100128	0.147912	0.457328	0.268676	0.0673529	0.122303	0.161391	0.427577	0.406537	0.884338	1.37509	1.36567	1.10039	1.36465	1.1295	1.12547	0.594038	0.319994	0.0323006	0.272616	0.0123482	-0.0172595	-0.0861692	-0.680244	-0.498069	-0.59339	-0.96365	-0.550101	-0.893276	-0.989125	-1.32304	-1.59593	-1.83477	-1.82356	-2.0503	-2.00155	-1.97623	-1.97502	-1.72726	-1.7471	-1.73641	-1.42456	-1.38083	-1.36222	-1.0983	-1.34731
446	-0.163495	-0.194093	-0.210076	-0.164439	-0.160295	-0.126457	-0.0903065	-0.0959526	-0.0738498	-0.0666357	-0.0896581	-0.0566704	-0.0678504	-0.0808463	-0.0365866	-0.0503007	-0.0355767	-0.051526	-0.0404869	-0.0599736	-0.0795463	-0.0839224	-0.062351	-0.0404169	-0.116507	-0.120757	-0.168331	-0.215215	-0.188598	-0.205156	-0.1769	-0.162904	-0.19345	-0.165412	-0.197005	-0.198742	-0.182731	-0.194475	-0.162774	-0.189262	-0.158782	-0.156278	-0.137846	-0.149054	-0.173332	-0.0940579	-0.117528	-0.0558562	-0.0379705
447	-0.464221	-0.337611	-0.445554	-0.438256	-0.54115	-0.517183	-0.492	-0.478663	-0.23988	-0.363319	-0.361329	-0.233968	-0.2189	-0.3164	0.0608593	0.199992	0.0882581	0.0880063	0.224056	0.133381	0.152892	0.0444056	0.0575297	0.191898	0.197187	0.198332	0.0703013	-0.074186	-0.122038	-0.422342	-0.498624	-0.574257	-0.384868	-0.654266	-0.443723	-0.690277	-0.430886	-0.1534	-0.108524	-0.284913	-0.0965432	0.0922262	0.279654	0.226371	0.293135	0.353145	0.404889	0.434698	0.55453
448	0.582923	0.622065	0.664784	0.511748	0.469926	0.418889	0.520707	0.389674	0.38712	0.272343	0.30684	0.370453	0.384798	0.317284	0.176789	0.0425859	0.0685657	0.13471	0.166666	0.0857748	0.174304	0.14982	0.082546	-0.0237693	0.145978	0.11007	0.225396	0.0229156	-0.0698477	-0.164836	-0.0168421	-0.111136	-0.0488028	-0.103316	-0.245167	-0.191568	-0.174321	-0.109814	-0.234269	-0.190624	-0.178239	-0.359349	-0.261278	-0.245633	-0.155066	-0.0936802	-0.0287242	-0.0437639	0.138777
449	-1.34744	-1.40772	-1.56404	-1.51317	-1.38969	-1.26818	-1.31152	-1.25551	-1.3408	-1.26072	-1.11091	-1.0576	-0.899888	-0.842958	-0.890795	-0.775501	-0.829287	-0.681729	-0.679048	-0.648323	-0.607238	-0.728995	-0.787987	-0.551396	-0.686495	-0.653095	-0.613609	-0.571602	-0.675437	-0.628445	-0.687961	-0.7052	-0.888121	-0.865759	-0.902688	-0.878686	-0.853521	-0.788096	-0.816454	-0.815061	-0.780432	-0.903327	-0.756815	-0.821316	-0.747462	-0.803797	-0.799948	-0.820878	-0.909266
450	0.792054	0.776526	0.742207	0.947004	0.877357	0.958493	0.802527	0.607651	0.643554	0.510065	0.68006	0.860722	0.693197	0.643718	0.831563	0.568503	0.368045	0.432707	0.421303	0.292086	0.212787	0.231816	0.230589	0.102899	-0.299224	-0.292664	-0.22889	-0.333749	-0.552195	-0.422644	-0.566078	-0.629086	-0.719338	-0.640017	-0.91207	-1.12951	-0.946054	-0.995934	-0.770942	-0.82714	-0.769735	-0.592626	-0.463158	-0.387386	-0.311725	-0.176688	-0.030545	-0.161097	-0.126847
451	-0.526936	-0.524861	-0.453857	-0.477781	-0.50135	-0.456621	-0.43943	-0.422884	-0.376675	-0.297713	-0.251095	-0.271231	-0.262901	-0.192185	-0.188803	-0.191399	-0.196522	-0.234775	-0.275345	-0.249849	-0.188789	-0.22503	-0.228834	-0.29564	-0.23097	-0.232623	-0.300561	-0.267634	-0.232774	-0.264244	-0.293899	-0.321861	-0.286849	-0.25372	-0.318001	-0.319396	-0.25786	-0.2936	-0.300295	-0.27778	-0.317939	-0.3524	-0.319707	-0.352872	-0.322245	-0.354012	-0.352681	-0.321685	-0.353122
452	-0.273885	-0.246983	-0.304244	-0.195496	-0.139097	-0.0515894	-0.0709736	-0.0363889	0.000261815	-0.0446109	-0.0620694	0.0884497	0.136414	0.0756048	0.178571	0.257956	0.252872	0.355415	0.430051	0.413161	0.416602	0.529391	0.53303	0.528114	0.408332	0.398038	0.27892	0.263901	0.244084	0.25444	0.23509	0.267059	0.141027	0.162084	0.270092	0.246703	0.146439	0.121404	0.154158	0.198498	0.297199	0.254401	0.270953	0.179664	0.270445	0.272864	0.327751	0.297168	0.454372
453	-0.722729	-0.542546	-0.679723	-0.961491	-0.729253	-0.679352	-0.813145	-0.784359	-0.593846	-0.572233	-0.389927	-0.377203	-0.204129	-0.374376	-0.0539301	-0.232397	-0.249312	0.24321	0.238186	-0.264318	-0.25719	-0.418288	-0.574346	-0.569472	-0.577547	-0.233673	-0.215207	-0.0531918	-0.0600671	-0.0618955	-0.0585875	-0.0501981	-0.210635	-0.0364165	0.142256	-0.178642	0.164246	0.180547	0.0608056	0.290318	0.329432	0.698409	0.736534	0.929468	0.946613	0.943878	0.625658	0.807822	0.812572
454	-0.616154	-0.555483	-0.552913	-0.642479	-0.588993	-0.60263	-0.649007	-0.634901	-0.562973	-0.544167	-0.575122	-0.658924	-0.771019	-0.763163	-0.694368	-0.441054	-0.408808	-0.347612	-0.202438	-0.233804	-0.179405	-0.188406	-0.13763	-0.145205	-0.168315	-0.235035	-0.255543	-0.316043	-0.350876	-0.476791	-0.603186	-0.732238	-0.717496	-0.644395	-0.746855	-0.754637	-0.948498	-1.00636	-0.940637	-0.983577	-0.90047	-0.871369	-0.810378	-0.801869	-0.760168	-0.485112	-0.324026	-0.287037	-0.29144
[truncated: 751 more columns]

## Sheet: Fig2c_mod_codes
Unnamed: 0	reach_start	reach	reach_distal	retract_start	retract	handle_start	manipulation_start	manipulation	manipulation_stop
0	-0.148653	-0.29373	-0.0424574	0.181314	0.083511	0.109375	0	0.164597	0.209549
1	0	-0.194673	-0.278786	-0.381317	-0.116028	0.417112	0.194969	0.210145	0.189873
2	0	0	0	-0.164045	0.0833662	0	0.2	0.141549	0.18232
3	0	0	-0.260436	-0.552106	-0.0784291	0	0	-0.127497	0
4	0.15962	0.155814	0.107218	0	0	-0.185185	-0.398693	-0.608195	-0.455782

## Sheet: Fig2d_median_starts
Unnamed: 0	first retraction start	first reach start	second reach start
0	-0.54	-0.78	-0.22
1	-0.535	-0.86	-0.2
2	-0.48	-0.72	-0.22
3	-0.56	-0.82	-0.19
4	-0.49	-0.76	-0.22
5	-0.52	-0.77	-0.19
6	-0.49	-0.67	-0.22
7	-0.48	-0.74	-0.19
8	-0.52	-0.8	-0.25
9	-0.49	-0.75	-0.21
10	-0.51	-0.76	-0.22
11	-0.465	-0.775	-0.31
12	-0.54	-0.81	-0.21
13	-0.485	-0.77	-0.21
14	-0.5	-0.77	-0.21
15	-0.53	-0.815	-0.195
16	-0.51	-0.78	-0.23

## Sheet: Fig2d_neuronal_activity
Unnamed: 0	-2.0	-1.995	-1.99	-1.985	-1.98	-1.975	-1.97	-1.965	-1.96	-1.955	-1.95	-1.945	-1.94	-1.935	-1.93	-1.925	-1.92	-1.915	-1.91	-1.905	-1.9	-1.895	-1.89	-1.885	-1.88	-1.875	-1.87	-1.865	-1.86	-1.855	-1.85	-1.845	-1.84	-1.835	-1.83	-1.825	-1.82	-1.815	-1.81	-1.805	-1.8	-1.795	-1.79	-1.785	-1.78	-1.775	-1.77	-1.765	-1.76
0	-0.403939	-0.318538	-0.385826	-0.36786	-0.38851	-0.367456	-0.305232	-0.15978	-0.0166587	-0.0380072	-0.0626242	-0.133529	-1.08583e-05	-0.0665679	0.0622701	0.143903	0.267789	0.272312	0.191478	0.186932	0.18636	0.147194	0.0650943	0.0633962	0.0995708	0.0503348	-0.00753079	-0.0694458	-0.0839363	-0.174056	-0.186353	-0.163019	-0.0184439	-0.232966	-0.163785	-0.129765	-0.126486	-0.192356	-0.12778	-0.0651854	-0.00508333	-0.148	-0.179632	-0.0960742	-0.13573	-0.0944041	-0.052921	-0.0622376	-0.122086
1	-0.496717	-0.497389	-0.513065	-0.502681	-0.539056	-0.53239	-0.556929	-0.582058	-0.634898	-0.689417	-0.715004	-0.712916	-0.75578	-0.752135	-0.773133	-0.804939	-0.776069	-0.77461	-0.800584	-0.753791	-0.76345	-0.741575	-0.747604	-0.724026	-0.699935	-0.616298	-0.631361	-0.575266	-0.577439	-0.553073	-0.488704	-0.437632	-0.44557	-0.413901	-0.424754	-0.390107	-0.38452	-0.364059	-0.32733	-0.27599	-0.298303	-0.27896	-0.319882	-0.322401	-0.342719	-0.33516	-0.38316	-0.357478	-0.391699
2	-0.688454	-0.717283	-0.720858	-0.776312	-0.777874	-0.754073	-0.730513	-0.707056	-0.712149	-0.745671	-0.804669	-0.837639	-0.870236	-0.92812	-0.876888	-0.879361	-0.8554	-0.859199	-0.864919	-0.923898	-0.953182	-0.927011	-0.87106	-0.896785	-0.924187	-0.927567	-0.986932	-0.962183	-1.01622	-1.01757	-1.0491	-1.02783	-1.00788	-1.04336	-0.996856	-1.02823	-1.05733	-1.08698	-1.08856	-1.09062	-1.06455	-1.03603	-1.08799	-1.13766	-1.10517	-1.07351	-1.04277	-1.01298	-1.06425
3	-0.285757	-0.132405	-0.185169	-0.237033	-0.18111	-0.142817	-0.138526	-0.114826	-0.0733857	-0.137277	-0.131309	-0.0813985	-0.032189	-0.079355	0.0311818	0.0590173	0.00298986	0.0293441	0.0873909	0.0452908	0.0382556	0.0637568	-0.00849951	0.029587	0.0298986	0.0331744	-0.00751133	0.0170003	-0.020026	-0.0457265	-0.0189063	-0.0132226	-0.0463099	-0.0872683	-0.0596477	-0.156588	-0.115483	-0.100884	-0.158449	-0.0840531	-0.129864	-0.125456	-0.118393	-0.149753	-0.0931405	-0.0961733	-0.153916	-0.105341	-0.150579
4	0.112802	0.0235344	-0.0121791	-0.080522	-0.104508	0.0431195	-0.0181646	-0.00793025	-0.0139276	-0.0343445	0.0256332	0.0975263	0.228482	0.353561	0.365432	0.410686	0.303145	0.374695	0.412739	0.198868	0.160724	0.176777	0.355325	0.240801	0.259381	0.277967	0.192255	0.252635	0.34015	0.497302	0.505967	0.512919	0.38235	0.369457	0.362105	0.38861	0.282796	0.355598	0.24443	0.285547	0.307462	0.308112	0.351769	0.247481	0.293705	0.306291	0.436289	0.444781	0.344418
5	-0.987783	-0.995091	-0.93086	-0.940924	-0.775606	-0.761599	-0.658292	-0.638042	-0.529299	-0.582046	-0.470206	-0.35788	-0.245764	-0.211994	-0.180005	-0.150622	-0.133169	-0.033553	-0.0155648	-0.0881673	-0.0881755	-0.110091	-0.15336	-0.294401	-0.52337	-0.666923	-0.887112	-0.941838	-1.07915	-1.21173	-1.08892	-1.28579	-1.39735	-1.50041	-1.50855	-1.33562	-1.30854	-1.10969	-1.30752	-1.17233	-1.11824	-0.983171	-0.940364	-0.741451	-0.542003	-0.428696	-0.316166	-0.29102	-0.362389
6	0.44169	0.446999	0.406078	0.342694	0.395223	0.404339	0.349878	0.352356	0.341148	0.27878	0.210646	0.154409	0.0952454	0.1012	0.0885567	0.130758	0.0973716	0.0989185	0.195421	0.142789	0.116373	0.137383	0.150379	0.156026	0.166841	0.136919	0.167354	0.174403	0.163629	0.108218	0.165451	0.17821	0.27064	0.268958	0.26077	0.230106	0.348216	0.388896	0.441865	0.404816	0.450354	0.440604	0.474757	0.509054	0.551127	0.607059	0.628469	0.608917	0.663699
7	-0.23805	-0.252776	-0.239433	-0.23478	-0.252542	-0.241256	-0.215383	-0.211611	-0.250553	-0.251657	-0.244043	-0.25072	-0.257909	-0.257207	-0.283933	-0.265324	-0.247469	-0.253434	-0.260253	-0.260277	-0.2627	-0.273602	-0.277568	-0.289836	-0.310292	-0.301995	-0.299299	-0.323557	-0.324866	-0.303182	-0.309857	-0.314998	-0.289521	-0.293307	-0.304981	-0.264065	-0.279554	-0.28106	-0.254166	-0.249596	-0.230645	-0.23574	-0.251129	-0.253805	-0.235272	-0.232233	-0.229239	-0.230783	-0.231436
8	0.12862	0.113608	0.0607354	0.0585649	0.0141198	0.0110984	-0.0116257	-0.0074798	-0.0473028	-0.0555753	-0.0590163	-0.0662223	-0.0676956	-0.0485752	-0.0400413	-0.0547527	-0.0995431	-0.0740707	-0.106046	-0.0795381	-0.0959528	-0.101153	-0.0992667	-0.0767535	-0.0547487	0.00143538	0.0266483	0.0129578	0.0302406	0.0260694	0.0283238	0.0752077	0.0688557	0.0571673	0.0366334	0.0321147	0.07385	0.103054	0.0697917	0.0978688	0.0952791	0.0991767	0.0576173	0.110057	0.0823557	0.0382199	-0.00512687	-0.0182252	-0.0097795
9	-0.264581	-0.267128	-0.290156	-0.305841	-0.279813	-0.313903	-0.333181	-0.290557	-0.307729	-0.344151	-0.320277	-0.261211	-0.274825	-0.323456	-0.353209	-0.297634	-0.270708	-0.297622	-0.2743	-0.218921	-0.226864	-0.223846	-0.245868	-0.215942	-0.18818	-0.253853	-0.260472	-0.189317	-0.210865	-0.235712	-0.216812	-0.180119	-0.201418	-0.188697	-0.18806	-0.153937	-0.183982	-0.207099	-0.211762	-0.174287	-0.216513	-0.207835	-0.212071	-0.176298	-0.15779	-0.170575	-0.127742	-0.0678101	-0.119454
10	-0.260077	-0.277382	-0.279009	-0.275912	-0.264458	-0.259893	-0.249746	-0.239284	-0.222625	-0.205047	-0.19384	-0.181405	-0.170411	-0.154912	-0.161546	-0.166898	-0.165256	-0.16146	-0.165764	-0.148664	-0.159574	-0.194722	-0.205167	-0.19372	-0.165458	-0.176942	-0.159796	-0.169505	-0.159771	-0.159237	-0.162839	-0.161825	-0.167735	-0.163772	-0.18802	-0.177878	-0.18023	-0.189588	-0.196712	-0.195203	-0.206685	-0.219045	-0.222442	-0.235599	-0.245474	-0.27222	-0.272836	-0.285001	-0.265505
11	1.05713	1.11653	1.06173	1.03642	0.996547	0.969511	0.914189	0.849123	0.835338	0.822799	0.743376	0.710407	0.611337	0.608122	0.571864	0.46485	0.453475	0.445828	0.431249	0.489361	0.485657	0.510391	0.477592	0.506246	0.523844	0.574441	0.545858	0.602315	0.625362	0.632015	0.678093	0.663997	0.592165	0.61687	0.568302	0.595606	0.652938	0.622303	0.61964	0.627178	0.543084	0.504775	0.474391	0.442087	0.461285	0.464401	0.452467	0.457179	0.400925
12	-1.29196	-1.31091	-1.36616	-1.20031	-1.20029	-1.22981	-1.12543	-1.02018	-0.988123	-1.02028	-1.07614	-1.00337	-1.00057	-1.06523	-1.04219	-0.894186	-0.82125	-0.805551	-0.808088	-0.863901	-0.870198	-0.808665	-0.781811	-0.733194	-0.984474	-1.03461	-1.01625	-1.07708	-1.13199	-1.14136	-1.14429	-1.0877	-1.1167	-1.14357	-1.09728	-1.108	-1.17588	-1.1514	-1.07417	-1.03835	-0.997482	-0.917048	-0.857752	-0.83806	-0.819058	-0.731568	-0.621247	-0.625933	-0.70353
13	1.79514	1.90348	1.82555	1.73633	1.64254	1.60523	1.56523	1.57178	1.40355	1.29639	1.13709	0.986744	0.906214	0.835817	0.655467	0.762387	0.753674	0.81001	0.762943	0.780687	0.742499	0.930734	0.833637	0.902039	0.907019	0.968745	0.978781	0.930883	0.872948	0.985423	0.985627	0.981938	1.09481	0.981429	0.978719	1.08677	0.962837	1.13052	1.02435	0.975046	1.10268	1.11822	1.07544	1.20863	1.28279	1.29756	1.19241	1.14147	1.25884
14	0.383048	0.340088	0.331805	0.354001	0.199798	0.0432036	-0.0166834	-0.123237	-0.203592	-0.237741	-0.310089	-0.356602	-0.476445	-0.50855	-0.544806	-0.602321	-0.61312	-0.726998	-0.730841	-0.673428	-0.602143	-0.609995	-0.556346	-0.50207	-0.447768	-0.427839	-0.316295	-0.2443	-0.159222	-0.190745	-0.19507	-0.14157	-0.0466259	0.00139678	-0.0240682	-0.0628371	-0.0194343	-0.00415695	0.0094543	-0.0344674	-0.0226981	-0.0390052	-0.0701132	-0.0586276	-0.0603466	-0.0913763	0.0292361	0.0281978	-0.0224015
15	-0.60487	-0.608031	-0.617465	-0.63303	-0.654487	-1.00478	-1.00183	-1.00478	-1.01355	-1.02788	-1.04735	-1.07139	-0.740284	-0.735619	-0.73407	-0.735619	-0.381218	-0.676542	-0.258399	0.189398	0.305658	0.410897	0.502496	0.578086	0.635648	0.673603	0.690883	0.686981	0.661975	0.616529	0.910927	0.864537	0.802032	0.401815	0.347448	0.2813	0.204962	-0.203149	-0.259636	-0.645717	-1.00183	-0.645717	-0.618702	-0.598	-0.583984	-0.576912	-0.576912	-0.583984	-0.598
16	-0.0534879	-0.0685501	0.00135743	0.0247097	0.023329	-0.00144955	-0.0138127	-0.00478209	-0.0126099	-0.0333088	-0.075681	-0.105126	-0.14586	-0.185055	-0.202213	-0.186985	-0.171107	-0.213154	-0.242682	-0.249329	-0.257205	-0.26611	-0.21447	-0.291249	-0.289336	-0.309761	-0.254209	-0.269809	-0.237885	-0.20591	-0.209851	-0.214132	-0.183167	-0.164407	-0.146493	-0.119313	-0.131497	-0.180519	-0.169261	-0.121968	-0.0986278	-0.126003	-0.119653	-0.135695	-0.111414	-0.122191	-0.0964701	-0.128878	-0.0993725
17	0.0747907	0.0640017	0.0319534	-0.0204142	-0.0915853	-0.179541	-0.281856	-0.395805	-0.51849	-0.646955	-0.711924	-0.711924	-1.31291	-1.25081	-1.1931	-1.14124	-1.09664	-1.06054	-1.03397	-1.0177	-1.01223	-1.0177	-1.03397	-1.06054	-1.09664	-1.14124	-1.1931	-1.25081	-1.31291	-1.37788	-1.44424	-2.1102	-1.44424	-1.37788	-1.31291	-1.25081	-1.1931	-1.14124	-1.09664	-1.06054	-1.03397	-1.0177	-1.01223	-1.0177	-1.03397	-0.394588	-0.364322	-0.343952	-0.333709
18	-0.381837	-0.382013	-0.377194	-0.377527	-0.387824	-0.392601	-0.39722	-0.396891	-0.396964	-0.397438	-0.398299	-0.399522	-0.395729	-0.397034	-0.393246	-0.389135	-0.394826	-0.394814	-0.404065	-0.402838	-0.391164	-0.384035	-0.38203	-0.385198	-0.38344	-0.382145	-0.381346	-0.381067	-0.381314	-0.371394	-0.371595	-0.372287	-0.368104	-0.363294	-0.363185	-0.362964	-0.367448	-0.367033	-0.371887	-0.371871	-0.372337	-0.377559	-0.382202	-0.382003	-0.376964	-0.371888	-0.372104	-0.372791	-0.373927
19	1.25379	1.26929	1.30145	1.29176	1.28656	1.2886	1.28732	1.28484	1.25844	1.25282	1.23595	1.26361	1.26911	1.22663	1.18212	1.16608	1.1219	1.09952	1.04069	1.03345	1.00523	0.98669	0.94723	0.877747	0.910986	0.878235	0.825464	0.783683	0.789414	0.789766	0.776006	0.77415	0.730122	0.730603	0.738037	0.776694	0.789698	0.791924	0.767859	0.790318	0.775342	0.754361	0.774828	0.796999	0.824738	0.819369	0.832685	0.887725	0.921423
20	-0.667483	-0.667931	-0.703088	-0.700728	-0.729009	-0.750496	-0.783109	-0.812802	-0.789791	-0.817735	-0.767007	-0.789561	-0.723759	-0.793772	-0.806038	-0.81389	-0.809643	-0.826037	-0.832505	-0.82199	-0.829286	-0.834364	-0.817715	-0.828818	-0.804017	-0.806373	-0.776876	-0.716514	-0.738889	-0.750128	-0.750211	-0.731619	-0.73941	-0.690051	-0.656813	-0.620533	-0.652654	-0.667393	-0.623086	-0.688818	-0.731382	-0.761613	-0.710942	-0.694277	-0.692285	-0.657466	-0.642777	-0.615783	-0.661893
21	-0.01286	-0.0312986	-0.0660358	-0.0562704	-0.066617	-0.0203092	-0.0156541	-0.00218225	0.0303065	-0.025963	0.0853564	0.0580755	0.176603	0.180504	0.222083	0.227059	0.247514	0.239149	0.19046	0.243556	0.198075	0.224378	0.24949	0.217339	0.234797	0.213192	0.0910369	0.16726	0.167943	0.1439	0.172082	0.0925924	0.0600036	0.0228833	-0.0674756	-0.0697821	-0.0991742	-0.0760381	-0.0882709	-0.00468848	-0.0918931	-0.0539217	-0.139615	-0.144793	-0.141408	-0.165819	-0.191667	-0.150426	-0.173843
22	-0.149616	-0.161414	-0.144287	-0.153774	-0.163162	-0.15303	-0.161753	-0.16767	-0.171908	-0.186385	-0.184168	-0.18496	-0.195256	-0.198773	-0.206727	-0.197382	-0.191744	-0.193518	-0.189525	-0.180015	-0.169296	-0.188129	-0.180561	-0.18181	-0.143233	-0.117351	-0.110712	-0.0887993	-0.0670027	-0.0688656	-0.0633952	-0.0804589	-0.071341	-0.075426	-0.093389	-0.103673	-0.103998	-0.11035	-0.0951301	-0.0930074	-0.0845136	-0.105558	-0.107381	-0.136658	-0.154758	-0.195112	-0.230526	-0.246858	-0.263163
23	0.598405	0.513029	0.543563	0.466069	0.184057	0.196278	0.193955	0.187558	-0.0248902	-0.0393811	-0.0681287	-0.00405463	0.164562	0.0243077	-0.115515	-0.253962	-0.40075	-0.45918	-0.608784	-0.636017	-0.763503	-1.08655	-1.29681	-1.29864	-1.19827	-1.2081	-1.12581	-1.1422	-1.04421	-1.04418	-0.940038	-0.933753	-1.02552	-1.09887	-1.06951	-0.938176	-0.694941	-0.553159	-0.524283	-0.492164	-0.447018	-0.411078	-0.395769	-0.188874	0.135158	0.172189	0.516891	0.456352	0.489257
24	-0.618566	-0.609543	-0.67987	-0.602828	-0.824315	-0.655815	-0.640632	-0.552148	-0.779653	-0.707443	-0.716366	-0.644131	-0.563478	-0.320307	-0.3766	-0.278843	-0.343493	-0.343958	-0.580294	-0.42054	-0.415925	-0.655747	-0.742977	-0.766616	-0.799098	-0.426325	-0.660681	-0.829266	-0.850721	-0.805488	-0.765661	-0.795191	-0.974477	-0.743927	-1.02744	-0.836934	-0.870212	-0.755447	-0.809578	-0.644226	-0.778469	-0.596911	-0.58629	-0.673887	-0.543473	-0.729419	-0.971907	-0.978964	-1.01765
25	-1.44491	-1.29622	-1.29921	-1.39642	-1.33729	-1.22124	-1.14779	-1.12261	-0.999988	-0.832604	-0.855894	-0.877286	-0.949784	-0.719001	-0.436215	-0.399703	-0.369993	-0.400025	-0.338892	-0.322736	-0.200476	-0.0873663	0.079038	0.308938	0.236303	0.252209	0.168144	0.234297	0.142125	-0.0198756	-0.0949837	-0.0671252	-0.0453867	-0.243124	-0.189299	-0.25885	-0.0593873	-0.00307312	0.0460723	-0.0632582	-0.226519	-0.130318	-0.124613	-0.256745	-0.422986	-0.243026	-0.271166	-0.309503	-0.196474
26	0.604887	0.5921	0.5541	0.491945	0.407342	0.302575	0.180397	0.0439125	-0.614413	-0.713951	-0.819675	-1.44	-1.49536	-0.984488	-1.49536	-1.44	-1.38709	-1.33792	-1.29373	-1.25573	-1.22497	-1.20233	-1.18848	-1.18381	-1.18848	-1.20233	-1.22497	-1.25573	-1.29373	-1.33792	-1.38709	-1.44	-1.49536	-1.5519	-2.11932	-2.11932	-2.11932	-2.11932	-2.11932	-2.11932	-2.11932	-2.11932	-1.5519	-1.49536	-1.44	-1.38709	-1.33792	-1.29373	-1.25573
27	0.706126	0.704028	0.675343	0.761517	0.664068	0.744202	0.688538	0.738944	0.71614	0.794998	0.874724	0.921644	1.0064	1.09152	1.06498	1.03093	1.06754	0.962266	1.03184	1.06383	0.842117	0.903454	0.890254	0.806542	0.835226	0.85733	0.806151	0.868439	0.787341	0.846388	0.725333	0.640572	0.596004	0.670007	0.575527	0.543385	0.685279	0.621051	0.734492	0.708681	0.759592	0.913072	0.852127	0.934309	1.02145	1.00883	1.02638	0.928249	0.937698
28	-0.932733	-0.974446	-1.0328	-0.974252	-0.861308	-0.921548	-0.916746	-0.89544	-0.827161	-0.690914	-0.697461	-0.687045	-0.70532	-0.570714	-0.550766	-0.578402	-0.663016	-0.73021	-0.724591	-0.550119	-0.641447	-0.733244	-0.758633	-0.789287	-0.870507	-0.992594	-0.928402	-0.770979	-0.651585	-0.706451	-0.687299	-0.620821	-0.43574	-0.311787	-0.369149	-0.28605	-0.225914	-0.039023	-0.113217	-0.150319	-0.248782	-0.186801	-0.18456	-0.196635	-0.0792678	-0.178366	-0.24695	-0.343716	-0.529657
29	-0.304849	-0.304948	-0.293278	-0.292563	-0.292045	-0.291731	-0.279664	-0.266615	-0.252609	-0.237692	-0.233896	-0.241315	-0.237332	-0.234013	-0.231447	-0.229705	-0.204914	-0.202562	-0.189198	-0.187581	-0.186972	-0.18738	-0.188791	-0.201942	-0.204071	-0.207089	-0.210926	-0.226266	-0.241073	-0.255279	-0.26883	-0.270909	-0.27342	-0.276295	-0.279457	-0.282827	-0.286327	-0.311417	-0.312609	-0.32457	-0.32457	-0.32457	-0.32457	-0.32457	-0.32457	-0.32457	-0.32457	-0.32457	-0.32457
30	-0.507134	-0.52722	-0.51464	-0.527513	-0.508933	-0.522516	-0.521756	-0.526414	-0.509127	-0.475397	-0.488257	-0.497365	-0.474825	-0.434358	-0.452159	-0.439004	-0.430567	-0.417052	-0.409483	-0.385458	-0.386684	-0.414907	-0.424212	-0.445885	-0.437748	-0.456728	-0.451793	-0.432113	-0.443526	-0.437661	-0.465888	-0.484857	-0.475308	-0.528602	-0.553701	-0.547786	-0.551848	-0.575668	-0.567149	-0.545425	-0.567478	-0.545739	-0.491273	-0.484179	-0.435848	-0.449957	-0.456006	-0.426747	-0.442823
31	-0.448758	-0.488818	-0.407639	-0.457443	-0.405102	-0.389496	-0.355611	-0.472085	-0.47312	-0.4045	-0.3681	-0.354473	-0.376389	-0.258934	-0.270117	-0.38768	-0.375415	-0.356323	-0.33568	-0.312414	-0.279128	-0.361973	-0.347926	-0.361956	-0.355224	-0.389127	-0.473158	-0.406962	-0.4119	-0.440129	-0.425769	-0.458756	-0.473294	-0.461851	-0.517526	-0.526837	-0.55973	-0.590714	-0.549658	-0.519029	-0.595233	-0.590792	-0.58209	-0.651761	-0.649187	-0.600711	-0.546502	-0.511985	-0.601082
32	-0.419938	-0.413839	-0.407417	-0.38941	-0.39422	-0.398434	-0.405746	-0.393361	-0.383522	-0.387516	-0.373724	-0.368675	-0.34897	-0.348752	-0.342516	-0.33399	-0.329018	-0.335877	-0.343052	-0.324712	-0.312531	-0.303163	-0.305139	-0.301128	-0.302416	-0.291683	-0.286923	-0.265335	-0.276252	-0.287736	-0.297373	-0.295726	-0.290691	-0.308738	-0.300243	-0.294112	-0.293987	-0.300468	-0.296178	-0.292642	-0.288585	-0.285793	-0.293695	-0.295873	-0.298137	-0.297166	-0.301516	-0.306056	-0.310522
33	1.40807	1.25831	1.3515	1.33506	1.3119	1.37259	1.36888	1.36241	1.38147	1.40674	1.42636	1.3371	1.38316	1.36703	1.44264	1.39146	1.43234	1.44313	1.35669	1.32216	1.35793	1.27893	1.39682	1.32082	1.35396	1.41295	1.33929	1.39219	1.40637	1.49768	1.47875	1.48256	1.60327	1.54145	1.6242	1.54368	1.62061	1.65284	1.74098	1.76884	1.81096	1.80136	1.75758	1.7812	1.81104	1.82772	1.83793	1.97812	1.97491
34	-1.46625	-1.47054	-1.45552	-1.47764	-1.47718	-1.46917	-1.46249	-1.43876	-1.4323	-1.42421	-1.3862	-1.37753	-1.34801	-1.31088	-1.34472	-1.29872	-1.28893	-1.30583	-1.33481	-1.34652	-1.34126	-1.33885	-1.31671	-1.31188	-1.32234	-1.34928	-1.35238	-1.37033	-1.3521	-1.34606	-1.33205	-1.33687	-1.33676	-1.31126	-1.34008	-1.27967	-1.31742	-1.31567	-1.30084	-1.30598	-1.29067	-1.28565	-1.29832	-1.33204	-1.36067	-1.3243	-1.32336	-1.37507	-1.34563
35	0.0426955	0.0794579	0.0862514	0.0568373	0.109759	0.107634	0.0949312	0.0822549	0.105373	0.114462	0.0911388	0.0963346	0.0942221	0.0823267	0.0668899	0.0629223	0.0796833	0.0543482	0.0774422	0.0194196	0.00563239	0.0250685	0.004388	0.0458325	0.0102234	-0.0177215	-0.0114001	-0.0351746	-0.0184209	-0.0283557	-0.085299	-0.0659001	-0.115713	-0.119071	-0.0986349	-0.11332	-0.0773662	-0.0902844	-0.0509346	-0.0323689	-0.0109517	0.036895	0.0437952	0.0385849	0.045678	0.106849	0.109033	0.128752	0.163223
36	0.144432	0.165265	0.130825	0.134833	0.137576	0.122663	0.13882	0.122482	0.125573	0.0983406	0.111266	0.125213	0.134938	0.103919	0.107906	0.123086	0.190797	0.165899	0.172743	0.183103	0.19366	0.13647	0.121561	0.151524	0.101368	0.029426	-0.0206896	-0.0364968	-0.0488587	-0.0610377	-0.0407917	-0.0899104	-0.138119	-0.196232	-0.210462	-0.223402	-0.268154	-0.365226	-0.341898	-0.34964	-0.340314	-0.357997	-0.311218	-0.321924	-0.340976	-0.301237	-0.224473	-0.240424	-0.231492
37	0.856678	0.889468	0.838039	0.882826	0.912587	0.900151	0.90985	0.888371	0.799147	0.791934	0.756515	0.824542	0.794507	0.828753	0.737123	0.734788	0.72046	0.709008	0.716817	0.688174	0.661823	0.675986	0.639313	0.6646	0.59765	0.577873	0.593905	0.543462	0.530912	0.555837	0.538764	0.565903	0.503005	0.479237	0.450204	0.473865	0.443546	0.403794	0.413483	0.422786	0.456548	0.452082	0.437074	0.441592	0.448214	0.465687	0.525484	0.525592	0.557759
38	-0.907576	-0.884911	-0.980543	-0.875475	-0.69754	-0.615052	-0.658539	-0.56026	-0.563802	-0.485353	-0.470913	-0.543432	-0.472401	-0.421575	-0.4181	-0.331548	-0.299806	-0.190857	-0.0376755	0.00977997	-0.0605278	-0.158751	-0.211613	-0.241818	-0.205961	-0.276476	-0.209034	-0.0787891	-0.121399	-0.0837038	-0.0633344	-0.0333654	-0.0537509	-0.002894	-0.00808842	-0.0317096	-0.100604	-0.228124	-0.280679	-0.264156	-0.22803	-0.224832	-0.170555	-0.191013	-0.163022	-0.254196	-0.285727	-0.398273	-0.399719
39	-0.65883	-0.614378	-0.590379	-0.41585	-0.437002	-0.437277	-0.350528	-0.388624	-0.335195	-0.324889	-0.337462	-0.416517	-0.478066	-0.456251	-0.526616	-0.623068	-0.613305	-0.651973	-0.693057	-0.585595	-0.588639	-0.65818	-0.704701	-0.768643	-0.961228	-0.933504	-0.92214	-1.03632	-1.05954	-1.07617	-1.02031	-0.981047	-0.874417	-0.766845	-0.811396	-0.5938	-0.592996	-0.574778	-0.491778	-0.451543	-0.429494	-0.448991	-0.433142	-0.446173	-0.374389	-0.379649	-0.370667	-0.379054	-0.30197
40	-0.402652	-0.520385	-0.580704	-0.57011	-0.617836	-0.635251	-0.64685	-0.659773	-0.649101	-0.70684	-0.750285	-0.76199	-0.811837	-0.8823	-0.868501	-0.912964	-0.898533	-0.84712	-0.837292	-0.820983	-0.858608	-0.890127	-0.81499	-0.754166	-0.81138	-0.802372	-0.775401	-0.763818	-0.690117	-0.718047	-0.73697	-0.698978	-0.687771	-0.644196	-0.611196	-0.624356	-0.591297	-0.568575	-0.612807	-0.630569	-0.657753	-0.663815	-0.62309	-0.615719	-0.681255	-0.696745	-0.648579	-0.660812	-0.687597
41	-0.494324	-0.501727	-0.517326	-0.476062	-0.558612	-0.570426	-0.640569	-0.658759	-0.747483	-0.712049	-0.732996	-0.868088	-0.741837	-0.794171	-0.850568	-0.658853	-0.646162	-0.625171	-0.654671	-0.496028	-0.395879	-0.296818	-0.0767165	-0.040421	-0.00760964	0.0855931	0.0572432	0.145946	0.28642	0.290716	0.158706	0.0780885	0.17862	0.169685	0.291063	0.407205	0.343741	0.346649	0.415907	0.428454	0.506931	0.534433	0.691458	0.543672	0.575305	0.662541	0.688225	0.774658	0.727205
42	0.0357916	-0.0104633	0.0496003	-0.00539377	0.0256654	-0.024103	-0.0773079	-0.0485216	-0.0577726	-0.120521	-0.234113	-0.226728	-0.33547	-0.443147	-0.409854	-0.332987	-0.339449	-0.318852	-0.274503	-0.300675	-0.232813	-0.215458	-0.121778	-0.131686	-0.0708419	-0.120537	-0.0588163	-0.0236159	0.00856231	0.0499505	0.0458368	0.147182	0.151796	0.140325	0.21737	0.173065	0.117861	0.0962981	0.0767954	0.0584056	0.0299219	0.0278037	0.0407321	-0.0449227	-0.0895318	-0.122666	-0.00571911	0.0808445	0.0735135
43	-1.38148	-1.37252	-1.22803	-1.03671	-1.08099	-0.953706	-0.824136	-0.697576	-0.528842	-0.276965	-0.0987329	-0.155356	0.0731784	0.3035	0.48786	0.540738	0.738569	0.680893	0.737259	0.991435	0.951148	0.898251	0.841369	0.785044	0.687586	0.700885	0.632108	0.683905	0.571014	0.622303	0.485103	0.269143	0.285951	0.144739	0.136087	0.180246	0.352946	0.246033	0.330362	0.294513	0.272879	0.248216	0.249596	0.205376	0.115556	0.266315	0.384529	0.432533	0.406062
44	-0.254316	-0.198672	-0.333928	-0.304354	-0.20553	-0.337044	-0.367346	-0.34543	-0.511649	-0.477391	-0.602256	-0.664287	-0.753377	-0.81003	-0.814545	-0.856885	-0.899129	-0.880825	-0.839463	-0.722239	-0.836502	-0.884485	-0.987886	-0.949173	-0.93842	-0.872912	-0.812924	-0.772568	-0.819786	-0.730149	-0.788723	-0.753707	-0.817626	-0.84715	-0.700192	-0.806592	-0.846933	-0.829641	-0.994223	-0.889999	-0.932821	-0.879592	-0.857122	-0.706247	-0.706535	-0.723759	-0.778542	-0.818488	-0.740753
45	0.0910039	0.181143	0.198807	0.202911	0.359813	0.37442	0.327117	0.38169	0.451598	0.496587	0.597371	0.569012	0.595742	0.61156	0.621017	0.600292	0.556482	0.448411	0.39312	0.400182	0.263927	0.253101	0.168484	0.135785	0.194842	0.0975185	0.0435508	0.111791	0.139526	0.0826353	0.197922	0.173172	0.234256	0.360975	0.339795	0.378935	0.34836	0.399342	0.470179	0.466316	0.264767	0.305079	0.258187	0.192755	0.148869	0.0677451	0.0091676	0.0702912	0.0276541
46	-1.65323	-1.65397	-1.65618	-1.47281	-1.42751	-1.3851	-1.17647	-0.955753	-0.894311	-0.840465	-0.795569	-0.760792	-0.737066	-0.554927	-0.367888	-0.17633	0.189436	0.235505	0.267257	0.300929	0.335734	0.353885	0.354867	0.3385	-0.00136638	0.151841	0.134923	-0.0517282	-0.237542	-0.268837	-0.314817	-0.374217	-0.445477	-0.526812	-0.599325	-0.814484	-1.01806	-1.36245	-1.37109	-1.2139	-1.36707	-1.01426	-0.802322	-0.74914	-0.702769	-0.66438	-0.788195	-0.752163	-0.727393
47	-0.823645	-0.806807	-0.778845	-0.800354	-0.799643	-0.782562	-0.795252	-0.770056	-0.772892	-0.768523	-0.783061	-0.769626	-0.781239	-0.770816	-0.765044	-0.736602	-0.727096	-0.718317	-0.705771	-0.728815	-0.721082	-0.698816	-0.700305	-0.734457	-0.726299	-0.680663	-0.698924	-0.680205	-0.67827	-0.66729	-0.671117	-0.663661	-0.682708	-0.655018	-0.645505	-0.63013	-0.614031	-0.623157	-0.629755	-0.575399	-0.557539	-0.566149	-0.580546	-0.583831	-0.528899	-0.525272	-0.546104	-0.560253	-0.551007
48	-1.83684	-1.91379	-1.88842	-1.67284	-1.61275	-1.47938	-1.27375	-1.16462	-1.23224	-1.29161	-1.18435	-1.424	-1.33911	-1.3366	-1.14244	-1.11939	-1.03772	-0.799851	-0.73232	-0.922985	-0.946997	-0.954278	-0.865109	-0.847634	-1.07038	-1.21592	-1.0374	-1.10989	-1.01811	-0.841734	-0.91681	-0.916276	-0.76045	-0.7849	-0.98026	-0.983598	-0.892029	-0.988462	-0.821771	-0.798621	-0.786698	-0.874727	-0.779922	-1.01545	-0.909875	-0.799685	-0.623373	-0.885073	-0.903925
49	1.61806	1.6174	1.5989	1.54654	1.16252	0.929788	0.833488	0.726435	0.4617	0.0582672	0.149211	0.254817	0.210601	-0.297903	-0.307056	-0.464411	-0.471173	-0.642946	-0.797181	-0.618695	-0.440015	-0.577091	-0.714993	-0.538728	-0.197991	-0.00846999	0.0128954	0.181302	0.197626	0.210967	0.0548181	0.226981	-0.0535977	-0.0239902	-0.0170794	-0.182604	-0.0389006	0.098996	0.231835	0.210973	0.203106	0.0424949	0.0282063	0.326681	0.157905	0.169612	0.211926	0.250738	0.285062
50	-0.997605	-0.931261	-0.934771	-0.875291	-1.01115	-0.874284	-0.799974	-0.858155	-0.853405	-0.855698	-0.788203	-0.776711	-0.828465	-0.748225	-0.738872	-0.80065	-0.801011	-0.809842	-0.882915	-0.88739	-0.830086	-0.84343	-0.857205	-0.871041	-0.954435	-0.904424	-1.04897	-1.12242	-1.06176	-0.999552	-1.00547	-1.14232	-1.1377	-1.13146	-1.05389	-0.96807	-0.951162	-0.94064	-0.936761	-0.932698	-0.928587	-0.994421	-0.997562	-1.07072	-1.08107	-1.09821	-1.11476	-1.06044	-1.07454
51	-0.488635	-0.441799	-0.379208	-0.39985	-0.426492	-0.413055	-0.495108	-0.366845	-0.387264	-0.422001	-0.476633	-0.442062	-0.255583	-0.373694	-0.354427	-0.384003	-0.555192	-0.524708	-0.33875	-0.339619	-0.428567	-0.257913	-0.129298	-0.386213	-0.349473	0.0889974	0.242847	0.297876	0.205973	0.199407	0.474451	0.48526	0.273107	0.154822	0.328132	0.347176	0.316695	0.382999	0.453572	0.0825926	0.106667	0.0330093	-0.0859353	-0.249828	-0.120839	-0.0464556	-0.452137	-0.340876	-0.471175
52	-1.43742	-1.37868	-1.53252	-1.45939	-1.32181	-1.2882	-1.20299	-1.17689	-1.21057	-1.0789	-0.944443	-0.917682	-0.721358	-0.691764	-0.435909	-0.278573	-0.122206	0.0322652	0.13179	0.285328	0.335534	0.501133	0.439321	0.582976	0.607075	0.574598	0.704915	0.829822	0.89129	1.10933	1.05011	0.927972	1.07891	0.959211	0.997469	0.817737	0.755886	0.690437	0.679406	0.786662	0.850275	0.812267	0.776482	0.898832	0.901305	0.783835	0.766422	0.635153	0.442431
53	-0.750061	-0.890884	-0.741051	-0.777678	-0.765055	-0.708528	-0.844378	-0.836545	-0.971542	-0.868061	-0.867636	-0.678968	-0.683406	-0.549309	-0.698152	-0.703043	-0.799908	-0.752764	-0.65697	-0.64807	-0.59065	-0.625543	-0.512086	-0.637318	-0.519755	-0.496305	-0.42689	-0.362172	-0.402916	-0.308301	-0.359492	-0.320433	-0.472153	-0.382722	-0.48376	-0.493933	-0.563585	-0.541596	-0.467502	-0.576721	-0.532526	-0.480369	-0.570897	-0.613485	-0.512913	-0.600718	-0.59098	-0.679825	-0.576302
54	-0.107246	-0.0701971	-0.127117	-0.208998	-0.0717821	-0.0374985	0.0172973	-0.0430285	-0.00701823	0.0193262	-0.0953804	-0.102733	-0.101212	-0.0980629	0.00175509	-0.0753712	0.0141253	0.0260768	-0.0717989	-0.202271	-0.361259	-0.340312	-0.383825	-0.385743	-0.313149	-0.476499	-0.430562	-0.427502	-0.32493	-0.327235	-0.259045	-0.259054	-0.221371	-0.314094	-0.267314	-0.362525	-0.249456	-0.348239	-0.239103	-0.163109	-0.123945	0.0572989	0.000792379	0.0130031	-0.0451563	-0.0316192	0.0897957	0.176362	0.370178
55	-1.64351	-1.64351	-1.64351	-1.64351	-1.64351	-1.48077	-1.46456	-1.44868	-1.4335	-1.4194	-1.24399	-0.891402	-0.834268	-0.780847	-0.73242	-0.527467	-0.313609	-0.25487	-0.0434378	0.0101975	0.213975	0.42034	0.465505	0.494925	0.507884	0.66677	0.678583	0.689614	1.00894	1.01825	1.17316	1.34353	1.07339	1.27307	1.30696	1.48349	1.34641	1.20426	1.20296	1.03314	1.1669	1.14907	1.14289	1.29521	1.44375	1.58905	1.42239	1.41594	1.73259
56	0.175875	0.336205	0.411253	0.378921	0.320443	0.317209	0.201739	0.155465	0.0701451	-0.0147747	-0.131837	-0.0497177	-0.0797104	-0.099662	-0.13161	-0.182974	-0.305515	-0.255712	-0.282652	-0.310526	-0.357624	-0.357296	-0.491973	-0.545594	-0.543969	-0.457501	-0.35428	-0.374341	-0.379118	-0.29464	-0.257341	-0.217406	-0.366953	-0.387111	-0.420484	-0.419629	-0.335187	-0.291107	-0.287566	-0.234197	-0.215853	-0.145723	-0.0384498	-0.0323565	0.0662839	0.0616902	0.0550814	0.0350405	0.086044
57	-0.779623	-0.832865	-0.884071	-0.824758	-0.763566	-0.700569	-0.635886	-0.67829	-0.668063	-0.662616	-0.662129	-0.712441	-0.648	-0.640439	-0.638479	-0.693624	-0.6973	-0.706549	-0.721129	-0.740677	-0.816173	-0.832867	-0.847478	-0.808172	-0.874572	-0.880693	-0.934989	-0.98606	-0.925437	-0.918963	-0.915348	-0.857563	-0.848586	-0.88866	-0.818134	-0.803083	-0.792402	-0.729195	-0.722212	-0.720155	-0.665925	-0.610918	-0.663692	-0.607133	-0.658438	-0.657677	-0.713474	-0.66011	-0.663252
58	0.691457	0.68725	0.724166	0.80817	0.890568	0.763576	0.790035	0.86645	0.790563	0.77147	0.601016	0.54272	0.607497	0.580997	0.720495	0.816686	0.907066	0.891951	0.978958	1.00268	1.17657	1.24238	1.30413	1.30675	1.14588	1.35925	1.31582	1.36673	1.20469	1.19197	1.17518	1.09438	1.05446	0.973873	1.00693	0.890709	0.943762	1.11133	1.02023	1.08177	1.03234	1.0364	1.10469	1.01732	1.0811	1.24632	1.11212	1.19374	1.16133
59	-1.54751	-1.45606	-1.3589	-1.34936	-1.42769	-1.41706	-1.31775	-1.29791	-1.18079	-1.06019	-1.03001	-1.00696	-0.991622	-0.891128	-0.789673	-0.864707	-0.855492	-0.66901	-0.743676	-0.73475	-0.642419	-0.643876	-0.739087	-0.834753	-0.753591	-0.765775	-0.787044	-0.807622	-0.911004	-1.01298	-1.02005	-0.932024	-0.935212	-0.945531	-0.953444	-0.949489	-0.756542	-0.645231	-0.793213	-0.763003	-0.648616	-0.618555	-0.496368	-0.469285	-0.45402	-0.534954	-0.535203	-0.548044	-0.657151
60	-0.667194	-0.856897	-0.662522	-0.666654	-0.869129	-0.687047	-0.501758	-0.493752	-0.482213	-0.487387	-0.288278	-0.447723	-0.40397	-0.359025	-0.334015	-0.309621	0.115366	0.357581	0.617015	0.691427	0.740036	0.781675	1.01621	1.06091	1.29651	1.32026	1.13151	0.930771	0.918883	0.89516	0.840177	0.393425	0.520726	0.460274	0.796521	0.747538	0.495578	0.262839	0.0500537	-0.343476	-0.154288	-0.165933	-0.378281	-0.590292	-0.801844	-1.01276	-1.04186	-1.0893	-1.15385
61	-1.35692	-1.32156	-1.2958	-1.27914	-1.35584	-1.39533	-1.52184	-1.60469	-1.60262	-1.59954	-1.71084	-1.72124	-1.88994	-1.74748	-1.6385	-1.51878	-1.51435	-1.37587	-1.36401	-1.27435	-1.19304	-0.942134	-0.907079	-0.923206	-0.816764	-0.758158	-0.662693	-0.660189	-0.625385	-0.638551	-0.609893	-0.708997	-0.814787	-0.801606	-0.959553	-0.939203	-1.03525	-0.907526	-1.02998	-1.03146	-0.907441	-0.952968	-1.07858	-1.07424	-1.07871	-1.17247	-1.09159	-1.13117	-1.13024
62	-1.28766	-1.33907	-1.17385	-1.21247	-1.2479	-1.23017	-1.15975	-1.14913	-1.18746	-1.22473	-1.10997	-1.05071	-1.05259	-1.06507	-1.12718	-1.13222	-1.09119	-1.1607	-1.06574	-1.17591	-1.07072	-1.06955	-1.12196	-1.11595	-1.15265	-1.08668	-0.963212	-0.939519	-0.920819	-0.901992	-0.77699	-0.871289	-0.916241	-0.749554	-0.74682	-0.857627	-0.812904	-0.881465	-0.962071	-1.15508	-1.13477	-1.05167	-1.11808	-1.0813	-1.09221	-1.09445	-1.15514	-1.26303	-1.25569
63	-0.011994	-0.0168129	0.0034983	-0.0358731	-0.0464141	0.000597292	0.0741321	-0.00801067	-0.0657008	-0.151937	-0.291448	-0.307464	-0.37616	-0.497436	-0.561062	-0.598524	-0.581297	-0.631929	-0.749955	-0.840283	-0.899111	-0.92889	-0.865854	-1.00861	-1.09195	-1.14375	-1.18873	-1.16043	-1.12488	-1.11996	-1.11114	-1.13017	-1.05451	-1.12089	-1.09991	-0.929077	-0.873494	-0.848619	-0.798287	-0.789094	-0.663732	-0.65545	-0.650965	-0.735494	-0.704383	-0.683649	-0.729787	-0.779456	-0.917353
64	0.374706	0.457451	0.419201	0.304499	0.332185	0.322502	0.5612	0.501596	0.55939	0.434236	0.470601	0.422324	0.459629	0.54243	0.626217	0.666475	0.658964	0.635313	0.439289	0.335372	0.238779	0.181037	0.113195	-0.0404019	-0.0285668	-0.181907	-0.208871	-0.274448	-0.288514	-0.263981	-0.245028	-0.360828	-0.431703	-0.363095	-0.535165	-0.661507	-0.697582	-0.688395	-0.643104	-0.642359	-0.730959	-0.868616	-0.800023	-0.909728	-0.852485	-0.833495	-0.847637	-0.863112	-1.00488
65	0.601449	0.594569	0.477188	0.530973	0.582475	0.720154	0.402503	0.648229	0.353301	0.332356	0.217523	0.203047	0.105	0.291726	0.123414	0.530045	0.30899	0.360326	0.488986	0.616554	0.839199	0.972034	1.00458	1.1106	1.01835	0.921475	1.01375	1.01411	0.82564	0.913613	1.1814	1.07703	1.15337	1.23641	1.1423	1.23937	1.08158	1.21103	1.42343	1.54374	1.38708	1.12702	1.04384	1.04018	1.11607	1.18473	1.14995	0.925375	0.783335
66	0.936757	0.85097	0.932328	0.922518	1.27636	1.4056	1.44334	1.54934	1.47352	1.4026	1.41624	1.25543	1.25838	1.0861	0.996902	1.06219	1.1132	1.1598	0.864349	0.727003	0.659922	0.504283	0.609393	0.468843	0.41375	0.052944	-0.105312	-0.186102	-0.189636	-0.28528	-0.205549	-0.19992	-0.19714	-0.19726	-0.111132	-0.197194	-0.205858	-0.297437	-0.471861	-0.399271	-0.337777	-0.277851	-0.209938	-0.383186	-0.467777	-0.383545	-0.629673	-0.359671	-0.349148
67	-0.944282	-0.975295	-1.01092	-1.10017	-1.1391	-1.09741	-1.10589	-1.1643	-1.06492	-1.0205	-1.07996	-1.21314	-1.23714	-1.07281	-0.957787	-0.941381	-1.00212	-0.96297	-0.919912	-0.870656	-0.924983	-0.854103	-0.871437	-0.764211	-0.655335	-0.544795	-0.449027	-0.343719	-0.344035	-0.31948	-0.322529	-0.252714	-0.107736	-0.177393	-0.221739	-0.208353	-0.27413	-0.113515	-0.141592	-0.145285	-0.0643882	-0.0107318	-0.0442469	0.0155501	0.0243657	-0.0365499	-0.17525	-0.200586	-0.268335
68	1.23992	1.29578	0.995937	0.832206	0.853675	0.629543	0.470505	0.618759	0.712201	0.856186	1.10653	1.11433	1.29103	1.39401	1.49242	1.59931	1.48442	1.44661	1.40426	1.05753	0.897917	0.9122	1.03765	0.90655	0.812063	0.892067	1.02311	0.845194	0.727393	0.621247	0.453189	0.348954	0.440405	0.304542	0.664567	0.641879	0.45374	0.572348	0.522591	1.01317	1.33216	1.28471	1.39872	1.26767	1.71911	1.61824	1.3758	1.17235	1.12048
69	-0.22341	-0.255335	-0.259672	-0.268883	-0.256501	-0.25458	-0.350478	-0.419328	-0.394942	-0.426554	-0.608103	-0.720433	-0.822024	-0.821386	-0.81647	-0.777999	-0.79753	-0.754537	-0.685146	-0.746178	-0.748412	-0.682088	-0.638682	-0.657587	-0.647683	-0.609195	-0.60429	-0.538408	-0.375675	-0.423004	-0.370627	-0.320166	-0.275292	-0.164542	-0.141719	-0.0539322	-0.025811	0.000740139	0.0218193	0.0368993	0.104374	0.132719	0.00443132	0.000230884	-0.0103263	-0.0302004	-0.0882704	-0.0892193	-0.120397
70	-1.44919	-1.36571	-1.45605	-1.54522	-1.55037	-1.64649	-1.83352	-1.66913	-1.5951	-1.51887	-1.43083	-1.59804	-1.58771	-1.57513	-1.47759	-1.38738	-1.56252	-1.56104	-1.65028	-1.65532	-1.64989	-1.6433	-1.55272	-1.54394	-1.45117	-1.54153	-1.46484	-1.30366	-1.39844	-1.39901	-1.48048	-1.55103	-1.4453	-1.43083	-1.41589	-1.49298	-1.5795	-1.40841	-1.41249	-1.42571	-1.44775	-1.55184	-1.47967	-1.48873	-1.57878	-1.49176	-1.49471	-1.5046	-1.59501
71	-0.236145	-0.335579	-0.437018	-0.540568	-0.646307	-0.754254	-0.66738	-0.779268	-0.799399	-0.830918	-0.759083	-0.666096	-0.758885	-0.757574	-0.558451	-0.544925	-0.427005	-0.505704	-0.58474	-0.664844	-0.746739	-0.72743	-0.607457	-0.594515	-0.59554	-0.610446	-0.63881	-0.56591	-0.484241	-0.507124	-0.5406	-0.770523	-0.989082	-1.00938	-0.934657	-1.14793	-1.15151	-1.03864	-0.809496	-0.77544	-0.646892	-0.310443	-0.25399	0.0187328	0.205534	0.38741	0.458748	0.614646	0.469989
72	0.0589758	0.0522409	-0.00187144	-0.0546509	0.025234	0.107015	0.0502091	0.0882234	0.0463954	0.0558092	0.0628704	0.0188456	0.0158994	0.107441	0.118594	0.0442222	0.107291	0.0742742	0.124574	0.122092	-0.0205938	0.0171054	0.143159	0.23169	0.278117	0.229138	0.186772	0.23835	0.102037	0.0593336	0.158636	0.166682	0.263033	0.214493	0.263866	0.236173	0.301047	0.365842	0.430219	0.391868	0.440008	0.433752	0.416927	0.355787	0.260234	0.261424	0.257373	0.204481	0.243779
73	-0.286452	-0.30001	-0.32551	-0.308862	-0.317705	-0.334238	-0.295434	-0.302186	-0.315214	-0.332208	-0.355139	-0.293269	-0.325674	-0.335888	-0.300152	-0.325686	-0.321495	-0.312675	-0.312746	-0.303562	-0.317792	-0.301378	-0.292326	-0.277495	-0.270465	-0.260096	-0.245477	-0.256024	-0.24859	-0.222602	-0.217059	-0.216838	-0.241435	-0.225232	-0.216728	-0.250883	-0.248208	-0.242326	-0.2635	-0.252894	-0.227528	-0.227878	-0.25919	-0.257795	-0.272163	-0.268953	-0.251468	-0.246456	-0.254293
74	-0.874948	-0.874948	-0.874948	-0.874948	-0.874948	-0.874948	-0.758298	-0.746673	-0.735293	-0.607766	-0.586031	-0.565568	-0.430229	-0.402171	-0.377053	-0.355515	-0.338123	-0.325345	-0.317533	-0.314904	-0.317533	-0.325345	-0.338123	-0.238865	-0.248778	-0.262516	-0.279697	-0.404926	-0.416307	-0.430229	-0.551432	-0.558158	-0.566934	-0.682625	-0.683584	-0.569783	-0.562812	-0.557756	-0.554691	-0.553664	-0.554691	-0.557756	-0.562812	-0.569783	-0.683584	-0.682625	-0.683584	-0.686433	-0.691087
75	0.487542	0.54431	0.518687	0.544729	0.51435	0.434803	0.469249	0.514121	0.503497	0.473409	0.450553	0.465306	0.457449	0.452248	0.437274	0.442171	0.446775	0.400952	0.366285	0.35497	0.357352	0.394139	0.349197	0.386144	0.381535	0.398491	0.433302	0.384336	0.326478	0.332137	0.332436	0.366643	0.392284	0.370546	0.35815	0.334057	0.35699	0.358951	0.379211	0.39754	0.400209	0.393309	0.403938	0.410165	0.38519	0.363323	0.369116	0.383816	0.419914
76	0.00510781	0.0105998	0.0154852	0.046645	0.146534	0.100162	0.0576451	-0.0924284	-0.0963591	-0.134775	-0.0999788	0.00432113	0.0322916	-0.011989	0.0215475	-0.0861717	-0.116167	-0.141694	-0.0592039	-0.0187622	0.0141868	-0.0256609	-0.0960301	0.0567023	0.0634484	-0.0413271	-0.000247257	-0.0325332	0.115469	0.040175	0.110658	0.0348305	-0.0450609	0.0248038	0.217617	0.0873887	0.133523	0.140511	0.10818	0.032538	0.101907	0.135699	0.0571164	0.162239	0.0936738	0.0627727	0.134802	0.0561139	0.122819
77	0.0512449	-0.179657	-0.285074	-0.155139	-0.157142	-0.0584106	-0.0788291	-0.328167	-0.218753	-0.325682	-0.0738492	0.0592747	0.306081	0.213506	0.123619	0.157991	0.205546	0.363147	0.629919	0.895059	0.692801	0.609664	0.632486	0.638292	0.639104	0.745124	0.601791	0.564649	0.512235	0.335621	0.158517	-0.0177352	-0.191802	-0.484777	-0.662842	-0.736801	-0.802901	-0.969754	-1.13825	-1.17269	-1.41504	-1.17968	-1.16411	-1.14826	-1.0101	-0.970476	-1.04259	-1.00728	-1.09813
78	-1.42693	-1.3819	-1.33971	-1.3002	-1.35128	-1.30691	-1.44594	-1.3525	-1.31032	-1.30464	-1.14958	-1.12917	-0.96487	-1.07802	-1.00445	-0.793729	-0.857457	-0.829402	-0.75435	-0.677025	-0.558931	-0.395687	-0.471534	-0.512879	-0.563968	-0.526895	-0.636293	-0.617759	-0.504874	-0.477924	-0.58527	-0.689571	-0.648695	-0.692459	-0.644704	-0.598391	-0.783535	-0.83333	-0.747831	-0.796076	-0.547492	-0.613945	-0.629028	-0.407483	-0.28264	-0.308901	-0.393806	-0.253864	-0.35885
79	0.631666	0.588621	0.606151	0.62795	0.675926	0.601688	0.652604	0.606579	0.607166	0.576986	0.579548	0.591225	0.574247	0.501019	0.548889	0.49306	0.521179	0.473799	0.582103	0.59119	0.578541	0.553757	0.596892	0.547838	0.616642	0.584245	0.592092	0.507526	0.530287	0.50028	0.491897	0.446378	0.388237	0.371475	0.367557	0.312833	0.364006	0.287111	0.266327	0.157868	0.129108	0.148894	0.12205	0.0987094	0.13341	0.0442932	0.0746223	0.0878475	0.157475
80	0.760674	0.684648	0.617895	0.66576	0.581542	0.677199	0.639257	0.647742	0.646705	0.650887	0.511071	0.524827	0.441657	0.499109	0.476027	0.415343	0.45467	0.504993	0.486629	0.425057	0.373577	0.309454	0.400674	0.505874	0.396958	0.403129	0.493504	0.469113	0.476344	0.408269	0.539416	0.607029	0.531068	0.542201	0.581765	0.583095	0.634214	0.635126	0.665828	0.534154	0.60262	0.667098	0.650256	0.541468	0.418112	0.481672	0.507062	0.347875	0.493714
81	-1.05168	-0.976195	-1.0288	-0.78754	-0.908753	-0.90271	-0.844892	-0.795294	-0.881657	-0.749284	-1.04644	-0.905968	-1.26292	-1.04675	-1.18495	-1.10453	-0.956325	-0.664769	-0.727353	-0.729429	-0.731362	-0.944391	-1.02193	-1.16776	-1.23876	-1.01637	-0.945391	-0.806967	-0.879847	-1.02822	-1.10878	-0.97806	-0.907138	-0.68467	-1.04958	-0.84073	-1.06092	-0.993886	-1.19771	-1.10726	-0.949082	-1.00242	-0.845315	-0.847384	-0.480716	-0.76321	-0.760093	-0.599762	-0.719886
82	1.91071	2.16028	2.19165	2.2022	2.43894	1.98665	2.22962	2.00516	1.78266	2.0069	1.7384	1.94227	1.92691	1.89088	1.58783	1.29103	1.47169	1.19145	1.41581	1.65086	1.40236	1.63498	1.18632	1.71251	2.02546	1.87623	1.95515	2.01289	2.31984	2.62713	2.43864	2.69285	2.47411	2.49904	2.49521	2.68549	2.37863	2.29339	1.96183	1.38602	1.53261	1.4395	1.10902	1.26057	0.733814	0.716917	0.468485	0.928606	1.18269
83	0.106373	0.0976853	0.0718884	0.0162302	0.190366	0.243394	0.0416703	-0.30423	0.0361406	0.167777	0.172663	-0.329725	-0.172028	-0.142933	-0.365725	-0.447867	-0.268558	-0.34527	-0.0408481	0.249991	0.40457	0.422586	0.290247	0.265743	0.213877	-0.122292	-0.32027	-0.120481	0.0712381	-0.748776	-0.759812	-0.627121	-0.363998	-0.078882	-0.0300966	0.0124006	0.183416	-0.0343204	-0.00372477	-0.242116	-0.220783	-0.185078	-0.0136067	0.41518	0.313008	0.57605	0.824238	0.541959	0.517492
84	0.035685	0.0558633	-0.0614684	-0.121614	-0.0967383	-0.256557	-0.264742	-0.36029	-0.378886	-0.475825	-0.469952	-0.469115	-0.472596	-0.49908	-0.5451	-0.643503	-0.610351	-0.67598	-0.734512	-0.758119	-0.738634	-0.687604	-0.613891	-0.595827	-0.633882	-0.697943	-0.57991	-0.519117	-0.518459	-0.605755	-0.48061	-0.456946	-0.403915	-0.402049	-0.451344	-0.418429	-0.389581	-0.417673	-0.416555	-0.277859	-0.290857	-0.350252	-0.359255	-0.290526	-0.247295	-0.238233	-0.238517	-0.298223	-0.333851
85	0.00342443	-0.227624	-0.229016	-0.000672018	-0.124916	-0.261665	-0.277051	-0.049287	0.0579079	-0.185772	-0.0762272	-0.062476	-0.0355779	-0.238924	-0.102825	0.141648	0.166504	0.323166	0.489437	0.652197	0.567712	0.356438	0.600267	0.728451	0.631495	0.879469	0.877476	0.746936	0.621516	0.731999	0.83593	0.945853	0.843525	0.7351	1.08168	1.08235	1.08911	0.992398	1.02223	0.825803	0.972605	1.10997	1.2254	0.978997	0.965597	1.0762	0.959064	0.942082	0.782994
86	0.227829	0.200866	0.299566	0.27558	0.223411	0.234197	0.372963	0.296419	0.409164	0.305712	0.44614	0.421848	0.477694	0.437405	0.559212	0.369619	0.486025	0.415411	0.438892	0.406393	0.530335	0.500514	0.539029	0.583676	0.568848	0.579094	0.58471	0.598499	0.646242	0.502144	0.632938	0.574646	0.601574	0.65179	0.673339	0.512956	0.624835	0.643507	0.634673	0.526738	0.414683	0.364142	0.25134	0.200742	0.124511	0.11115	0.288407	0.156886	0.0564617
87	0.514082	0.536319	0.410045	0.48239	0.535298	0.41422	0.438949	0.386951	0.41724	0.405235	0.326239	0.291736	0.238446	0.341409	0.342113	0.249761	0.275618	0.218019	0.274754	0.337096	0.257569	0.178966	0.25309	0.264065	0.11854	0.0114197	0.0696822	0.0574126	0.0566553	-0.0569202	-0.0602773	-0.0412878	-0.0628417	-0.0812231	-0.223084	-0.272529	-0.174874	-0.256668	-0.360997	-0.462661	-0.556964	-0.625702	-0.523559	-0.677142	-0.677861	-0.595997	-0.608352	-0.623787	-0.703211
88	-0.301679	-0.49511	-0.530614	-0.36705	-0.400807	-0.39261	-0.334461	-0.358844	-0.346433	-0.330599	-0.204316	-0.231975	-0.141347	-0.18032	-0.220996	-0.308799	-0.20415	-0.286565	-0.250416	-0.136824	-0.180882	-0.217354	-0.213249	-0.139693	-0.174132	-0.168053	-0.162908	-0.270372	-0.14808	-0.142929	-0.0940512	-0.0429257	-0.0228411	0.163964	0.149591	0.288562	0.423611	0.319069	0.41622	0.43389	0.454167	0.472412	0.40559	0.488667	0.444949	0.319879	0.381942	0.239375	0.284956
89	0.931543	0.903516	0.849294	0.723302	0.701547	0.78356	0.758601	0.735266	0.668117	0.62835	0.83397	0.571425	0.543599	0.390446	0.225681	0.200862	0.0769539	0.0995025	0.0556265	-0.0122481	-0.103346	-0.179675	-0.166035	-0.14161	-0.121949	-0.220299	-0.361985	-0.509797	-0.479821	-0.414794	-0.34835	-0.411826	-0.293391	-0.109456	-0.036398	0.0650275	-0.0115875	0.0644588	0.0037309	0.020009	0.00754933	0.0708606	0.0288239	0.027108	-0.0103241	0.197528	0.289483	0.438123	0.538315
90	-0.494823	-0.497726	-0.506375	-0.57579	-0.64448	-0.657061	-0.67454	-0.690386	-0.704201	-0.776934	-0.791762	-0.864825	-0.879308	-0.951376	-0.96425	-0.972834	-0.976925	-0.982531	-1.04474	-1.10224	-1.0386	-1.0317	-0.903881	-0.888271	-0.874811	-0.863815	-0.855568	-0.850304	-0.903403	-0.898582	-0.897291	-0.838263	-0.837955	-0.779834	-0.780307	-0.722809	-0.717629	-0.648332	-0.576378	-0.563312	-0.554249	-0.604663	-0.537061	-0.639917	-0.5642	-0.488111	-0.473314	-0.464939	-0.340543
91	0.4476	0.332428	0.295178	0.225675	0.192111	0.174482	0.222276	0.231398	0.315894	0.286481	0.209603	0.262732	0.221913	0.18239	0.21462	0.216655	0.176802	0.142888	0.108266	0.0177149	-0.0581407	-0.0695761	0.0241618	-0.0147377	0.00315576	-0.0122896	-0.0520071	-0.150502	-0.203469	-0.291964	-0.254161	-0.253391	-0.310242	-0.36701	-0.328304	-0.333668	-0.344264	-0.257886	-0.234088	-0.187664	-0.10886	-0.0822186	-0.10818	-0.0822539	-0.0735246	-0.048	-0.0182174	0.0232559	0.0870155
92	0.139425	-0.108263	-0.104527	0.150581	0.417131	0.441653	0.477109	0.389299	0.41736	0.573845	0.60462	0.762379	0.792974	0.682336	1.08353	1.11587	1.01882	0.911688	0.914001	0.892339	0.847201	0.806189	0.903679	0.860504	0.557607	0.262644	0.0964332	0.193204	0.167023	0.125431	-0.0373663	0.0662371	-0.070047	0.0608659	0.0588371	-0.316376	-0.291639	-0.267746	-0.125168	0.0157488	0.2882	0.305142	0.199549	0.104151	0.124898	0.12791	0.24648	0.3608	0.0976791
93	0.832187	0.81419	0.84519	0.79929	0.838333	0.849872	0.857049	0.824581	0.855131	0.874292	0.90622	0.943386	0.935784	0.914748	0.904599	0.91052	0.887784	0.89114	0.849826	0.779479	0.780807	0.763311	0.781236	0.746073	0.740991	0.720972	0.707428	0.72002	0.745283	0.718405	0.757732	0.703236	0.703168	0.718882	0.765416	0.814673	0.789295	0.771092	0.770673	0.79567	0.834928	0.816667	0.79768	0.757839	0.765733	0.757735	0.716147	0.706617	0.666934
94	0.363724	0.331136	0.360362	0.39463	0.437235	0.414471	0.423009	0.469291	0.57644	0.460152	0.470968	0.505039	0.63248	0.545853	0.783011	0.832503	0.754163	0.764783	0.7705	0.777801	0.749739	0.779763	0.740902	0.726852	0.584133	0.50348	0.578834	0.459856	0.370988	0.279406	0.179112	0.101041	0.183264	-0.0109035	-0.00615339	-0.246351	-0.320173	-0.0970804	-0.0547731	0.127439	0.135005	0.174275	0.113942	0.243756	0.245355	0.238156	0.218091	0.127881	0.124331
95	-0.442477	-0.466805	-0.445198	-0.405038	-0.433803	-0.453413	-0.401279	-0.355848	-0.354648	-0.328756	-0.35573	-0.308363	-0.315052	-0.313973	-0.296958	-0.326766	-0.335066	-0.360819	-0.340142	-0.33565	-0.359936	-0.365526	-0.350465	-0.395658	-0.432837	-0.410107	-0.360149	-0.41031	-0.468761	-0.460079	-0.423423	-0.356993	-0.38643	-0.373538	-0.342073	-0.398606	-0.34669	-0.358302	-0.307817	-0.375376	-0.3108	-0.325254	-0.332357	-0.318523	-0.296578	-0.242022	-0.220403	-0.301883	-0.271872
96	0.360089	0.360283	0.469084	0.350055	0.345784	0.215918	0.0267035	0.00673538	-0.0118746	-0.142876	-0.0492611	-0.13306	-0.111065	-0.264864	-0.359203	-0.393253	-0.53454	-0.608237	-0.686088	-0.815816	-0.768777	-0.8392	-0.846559	-0.844809	-0.894073	-0.645929	-0.563364	-0.48451	-0.524023	-0.62233	-0.491487	-0.528601	-0.451731	-0.555844	-0.378513	-0.430694	-0.309821	-0.35853	-0.354568	-0.243841	-0.308625	-0.260228	-0.15247	-0.0932863	-0.0826565	0.107585	0.0923658	0.147188	0.258786
97	0.0224627	0.0518418	0.114649	0.124419	0.0555555	0.177048	0.224923	0.276099	0.264487	0.396296	0.395439	0.45187	0.528043	0.586636	0.559136	0.490144	0.52996	0.561096	0.479603	0.501562	0.448555	0.492046	0.376329	0.256552	0.293876	0.307146	0.225286	0.124463	0.00642912	0.0203671	-0.0150189	0.12677	0.110957	0.00610172	0.00279593	-0.025462	0.0478526	0.0678878	0.0449456	-0.0375285	-0.0784833	0.0827543	-0.00643564	0.12864	0.234826	0.188478	0.160538	0.174487	0.264294
98	0.704477	0.695274	0.699914	0.666172	0.705538	0.718735	0.74826	0.710944	0.72027	0.732833	0.76155	0.788466	0.779186	0.763552	0.721683	0.71648	0.71681	0.73925	0.699818	0.647749	0.634723	0.622511	0.635367	0.613407	0.596265	0.580321	0.566736	0.568976	0.577112	0.565712	0.579	0.548219	0.543254	0.556421	0.574593	0.641337	0.622416	0.60459	0.58258	0.606411	0.636601	0.626879	0.627433	0.600557	0.606344	0.599172	0.567446	0.564824	0.533749
99	-0.162377	0.0148283	-0.149516	-0.308017	-0.626383	-0.593079	-0.575363	-0.73874	-0.735773	-0.56655	-0.578678	-0.240562	-0.24733	-0.0856504	-0.102812	-0.298274	-0.323695	-0.361689	-0.741339	-0.931406	-1.11503	-1.12743	-1.31641	-1.15065	-0.977655	-0.797001	-0.791516	-0.796225	-0.627765	-0.450656	-0.612817	-0.601953	-0.931416	-0.540001	-0.655631	-0.602181	-0.564081	-0.542267	-0.537269	-0.549192	-0.211458	-0.219329	-0.242699	-0.280919	-0.497952	-0.709885	-0.916042	-0.950983	-0.997012
100	-0.360127	-0.35934	-0.359232	-0.350792	-0.332826	-0.313104	-0.311789	-0.298537	-0.284624	-0.312825	-0.287719	-0.294812	-0.281385	-0.27787	-0.27313	-0.258292	-0.276167	-0.272911	-0.248597	-0.214497	-0.191964	-0.202344	-0.224288	-0.216203	-0.220735	-0.236671	-0.284154	-0.287819	-0.30154	-0.281418	-0.259982	-0.248427	-0.25798	-0.25831	-0.279766	-0.279659	-0.290597	-0.281123	-0.293927	-0.306515	-0.340228	-0.341113	-0.352983	-0.334211	-0.32629	-0.340361	-0.344858	-0.3509	-0.357221
101	-1.13344	-1.06804	-1.20063	-1.26554	-1.33292	-1.46588	-1.39873	-1.4043	-1.27955	-1.28999	-1.43537	-1.44962	-1.38838	-1.31437	-1.24153	-1.16983	-1.16927	-1.23292	-1.15115	-1.19717	-1.30865	-1.22043	-1.26885	-1.18858	-1.04284	-1.03467	-1.03823	-1.04644	-0.989122	-0.921971	-0.774897	-0.764825	-0.765976	-0.897374	-0.886428	-0.943326	-1.00545	-0.800199	-0.859297	-0.917128	-0.84101	-0.840922	-0.916829	-0.865661	-0.952852	-1.10801	-1.06486	-1.09559	-1.12952
102	1.13396	1.202	1.26009	1.24149	1.17536	1.18602	1.11363	1.11593	1.07599	1.09716	1.0822	1.0604	1.08937	1.12716	1.1332	1.14897	1.15483	1.1717	1.12811	1.12765	1.18817	1.23671	1.18585	1.16188	1.13629	1.14754	1.08519	1.11512	1.06466	1.07376	1.08476	1.09159	1.06413	1.03252	0.962116	0.93519	0.918394	0.891397	0.903553	0.902397	0.907393	0.936556	0.896655	0.944477	0.95705	1.00405	1.05924	1.11453	1.10589
103	-0.227613	-0.219393	-0.22706	-0.271908	-0.163149	-0.168825	-0.24716	-0.308259	-0.307051	-0.340255	-0.333529	-0.356045	-0.347698	-0.452603	-0.437256	-0.429197	-0.503141	-0.449222	-0.417832	-0.490009	-0.453599	-0.44339	-0.428693	-0.41992	-0.372344	-0.446288	-0.391443	-0.31777	-0.272838	-0.270218	-0.288742	-0.300159	-0.289601	-0.317848	-0.308442	-0.349554	-0.282473	-0.226766	-0.283934	-0.271731	-0.227898	-0.288768	-0.264353	-0.257219	-0.233627	-0.269489	-0.276771	-0.272262	-0.259279
104	0.282259	0.367929	0.441715	0.397574	0.426121	0.464175	0.518227	0.616762	0.624158	0.651861	0.608001	0.628689	0.615298	0.629479	0.671834	0.747792	0.8104	0.841422	0.803602	0.770428	0.75919	0.791118	0.69952	0.629607	0.65595	0.701517	0.725543	0.695739	0.658919	0.650386	0.633853	0.699926	0.628147	0.674163	0.66713	0.643224	0.724456	0.663522	0.691064	0.724824	0.840079	0.855482	0.891153	0.921163	0.948149	1.01867	0.909242	0.909641	1.05967
105	0.280033	0.298272	0.289069	0.244066	0.282831	0.267975	0.261306	0.189901	0.178915	0.189733	0.198938	0.127571	0.174999	0.180351	0.181943	0.157434	0.0956504	0.0774159	0.0848006	0.0651151	-0.0012374	0.0378426	0.0152277	-0.0128317	0.00262806	0.00957209	0.0266307	-0.00678181	0.009174	0.0548794	0.0131057	-0.00899726	0.0379301	0.0192093	-0.0192356	-0.0253646	0.0180877	-0.00570798	0.0210227	0.0550719	0.0246078	0.0553167	0.0815916	0.114708	0.0929571	0.0920896	0.100306	0.0417622	0.0504211
106	-0.31755	-0.320661	-0.328719	-0.301714	-0.334536	-0.313275	-0.305571	-0.299262	-0.307291	-0.31504	-0.304874	-0.297187	-0.30376	-0.321014	-0.300149	-0.294976	-0.291428	-0.287333	-0.301178	-0.272965	-0.279192	-0.277969	-0.272202	-0.26382	-0.287771	-0.253411	-0.283352	-0.271148	-0.254724	-0.245148	-0.241435	-0.257669	-0.270612	-0.251406	-0.24708	-0.265184	-0.253152	-0.248419	-0.246506	-0.249548	-0.262709	-0.249554	-0.25804	-0.264379	-0.24709	-0.234773	-0.245829	-0.229772	-0.20485
107	-0.0258552	-0.034885	-0.0541393	-0.0827598	-0.0659678	-0.0770202	-0.0962847	-0.0806932	-0.140956	-0.134016	-0.162765	-0.160683	-0.17918	-0.197089	-0.237001	-0.225473	-0.213964	-0.238318	-0.270392	-0.303141	-0.321694	-0.310365	-0.322151	-0.281976	-0.277931	-0.316949	-0.300616	-0.290625	-0.295603	-0.264065	-0.299904	-0.275134	-0.285875	-0.272901	-0.283195	-0.27393	-0.281086	-0.279706	-0.238584	-0.212408	-0.203553	-0.212801	-0.230753	-0.180828	-0.217571	-0.192644	-0.189646	-0.224267	-0.198998
108	-0.048504	-0.0810473	-0.0861853	-0.0833781	-0.100721	-0.0879713	-0.0318397	-0.0213132	0.000263717	0.0198735	-0.00816656	0.0215473	-0.0163238	-0.0122801	0.083353	0.0875178	0.0912335	0.122433	0.11993	0.125944	0.149043	0.148944	0.176814	0.157727	0.156087	0.16566	0.132354	0.0694958	0.0534442	0.0375725	-0.0127934	-0.0539824	-0.060798	-0.0102444	0.021625	0.0272081	0.0281442	0.0601016	0.0814957	0.102946	0.0697887	0.0742372	0.0998038	0.0941387	0.137626	0.138847	0.0770977	0.082898	0.0867335
109	0.835737	0.836767	0.827872	0.782901	0.791992	0.808835	0.877882	0.883242	0.908511	0.876931	0.880229	0.931353	0.964444	0.978824	0.999311	0.985475	0.995867	1.02448	1.02406	1.01037	0.996399	1.01799	1.00391	1.04602	1.09325	1.06247	1.07923	1.02989	1.01331	1.02675	1.03983	1.07217	0.991759	1.01224	1.01076	0.982903	1.02919	1.06216	1.02809	1.02161	0.988941	1.00022	1.0077	1.07178	1.02939	0.992382	1.00031	0.938401	0.96152
110	-0.993848	-0.99145	-0.922784	-0.894551	-0.918605	-0.950945	-0.98109	-0.847409	-0.880754	-0.975334	-0.868438	-0.761548	-0.766453	-0.838141	-0.858657	-0.833027	-0.967651	-0.993224	-1.02105	-1.04486	-1.17048	-1.24082	-1.31152	-1.42711	-1.42518	-1.47925	-1.49412	-1.56469	-1.51714	-1.51916	-1.41946	-1.4249	-1.63615	-1.4712	-1.4674	-1.57446	-1.57976	-1.63999	-1.59276	-1.70662	-1.71283	-1.66163	-1.66484	-1.61596	-1.61557	-1.71961	-1.67063	-1.57482	-1.52705
111	0.0856952	0.0855013	0.0445706	0.0382127	0.0280469	0.0284694	-0.00327493	-0.0549565	-0.074919	-0.0772164	-0.109234	-0.15007	-0.219507	-0.24867	-0.28491	-0.320271	-0.3538	-0.378215	-0.405302	-0.44337	-0.470266	-0.494378	-0.487932	-0.476579	-0.495229	-0.515928	-0.532999	-0.528703	-0.500221	-0.517163	-0.507787	-0.507764	-0.517859	-0.49211	-0.489956	-0.488817	-0.509621	-0.518956	-0.488471	-0.489876	-0.491975	-0.494079	-0.476124	-0.491475	-0.461404	-0.448291	-0.429722	-0.440472	-0.393618
112	-0.718252	-0.799219	-0.811911	-0.898931	-0.837793	-0.937546	-0.967493	-1.07771	-1.26745	-0.988345	-0.914169	-0.981159	-0.887895	-0.864842	-0.833196	-0.714388	-0.509414	-0.370256	-0.234857	-0.334833	-0.370081	-0.421148	-0.258662	-0.176524	-0.174804	-0.0232854	-0.0311841	0.0241257	0.15126	0.430417	0.0449303	-0.108429	0.200389	0.22537	0.17234	0.191394	0.139015	0.331849	0.316563	0.290213	0.315129	0.390719	0.445584	0.496068	0.558659	0.625919	0.626786	0.704275	0.620446
113	-0.375109	-0.203633	-0.206227	-0.222213	-0.15312	-0.167859	-0.0162998	-0.0991833	-0.086583	-0.165935	-0.168025	-0.253427	-0.163702	-0.0683857	-0.0568529	-0.120553	-0.0014977	0.112428	0.0512249	0.153146	0.337617	0.435051	0.275806	0.36776	0.54137	0.377531	0.375317	0.284999	0.29377	0.392575	0.394057	0.556845	0.551323	0.457922	0.365904	0.53393	0.453897	0.464479	0.476276	0.569289	0.484794	0.311793	0.219557	0.288395	0.358188	0.179674	0.252374	0.228985	0.110104
114	-1.97745	-1.97429	-1.37245	-1.29814	-1.55156	-1.45965	-1.2617	-0.959791	-0.650556	-0.561058	-0.254933	-0.302747	-0.26764	-0.257181	-0.378333	0.293344	0.407766	0.747453	0.424011	0.669477	0.689695	0.697575	0.6928	0.141804	0.169374	0.525958	0.417382	0.281907	0.131646	-0.00910046	0.0854458	-0.0461273	0.272318	0.473061	0.438678	0.738929	0.0475496	-0.0715107	-0.530932	-0.549003	-0.801063	-0.706249	-0.607736	-0.741987	-0.658143	-0.687129	-0.816286	-0.594765	-0.495953
115	-0.393815	-0.468475	-0.433531	-0.399102	-0.321278	-0.409548	-0.437235	-0.46435	-0.438342	-0.384538	-0.363382	-0.349767	-0.400899	-0.40668	-0.385711	-0.473432	-0.519894	-0.554941	-0.558171	-0.570174	-0.603841	-0.683989	-0.694663	-0.722997	-0.811525	-0.899099	-0.87302	-0.833629	-0.782571	-0.83036	-0.777086	-0.8083	-0.871435	-0.781901	-0.703266	-0.759514	-0.754125	-0.784096	-0.787921	-0.765064	-0.760887	-0.729563	-0.704408	-0.701748	-0.706496	-0.62998	-0.565756	-0.553956	-0.611555
116	-0.156049	-0.214503	-0.156761	-0.215929	-0.220254	-0.169675	-0.346293	-0.345296	-0.350749	-0.417755	-0.368222	-0.31842	-0.32938	-0.400797	-0.29312	-0.300509	-0.478027	-0.353364	-0.282439	-0.265483	-0.247666	-0.168089	-0.0824594	-0.114083	-0.0918701	-0.0163947	-0.0598704	-0.0509257	0.0102083	0.00694138	-0.00540332	-0.081761	-0.160403	-0.185637	-0.218171	-0.367672	-0.400279	-0.315177	-0.455099	-0.469831	-0.475573	-0.41693	-0.52701	-0.572948	-0.561245	-0.430881	-0.470514	-0.453638	-0.442048
117	0.455352	0.442647	0.404764	0.342393	0.901724	0.27773	0.34066	0.444034	1.16643	1.28038	2.0093	2.1255	2.8522	2.96153	3.03153	3.0601	2.46516	1.89001	1.91353	1.89001	1.8201	1.70571	1.54992	1.35684	1.13146	0.298634	0.0890054	-0.718082	-0.892741	-1.65663	-1.78106	-2.48905	-2.55333	-3.19838	-2.55333	-2.48905	-2.42611	-2.36597	-2.31006	-2.25984	-2.21664	-2.18167	-2.15593	-2.14017	-2.13487	-2.14017	-2.15593	-2.18167	-2.21664
118	0.215427	0.211158	0.247338	0.322914	-0.0560418	0.534315	0.664654	0.77462	0.861402	0.922733	1.44891	1.50421	1.53034	1.52682	1.49388	1.43243	1.34403	1.23085	0.65264	1.03825	0.520587	0.478239	0.912354	0.446597	0.458231	0.455076	-0.00584327	0.00945462	0.00854444	-0.00873348	-0.0421744	-0.534092	-0.549674	-0.580387	-0.625346	-0.683276	-0.752576	-0.831388	-0.425765	-0.468397	-0.958192	-0.468397	-0.425765	-0.831388	-0.752576	-0.683276	-0.625346	-0.0884702	-0.00873348
119	-0.238359	0.00308833	-0.220546	-0.202063	-0.308674	-0.402112	-0.495955	-0.717521	-0.587246	-0.219049	-0.333184	-0.221773	-0.238276	-0.141932	-0.0582817	-0.0874691	-0.22878	-0.368073	-0.36613	-0.109268	-0.44463	-0.298725	-0.266293	-0.348156	-0.203973	-0.0618024	0.0905649	0.113589	0.234374	0.0990217	-0.153337	-0.0423485	-0.0606269	-0.0813333	0.0224477	-0.115281	-0.380377	-0.16572	-0.317372	-0.468152	-0.478497	-0.487098	-0.632693	-0.77586	-0.549641	-0.686608	-0.693559	-0.797936	-0.658789
120	0.337908	0.929124	0.944442	0.929632	0.885133	0.872408	0.891878	0.882902	0.845797	1.38775	0.811803	0.815515	0.246351	0.862113	0.903833	0.916555	0.899943	0.611477	0.930158	0.946134	0.932103	1.19158	1.20974	1.25923	1.27865	1.26755	0.983271	1.60787	1.65516	1.9732	1.4394	1.78055	1.81316	1.80932	1.223	1.206	1.15232	1.3664	1.30436	0.967822	0.903832	1.11411	1.05497	0.758152	1.07292	1.08963	1.68729	1.44058	1.53051
121	1.23861	1.27417	1.21091	1.0274	1.09895	1.16	0.971269	1.03476	1.01091	0.935234	0.738648	0.844716	0.586674	0.535911	0.561787	0.542566	0.448098	0.527183	0.470409	0.426268	0.529957	0.589344	0.69133	0.835589	0.773164	0.839274	0.736752	0.922838	0.821383	0.837326	0.926629	0.884172	0.932293	0.940101	0.972996	0.957106	0.84925	0.77644	0.748076	0.79543	0.68384	0.675545	0.583314	0.533772	0.404919	0.44099	0.441474	0.611367	0.540737
122	1.3995	1.38454	1.34005	1.26721	1.1679	1.71575	1.89563	2.07713	1.65496	1.66844	1.48932	1.50649	1.3078	1.10893	0.930625	0.966627	0.977857	0.985532	0.989537	0.968422	0.922955	0.8545	0.764946	0.656624	0.532203	0.394587	-0.532894	-0.798022	-1.04917	-1.09053	-1.33253	-1.36303	-1.39772	-1.4357	-1.47604	-1.49623	-1.27927	-1.25815	-1.21684	-1.15631	-0.45005	-0.117271	0.0126718	0.348096	0.474577	0.583842	0.673024	0.956223	1.02016
123	-0.247043	-0.14178	-0.123237	-0.0510066	-0.0767654	-0.0551297	-0.0909195	-0.0855159	-0.185155	-0.23881	-0.251686	-0.322577	-0.299821	-0.27657	-0.345946	-0.314452	-0.384813	-0.410469	-0.484638	-0.507704	-0.630357	-0.648883	-0.808028	-0.857517	-0.901727	-0.946057	-0.943745	-0.94696	-0.851326	-0.750478	-0.748537	-0.751599	-0.759569	-0.819223	-0.873106	-0.816954	-0.749962	-0.677668	-0.605726	-0.633681	-0.563961	-0.496088	-0.477412	-0.357195	-0.333986	-0.314453	-0.304254	-0.303656	-0.312718
124	2.08272	2.40537	2.13655	2.05796	2.04075	2.30286	2.45047	2.36816	2.19228	2.06637	1.82831	1.73706	1.39883	1.39817	1.53128	1.39056	1.54055	1.1667	1.24866	1.21667	1.00358	1.03807	0.681945	0.771749	0.526796	0.743221	0.286893	0.170399	0.427531	0.820693	0.969571	0.737988	0.560156	0.360656	0.145987	0.201616	0.391804	0.309065	0.348002	0.189802	-0.294105	-0.27403	-0.530454	-0.545386	-0.833414	-0.73992	-1.01014	-1.12578	-0.976737
125	-0.0366747	0.0232399	-0.0463256	-0.0597447	-0.0742385	-0.0318323	-0.0598606	-0.21522	-0.171159	-0.29811	-0.308137	-0.322489	-0.276885	-0.35003	-0.541751	-0.602672	-0.603189	-0.613611	-0.499447	-0.497053	-0.555236	-0.494987	-0.616816	-0.17897	-0.147016	-0.176185	-0.27364	-0.261045	-0.260338	-0.374103	-0.366096	-0.306881	-0.119701	-0.232938	-0.167126	-0.171624	-0.182295	-0.00698288	-0.0161808	-0.0817486	-0.0757405	-0.0110365	-0.0731725	0.0446932	-0.37374	-0.414627	-0.340678	-0.280006	0.023271
126	1.33058	1.36734	1.34018	1.44783	1.41186	1.38045	1.28475	1.3921	1.35533	1.17804	1.17116	1.29509	1.3478	1.27185	1.30608	1.26261	1.21397	1.10252	1.02602	1.11478	1.02929	1.01571	0.864615	0.742512	0.685872	0.662615	0.53588	0.580999	0.635894	0.592599	0.64672	0.596191	0.549822	0.551178	0.495325	0.479522	0.673245	0.627708	0.649646	0.666175	0.716598	0.699257	0.678807	0.720003	0.746829	0.730563	0.711358	0.830718	0.818015
127	0.614951	0.530473	0.56415	0.56921	0.692178	0.529578	0.569872	0.519427	0.585745	0.625048	0.692162	0.6678	0.664935	0.656135	0.644654	0.572695	0.553601	0.419703	0.495209	0.453561	0.469248	0.371495	0.392732	0.35596	0.258291	0.130418	0.116103	0.0964919	0.0750614	0.027824	-0.011233	-0.0754743	-0.0211336	0.0358732	0.0681839	0.0758053	0.0830587	0.117281	0.214978	0.207839	0.263368	0.231198	0.315335	0.344028	0.402146	0.544057	0.592066	0.600792	0.692241
128	-0.509216	-0.724228	-0.325727	-0.334947	-0.730106	-0.707538	-0.506818	-0.714839	-0.505621	-0.487836	-0.466099	-0.462481	-0.042261	-0.227065	0.00436098	-0.391925	-0.394874	-0.439312	-0.67685	-0.672361	-0.251824	-0.458429	-0.0529463	-0.252324	-0.230631	-0.205639	-0.199501	-0.212382	-0.222448	-0.0122281	-0.190535	-0.171131	-0.171943	-0.14977	-0.322537	-0.29973	0.135623	0.35313	0.331238	-0.125285	-0.16813	-0.187874	-0.20575	-0.438731	-0.669054	-0.700638	-0.728412	-0.773275	-0.834101
129	1.41741	0.729277	0.778815	0.129225	0.213161	0.272971	0.306832	-0.0265042	-0.0106287	-0.0236839	-0.065327	0.243256	0.563946	0.520861	0.455522	0.0297596	0.340317	0.293503	0.230409	-0.527848	-0.546099	-1.25969	-1.2344	-1.22625	-1.23548	-0.884133	-0.889156	-0.910115	-0.946261	-0.996545	-1.05967	-1.13415	-1.18072	-1.16075	-1.11226	-0.696273	-0.631433	-0.919339	-0.844495	-0.408809	-0.331515	0.103171	0.176096	0.603188	1.04316	1.11684	0.822467	0.875784	1.27551
130	-0.101111	-0.169842	-0.124176	-0.0749385	-0.0260936	0.0909536	0.131125	0.2433	0.209886	0.252156	0.198072	0.405963	0.329349	0.368188	0.368836	0.471649	0.530898	0.61483	0.612537	0.600405	0.582502	0.490496	0.393517	0.326455	0.25946	0.265817	0.315777	0.375677	0.373452	0.450523	0.38546	0.323068	0.22857	0.284662	0.307551	0.365348	0.308618	0.434626	0.37654	0.378349	0.294941	0.275409	0.289696	0.296469	0.334723	0.302302	0.272565	0.104948	0.0556286
131	0.330498	0.390441	0.388388	0.318273	0.333216	0.32392	0.200678	0.255154	0.230851	0.155554	0.147566	0.103109	0.087462	-0.0405002	0.0174317	0.119283	0.0553141	-0.0236707	-0.121327	-0.150949	-0.196885	-0.271797	-0.40117	-0.455237	-0.379838	-0.421461	-0.370637	-0.280396	-0.24801	-0.208595	-0.246664	-0.294423	-0.27428	-0.288531	-0.209537	-0.20156	-0.272709	-0.335895	-0.301039	-0.202698	-0.107755	-0.0644834	0.0134053	0.049077	0.0876343	0.0602282	0.103389	0.058695	0.122393
132	-0.323724	-0.163418	-0.149495	-0.132159	-0.128522	-0.439182	-0.414315	-0.221373	-0.194549	0.149282	0.176013	0.0352603	0.210219	0.383794	0.389084	0.542909	0.545156	0.245529	0.260497	0.256101	0.0821953	0.0558291	0.0273986	0.347755	0.366829	0.534896	0.868692	0.734393	0.598407	0.943698	0.835616	1.05676	1.1054	1.14698	1.03017	1.38754	1.43431	1.31956	1.34247	1.50258	1.64999	1.61847	1.89256	1.8564	1.52746	1.52301	1.34283	1.17062	1.15665
133	-1.53831	-1.65734	-1.76346	-1.60603	-1.59039	-1.43777	-1.13466	-1.21231	-1.01585	-0.811962	-0.602154	-0.401994	-0.073355	-0.148112	-0.111185	-0.354608	-0.209139	-0.205639	-0.0789064	-0.107819	-0.152041	0.0965634	0.387488	0.553339	0.440261	0.578374	0.31133	0.0435866	-0.0996594	-0.25821	-0.417996	-0.439131	-0.181579	-0.301063	-0.294978	-0.177063	-0.0722503	-0.244836	-0.288999	-0.32936	-0.378914	-0.576263	-1.15782	-1.29952	-1.28063	-0.850135	-0.943704	-0.919792	-0.639187
134	0.294344	0.363206	0.353394	0.352373	0.29322	0.290401	0.251861	0.26043	0.185765	0.0959539	0.0354761	0.081555	0.0328525	0.0178713	-0.021186	-0.0898727	-0.112917	-0.130183	-0.131671	-0.153941	-0.147854	-0.0921143	-0.093726	-0.073597	-0.0891741	0.0356341	0.00320005	0.0770121	0.0533812	0.0511865	0.131381	0.122342	0.0534212	0.0405023	0.0818809	0.0738251	0.0596928	0.070715	0.0467778	0.0291199	0.0369522	0.0183841	-0.0524565	-0.0741258	-0.066938	-0.0815109	-0.100744	0.010023	0.0243682
135	0.00981898	0.0274622	-0.00636308	0.0583599	0.0164638	-0.00769632	0.0254893	-0.0427793	-0.0632572	-0.0870772	-0.0610101	-0.0272678	-0.00518215	-0.0760005	-0.0532464	-0.0786453	-0.0686355	-0.0433057	-0.119674	-0.108095	-0.0933342	-0.082833	-0.0672582	-0.0709076	-0.151067	-0.135674	-0.0833169	-0.132576	-0.0937941	-0.0180523	-0.0196034	-0.0613876	-0.0949383	-0.140432	-0.0545719	-0.0706576	-0.104536	-0.111797	-0.148954	-0.0781367	-0.0654641	-0.073937	-0.0807772	-0.12984	-0.0833224	-0.00312397	-0.0197538	-0.0364155	-0.0141785
136	-0.567328	-0.560824	-0.563781	-0.531798	-0.465174	-0.379081	-0.327828	-0.432856	-0.400461	-0.376282	-0.429437	-0.375676	-0.334209	-0.331162	-0.245492	-0.373175	-0.339849	-0.346506	-0.378031	-0.342845	-0.30383	-0.418928	-0.403085	-0.397799	-0.375223	-0.404388	-0.411013	-0.451257	-0.406257	-0.27435	-0.266071	-0.117125	-0.23174	-0.200529	-0.224932	-0.161845	-0.0785159	-0.103647	-0.0624152	0.0283159	-0.0065139	-0.112966	-0.119792	-0.22058	-0.176785	-0.148302	-0.192612	-0.184705	-0.159674
137	-0.126379	-0.0850252	-0.0957974	-0.139707	-0.0734091	-0.0294831	-0.0930961	-0.131472	-0.103549	-0.145188	-0.152094	-0.0937387	-0.0574849	-0.146503	-0.117494	-0.151653	-0.241596	-0.23252	-0.125438	-0.249953	-0.228849	-0.228376	-0.32837	-0.363237	-0.330548	-0.425845	-0.428627	-0.447097	-0.358817	-0.367998	-0.354518	-0.303702	-0.258943	-0.279577	-0.216501	-0.185081	-0.155308	-0.116115	-0.0911598	-0.177796	-0.0150748	-0.0583087	-0.1075	-0.0531092	-0.03714	-0.0634283	0.0759922	0.069717	0.065482
138	0.0626637	0.0799032	0.0575605	0.0879354	0.0790471	0.114529	0.143014	0.210222	0.233149	0.279103	0.313004	0.376956	0.281095	0.374405	0.353271	0.334253	0.373885	0.354564	0.302018	0.347498	0.374819	0.330912	0.323691	0.309203	0.346003	0.319981	0.234857	0.263897	0.245932	0.327304	0.342174	0.309675	0.201159	0.358031	0.261736	0.303244	0.229232	0.214202	0.225342	0.148086	0.160714	0.0923067	0.0577836	0.0880807	0.130177	0.133294	0.133615	0.166466	0.174724
139	-0.93989	-0.940865	-0.880746	-0.879204	-0.816485	-0.812305	-0.809988	-0.809573	-0.811078	-0.871234	-0.870375	-0.871568	-0.874815	-0.936812	-0.937833	-0.940865	-0.945821	-0.952556	-0.960879	-0.97056	-0.981343	-0.992952	-1.00511	-1.07427	-1.01754	-1.01126	-0.998828	-0.986805	-0.975467	-0.965099	-0.955972	-0.948335	-0.942405	-0.938351	-0.873276	-0.866996	-0.862906	-0.861083	-0.861552	-0.801265	-0.799891	-0.800695	-0.803642	-0.808666	-0.815669	-0.881264	-0.942405	-0.942405	-0.944282
140	-2.01742	-2.02246	-2.15687	-1.90338	-1.89841	-2.02266	-1.7591	-1.8638	-1.70072	-1.52259	-1.34362	-1.16487	-1.12004	-0.958254	-0.919152	-0.871183	-0.563567	-0.368809	-0.301594	0.00793044	0.0678727	0.115649	0.402154	0.422799	0.442275	0.725319	0.741047	0.489069	0.473069	0.1893	0.155391	0.120116	0.08438	0.0359518	-0.156508	-0.226262	-0.423617	-0.746992	-0.929733	-0.851187	-1.14668	-1.31138	-1.22511	-1.51024	-1.41027	-1.54793	-1.65791	-1.50185	-1.34549
141	-0.0314529	0.0202997	0.0118228	-0.00678887	0.00615824	0.0182073	0.011803	0.0232539	0.006315	-0.00379851	-0.02194	-0.0239828	-0.0299246	-0.0327137	-0.0650983	-0.0599357	-0.051546	-0.0561066	-0.0681407	-0.0821492	-0.0869545	-0.0838363	-0.132518	-0.0862051	-0.105322	-0.0978055	-0.147559	-0.128458	-0.149294	-0.147269	-0.102884	-0.105988	-0.119804	-0.125441	-0.125665	-0.0799215	-0.0691669	-0.0718099	-0.109889	-0.0630483	-0.0929015	-0.0495304	-0.0528708	-0.0539588	-0.0771591	-0.0623996	-0.100655	-0.0544284	-0.0624976
142	0.156904	0.0743762	0.0605212	0.061604	0.108581	0.134034	0.153373	0.204361	0.29063	0.272628	0.270891	0.30953	0.333728	0.338291	0.394037	0.406288	0.379828	0.417874	0.499996	0.488924	0.510369	0.481473	0.554058	0.609148	0.611515	0.630079	0.694811	0.659358	0.621804	0.638363	0.66207	0.728851	0.676946	0.690377	0.652177	0.61499	0.608248	0.598237	0.539635	0.470919	0.458834	0.414255	0.361949	0.269149	0.186867	0.163182	0.15849	0.122447	0.108834
143	-0.478581	-0.465191	-0.444113	-0.454861	-0.452774	-0.472814	-0.460527	-0.435802	-0.440891	-0.420048	-0.356327	-0.356423	-0.321763	-0.314898	-0.3398	-0.340576	-0.330376	-0.344032	-0.369038	-0.357373	-0.359666	-0.363353	-0.372957	-0.394319	-0.405658	-0.392387	-0.369498	-0.37703	-0.397181	-0.384543	-0.395701	-0.405046	-0.407407	-0.411433	-0.429699	-0.43132	-0.414963	-0.429914	-0.451125	-0.4417	-0.458128	-0.423336	-0.424711	-0.425347	-0.425862	-0.396618	-0.435593	-0.459254	-0.450561
144	0.202021	0.0777662	0.0373239	0.0149842	-0.0585975	-0.0592303	-0.0599349	-0.0131607	-0.0228111	0.0172812	-0.0130998	-0.175811	-0.174981	-0.176768	-0.0916087	-0.00336777	0.0515221	-0.0146109	-0.0613149	-0.0522951	-0.111998	-0.191441	-0.102784	-0.125445	-0.133331	-0.126262	-0.171553	-0.183115	-0.231858	-0.156734	-0.234944	-0.263538	-0.240419	-0.194509	-0.162127	-0.283833	-0.368024	-0.396652	-0.428366	-0.448695	-0.523395	-0.369348	-0.298633	-0.296521	-0.295415	-0.368335	-0.411149	-0.420068	-0.393076
145	-0.506713	-0.457206	-0.504388	-0.462553	-0.482031	-0.457007	-0.427104	-0.622781	-0.517087	-0.506547	-0.445787	-0.0890815	-0.109112	-0.0849185	0.0330455	-0.122244	0.120619	0.128175	0.320682	0.40599	0.383206	0.296801	0.246752	0.383575	0.47169	0.652018	0.543664	0.528408	0.51133	0.548075	0.588813	0.433038	0.386934	0.400184	0.301899	0.292682	0.23708	0.140131	0.142283	0.042778	0.18295	0.226849	0.405665	0.489066	0.387125	0.340824	0.304882	0.319132	0.328008
146	-0.0882134	-0.128226	-0.266552	-0.22188	-0.173546	-0.0852683	-0.0341425	-0.0607095	-0.125036	-0.0555181	-0.056899	-0.0524407	-0.00570019	0.039275	-0.0638962	-0.0301738	-0.07516	-0.132821	-0.158842	-0.258664	-0.534058	-0.527536	-0.563717	-0.638073	-0.599812	-0.652822	-0.767345	-0.811506	-0.788698	-0.800966	-0.738381	-0.732415	-0.713795	-0.752481	-0.607996	-0.533441	-0.456639	-0.418765	-0.395119	-0.375394	-0.144408	-0.0205256	-0.0406304	0.0727842	0.041744	0.0123319	-0.0485243	0.0234955	0.0163938
147	0.330924	0.317637	0.277801	0.293418	0.309256	0.335154	0.342413	0.227549	0.191672	0.233597	0.145067	0.192425	0.149466	0.221169	0.142785	0.0650379	0.0386282	0.0853077	0.0979248	0.135513	0.0812091	0.0457418	0.0652268	0.107214	0.0212342	0.0157112	-0.0947752	-0.171648	-0.0870984	-0.0480452	-0.0397893	0.00168549	-0.0487181	-0.111401	-0.127269	-0.0950327	-0.124221	-0.177411	-0.215995	-0.277286	-0.302253	-0.365548	-0.333348	-0.308932	-0.359464	-0.331793	-0.397939	-0.30592	-0.378201
148	0.725431	0.709642	0.591656	0.451303	0.597686	0.591319	0.292358	0.230904	0.101036	-0.095871	0.0198059	-0.150314	-0.164205	-0.163617	-0.298554	-0.356699	-0.55173	-0.514047	-0.489045	-0.398517	-0.46361	-0.313874	-0.24875	-0.117946	-0.0705937	-0.247889	-0.184033	-0.186185	-0.262101	-0.104271	0.145266	0.0365889	0.16009	0.207076	0.0264749	0.295144	0.333924	0.362677	0.380672	0.53731	0.461889	0.682791	0.67987	0.674151	0.665875	0.734181	0.721671	0.478803	0.534141
149	-0.417017	-0.489134	-0.303627	-0.109555	-0.363993	-0.346967	-0.446966	-0.214514	0.0172482	-0.147158	0.074227	0.306851	0.411609	0.3739	0.532429	0.67886	0.487245	0.428178	0.168765	0.165843	0.142399	0.237544	0.18906	0.205964	0.116274	0.301783	0.222834	0.00453696	-0.0202627	-0.162877	0.0963943	0.0303821	-0.28494	-0.337626	-0.058898	-0.024024	0.0849445	0.260245	0.369457	0.397927	0.407396	0.466876	0.389392	0.299773	0.136004	-0.0183564	-0.169852	-0.124094	-0.0951177
150	0.766644	0.543302	0.549389	0.850107	0.834817	0.813631	0.803304	0.885591	0.905665	1.01797	1.12411	0.913783	0.842562	0.910049	0.912497	0.841597	0.933377	0.877912	1.13114	1.30179	1.21061	1.11856	1.27848	1.51939	1.78427	1.75484	1.62565	1.64834	1.60208	1.39625	1.25803	1.26012	1.40245	1.52254	1.55622	1.61052	1.58856	1.16511	1.11497	0.828078	0.778159	0.868695	0.726377	0.442148	0.326564	-0.149434	0.00826532	0.31908	0.335121
151	0.776233	0.874135	0.810505	1.05093	1.09829	0.961256	1.11458	1.07065	1.2945	1.41815	1.35159	1.36203	1.16145	1.1369	1.1898	1.13278	1.06651	0.714769	0.545428	0.451149	0.0768569	0.099159	-0.0556194	-0.187671	-0.395355	-0.410362	-0.520077	-0.525844	-0.42758	-0.513105	-0.683601	-0.463457	-0.329544	-0.00480147	0.142893	0.10252	0.150578	0.29578	0.537009	0.575578	0.688412	1.09328	0.946337	0.881595	0.808876	0.81687	0.905374	0.985301	0.868578
152	-0.908016	-0.93642	-0.889223	-0.898892	-0.883298	-0.869846	-0.840241	-0.820359	-0.767666	-0.714282	-0.748696	-0.72352	-0.709062	-0.666083	-0.625346	-0.658684	-0.650697	-0.645738	-0.601301	-0.604142	-0.610044	-0.64627	-0.641104	-0.708481	-0.705091	-0.735663	-0.769375	-0.846908	-0.908497	-0.982694	-1.02654	-1.02753	-1.07052	-1.07911	-1.06828	-1.08207	-1.05042	-1.04642	-1.04125	-1.07919	-1.07367	-1.05228	-1.04412	-1.05094	-1.05925	-1.0403	-1.00789	-1.0062	-1.00783
153	0.843684	0.833218	0.308781	0.310882	0.291652	0.251502	0.0816472	0.0431201	-9.26182e-05	0.10368	0.218376	0.221342	0.372928	0.672915	0.600232	0.783601	0.714938	1.04996	1.25285	1.30814	0.844291	0.900173	1.20042	1.36077	1.50407	1.63032	1.73997	1.71052	1.80314	1.75871	1.45502	1.55027	1.5385	1.40629	1.01654	1.01253	0.860082	0.696374	0.398623	0.6385	0.62246	0.584054	0.661295	0.622701	0.7432	0.61246	0.750977	0.638206	0.657125
154	0.268741	0.555012	0.729077	0.601994	0.880825	0.564894	0.740499	0.617725	0.597748	0.670566	0.351789	0.231925	-0.194897	0.0940335	0.0870715	0.0901255	0.0926664	-0.0107278	0.307058	0.234229	0.466111	0.686052	0.798913	0.519667	0.638181	0.257691	0.789953	0.726909	0.658034	0.88822	0.710591	1.03122	1.45992	1.46952	1.2707	1.16895	1.16416	1.25636	1.23496	0.920995	1.01031	1.00764	0.902601	1.00101	0.997383	1.18717	1.27568	0.968079	1.18147
155	0.166613	0.158037	0.436132	0.476198	0.498588	0.779015	0.792678	0.539251	0.542888	0.52727	0.243978	0.217766	0.200512	0.192599	0.442903	0.454903	0.47715	0.48186	0.745192	1.01888	0.778241	1.07187	1.09836	0.884352	0.952941	1.27485	1.0755	1.12637	1.15011	1.6984	1.99801	2.02106	2.01575	1.73364	1.69957	1.66567	1.38404	1.35208	1.57056	1.81968	1.5754	1.58299	1.31762	1.30378	1.01701	0.98222	0.675426	0.622038	0.547157
156	0.283649	0.311334	0.338121	0.336665	0.221728	0.251846	0.242827	0.250836	0.370079	0.332736	0.429306	0.47098	0.481893	0.372026	0.430256	0.513545	0.440895	0.48462	0.491003	0.47359	0.480836	0.527805	0.544457	0.562715	0.521666	0.561253	0.568978	0.55106	0.562352	0.484238	0.494786	0.451028	0.410763	0.380019	0.45625	0.457164	0.372427	0.36053	0.363921	0.302198	0.269791	0.21506	0.171678	0.0988349	0.040937	0.0850237	0.0869175	0.00281716	-0.0666163
157	0.0652477	0.148695	0.0950581	0.137338	0.0903381	0.129963	0.256419	0.118335	0.119627	0.122459	0.0364707	0.0753862	0.111017	0.20531	0.21571	-0.0480981	-0.00199112	-0.011907	0.0221229	0.0623454	0.113689	0.119145	0.0644494	-0.0882739	-0.200983	-0.130742	-0.195426	-0.351846	-0.371533	-0.43934	-0.459718	-0.432141	-0.360827	-0.416337	-0.641232	-0.588961	-0.497188	-0.503664	-0.418214	-0.554394	-0.641521	-0.860452	-0.622307	-0.56396	-0.324406	-0.217345	-0.285789	-0.264125	-0.0625326
158	0.378792	0.291518	0.299195	0.296826	0.144608	0.03238	0.000400095	-0.140422	-0.269401	-0.300875	-0.438742	-0.582163	-0.530297	-0.471726	-0.789949	-0.860141	-0.736659	-0.748503	-0.745583	-0.732947	-0.670954	-0.839699	-0.955325	-0.734041	-0.745814	-0.522058	-0.492867	-0.429137	-0.4261	-0.518861	-0.372955	-0.327857	-0.293497	-0.399405	-0.450642	-0.367154	-0.333366	-0.438828	-0.493622	-0.592539	-0.495873	-0.5881	-0.64457	-0.520314	-0.724284	-0.687021	-0.63801	-0.677058	-0.629476
159	0.385543	0.4318	0.368064	0.247827	0.140573	0.195613	0.348985	0.2969	0.295311	0.301587	0.251686	0.193562	0.127327	0.106574	-0.0655703	0.0164597	0.102597	0.0813941	-0.24398	-0.361464	-0.377401	-0.398003	-0.476048	-0.509586	-0.497809	-0.631765	-0.708167	-0.721148	-0.723692	-0.82764	-0.819762	-0.758837	-0.804973	-0.702396	-0.696402	-0.691182	-0.788252	-0.822645	-0.698814	-0.52378	-0.399188	-0.373426	-0.244415	-0.220605	-0.259865	-0.202631	-0.246412	-0.247492	-0.403256
160	-0.35484	-0.250888	-0.302203	-0.29748	-0.242308	-0.440464	-0.258173	-0.172995	-0.142236	0.14785	0.127544	0.153929	0.231793	0.409386	0.480305	0.655547	0.620312	0.487898	0.506991	0.406057	0.347493	0.32597	0.135949	0.249764	0.0505233	-0.00533894	-0.0140316	-0.055406	-0.18796	-0.275355	-0.457755	-0.371394	-0.492813	-0.56151	-0.566443	-0.664822	-0.699748	-0.67713	-0.705939	-0.580741	-0.459134	-0.390205	-0.32545	-0.216278	-0.366354	-0.315105	-0.328135	-0.502829	-0.725157
161	0.24803	0.265048	0.239137	0.245952	0.243182	0.235683	0.229032	0.191375	0.191829	0.141025	0.163301	0.0996137	0.10414	0.059828	0.0542799	0.0294274	0.0153028	0.0211167	0.00855192	-0.0406328	-0.0743045	-0.0636022	-0.0580564	-0.0908868	-0.156856	-0.181367	-0.214305	-0.167087	-0.166858	-0.124696	-0.124121	-0.152279	-0.113459	-0.151652	-0.116366	-0.133922	-0.145433	-0.147168	-0.158283	-0.185802	-0.153133	-0.142484	-0.136856	-0.10366	-0.143522	-0.10974	-0.050098	-0.0435549	-0.0820524
162	1.50111	1.49441	1.25631	1.32774	1.09493	1.17943	1.18534	1.03171	0.952564	0.93984	1.1554	1.14759	1.13489	1.10966	1.08062	0.983805	0.965014	0.863154	0.694732	0.686019	0.368727	0.356561	0.496333	0.562389	0.474373	0.458703	0.208874	0.185517	0.0742427	-0.0515119	0.132293	-0.0434925	-0.126134	-0.131589	-0.22118	-0.152425	-0.304687	-0.387324	-0.481065	-0.496857	-0.587834	-0.454885	-0.477014	-0.645679	-0.807225	-0.735418	-0.656146	-0.577314	-0.418025
163	-0.270121	-0.302289	-0.284446	-0.357638	-0.347083	-0.306401	-0.207974	-0.249713	-0.350053	-0.454576	-0.322418	-0.434418	-0.396781	-0.441281	-0.396892	-0.375281	-0.325824	-0.251998	-0.265446	-0.282365	-0.276003	-0.186383	-0.184917	-0.16033	-0.0794166	-0.053239	-0.0786929	-0.15885	-0.242756	-0.165102	-0.0940541	-0.215735	-0.157202	-0.0627719	-0.109948	-0.103509	-0.0617009	0.0723451	0.00661144	-0.0398758	-0.0403849	-0.019043	-0.144148	-0.0998512	-0.114389	-0.154365	-0.219509	-0.165275	-0.19891
164	0.372774	0.466842	0.573096	0.52449	0.394071	0.33796	0.531075	0.436156	0.25661	0.00142221	0.0775609	0.217032	0.245088	-0.095917	-0.424958	-0.296314	-0.0786567	-0.214708	-0.258961	-0.460329	-0.466642	-0.462915	-0.440134	-0.297195	-0.488936	-0.434077	-0.124817	-0.163843	0.0492867	-0.00461687	0.108642	0.203482	0.113202	0.0970419	0.516445	0.317132	0.203075	0.193275	0.463926	0.478376	0.495571	0.607657	0.638219	0.58643	0.645543	0.703106	0.90592	0.660841	0.670546
165	-0.522507	-0.517301	-0.451442	-0.437025	-0.418474	-0.396252	-0.376481	-0.359674	-0.346277	-0.336658	-0.331087	-0.273791	-0.271097	-0.272687	-0.278489	-0.288326	-0.301926	-0.318934	-0.389281	-0.406314	-0.369618	-0.435392	-0.497114	-0.498722	-0.496106	-0.545257	-0.540042	-0.536517	-0.534778	-0.534881	-0.536846	-0.540648	-0.596578	-0.59835	-0.601842	-0.606953	-0.61354	-0.621419	-0.63038	-0.640191	-0.650612	-0.711757	-0.717214	-0.722788	-0.778717	-0.778717	-0.778717	-0.778717	-0.778717
166	0.887196	0.883269	0.877051	0.984998	0.741002	0.721083	0.913254	0.839764	0.976741	0.896443	1.01425	1.06931	1.11161	1.09159	1.00975	0.922207	0.935133	0.783255	0.595011	0.581746	0.516483	0.499414	0.586455	0.517451	0.292722	0.33392	0.325144	0.327546	0.39099	0.354429	0.478163	0.495629	0.461869	0.476235	0.432965	0.653463	0.721659	0.792588	0.860367	0.713897	0.724349	0.841517	0.848917	0.857296	0.866471	0.970602	0.853647	0.837439	0.772511
167	0.533377	0.317065	0.450389	0.583815	0.488143	0.620256	0.546086	0.722045	0.665219	0.940123	1.10034	1.37375	1.29005	1.53478	1.78261	1.80451	1.84071	2.01076	2.06074	2.09787	2.35003	2.02205	2.38945	2.29601	2.1867	2.53083	2.29317	2.16007	1.90306	2.20896	2.0555	1.90116	1.74684	1.68986	1.74358	1.47596	1.56207	1.43674	1.32896	1.21449	1.08122	0.82097	1.01207	0.523551	0.848735	0.832479	0.475237	0.571846	0.424576
168	-0.813879	-0.812642	-0.893798	-0.93446	-0.84779	-0.899005	-0.844517	-0.788547	-0.795039	-0.781625	-0.668014	-0.613461	-0.582152	-0.491602	-0.477714	-0.36263	-0.369285	-0.39624	-0.386616	-0.397971	-0.38817	-0.423195	-0.380215	-0.301649	-0.373969	-0.469724	-0.446536	-0.503318	-0.539994	-0.517964	-0.578812	-0.55454	-0.474438	-0.46982	-0.544996	-0.619599	-0.54758	-0.464955	-0.378538	-0.31221	-0.285666	-0.216859	-0.129767	-0.230706	-0.238225	-0.173884	-0.201038	-0.300468	-0.389116
169	0.418015	0.388535	0.33146	0.396258	0.578312	0.415033	0.284457	0.394926	0.437674	0.427575	0.596875	0.597972	0.573076	0.574081	0.526904	0.286578	0.166005	0.0517477	0.201387	0.169967	0.0727866	-0.0541235	-0.13552	-0.258158	-0.303567	-0.374364	-0.182516	-0.225376	-0.372725	-0.162961	-0.0621828	-0.145874	-0.00809986	0.0822717	0.0972974	0.107704	0.223774	0.109899	0.140969	0.143315	0.160243	0.100636	0.0667862	0.141484	0.166977	0.108077	0.166553	0.038914	0.0531449
170	1.62124	1.77672	1.7795	1.92329	2.22379	2.24835	2.29021	2.17853	2.19065	2.18703	2.0284	1.86924	1.70951	1.99756	2.14645	2.14099	1.98145	1.66807	1.78852	1.60168	2.00497	1.82492	1.49505	1.44874	1.40861	1.09716	1.10184	0.974294	1.1315	1.43433	1.45009	1.45684	1.29987	1.42742	0.974179	1.43921	1.33843	1.67561	1.8627	1.74441	1.75274	1.62448	1.65266	1.65127	1.62028	1.43656	1.39446	1.04665	0.98156
171	-0.402014	-0.417748	-0.418237	-0.373873	-0.408135	-0.428062	-0.415863	-0.395792	-0.461345	-0.407953	-0.423722	-0.389782	-0.365851	-0.325308	-0.39711	-0.33351	-0.363453	-0.316126	-0.40168	-0.339428	-0.315797	-0.308932	-0.299938	-0.269935	-0.270395	-0.258724	-0.263905	-0.290689	-0.246856	-0.198103	-0.246208	-0.18246	-0.196158	-0.190982	-0.19013	-0.122179	-0.155817	-0.12678	-0.169498	-0.0960751	-0.100015	-0.0950078	-0.13074	-0.139181	-0.125597	-0.153768	-0.148454	-0.178108	-0.199972
172	0.34792	0.320858	0.438784	0.440299	0.474103	0.416356	0.439875	0.520909	0.512683	0.447985	0.314835	0.285695	0.202564	0.193207	0.150168	0.172245	0.166589	0.0669807	0.0436254	0.0883767	0.120837	0.104061	0.0951977	-0.0270954	-0.0537959	-0.124489	-0.124341	-0.178561	-0.250853	-0.283325	-0.173517	-0.143396	-0.114665	-0.118807	-0.133087	-0.0889794	-0.0795641	-0.0471717	0.00678705	0.0097869	-0.0202123	0.0119029	0.00945018	0.0144483	0.06297	0.0645362	0.0866862	0.108962	0.144684
173	-0.236173	-0.178533	-0.136405	-0.123402	-0.125764	-0.070392	-0.107855	-0.0815773	0.00365955	0.0456964	0.0579579	0.0720824	0.0572838	0.0968745	0.102338	0.0871909	0.0452528	0.0950979	0.159053	0.164042	0.193712	0.232912	0.213326	0.19442	0.174776	0.212322	0.14896	0.101891	0.06809	0.0506377	0.096728	0.0861561	0.0599354	0.0743086	0.0410623	0.0318056	0.0315412	0.0938364	0.0637697	0.00681539	0.023342	0.0098564	-0.0504131	-0.0235923	-0.0085373	-0.00828156	-0.0365319	0.00861835	0.040442
174	1.23891	1.06216	0.751644	1.18649	0.934114	1.01913	1.07245	0.762174	1.1507	1.17331	1.17801	1.34813	1.15212	1.28766	1.40752	0.999695	1.11114	1.02828	0.771395	0.874179	0.494378	0.879695	0.929182	0.806833	0.529425	0.773697	0.822693	1.20713	1.22927	0.888422	1.24787	1.07855	1.62757	1.84934	2.07349	1.95069	2.34202	2.20123	2.3896	2.39311	2.21139	1.8441	1.30923	1.65199	1.46035	1.78034	1.93441	1.90526	1.69392
175	-0.726191	-0.666385	-0.699301	-0.84782	-0.80513	-0.820806	-0.8785	-0.984499	-0.97796	-0.961638	-1.06899	-1.13246	-1.12675	-1.03901	-1.03367	-1.00309	-0.924299	-0.935292	-0.92493	-1.01308	-1.03529	-0.932335	-0.921288	-0.947288	-0.741125	-0.754841	-0.793227	-0.640342	-0.574674	-0.596273	-0.525719	-0.478169	-0.511003	-0.580644	-0.567328	-0.594558	-0.598294	-0.632082	-0.621843	-0.553341	-0.52979	-0.48739	-0.475725	-0.540424	-0.473653	-0.46116	-0.365122	-0.33425	-0.344072
176	-0.316608	-0.398134	-0.375236	-0.372954	-0.3694	-0.366824	-0.301666	-0.235325	-0.248979	-0.200234	-0.146274	-0.0851713	-0.105062	-0.0420073	-0.065369	-0.00677694	0.0697823	0.102601	0.111142	0.117117	0.183976	0.125247	0.190834	0.255744	0.23668	0.300311	0.321685	0.322753	0.305669	0.265939	0.328458	0.293617	0.26209	0.290633	0.295733	0.294827	0.312042	0.266319	0.260809	0.295663	0.309692	0.283365	0.25412	0.222144	0.19422	0.188051	0.118245	0.112101	0.108333
177	0.250024	0.169906	0.106059	0.0176596	0.0392554	0.134835	0.126636	0.051791	0.15513	0.162673	0.129531	0.104882	0.234059	0.167606	0.204551	0.0723904	0.113462	0.105701	0.145348	0.0319619	0.140206	0.0797179	0.0953606	0.14627	0.230211	0.148008	0.0329526	0.137167	0.177212	0.0725032	0.148251	0.174933	0.162091	0.0388167	0.131669	0.186081	0.196162	0.145177	0.100475	0.0802387	0.145898	0.115024	0.144905	0.206638	0.195694	0.118021	0.169251	0.215978	0.124839
178	-1.22217	-1.202	-0.860209	-0.510259	-0.46585	-0.415245	-0.641454	-0.583234	-0.55497	-0.839229	-0.842296	-0.877053	-0.629892	-0.66264	-0.69265	-0.75012	-0.802341	-1.12957	-1.16782	-0.916006	-0.967207	-1.00743	-1.00473	-1.27216	-1.52921	-1.18278	-1.11004	-1.03103	-0.978738	-0.954394	-0.332909	0.00953962	0.0411302	-0.23888	-0.205605	-0.172704	0.453582	0.515286	0.887281	1.25539	1.02377	1.37953	1.44523	1.53203	1.60661	1.94881	1.68152	1.3981	1.69234
179	0.378558	0.375922	0.418157	0.425037	0.408983	0.366596	0.389746	0.303811	0.247369	0.313966	0.366746	0.340698	0.344523	0.395067	0.380571	0.32122	0.329004	0.299493	0.342899	0.384819	0.341657	0.313513	0.326997	0.26595	0.288152	0.312474	0.3005	0.297423	0.335092	0.350994	0.27516	0.243964	0.330247	0.298548	0.241604	0.263827	0.271679	0.265157	0.234186	0.218794	0.288262	0.216101	0.356355	0.387353	0.306463	0.359932	0.41481	0.437562	0.453935
180	-0.169316	-0.196175	-0.174571	-0.211625	-0.240895	-0.210811	-0.358193	-0.242885	-0.207503	-0.185585	-0.233655	-0.158727	-0.107835	-0.0647329	-0.0327723	-0.0659289	-0.147022	-0.0509525	-0.0445369	-0.049779	-0.0369575	-0.145276	-0.0829403	-0.0593057	0.00359012	0.0746034	0.110023	0.127101	-0.006294	0.00862404	0.0223548	0.0406229	0.0646724	-0.0191232	-0.126759	-0.115587	-0.102616	-0.110585	-0.150769	-0.122977	-0.15001	-0.170779	-0.0942434	-0.186808	-0.27829	-0.262932	-0.262492	-0.234453	-0.195005
181	0.115746	0.239138	0.371522	0.383148	0.343081	0.294538	0.246264	0.367061	0.363022	0.273176	0.257642	-0.0034113	0.0263922	-0.0722074	-0.134544	0.00853525	-0.174299	-0.23716	-0.261696	-0.247268	-0.314282	-0.124785	-0.296707	-0.544552	-0.457645	-0.412324	-0.412985	-0.412123	-0.396902	-0.372007	-0.307685	-0.334158	-0.330693	-0.288781	-0.160858	-0.11557	-0.274083	-0.186824	-0.104667	-0.105392	-0.106798	-0.195366	-0.319206	-0.231891	-0.0674721	-0.106938	-0.0605437	-0.0580948	-0.056412
182	-0.272716	-0.278259	-0.192531	-0.327079	-0.349916	-0.358121	-0.398427	-0.4086	-0.34476	-0.343935	-0.298496	-0.290447	-0.274668	-0.233065	-0.110832	-0.0224841	0.0213461	-0.00014776	0.105065	0.140174	0.193182	0.335327	0.373194	0.391743	0.43915	0.493335	0.544145	0.457507	0.536974	0.534886	0.517073	0.374975	0.360303	0.330904	0.339045	0.234098	0.121837	0.0712563	0.0961665	0.0931606	0.0224287	-0.0169389	0.0607066	0.0979349	0.00587763	0.00734147	-0.0251362	-0.0715025	0.0207201
183	0.590347	0.526093	0.610161	0.694081	0.546072	0.460827	0.458478	0.52103	0.52027	0.562041	0.452839	0.487548	0.389515	0.37505	0.336448	0.294362	0.226747	0.158878	0.0777533	-0.0229998	0.0415505	0.0491008	0.0180617	0.0567249	0.0234091	-0.0100191	-0.0347602	-0.0193404	-0.015508	-0.0706723	-0.104096	-0.0530354	-0.00319486	-0.0424756	-0.0449186	-0.0937566	-0.0605549	-0.0508226	-0.0642281	-0.253493	-0.217631	-0.336396	-0.381819	-0.310586	-0.491406	-0.606763	-0.397651	-0.291399	-0.375619
184	-0.102908	-0.128963	-0.108942	-0.12382	-0.161882	-0.150226	-0.152791	-0.151788	-0.207041	-0.250036	-0.242554	-0.255348	-0.253725	-0.256258	-0.306397	-0.326554	-0.320338	-0.33501	-0.315507	-0.339414	-0.287508	-0.289489	-0.253957	-0.266927	-0.242386	-0.185808	-0.209927	-0.244024	-0.211373	-0.165482	-0.144724	-0.16262	-0.156318	-0.134941	-0.176607	-0.13715	-0.121309	-0.169007	-0.148776	-0.176223	-0.205213	-0.205339	-0.175234	-0.191671	-0.174566	-0.248565	-0.292476	-0.315342	-0.335842
185	-1.72768	-1.59632	-1.6451	-1.66634	-1.63282	-1.59935	-1.43754	-1.53292	-1.36083	-1.33711	-1.30918	-1.12455	-1.09546	-1.00938	-0.976451	-0.915472	-0.802664	-0.780927	-0.686797	-0.67103	-0.684794	-0.575272	-0.678806	-0.57715	-0.47518	-0.476579	-0.400778	-0.425341	-0.372551	-0.447457	-0.412368	-0.431528	-0.4505	-0.524217	-0.576358	-0.445727	-0.575185	-0.579314	-0.48533	-0.547167	-0.529443	-0.48654	-0.549364	-0.485244	-0.605477	-0.7239	-0.791099	-0.940793	-1.01414
186	-0.542099	-0.480035	-0.511881	-0.549569	-0.447664	-0.523534	-0.559614	-0.591186	-0.495698	-0.432698	-0.439865	-0.334047	-0.250323	-0.194037	-0.133062	-0.120801	-0.151902	-0.219861	-0.217919	-0.167598	-0.237506	-0.138917	-0.198388	-0.259591	-0.20894	-0.248396	-0.107702	-0.0809965	-0.0277455	-0.0495755	-0.102387	-0.139357	-0.176392	-0.244113	-0.260891	-0.28151	-0.257697	-0.265628	-0.21303	-0.152011	-0.284439	-0.263821	-0.289367	-0.187141	-0.134963	-0.15956	-0.199454	-0.261418	-0.253312
187	-1.47445	-1.39236	-1.23621	-1.2435	-1.10228	-1.20551	-1.30658	-1.33114	-1.21288	-1.47571	-1.16805	-1.30637	-1.28432	-1.56994	-1.38516	-1.28816	-1.26305	-1.22846	-1.0457	-1.10883	-0.950838	-0.957091	-1.20131	-1.2161	-1.06678	-1.14659	-1.16018	-0.93501	-0.937976	-0.947476	-0.873131	-0.928114	-0.965402	-0.690717	-0.490224	-0.446831	-0.569816	-0.458486	-0.499134	-0.389354	-0.121692	-0.172287	-0.0743766	-0.0742598	-0.262073	-0.374962	-0.412193	-0.471178	-0.763814
188	-0.166319	-0.234255	-0.257355	-0.228572	-0.204469	-0.247547	-0.204003	-0.208059	-0.221849	-0.218329	-0.261119	-0.284938	-0.341549	-0.347816	-0.389409	-0.379364	-0.349359	-0.396323	-0.359892	-0.363446	-0.392306	-0.391923	-0.370906	-0.368074	-0.404983	-0.473035	-0.440101	-0.483099	-0.463383	-0.494233	-0.476939	-0.491353	-0.494843	-0.443607	-0.448064	-0.45251	-0.49945	-0.509487	-0.486841	-0.534483	-0.518089	-0.457103	-0.484309	-0.43806	-0.453978	-0.392034	-0.341445	-0.338549	-0.29832
189	-0.375461	-0.371542	-0.280094	-0.293883	-0.348843	-0.323357	-0.301683	-0.281613	-0.349506	-0.336988	-0.254992	-0.291689	-0.283293	-0.274273	-0.289171	-0.241752	-0.238408	-0.219387	-0.266608	-0.335727	-0.326992	-0.450585	-0.55561	-0.639491	-0.615415	-0.611335	-0.675455	-0.74299	-0.744676	-0.702045	-0.742985	-0.924668	-0.777366	-0.763911	-0.700723	-0.654704	-0.646395	-0.592381	-0.427029	-0.339468	-0.208889	-0.0341046	0.163928	0.206984	0.282315	0.313766	0.364783	0.403681	0.472126
190	-0.519164	-0.187584	-0.2992	-0.152827	-0.187393	-0.154033	-0.24923	-0.224283	0.0483573	0.123201	0.0674569	-0.119201	-0.248215	-0.258966	0.0445011	-0.0454135	-0.210962	-0.248982	-0.414919	-0.31667	-0.405367	-0.370043	-0.776752	-0.39748	-0.648551	-0.639715	-0.695044	-0.558455	-0.418988	-0.59395	-0.503763	-0.40537	-0.380377	-0.240433	-0.100463	-0.338503	-0.192817	-0.12243	-0.120709	-0.0595134	-0.255853	-0.129611	-0.132629	-0.082594	-0.417713	-0.233898	-0.380772	-0.412691	-0.646051
191	-0.486411	-0.475302	-0.493039	-0.471382	-0.519511	-0.516589	-0.567454	-0.588141	-0.579896	-0.595102	-0.582562	-0.543619	-0.546324	-0.562218	-0.561467	-0.586704	-0.60822	-0.573653	-0.608116	-0.605304	-0.603652	-0.589012	-0.562806	-0.591719	-0.608975	-0.573304	-0.579662	-0.600903	-0.622655	-0.629124	-0.645724	-0.634042	-0.689156	-0.663418	-0.677479	-0.661781	-0.63056	-0.652045	-0.645453	-0.640746	-0.598277	-0.623152	-0.579148	-0.615405	-0.571601	-0.555689	-0.580494	-0.579351	-0.552288
192	0.810502	0.661288	0.656978	0.869023	0.997128	0.756875	0.758146	0.985231	0.987028	0.842694	0.852834	0.858824	0.93962	0.881218	0.82565	1.14454	1.08543	0.806183	0.899919	0.97045	1.26339	1.11405	1.3459	1.34938	1.27493	1.28079	1.20844	1.12897	1.0502	1.13041	1.05287	1.03927	1.01865	0.99934	0.831365	0.879333	0.629224	0.683279	0.733371	0.701087	0.816861	0.574764	0.648062	0.506318	0.600538	0.859068	0.750831	0.781567	0.720847
193	0.0728819	0.0736637	0.110085	0.151809	0.202475	0.257968	0.279951	0.0897907	0.220821	0.343015	0.278063	0.317404	0.207167	0.303438	0.428551	0.344382	0.456517	0.390054	0.542651	0.561955	0.618091	0.559123	0.490695	0.488281	0.415373	0.268013	0.2241	0.177647	0.193314	0.165586	0.064876	0.0662052	-0.0832608	0.0152446	-0.065087	-0.137588	-0.197653	-0.199336	-0.0781666	-0.235921	-0.237705	-0.273813	-0.208822	-0.191204	-0.179832	-0.0917603	0.10679	0.123901	0.137292
194	-0.157582	-0.533374	-0.49468	-0.384114	-0.427622	-0.376391	-0.556903	-0.504169	-0.377942	-0.0959658	0.015988	-0.0509659	0.102974	0.49481	0.408435	0.469213	0.46092	0.55044	0.495943	0.51356	0.59449	0.380043	0.419407	0.361653	0.364473	0.360981	0.276191	0.418613	0.47214	0.362523	0.173825	0.306767	0.270556	0.224479	-0.0388747	-0.0606579	-0.17371	-0.277474	-0.279909	-0.347638	-0.264202	-0.346347	-0.335818	-0.399509	-0.071029	-0.0587564	-0.0462266	0.0495961	-0.0133123
195	-0.205602	-0.151359	-0.16212	-0.154944	-0.160242	-0.160298	-0.188033	-0.216806	-0.215513	-0.239143	-0.269851	-0.28407	-0.28605	-0.279399	-0.264584	-0.296586	-0.246803	-0.256426	-0.260271	-0.200777	-0.223058	-0.217126	-0.235732	-0.215117	-0.20616	-0.210352	-0.160138	-0.12342	-0.125638	-0.12381	-0.136961	-0.111229	-0.105378	-0.111653	-0.14701	-0.157517	-0.169034	-0.215649	-0.176332	-0.178901	-0.246098	-0.21582	-0.1482	-0.170493	-0.167493	-0.112683	-0.111297	-0.146419	-0.145443
196	1.15969	1.21946	1.27866	1.15137	1.19322	1.16565	1.05574	1.00701	1.01818	1.00084	0.87474	0.804862	0.748872	0.680953	0.677324	0.626522	0.565202	0.538149	0.506155	0.479425	0.428555	0.371755	0.343746	0.293671	0.292374	0.2905	0.355592	0.341156	0.289986	0.154369	0.0150561	0.175171	0.244948	0.255992	0.256222	0.276959	0.400448	0.391055	0.429406	0.480409	0.489214	0.499641	0.562088	0.539466	0.533494	0.571862	0.527622	0.450044	0.526784
197	0.301981	0.373877	0.403359	0.388953	0.462182	0.383562	0.374606	0.362733	0.365578	0.399316	0.490473	0.49857	0.591967	0.674472	0.617289	0.700903	0.700362	0.641914	0.709936	0.678006	0.665572	0.74644	0.688636	0.671016	0.633071	0.580911	0.730577	0.681853	0.622697	0.557906	0.536712	0.463501	0.493808	0.431339	0.375214	0.359408	0.329237	0.345301	0.373598	0.273721	0.313158	0.407757	0.307873	0.292835	0.303535	0.280946	0.256264	0.155748	0.170079
198	0.492168	0.47067	0.410047	0.427805	0.352512	0.34592	0.194275	0.205743	0.174394	0.0620001	0.0172918	-0.0689051	-0.141929	-0.216333	-0.254605	-0.313564	-0.363378	-0.476481	-0.515606	-0.624758	-0.709253	-0.734241	-0.70153	-0.759344	-0.830676	-0.751938	-0.723545	-0.711032	-0.699258	-0.667312	-0.621229	-0.615128	-0.535509	-0.530771	-0.489314	-0.424733	-0.394987	-0.471619	-0.343014	-0.325395	-0.255422	-0.185418	-0.152285	-0.175625	-0.11132	-0.105968	-0.159732	-0.157177	-0.0791143
199	-0.161944	-0.234011	-0.1854	-0.173001	-0.157249	-0.12732	-0.108632	-0.227803	-0.244589	-0.264466	-0.254484	-0.237269	-0.211783	-0.201434	-0.181579	-0.27945	-0.264764	-0.286746	-0.31321	-0.363369	-0.373777	-0.43195	-0.451669	-0.530543	-0.53169	-0.551051	-0.578383	-0.598397	-0.573836	-0.568566	-0.529171	-0.56759	-0.59598	-0.620204	-0.657182	-0.641263	-0.640113	-0.641295	-0.603657	-0.566951	-0.527893	-0.495037	-0.444082	-0.392928	-0.344302	-0.373472	-0.343247	-0.289369	-0.252625
200	-0.376579	-0.417226	-0.485009	-0.456945	-0.40364	-0.443676	-0.458362	-0.470748	-0.399781	-0.381063	-0.362861	-0.172612	-0.145786	-0.18047	-0.195629	-0.253942	-0.29517	-0.417313	-0.445471	-0.51907	-0.435774	-0.407565	-0.398596	-0.275121	-0.411536	-0.507528	-0.5836	-0.579027	-0.591378	-0.678746	-0.720255	-0.680515	-0.797016	-0.751238	-0.701609	-0.669124	-0.639403	-0.612615	-0.445142	-0.499458	-0.504905	-0.632279	-0.717041	-0.638394	-0.650432	-0.519988	-0.449204	-0.338229	-0.385097
201	0.0145262	0.0321491	0.0332837	0.0586426	0.0768872	0.0544251	0.078118	0.101698	0.0590973	0.0839938	0.0421332	0.0732475	0.0419763	0.0423853	0.0596041	0.076023	0.0916568	0.0531572	0.0452838	0.043326	0.0490015	0.0431627	0.0413291	0.0672207	0.0295266	0.0102151	0.0499558	0.0430572	0.048311	0.0711244	0.0454207	0.0669021	0.0513648	0.0675664	0.0511194	0.0350302	0.0236951	-0.0318458	0.0252825	0.00926345	-0.0291297	-0.00664867	0.0136485	-0.0302508	-0.0420032	0.00483771	0.00741166	-0.0310315	-0.0550337
202	-0.154804	-0.265309	-0.367071	-0.294557	-0.388653	-0.373415	-0.310356	-0.304466	-0.353038	-0.325308	-0.416263	-0.430808	-0.388987	-0.345669	-0.358628	-0.366373	-0.319127	-0.303877	-0.425093	-0.438175	-0.584498	-0.666202	-0.697955	-0.705945	-0.765728	-0.688056	-0.72299	-0.558945	-0.664231	-0.634397	-0.635299	-0.527178	-0.589256	-0.707982	-0.624364	-0.643991	-0.688524	-0.618607	-0.629533	-0.558712	-0.461728	-0.242794	-0.123431	0.137283	0.268008	0.375429	0.484545	0.56496	0.478527
203	-0.415209	-0.452216	-0.375414	-0.323944	-0.407141	-0.377697	-0.315215	-0.224062	-0.318872	-0.167986	-0.271278	-0.234436	-0.305478	-0.315325	-0.293792	-0.311843	-0.305069	-0.336621	-0.544782	-0.609607	-0.748369	-0.742498	-0.621333	-0.699867	-0.654811	-0.674147	-0.694355	-0.640709	-0.618854	-0.56544	-0.619974	-0.531249	-0.551428	-0.463031	-0.379111	-0.401371	-0.278378	-0.190697	-0.134815	-0.122309	-0.123339	-0.10032	-0.116899	-0.232949	-0.271827	-0.304933	-0.227136	-0.151179	-0.25741
204	-1.1411	-1.14952	-1.39967	-1.41666	-1.4253	-1.40059	-1.36799	-1.35309	-1.10629	-0.852564	-0.817034	-0.775451	-0.978684	-0.952852	-0.948537	-0.965937	-0.754856	-1.01454	-1.26987	-1.29565	-1.56623	-1.35609	-0.889168	-0.889367	-0.906363	-0.664823	-0.864529	-0.831507	-0.816572	-1.04538	-1.26879	-1.48773	-0.978167	-0.940282	-0.67486	-0.407178	-0.38742	-0.615889	-0.118109	-0.0937983	0.156575	0.157994	-0.0897396	-0.312089	-0.28486	-0.283678	-0.758814	-0.760948	-0.789847
205	-0.267084	-0.303219	-0.266913	-0.30678	-0.270246	-0.215939	-0.231827	-0.296496	-0.269367	-0.266007	-0.264992	-0.227232	-0.246593	-0.192014	-0.196419	-0.238213	-0.3115	-0.312677	-0.31994	-0.344887	-0.256316	-0.277003	-0.277775	-0.260538	-0.281954	-0.283313	-0.280263	-0.290498	-0.261408	-0.234282	-0.228869	-0.245318	-0.223113	-0.179951	-0.248946	-0.248365	-0.250608	-0.273224	-0.206568	-0.236196	-0.307083	-0.338757	-0.385702	-0.377268	-0.424675	-0.457268	-0.509954	-0.50224	-0.564907
206	0.0363782	0.069146	0.0314318	0.024066	0.0298099	0.0652925	-0.0193667	-0.01116	-0.0327249	-0.0460479	-0.134471	-0.0940682	-0.189991	-0.170621	-0.184399	-0.175382	-0.240205	-0.240688	-0.288786	-0.298053	-0.330005	-0.342701	-0.397071	-0.375613	-0.391694	-0.412075	-0.424128	-0.397338	-0.37018	-0.328724	-0.325418	-0.329807	-0.377804	-0.362701	-0.392735	-0.36581	-0.370214	-0.36818	-0.320599	-0.26	-0.254083	-0.227309	-0.207019	-0.166829	-0.158662	-0.124331	-0.0885998	-0.0583502	-0.0531032
207	0.621273	0.803731	0.797726	0.969401	1.21077	1.16712	0.849333	0.554494	0.559528	0.647013	0.629408	0.319275	0.0828125	0.00985218	-0.0760879	-0.420506	-0.537864	-0.437421	-0.336343	0.0326409	-0.259164	-0.282244	-0.500833	-0.71685	-0.742163	-0.853251	-0.951119	-0.956707	-0.958943	-0.849056	-0.627193	-0.481592	-0.244919	-0.125459	-0.0247916	-0.219955	-0.523363	-0.342005	-0.506414	-0.384558	-0.639477	-0.530447	-0.443195	-0.367492	-0.401519	-0.346632	-0.478569	-0.717281	-0.686025
208	2.28702	2.1521	2.79205	2.70229	2.46728	2.67115	2.55266	2.72827	3.05485	3.23112	2.95566	2.81343	2.50308	2.167	2.40745	2.33936	2.10707	2.15598	2.06117	1.52418	1.73446	1.34849	1.12806	0.472834	0.127699	0.220112	0.00721604	0.0919897	-0.268277	-0.455072	-0.610252	-0.606946	-0.619131	-0.488029	-0.371234	-0.711208	-0.889893	-0.764314	-1.09391	-1.1026	-0.948557	-0.774268	-0.722608	-0.667864	-0.468638	0.190818	0.264653	0.178794	0.232312
209	-0.340591	-0.333278	-0.322422	-0.264247	-0.202773	-0.247952	-0.251634	-0.263201	-0.271496	-0.375267	-0.32194	-0.215852	-0.161287	-0.15277	-0.185015	-0.110162	-0.148325	-0.0362312	-0.0816049	-0.0265125	0.0246185	-0.0820099	-0.0773928	-0.126421	-0.185252	-0.133005	-0.0244874	-0.0298175	0.0104862	-0.0515498	0.0479265	-0.00941864	-0.00933255	-0.0562186	-0.10085	0.0212569	0.101054	0.231394	0.203048	0.169196	0.233675	0.247853	0.200424	0.146104	0.189231	0.220225	0.151673	0.0883018	0.233656
210	-0.785743	-0.782299	-0.77945	-0.710226	-0.708541	-0.699992	-0.692164	-0.54378	-0.604752	-0.518075	-0.499927	-0.334873	-0.306214	-0.355043	-0.40757	-0.322917	-0.242835	-0.234524	-0.223769	-0.218218	-0.150959	-0.0814127	-0.150879	-0.158365	0.052608	-0.00901498	-0.0754152	-0.00532107	-0.148586	-0.00661345	-0.145105	-0.0729866	-0.281615	-0.13111	-0.127683	-0.062912	-0.145017	-0.232349	-0.175728	-0.257608	-0.127856	-0.210343	-0.288977	-0.296623	-0.240527	-0.529822	-0.5319	-0.470009	-0.477905
211	0.643997	0.720253	0.697762	0.666884	0.628376	0.592132	0.478201	0.449015	0.505358	0.306692	0.5542	0.475828	0.394848	0.319983	0.601157	0.636096	0.495827	0.350021	0.458284	0.568508	0.590351	0.774885	0.780633	0.688385	0.848589	0.749649	0.823052	0.817668	0.805614	0.885966	1.05894	0.7317	0.74804	0.748248	0.741159	0.484199	0.48912	0.657045	0.727748	0.531007	0.59724	0.765306	0.595419	0.590623	0.66128	0.475393	0.545176	0.538587	0.545542
212	-0.412908	-0.386694	-0.346302	-0.330181	0.0406372	0.0461134	0.0276498	-0.0142607	-0.420056	-0.468801	-0.500875	-0.515673	-0.892024	-0.530481	-0.871507	-0.854062	-0.85749	-0.123381	-0.0919306	0.298065	0.325929	0.369998	0.0877137	0.159337	0.582959	0.295487	0.356415	0.385107	0.380801	0.343542	0.274183	-0.16696	-0.257839	0.00389311	-0.440535	-0.148335	-0.216677	-0.302393	-1.08612	-1.12639	-1.14283	-1.13517	-1.10372	-1.04933	-1.01113	-0.952405	-0.495523	-0.0213978	0.0887165
213	-0.148416	-0.148315	-0.183901	-0.26474	-0.232589	-0.184038	-0.0117727	-0.121814	-0.0635096	0.0286562	0.0617977	0.0563295	0.178045	0.205889	0.24537	0.166113	0.303829	0.326171	0.323654	0.213212	0.253359	0.181674	0.286917	0.284209	0.354865	0.355546	0.335363	0.356618	0.307893	0.366472	0.281212	0.391704	0.358159	0.28806	0.381358	0.403964	0.393535	0.402751	0.335167	0.441706	0.552577	0.507378	0.562672	0.452281	0.447949	0.259023	0.376285	0.40737	0.27694
214	-0.278921	-0.21033	-0.313667	-0.390414	-0.472735	-0.514245	-0.678846	-0.775652	-0.799159	-0.970617	-1.05368	-1.29068	-1.36731	-1.3447	-1.30076	-1.21071	-1.19023	-1.12021	-1.1994	-1.16071	-1.16192	-0.927668	-0.80938	-0.692431	-0.623023	-0.556502	-0.320273	-0.0758863	0.250106	0.429947	0.495411	0.593543	0.67349	0.692947	0.55214	0.485453	0.405752	0.354117	0.334877	0.303205	0.375517	0.404641	0.194023	0.14099	0.0902065	0.0347841	-0.10232	-0.262198	-0.237862
215	0.271577	0.193996	0.209698	-0.0535532	-0.106188	-0.188985	-0.0241087	-0.0311841	0.00186959	0.148259	0.159691	0.211307	0.306441	0.404437	0.471802	0.507752	0.642873	0.529388	0.55354	0.44426	0.58051	0.713281	0.761764	0.722124	0.769846	0.624327	0.534823	0.520785	0.554198	0.526508	0.405573	0.319642	0.159489	0.0715111	0.0961725	-0.0840697	-0.129548	-0.138741	-0.0420589	-0.156996	-0.13277	-0.170037	-0.195699	-0.151436	-0.114022	-0.116302	-0.0960673	-0.0128184	-0.0889411
216	-0.0276894	-0.0228779	-0.0990165	-0.175032	-0.16087	-0.228818	-0.126106	-0.0249454	0.074393	0.0812356	0.0768351	-0.0926256	-0.0836289	-0.0862527	-0.00994029	-0.0262101	-0.0532019	-0.0812646	-0.100732	-0.201584	-0.302112	-0.311615	-0.401742	-0.22868	-0.226452	-0.313647	-0.318457	-0.322259	-0.406463	-0.48981	-0.310144	-0.030329	-0.0847661	-0.0580141	0.0493271	-0.0164922	-0.0027493	0.180621	0.108254	0.0330117	0.126391	0.216396	0.221573	0.223253	0.0495267	0.134508	0.216039	0.294389	0.198005
217	0.341488	0.289341	0.510027	0.397958	0.221743	0.370108	0.249169	0.179182	0.280443	0.273273	0.0893466	0.014666	0.0610161	0.108695	0.0436642	-0.0195961	-0.138081	-0.151653	-0.16291	-0.223042	0.0452686	-0.00342424	-0.0492018	-0.200895	-0.138862	0.0224837	-0.139662	-0.196874	-0.154887	-0.322107	-0.269955	-0.118266	-0.12951	-0.183417	-0.177092	-0.173435	-0.172471	-0.12274	-0.132675	-0.196406	-0.0909756	-0.13065	-0.212959	-0.0242421	0.057872	0.078565	-0.0712456	0.04798	0.276057
218	2.15805	2.16174	2.28204	2.33283	2.41159	2.40471	2.463	2.42101	2.37799	2.33732	2.35998	2.3538	2.39369	2.25954	2.17995	2.13823	2.0296	1.90669	1.76294	1.61681	1.47916	1.24409	1.08179	0.988031	0.776239	0.495368	0.53355	0.489085	0.408697	0.312149	0.412723	0.357971	0.36261	0.225164	0.267374	0.128545	0.139974	0.282165	0.313315	0.346262	0.43632	0.485456	0.621929	0.801555	0.682849	0.874856	0.989798	1.01756	1.01493
219	-0.366047	-0.367495	-0.366719	-0.376875	-0.357488	-0.35633	-0.34254	-0.312141	-0.323134	-0.305598	-0.300138	-0.302364	-0.285954	-0.282076	-0.277537	-0.263633	-0.234211	-0.238179	-0.215688	-0.21881	-0.226442	-0.19858	-0.194673	-0.200826	-0.177999	-0.175706	-0.157793	-0.140004	-0.166278	-0.145246	-0.165706	-0.126504	-0.126668	-0.116446	-0.109509	-0.107351	-0.102334	-0.098986	-0.0968611	-0.10206	-0.107531	-0.0941931	-0.139522	-0.14338	-0.149089	-0.178467	-0.197427	-0.211746	-0.210858
220	0.75986	0.752085	0.894554	1.20443	1.20223	1.35201	1.33976	1.315	1.12927	1.09764	1.23715	0.935422	0.804431	1.15791	1.05132	1.26164	1.30765	1.33737	1.5157	1.69327	1.86983	1.87958	1.87134	1.8617	1.71818	1.90395	1.77279	1.78766	1.78269	1.92357	2.06176	1.73417	1.7191	1.68579	1.5024	1.48401	1.29996	1.26542	1.38123	1.18485	0.991688	0.968018	1.11445	1.10037	0.926122	0.757475	0.594469	0.751667	0.914595
221	-0.560102	-0.459129	-0.455347	-0.513663	-0.539292	-0.497277	-0.521565	-0.485657	-0.452972	-0.41997	-0.386625	-0.483171	-0.477459	-0.439993	-0.437684	-0.336787	-0.197049	-0.183891	-0.100449	-0.0772983	-0.0129149	0.120174	0.29659	0.349986	0.363631	0.431388	0.425631	0.479343	0.556807	0.597918	0.602519	0.602225	0.628799	0.612134	0.587898	0.591924	0.49122	0.395621	0.44303	0.394651	0.349389	0.307472	0.409804	0.297316	0.398859	0.534241	0.632376	0.83687	0.94635
222	-0.0322808	-0.11115	-0.267035	-0.346573	-0.277073	-0.284508	-0.207145	-0.125632	-0.128753	-0.216421	-0.29968	-0.225001	-0.380044	-0.377191	-0.216501	-0.0514351	-0.116325	-0.104517	-0.0970652	-0.0941874	-0.241468	-0.232275	-0.0668392	0.101254	0.110328	0.0329089	0.0304385	-0.0425187	0.128897	0.148671	0.153805	0.0714602	-0.0175797	0.121108	0.0274984	-0.144646	-0.233543	-0.0854755	-0.0878394	-0.0142549	-0.0987409	-0.0341507	-0.127103	-0.215798	-0.372811	-0.380082	-0.39902	-0.340425	-0.34929
223	-0.719633	-0.648964	-0.58045	-0.586469	-0.518591	-0.566543	-0.602054	-0.577141	-0.573543	-0.59594	-0.574992	-0.495384	-0.474567	-0.498794	-0.491059	-0.477857	-0.479582	-0.498112	-0.459617	-0.39208	-0.340409	-0.295414	-0.345091	-0.379742	-0.36994	-0.41749	-0.391068	-0.369301	-0.344285	-0.354507	-0.335159	-0.332642	-0.249755	-0.310563	-0.289922	-0.314653	-0.338618	-0.290957	-0.244326	-0.226563	-0.234654	-0.287274	-0.333608	-0.284068	-0.263493	-0.287064	-0.35918	-0.406987	-0.351346
224	0.906147	0.99527	0.920325	0.839934	0.960325	0.734181	0.863063	0.741562	0.660131	0.519337	0.383207	0.405314	0.233189	0.167646	0.309155	0.204778	0.24988	0.154648	0.324718	0.353942	0.441986	0.577555	0.549119	0.456199	0.398533	0.291667	0.283132	0.225459	0.218948	0.300802	0.376773	0.300059	0.276915	0.307999	0.393909	0.187226	0.494389	0.567018	0.494245	0.428061	0.525515	0.585107	0.805671	1.02759	1.18616	1.38026	1.62998	1.72882	1.66517
225	0.549292	0.550377	0.484629	0.513478	0.387919	0.445857	0.478456	0.64183	0.659794	0.609348	0.663409	0.621623	0.692407	0.69567	0.74742	0.777	0.752531	0.778445	0.767373	0.830242	0.845695	0.8252	0.783616	0.996641	0.922603	0.954975	0.974242	1.01897	1.02493	1.13297	1.22144	1.23773	1.19994	1.18849	1.08715	0.991785	1.06747	1.09433	1.04264	0.996958	0.991296	0.987222	1.01021	0.95965	0.761909	0.890023	0.841465	0.88065	0.787365
226	0.711983	0.722066	0.733922	0.747297	0.761891	0.941697	0.958051	0.810547	0.827046	1.00713	1.36897	1.05452	1.08504	1.09479	1.26601	1.27022	1.1073	1.10551	1.2649	1.25732	1.24732	1.41768	1.25752	1.25941	1.07649	1.42062	1.2517	1.2631	1.45457	1.64337	1.66495	1.53694	1.58676	1.61254	1.79615	1.62624	1.44932	1.61205	1.58549	1.37026	1.33216	1.47214	1.0976	1.24952	1.2169	1.34749	0.967018	1.11645	0.920303
227	-0.243283	-0.246598	-0.179408	-0.323052	-0.230668	-0.238048	-0.0606146	0.119856	0.23331	0.167088	0.39424	0.470594	0.572597	0.599322	0.627174	0.721032	0.88046	0.812283	0.813091	0.709314	0.828413	0.865857	0.775521	0.708099	0.710496	0.644736	0.735067	0.569637	0.441749	0.317006	0.373006	0.209283	0.307957	0.33789	0.299302	0.377261	0.425257	0.408369	0.50346	0.447947	0.387774	0.36486	0.340237	0.487071	0.477776	0.428162	0.573573	0.440043	0.559302
228	0.0305364	-0.122656	-0.132554	-0.304198	-0.155523	-0.152106	-0.00475454	-0.163009	-0.161067	0.177657	0.226367	0.257269	0.269654	0.118509	-0.0359222	-0.0333171	-0.0344568	0.105243	-0.0636208	-0.0749811	0.071513	0.071092	0.0685655	0.0481594	0.0104265	-0.0117693	0.142689	0.473938	0.515876	0.717318	0.338103	0.580701	0.816638	1.04404	1.26124	1.46678	1.51487	1.87014	1.76065	1.94028	1.79808	1.63885	1.6232	1.75157	1.70357	1.62505	1.22862	0.981885	0.918868
229	0.437261	0.523667	0.800987	0.761549	0.739414	0.72391	1.2297	1.30404	1.54315	1.78237	1.93864	2.0103	2.16775	2.3188	2.54359	2.48776	2.65798	2.72815	2.62616	2.61504	2.60451	2.57687	2.53281	2.05652	2.0094	1.8671	1.9752	1.66483	1.61662	1.56901	1.36002	1.2441	1.13129	0.840938	0.808415	0.608567	1.02108	0.923341	0.650828	0.638479	0.551244	0.742394	0.677204	0.599852	0.772807	0.679734	0.846149	0.764861	0.68935
230	0.953742	0.916834	0.959369	0.845061	0.847211	0.80824	0.806809	0.842928	0.759213	0.787804	0.821198	0.901045	0.865843	0.868878	0.910121	0.914973	0.957946	0.881486	0.838768	0.796569	0.754839	0.792284	0.79704	0.8022	0.886441	0.929602	0.890266	0.884485	0.920668	0.998942	0.99509	0.834543	0.877692	0.888209	0.977758	0.827047	0.870891	0.835673	0.833193	0.859398	0.844155	1.03233	0.869026	0.864031	0.901431	0.823843	0.867406	0.911896	0.828794
231	-0.583703	-0.541057	-0.587888	-0.587062	-0.591381	-0.522676	-0.4384	-0.382454	-0.341521	-0.373145	-0.332991	-0.364522	-0.370122	-0.362119	-0.340722	-0.339222	-0.225033	-0.196953	-0.244345	-0.303862	-0.289582	-0.294866	-0.348204	-0.321287	-0.409659	-0.483419	-0.545271	-0.649113	-0.634878	-0.643853	-0.60794	-0.656477	-0.60244	-0.575253	-0.61853	-0.602699	-0.586581	-0.696865	-0.658046	-0.663269	-0.655534	-0.67576	-0.626215	-0.623043	-0.624098	-0.641397	-0.620577	-0.588525	-0.587112
232	-0.0835968	-0.202863	-0.107571	0.12126	0.158378	0.09601	0.246749	0.261348	0.267107	0.159182	0.262565	0.275225	0.417555	0.328951	0.11342	0.2121	0.172375	0.12288	0.204061	0.0799199	-0.0516079	-0.0854547	-0.136937	-0.309479	-0.450988	-0.444727	-0.197734	-0.047121	0.0994378	0.0205249	0.156683	0.298109	0.0141082	-0.162468	0.0922916	0.103973	0.209115	0.419488	0.294115	0.181733	0.4193	0.658458	0.899274	1.37403	1.40879	1.22344	1.15361	0.977217	0.913393
233	-0.0676312	-0.268348	-0.322378	-0.0796022	-0.139486	-0.0672069	-0.0533713	-0.335042	-0.663417	-0.536394	-0.289528	-0.181038	-0.0712911	-0.105271	-0.381722	-0.606697	-0.641384	-0.439711	-0.337872	-0.191028	-0.190395	-0.279099	-0.229758	-0.34225	-0.502613	-0.519283	-0.443531	-0.409192	-0.327812	-0.260855	-0.43518	-0.788396	-0.787967	-0.827018	-0.916115	-0.977858	-0.965429	-1.01763	-1.16955	-1.25981	-1.3909	-1.46382	-1.42622	-1.43793	-1.40539	-1.47292	-1.44359	-1.50316	-1.64639
234	-0.604691	-0.567158	-0.565784	-0.525118	-0.520703	-0.548711	-0.418708	-0.436905	-0.420992	-0.371353	-0.399518	-0.354785	-0.30884	-0.261837	-0.25763	-0.256589	-0.219018	-0.256143	-0.252787	-0.212967	-0.251889	-0.258288	-0.307511	-0.359623	-0.414349	-0.471354	-0.450791	-0.535016	-0.541057	-0.552124	-0.484502	-0.488873	-0.414105	-0.482617	-0.432385	-0.418624	-0.445648	-0.394636	-0.416924	-0.361986	-0.301767	-0.240719	-0.143565	-0.125929	-0.116663	-0.0762519	-0.0802201	-0.164262	-0.173326
235	1.60383	1.69664	1.67152	1.63759	1.59566	1.34058	1.39421	1.24781	1.09778	0.836672	0.574104	0.506592	0.440327	0.398478	0.262765	0.0230814	-0.11381	-0.136441	-0.141976	-0.249558	-0.361469	-0.271415	-0.282897	-0.287171	-0.392666	-0.393265	-0.180477	-0.372833	-0.460775	-0.34705	-0.34647	-0.252843	-0.163555	-0.165099	-0.138139	-0.104861	0.0209104	0.0325664	-0.059412	-0.146963	0.0732845	0.297306	0.210199	0.115352	0.0124181	-0.00107467	-0.131067	-0.366279	-0.185338
236	0.445908	0.639384	0.718288	0.986517	1.04784	1.10202	1.08732	0.711345	0.736727	0.650652	0.755962	1.06304	1.17462	1.28915	1.19716	0.80403	0.422615	0.438908	0.434326	0.503171	0.552247	0.478434	0.398545	0.324992	-0.0435926	-0.109736	-0.269161	-0.604226	-0.633232	-0.669073	-0.606373	-0.841602	-1.06063	-0.845144	-0.791371	-0.419403	-0.24283	0.134098	0.113847	0.280019	0.233646	0.380925	0.417389	0.341966	0.467455	0.479649	0.681501	0.895401	0.91233
237	-0.340708	-0.448357	-0.324704	-0.363112	-0.218567	-0.24315	-0.276811	-0.320225	-0.314296	-0.372455	-0.381602	-0.454758	-0.537964	-0.571062	-0.547271	-0.638404	-0.736318	-0.780425	-0.763669	-0.96501	-0.877426	-1.0066	-0.89358	-0.877859	-0.787086	-0.848437	-0.616427	-0.437881	-0.260623	-0.139732	0.0364589	0.0341783	0.191582	0.400397	0.492997	0.46857	0.546771	0.54849	0.652404	0.525231	0.733225	0.597954	0.566731	0.479423	0.39627	0.317845	0.357814	0.230683	0.103484
238	-1.72251	-1.64241	-1.71542	-1.62838	-1.45563	-1.43646	-1.49708	-1.39887	-1.29894	-1.27197	-1.16193	-1.13441	-1.11585	-1.09854	-1.0005	-0.904564	-0.885306	-0.868918	-0.863968	-0.705665	-0.699008	-0.613202	-0.604985	-0.435404	-0.417941	-0.470563	-0.280606	-0.252705	-0.313327	-0.298175	-0.281935	-0.265053	-0.0912688	7.35832e-05	-0.0736665	-0.155989	-0.164433	-0.255459	-0.115454	-0.139611	-0.327331	-0.356476	-0.383035	-0.48882	-0.508378	-0.597914	-0.691201	-0.779748	-0.789145
239	3.10561	3.1852	3.11863	2.9571	2.88612	2.781	2.47055	2.33877	2.37169	2.38919	2.43834	2.40451	2.32577	2.2726	2.25095	2.23458	1.93311	1.74062	1.50916	1.5072	1.42455	1.46478	1.59555	1.64574	1.69403	1.70332	1.67803	1.60386	1.60082	1.5439	1.57214	1.37568	1.36215	1.4439	1.47314	1.45493	1.40358	1.31468	1.40125	1.43666	1.33783	1.51228	1.60373	1.4871	1.42111	1.39586	1.28111	1.2522	1.34574
240	-0.207215	-0.201781	-0.198818	-0.221431	-0.229186	-0.219969	-0.233526	-0.262684	-0.271665	-0.281767	-0.306432	-0.31318	-0.337793	-0.370566	-0.370381	-0.378953	-0.410396	-0.397668	-0.417941	-0.434895	-0.427271	-0.455489	-0.459099	-0.470749	-0.498113	-0.491247	-0.468735	-0.456784	-0.427112	-0.399266	-0.426138	-0.419537	-0.386698	-0.379095	-0.355143	-0.368953	-0.353277	-0.333684	-0.369049	-0.362564	-0.371137	-0.370508	-0.35259	-0.345441	-0.331423	-0.297402	-0.311134	-0.34234	-0.346492
241	-1.21153	-1.21153	-1.10039	-1.08931	-0.967318	-0.945877	-0.925401	-0.906383	-0.889307	-0.874627	-0.862748	-0.854008	-0.848659	-0.846858	-0.848659	-0.854008	-0.751601	-0.752402	-0.756239	-0.762951	-0.661189	-0.661934	-0.665088	-0.770689	-0.767699	-0.867477	-0.85912	-0.854008	-0.852288	-0.854008	-0.85912	-0.867477	-0.878846	-0.892914	-0.909303	-0.92759	-0.947321	-1.0681	-1.07847	-1.08931	-1.10039	-1.21153	-1.21153	-1.21153	-1.21153	-1.21153	-1.21153	-1.21153	-1.21153
242	0.0441063	-0.123148	0.0649981	0.112583	0.177722	0.241152	0.124272	0.00242504	0.0334688	0.0395766	0.0204954	0.171199	0.1561	0.117448	0.2333	0.0096593	0.137984	0.106367	0.0750179	-0.114597	-0.302866	-0.489619	-0.338514	-0.681035	-0.845051	-1.00791	-1.01062	-0.853099	-0.871067	-0.904637	-0.775938	-0.643062	-1.00048	-1.01611	-1.04341	-1.24111	-1.09557	-1.2611	-1.24242	-1.21693	-1.00829	-0.971139	-0.94701	-0.918892	-0.710529	-0.676564	-0.658472	-0.656732	-0.830799
243	0.413055	0.454499	0.413956	0.419135	0.434246	0.491194	0.543479	0.498993	0.507425	0.542295	0.563193	0.540549	0.503092	0.578783	0.509225	0.438706	0.441884	0.383837	0.436535	0.42026	0.34146	0.310996	0.252071	0.23518	0.310005	0.297753	0.198378	0.183223	0.199213	0.183933	0.251833	0.270196	0.27307	0.346038	0.342229	0.36196	0.344132	0.300748	0.322978	0.226076	0.245303	0.231416	0.202688	0.218299	0.216872	0.14837	0.199153	0.251414	0.277757
244	-0.587202	-0.588502	-0.54458	-0.497695	-0.50072	-0.5588	-0.517847	-0.425322	-0.323389	-0.307497	-0.176296	-0.142633	-0.111761	-0.233115	-0.205139	-0.182519	-0.171178	-0.272323	-0.125235	-0.233893	-0.14701	-0.166602	-0.138184	-0.16191	-0.337953	-0.315478	-0.348472	-0.383086	-0.567181	-0.693258	-0.755642	-0.801946	-0.78983	-0.830965	-0.830032	-0.887887	-0.898276	-0.754818	-0.711898	-0.76398	-0.762434	-0.86649	-0.816163	-0.860892	-0.905314	-0.800998	-0.744325	-0.682312	-0.668225
245	-0.315264	-0.313221	-0.312517	-0.313634	-0.320125	-0.315718	-0.321396	-0.321322	-0.303411	-0.294491	-0.334151	-0.318806	-0.351329	-0.345173	-0.333163	-0.335361	-0.331475	-0.332812	-0.355385	-0.373205	-0.386906	-0.38861	-0.392376	-0.408733	-0.404339	-0.402241	-0.406379	-0.401593	-0.417557	-0.432997	-0.452136	-0.435325	-0.448844	-0.443627	-0.442813	-0.443596	-0.434685	-0.44137	-0.451198	-0.437776	-0.435536	-0.447968	-0.441507	-0.440392	-0.450251	-0.453371	-0.453508	-0.445703	-0.448604
246	-0.194124	-0.0614834	0.0524663	0.0731234	0.159912	0.22934	0.40451	0.370078	0.334427	0.398426	0.44811	0.568354	0.656824	0.707878	0.705023	0.706254	0.810924	0.721443	0.622806	0.576065	0.498984	0.488653	0.424546	0.263318	0.212349	0.200447	0.255494	0.187299	0.252114	0.287088	0.319649	0.457208	0.335671	0.318633	0.298214	0.307205	0.240517	0.254936	0.261928	0.280696	0.297639	0.365467	0.401883	0.277769	0.28032	0.310828	0.138184	0.0493786	0.0693772
247	1.38681	1.37258	1.3162	1.34948	1.35601	1.32917	1.32149	1.28544	1.23526	1.07403	1.07512	1.08654	1.02769	0.855001	0.833532	0.827617	0.794885	0.797271	0.866604	0.890635	0.921624	0.864822	0.858615	0.876732	0.816084	0.823288	0.840514	0.869007	0.873013	0.807159	0.801769	0.782837	0.749144	0.7901	0.775683	0.774885	0.69613	0.678338	0.684861	0.59261	0.561007	0.496826	0.538624	0.525828	0.566828	0.569666	0.574067	0.674607	0.677634
248	-0.367602	-0.365056	-0.365503	-0.364126	-0.363366	-0.371041	-0.377567	-0.378411	-0.378192	-0.378422	-0.390416	-0.396659	-0.408802	-0.404521	-0.409109	-0.416897	-0.420502	-0.417282	-0.416934	-0.410294	-0.415235	-0.41852	-0.416314	-0.414105	-0.403672	-0.402208	-0.395711	-0.390269	-0.387474	-0.382478	-0.376728	-0.371347	-0.366303	-0.354371	-0.348412	-0.343482	-0.335207	-0.330965	-0.33119	-0.321127	-0.31118	-0.29853	-0.290818	-0.288341	-0.283397	-0.280625	-0.266613	-0.25997	-0.255368
249	-0.358202	-0.35634	-0.356849	-0.339929	-0.34388	-0.366325	-0.388555	-0.421145	-0.440454	-0.469964	-0.407679	-0.416957	-0.391246	-0.408393	-0.427661	-0.435736	-0.460005	-0.453758	-0.43836	-0.43292	-0.386593	-0.394491	-0.4107	-0.358925	-0.369664	-0.387508	-0.348298	-0.371852	-0.350991	-0.358306	-0.329847	-0.367037	-0.389639	-0.392315	-0.386798	-0.388992	-0.388945	-0.377442	-0.364283	-0.411781	-0.413488	-0.388773	-0.39009	-0.390869	-0.383579	-0.359943	-0.381662	-0.36786	-0.372603
250	-1.18382	-1.08772	-1.07153	-0.756675	-0.610169	-0.64285	-0.48698	-0.425826	-0.179137	-0.020399	0.136314	0.289511	0.340634	0.473061	0.501265	0.609198	0.611952	0.703799	0.797439	0.786216	0.767641	0.839374	0.720239	0.886874	0.611013	0.621223	0.625809	0.624652	0.617727	0.420477	0.41186	0.310221	0.300299	0.382353	0.274989	0.347813	0.329337	0.307546	0.0983535	0.178266	0.265914	0.264384	0.270874	0.27553	0.10321	0.122625	0.0417824	0.0448855	-0.0528388
251	0.842886	0.911817	0.833742	0.909031	0.991345	0.934191	0.945134	0.954555	0.969877	1.12942	0.993968	1.14851	1.16163	1.1717	1.24783	1.18199	1.18195	1.02433	1.08655	0.999236	0.985995	1.04717	1.10618	1.09415	0.934389	0.927449	0.850157	0.910573	0.82403	0.737081	0.726935	0.71679	0.629841	0.705007	0.711315	0.64099	0.724961	0.886109	0.893276	0.900331	0.984096	0.998007	0.941673	0.883885	0.901137	0.985303	0.920474	1.07608	1.08237
252	-0.0306651	-0.0624269	-0.0745828	-0.0511035	-0.0654079	-0.105226	-0.103831	-0.117734	-0.132541	-0.12835	-0.119835	-0.109843	-0.119398	-0.121854	-0.124744	-0.130961	-0.156928	-0.169293	-0.143164	-0.120355	-0.108512	-0.131364	-0.105472	-0.101026	-0.117296	-0.0817834	-0.0553276	-0.0692049	-0.0508729	-0.0332939	-0.0198676	-0.0422811	-0.0398108	0.000571564	0.00874209	0.0158614	0.00160065	0.0127623	0.0278246	0.0421555	0.0384055	0.0308281	0.0505526	0.0624677	0.0905594	0.105638	0.091604	0.0893333	0.0899117
253	1.05215	1.13923	1.16588	1.0084	0.952534	1.01195	0.907616	0.9427	0.742521	0.580183	0.507163	0.513003	0.399366	0.362085	0.286989	0.397678	0.277272	0.295588	0.328636	0.22616	0.307205	0.257958	0.205923	0.229821	0.288222	0.34352	0.328116	0.294559	0.257834	0.362583	0.411797	0.366229	0.269228	0.316202	0.236872	0.142111	0.0657433	0.0942138	0.0793745	0.0271883	0.0506911	-0.0300607	-0.00822804	-0.0637171	-0.154792	-0.153355	-0.218657	-0.264057	-0.255539
254	-0.161831	-0.149736	-0.166405	-0.156005	-0.117066	-0.0885656	-0.0844485	-0.0936339	-0.102286	-0.11053	-0.079453	-0.0760771	-0.0475017	-0.0732536	-0.0725233	-0.084396	-0.0838193	-0.0973034	-0.0718571	-0.0868998	-0.047562	-0.0346387	-0.0508587	-0.0571072	-0.0909106	-0.136819	-0.166871	-0.16847	-0.170854	-0.146076	-0.147049	-0.147243	-0.118752	-0.086684	-0.0525098	-0.0303076	-0.00632668	-0.0100864	-0.00280043	-0.00978956	-0.0187098	-0.0408884	-0.00816127	0.0235824	0.0389344	0.0797127	0.106919	0.0787736	0.0608587
255	-1.19892	-1.29292	-1.29004	-1.36735	-1.33862	-1.31258	-1.20136	-1.19205	-1.28492	-1.19515	-1.10937	-1.39102	-1.29344	-1.10157	-1.09043	-0.984966	-0.883494	-0.78604	-0.879334	-0.967032	-0.951204	-0.832299	-0.709128	-0.778853	-0.658935	-0.723404	-0.707634	-0.700483	-0.407332	-0.299852	-0.387985	-0.485182	-0.40472	-0.421435	-0.525189	-0.627392	-0.639472	-0.649617	-0.559297	-0.564802	-0.577481	-0.488979	-0.574277	-0.656695	-0.657894	-0.558301	-0.348187	-0.332446	-0.324745
256	-0.178624	-0.197394	-0.203213	-0.201158	-0.188391	-0.186328	-0.191568	-0.188035	-0.194931	-0.185762	-0.181709	-0.172356	-0.168449	-0.159011	-0.171437	-0.173606	-0.178241	-0.171546	-0.15693	-0.15613	-0.149978	-0.159645	-0.151019	-0.137924	-0.146581	-0.155542	-0.159154	-0.15148	-0.153946	-0.140034	-0.139087	-0.137579	-0.127364	-0.127385	-0.13573	-0.137787	-0.138943	-0.143419	-0.156266	-0.169553	-0.172512	-0.178053	-0.175381	-0.183881	-0.192468	-0.198517	-0.185859	-0.182888	-0.200543
257	0.384549	0.355076	0.314768	0.341704	0.349742	0.508401	0.555177	0.663889	0.720804	0.773127	0.832007	0.898228	0.972755	0.981464	1.07163	1.03247	0.984322	1.02663	0.995706	0.967189	0.942946	0.888667	0.943146	0.849491	0.767702	0.746417	0.585897	0.569379	0.381114	0.335897	0.271532	0.185484	0.125023	0.036679	0.034063	-0.0175186	0.0285248	0.0913703	0.0268679	-0.0489472	-0.107472	-0.175894	-0.218274	-0.337108	-0.285653	-0.336246	-0.339796	-0.356417	-0.405573
258	2.49326	2.16525	1.98149	2.0957	1.86212	1.92952	1.84047	1.61413	1.55865	1.35193	1.14831	1.27225	1.07767	0.888675	0.875853	0.715781	0.578387	0.769485	0.794698	0.806734	0.975549	0.841209	1.20344	1.56797	1.44046	1.62046	1.4605	1.30073	1.31104	1.15051	1.14245	1.28697	1.10779	1.42263	1.41476	1.40811	1.40299	1.22936	1.5515	1.39909	1.38499	1.20275	1.19303	1.03226	0.720125	0.886147	1.05354	1.22244	1.05248
259	0.180687	0.0532061	0.0562607	-0.071964	-0.0699803	0.0621403	0.0627715	-0.0681163	-0.0689547	-0.0774469	-0.0934034	-0.102744	0.0324985	0.0370005	0.034727	-0.0982445	-0.100283	-0.109072	-0.124445	-0.132385	-0.13275	-0.263264	0.0130875	0.172859	0.201884	0.361263	0.402479	0.448572	0.622447	0.799183	0.84005	0.867972	0.758125	0.785147	0.948318	1.24703	1.28136	1.29862	1.29849	1.41875	1.27408	1.25041	1.21053	1.04504	0.89227	0.862877	0.695836	0.529578	0.488824
260	0.223308	0.254914	0.320797	0.324465	0.198389	0.33533	0.365788	0.274427	0.161631	0.233818	0.0376825	0.0561041	-0.138721	0.0453905	-0.0383075	-0.0489384	-0.028741	0.128151	0.161057	0.134304	0.134662	0.00758995	-0.127908	-0.136607	-0.140636	-0.027181	-0.0694359	-0.148004	-0.165962	-0.148611	-0.188881	-0.228572	-0.309264	-0.240715	-0.405406	-0.346223	-0.497554	-0.405776	-0.437728	-0.46151	-0.451534	-0.314669	-0.109011	-0.0954577	-0.209963	-0.13751	-0.248479	-0.240772	-0.0824493
261	0.202669	0.25285	0.280173	0.294215	0.288829	0.238452	0.197171	0.12974	0.177317	0.138152	0.160698	0.222088	0.315357	0.329754	0.328339	0.281019	0.196261	0.142915	0.186264	0.129503	0.208107	0.17092	0.114553	0.092068	0.0430355	0.113605	0.140783	0.139082	0.153276	0.230669	0.262697	0.35073	0.26517	0.382572	0.337872	0.281436	0.490404	0.598349	0.630097	0.568205	0.617457	0.520224	0.602334	0.590812	0.689818	0.631455	0.582674	0.509991	0.556321
262	0.60602	0.471586	0.458858	0.428693	0.256249	0.207432	0.157862	0.108786	0.200932	0.0448381	0.03168	0.0223696	-0.122333	-0.262861	0.0191852	0.0540302	-0.0474794	0.118262	0.0203908	0.0485202	0.0624211	-0.0639086	0.0737418	0.210351	0.206573	0.188186	0.155693	-0.0156952	-0.0601329	-0.227752	-0.113289	-0.260119	-0.277311	-0.164417	-0.0464274	-0.160179	-0.115596	-0.0809618	-0.0432301	0.275622	0.330561	0.371425	0.536624	0.434736	0.469317	1.05794	1.12571	1.313	1.35367
263	-0.0570882	-0.0671187	-0.0891736	-0.0559348	-0.0613791	-0.0791453	-0.115422	-0.113096	-0.145225	-0.121923	-0.15416	-0.163462	-0.161359	-0.156583	-0.166319	-0.204945	-0.208305	-0.209482	-0.211457	-0.200558	-0.226195	-0.234132	-0.234622	-0.213998	-0.249605	-0.240621	-0.251762	-0.21472	-0.233926	-0.207304	-0.231069	-0.222435	-0.22578	-0.232849	-0.220757	-0.248611	-0.233466	-0.239381	-0.24141	-0.236537	-0.229195	-0.234273	-0.253187	-0.248347	-0.269525	-0.256206	-0.268004	-0.257647	-0.283728
264	0.852232	1.07873	1.14415	1.16058	1.11591	1.06888	1.01919	1.01391	1.05899	1.10154	1.02967	0.908571	0.850562	0.843903	0.829759	0.985681	0.975544	0.911871	0.847993	0.778158	0.767528	0.81042	0.629515	0.573283	0.582581	0.645449	0.590553	0.642283	0.629551	0.676648	0.559412	0.549597	0.42299	0.345189	0.316616	0.284733	0.149797	0.136678	0.00952928	0.105317	0.0288889	-0.0480194	-0.0659032	0.0347264	-0.0823948	-0.0806029	-0.0721702	-0.122245	-0.11885
265	0.513003	0.560461	0.661123	0.550838	0.60887	0.696055	0.557717	0.504115	0.581675	0.485006	0.570802	0.570615	0.56786	0.525545	0.480693	0.521301	0.388138	0.5165	0.684343	0.498358	0.491161	0.53318	0.355857	0.361902	0.375172	0.423249	0.376421	0.503338	0.447669	0.390244	0.331311	0.368373	0.279346	0.226344	0.31138	0.261427	0.252597	0.289712	0.238677	0.243127	0.340055	0.302446	0.176401	0.401607	0.325082	0.479055	0.594561	0.712766	0.564453
266	0.446995	0.590653	0.671603	0.487071	0.455954	0.522632	0.47916	0.377611	0.377467	0.220001	0.177588	-0.0541972	0.010925	0.208807	0.374865	0.434473	0.380588	0.533986	0.571326	0.610241	0.711842	1.1351	1.22358	0.982133	1.10519	1.21936	1.33589	1.4604	1.35538	1.16778	1.29368	1.37217	1.24008	1.22009	0.888607	0.720404	0.760759	0.676592	0.632512	0.697339	0.663012	0.643417	0.480776	0.486022	0.478291	0.514293	0.509543	0.526245	0.682669
267	0.171162	-0.134115	-0.015132	0.0938079	0.114679	0.358729	0.380221	0.089467	0.220195	0.126227	0.463829	0.48701	0.495895	0.501364	0.603494	0.279212	0.162877	0.455065	0.221533	0.308693	0.38327	0.0341989	-0.103547	-0.151715	-0.198342	-0.331487	-0.561676	-0.587984	-0.398647	-0.30458	-0.20512	-0.511933	-0.26823	-0.231459	-0.302283	-0.158875	-0.0136009	0.121546	-0.065876	-0.042473	-0.243032	0.0888305	-0.00423003	0.08985	0.0598092	0.0288075	-0.102551	-0.144314	0.0158724
268	0.436599	0.421189	0.375012	0.314813	0.409266	0.31934	0.217624	0.131206	0.283667	0.236349	0.29686	0.196059	0.287468	0.183347	0.172161	0.0766897	0.0998986	0.0337798	0.0976493	0.0362505	-0.0266815	-0.0847441	-0.151785	-0.127875	-0.242093	-0.297291	-0.338689	-0.359165	-0.429384	-0.574146	-0.496932	-0.443699	-0.397806	-0.433401	-0.432131	-0.39818	-0.348464	-0.361242	-0.318497	-0.288609	-0.324637	-0.233272	-0.133585	-0.0258179	-0.0670591	0.0705063	0.0985391	0.203345	0.210078
269	-0.312291	-0.350388	-0.373344	-0.349552	-0.344357	-0.405474	-0.448526	-0.434827	-0.40292	-0.413831	-0.513801	-0.494287	-0.525484	-0.524411	-0.546929	-0.565889	-0.544123	-0.522523	-0.484765	-0.43194	-0.448045	-0.50323	-0.502042	-0.503454	-0.461712	-0.43808	-0.414046	-0.461641	-0.4611	-0.552632	-0.58836	-0.585662	-0.568506	-0.661333	-0.632359	-0.585308	-0.548331	-0.563705	-0.662193	-0.602258	-0.573336	-0.553081	-0.533275	-0.479129	-0.44641	-0.445277	-0.434447	-0.486462	-0.364103
270	2.13915	2.06052	2.05306	1.96211	2.09002	2.0382	2.06092	2.24131	2.34447	2.15152	1.89966	1.58082	1.18651	0.952784	0.871107	0.925152	0.813666	0.937063	1.13328	0.938642	0.819046	0.865226	0.768177	0.667146	0.481099	0.365541	0.239594	-0.0427568	-0.317708	-0.503135	-0.43544	-0.595436	-0.615831	-0.577513	-0.544621	-0.589313	-0.555442	-0.507155	-0.590532	-0.732099	-0.630527	-0.604481	-0.720016	-0.586819	-0.28774	-0.142209	-0.00488332	0.122892	0.321532
271	-0.992125	-0.909856	-0.873708	-0.829149	-0.887518	-0.899877	-0.913442	-0.893054	-0.945194	-0.98864	-1.01841	-0.991979	-0.999954	-1.02642	-1.02889	-1.0327	-1.03656	-1.02704	-1.04767	-1.01981	-1.00767	-1.02339	-1.15656	-1.16258	-1.15399	-1.16705	-1.18354	-1.17792	-1.14517	-1.12392	-1.09343	-1.07054	-1.08062	-1.14912	-1.13568	-1.14452	-1.0946	-1.13619	-1.14352	-1.22088	-1.20738	-1.15878	-1.17072	-1.0966	-1.10452	-1.10831	-1.09813	-1.09085	-1.13116
272	0.353409	0.361329	0.43267	0.439826	0.578523	0.562071	0.591553	0.671943	0.716354	0.728024	0.674781	0.665791	0.600025	0.532102	0.631642	0.697306	0.746955	0.796685	0.87674	0.920212	0.826589	0.767428	0.698599	0.600568	0.618077	0.549557	0.614111	0.626246	0.591362	0.590802	0.451409	0.509071	0.44067	0.375678	0.371339	0.19874	0.13082	0.0711026	0.00074896	-0.047963	-0.0198836	0.0127678	-0.0223432	-0.0544965	-0.0713699	-0.108361	-0.112474	-0.0766546	-0.0646362
273	1.05314	1.04615	1.03229	0.995515	0.912808	0.868602	0.837749	0.715877	0.685833	0.612917	0.542168	0.471871	0.355916	0.239225	0.166719	0.0549018	0.0116579	-0.0115645	-0.121669	-0.206159	-0.241329	-0.205845	-0.262855	-0.321019	-0.352053	-0.311389	-0.313293	-0.315665	-0.339486	-0.359098	-0.374615	-0.341868	-0.258761	-0.218994	-0.183222	-0.149419	-0.159898	-0.10521	-0.0953359	-0.0884781	-0.0404424	-0.082077	-0.0547087	0.0159036	0.0386876	0.0393434	0.0201948	0.0232118	0.0693641
274	0.758361	0.520508	0.650669	0.705614	0.596429	0.474635	0.386434	0.420422	0.412162	0.319645	0.261271	0.317663	0.248976	0.0939033	-0.0286307	0.0511047	0.0261133	0.0110388	-0.0822796	-0.0510237	-0.181913	-0.263927	-0.217006	-0.454876	-0.446228	-0.355876	-0.276763	-0.369155	-0.464095	-0.561331	-0.542349	-0.566936	-0.756832	-0.748516	-0.659305	-0.610653	-0.79586	-0.885361	-0.883216	-0.87805	-0.907981	-0.817146	-0.96869	-0.873542	-0.78098	-0.809442	-0.832708	-0.81745	-0.726028
275	-0.198736	-0.23645	-0.277119	-0.315144	-0.226023	-0.288492	-0.222178	-0.174112	-0.0348981	0.0354282	0.0160921	-0.0766091	-0.0833154	-0.0396554	-0.020143	0.0123286	0.0596878	-0.0507498	-0.0569364	-0.176134	-0.246453	-0.26751	-0.238761	-0.285885	-0.335689	-0.380007	-0.416355	-0.447988	-0.456004	-0.523866	-0.584792	-0.520122	-0.419281	-0.369839	-0.333113	-0.313273	-0.32942	-0.252032	-0.261913	-0.13296	-0.135053	-0.0957199	-0.115415	-0.231286	-0.121728	-0.172846	-0.151987	-0.23529	-0.214318
276	-1.5427	-1.54654	-1.55797	-1.57678	-1.712	-1.8418	-1.73494	-1.62207	-1.38134	-1.36519	-1.46446	-1.44863	-1.42756	-1.28023	-1.2504	-0.986284	-0.950489	-1.03451	-1.11776	-0.970218	-0.701992	-0.666235	-0.52326	-0.261403	-0.23361	-0.10001	0.151217	0.0578094	0.202627	0.13513	0.182377	0.209554	0.215936	0.456475	0.359668	0.36274	0.12516	0.230419	0.326393	0.41376	0.505506	0.38351	0.376256	0.24086	-0.0102571	0.0850739	-0.0561997	-0.312143	-0.342059
277	-0.438058	-0.431839	-0.348565	-0.364771	-0.27234	-0.269703	-0.159928	-0.0878173	0.0536172	0.12683	0.159702	0.219768	0.202105	0.242952	0.277406	0.377435	0.4749	0.401006	0.432838	0.394314	0.41866	0.409017	0.33323	0.32808	0.393669	0.432962	0.449443	0.46794	0.520388	0.473257	0.602924	0.700241	0.796999	0.889032	0.903914	0.913172	0.923682	0.938725	1.02269	1.11054	1.27027	1.32531	1.37958	1.50102	1.51664	1.4944	1.50941	1.60083	1.62071
278	-0.0430713	-0.0169011	0.0148508	0.0125216	0.0407627	0.065721	0.0310639	0.0309495	0.0367402	0.00779407	0.0345729	0.0361116	0.0434648	0.0239639	0.0221925	0.0288818	0.0156919	0.0401562	0.0391826	0.0134167	0.0337017	0.0407266	0.0456863	0.0268122	0.0333763	0.0431996	0.022039	0.0578126	0.0236341	0.0259469	0.00902678	0.0150635	0.0151633	0.0185706	0.00559137	0.0181169	0.0260434	0.00756297	0.0245729	0.0460223	0.0642366	0.053056	0.0441605	0.0208957	0.0247671	-0.000604165	-0.015888	-0.0270024	0.00542694
279	-0.1398	-0.156105	-0.17545	-0.218677	-0.181263	-0.184597	-0.195132	-0.213468	-0.217063	-0.242922	-0.244628	-0.252788	-0.249664	-0.288121	-0.290668	-0.292315	-0.297802	-0.277987	-0.270201	-0.287721	-0.334925	-0.325699	-0.323542	-0.315846	-0.2611	-0.32566	-0.317745	-0.336585	-0.32005	-0.299725	-0.300765	-0.315811	-0.309113	-0.300846	-0.298139	-0.247868	-0.255485	-0.264011	-0.253635	-0.261169	-0.267967	-0.247094	-0.263674	-0.236573	-0.260179	-0.311782	-0.257064	-0.244892	-0.264608
280	-0.436022	-0.342646	-0.508911	-0.507342	-0.421665	-0.242423	-0.239124	-0.328095	-0.416447	-0.141632	-0.0244428	0.102011	0.236956	0.379393	0.249168	0.198312	0.225722	0.33063	0.335936	0.325155	0.400726	0.395608	0.393733	0.479018	0.549558	0.345561	0.23021	0.297071	0.360815	0.422105	0.137447	-0.0467173	-0.139775	-0.318508	-0.313416	-0.319811	-0.160781	-0.272779	-0.20889	-0.135811	0.0307181	-0.145937	0.0501387	0.0886086	0.0430555	0.172783	0.300138	0.33119	0.181316
281	3.35339	3.3314	3.26591	2.92032	2.8902	3.14681	2.82931	3.06808	3.00263	2.63454	2.29222	2.24427	1.92692	2.23226	2.26859	2.27319	2.27555	2.27554	1.97582	1.40588	1.69471	1.68328	1.63951	1.56445	1.19223	0.821812	0.752193	0.985182	0.660527	0.611599	0.542554	0.484684	0.736546	0.437115	-0.116445	-0.0927561	0.507499	0.286819	0.343409	0.378693	0.688943	0.441325	0.467083	0.468418	0.445305	0.695492	0.655273	0.920035	0.658221
282	-0.405996	-0.305252	-0.42054	-0.471723	-0.552748	-0.423591	-0.394926	-0.503609	-0.312654	-0.153197	-0.0257793	-0.0311542	0.0839197	0.329075	0.547025	0.693808	0.571289	0.842473	0.981916	0.965133	1.04134	1.14926	1.12753	1.15546	1.29253	1.45511	1.64333	1.57362	1.66694	1.67302	1.74879	1.66369	1.68803	1.56811	1.44781	1.36751	1.0435	1.1236	0.923622	0.748221	0.628486	0.465566	0.36789	0.37053	0.371676	0.246106	0.102144	0.0076788	-0.143447
283	0.185008	0.177968	0.00797008	0.0790756	0.0686309	-0.0799723	0.0162832	-0.0112038	0.000550954	0.147101	0.158896	0.131489	0.203014	0.309617	0.206629	0.170488	0.137291	0.0040932	0.142987	0.241991	-0.0285581	0.00482169	0.168484	0.0975221	0.160817	0.220331	0.170003	0.0881412	0.0139578	-0.0276383	0.0414299	0.125421	0.10356	0.00745425	-0.0178065	0.0878388	-0.0160223	0.117308	0.11568	0.152873	0.271385	0.322108	0.329578	0.201374	0.206651	0.245942	0.255275	0.255746	0.0381275
284	-0.864489	-0.875582	-0.930061	-0.8503	-0.876297	-0.940916	-0.981688	-0.929064	-0.918231	-0.849104	-0.880497	-0.900676	-0.896772	-0.859453	-0.797029	-0.823748	-0.780961	-0.752448	-0.747983	-0.612603	-0.513649	-0.544484	-0.442117	-0.395341	-0.348225	-0.328383	-0.322149	-0.229734	-0.198312	-0.245719	-0.298058	-0.230728	-0.211931	-0.160339	-0.16519	-0.249864	-0.181233	-0.223783	-0.263181	-0.169846	-0.230687	-0.363308	-0.341915	-0.378329	-0.307813	-0.322189	-0.166251	-0.078939	-0.158058
285	0.283813	0.249391	0.26843	0.290223	0.276359	0.29797	0.27184	0.29266	0.333836	0.314784	0.250722	0.261073	0.22598	0.213311	0.233471	0.240405	0.230876	0.23166	0.153527	0.148991	0.186322	0.114869	0.0924904	0.0995884	0.079205	0.0205425	-0.0203763	0.0130053	0.0323383	-0.0173116	-0.0189284	0.0187134	0.0505284	0.0195761	0.0138048	0.0351748	0.0880696	0.101619	0.0790634	0.149403	0.192514	0.153103	0.173851	0.172887	0.209927	0.268063	0.285177	0.344676	0.37328
286	0.422518	0.407777	0.0453073	0.00775791	-0.0577736	-0.46829	-0.549937	-0.654502	-1.09801	-0.498151	-0.550907	-0.901028	-0.875968	-0.865228	-1.18765	-0.817836	-0.428759	-0.693866	-0.624409	-0.576076	-0.515038	-0.442904	-0.396653	-0.377366	-0.385451	-0.420632	-0.481962	-0.567867	0.0314452	0.681451	0.0388699	0.438303	0.534023	0.642459	0.72577	1.13553	1.2328	1.01485	1.11535	1.17779	1.55423	1.25294	1.26374	1.23272	1.86855	1.82845	1.75099	1.63833	1.49325
287	2.86238	2.83857	2.7676	2.24072	1.71509	1.60254	1.45005	0.850885	0.309515	0.238579	0.594907	0.515459	0.412795	0.289498	-0.672155	-1.14959	-1.18783	-1.24186	-1.72099	-1.7136	-1.67558	-1.65305	-1.6464	-1.6556	-1.6803	-1.71979	-1.31742	-1.33777	-0.91444	-1.32289	-1.28811	-1.22127	-1.12404	-1.04411	-0.983444	-0.0323229	0.0764108	0.160724	0.674204	0.749435	0.3845	0.443067	1.37931	1.91648	2.00742	2.06039	2.07413	1.63788	1.61688
288	0.39724	0.371589	0.391178	0.388388	0.409498	0.379682	0.449539	0.473043	0.455947	0.471833	0.508564	0.528573	0.541121	0.55136	0.488812	0.49324	0.479394	0.460702	0.359248	0.370176	0.423427	0.326067	0.288504	0.353972	0.336411	0.264361	0.343475	0.35004	0.309389	0.34572	0.447283	0.423196	0.493375	0.514249	0.60104	0.674908	0.724111	0.831744	0.867045	0.914665	0.923659	0.943887	1.03273	1.04566	1.08804	1.15134	1.21135	1.15924	1.16373
289	-0.311337	-0.242214	0.0435478	0.413612	0.493218	0.274598	0.296833	0.254501	0.209377	0.770495	1.04612	0.964871	1.11146	1.31229	1.12048	0.980497	0.8291	0.681557	0.82696	0.804398	0.825735	0.900263	0.740716	0.58367	0.149574	0.0183215	-0.129157	-0.431936	-0.122243	-0.245949	-0.723883	-0.719346	-0.764126	-0.726	-0.762176	-0.349755	-0.00532356	-0.0345554	0.0070386	-0.100567	0.00887963	0.107772	0.0547156	0.380684	0.186192	0.197604	0.344338	0.399941	0.591718
290	-0.14731	-0.285615	-0.223791	-0.270058	-0.401061	-0.451352	-0.222738	-0.331339	-0.578941	-0.349752	-0.348648	-0.267478	-0.215614	-0.201664	-0.272667	-0.327664	-0.274788	-0.196843	-0.250677	-0.38901	-0.271435	-0.460877	-0.371185	-0.511959	-0.427173	-0.285589	-0.232173	-0.284568	-0.276954	-0.227151	-0.321623	-0.415111	-0.397905	-0.548239	-0.510527	-0.586513	-0.598106	-0.553868	-0.734861	-0.625505	-0.690582	-0.876556	-0.783275	-0.86045	-0.651452	-0.742248	-0.883922	-0.940337	-1.11007
291	-0.422146	-0.338249	-0.258997	-0.429491	-0.332417	-0.403949	-0.553828	-0.265164	-0.0560324	-0.0178518	0.102854	0.0420627	0.0534046	-0.0359692	-0.0535838	-0.089905	-0.216892	-0.243112	-0.267774	-0.553585	-0.491632	-0.526065	-0.565158	-0.689651	-0.544512	-0.555703	-0.559395	-0.564548	-0.825448	-0.897528	-0.872145	-0.840774	-0.631628	-0.508715	-0.209405	-0.0794161	0.0438765	-0.0128629	-0.0688804	0.0475131	0.154061	0.259378	0.544681	0.573728	0.591106	0.523655	0.552404	0.48605	0.578364
292	-0.342184	-0.315533	-0.352497	-0.35252	-0.379494	-0.366786	-0.238201	-0.317166	-0.281466	-0.295532	-0.26827	-0.342471	-0.311643	-0.344496	-0.340591	-0.33675	-0.309934	-0.315867	-0.361244	-0.342618	-0.41615	-0.372309	-0.361779	-0.362675	-0.366758	-0.426935	-0.35546	-0.430881	-0.362326	-0.425825	-0.492326	-0.507515	-0.456437	-0.495398	-0.455834	-0.455994	-0.495855	-0.472072	-0.463403	-0.49555	-0.503122	-0.472347	-0.530823	-0.571056	-0.516902	-0.445854	-0.415059	-0.499406	-0.421794
293	1.02359	0.921578	0.922438	1.03624	0.863537	0.782155	0.597031	0.706639	0.813996	0.816664	0.714626	0.692201	0.657871	0.520406	0.56728	0.615623	0.482523	0.353025	0.330127	0.219958	0.524071	0.46482	0.491641	0.419608	0.462712	0.507355	0.634335	0.750832	0.569829	0.581856	0.694472	0.70285	0.688811	0.560642	0.513449	0.660887	0.635879	0.623382	0.603447	0.48448	0.665902	0.288536	0.415895	0.535818	0.555699	0.58748	0.620157	0.745022	0.777242
294	-0.14293	-0.163692	-0.149619	-0.174947	-0.167088	-0.217744	-0.232675	-0.246749	-0.296804	-0.327749	-0.337349	-0.364502	-0.410968	-0.398303	-0.398783	-0.35564	-0.345292	-0.352306	-0.283028	-0.249293	-0.23383	-0.180269	-0.145735	-0.16975	-0.121559	-0.0934054	-0.0678902	-0.0843032	-0.123153	-0.0709233	-0.076208	-0.101664	-0.0727373	-0.0459143	-0.112885	-0.161871	-0.188741	-0.173751	-0.197015	-0.238881	-0.279725	-0.264709	-0.322932	-0.344789	-0.253899	-0.251719	-0.265851	-0.261155	-0.2201
295	0.942732	1.02908	1.07699	1.11276	1.146	0.967222	0.88708	0.974549	0.919901	0.930111	0.895372	0.893594	0.823786	0.859045	0.805088	0.780063	0.669979	0.678525	0.598182	0.620249	0.518023	0.571037	0.555299	0.466741	0.443352	0.465903	0.525616	0.502949	0.502715	0.420169	0.477819	0.567435	0.46723	0.485107	0.434191	0.408701	0.584953	0.494308	0.480614	0.569994	0.626246	0.693815	0.68528	0.754063	0.659008	0.683421	0.685627	0.728203	0.810066
296	-0.138262	-0.05362	-0.0653811	0.000974738	0.0635521	-0.0419813	-0.0493394	-0.0590322	0.10345	0.00768405	0.0938256	-0.0689764	0.0413595	0.16761	0.208134	0.510333	0.651675	0.539266	0.684885	0.821349	0.947544	0.970928	1.07421	1.26619	1.18911	1.19104	1.37274	1.3859	1.47791	1.30043	1.46763	1.28308	1.44362	1.25293	1.05954	1.21203	1.02339	0.842135	1.09921	1.09829	1.09624	1.18484	1.36426	1.28618	1.12452	1.30966	1.22719	0.968447	1.06466
297	0.648868	0.632718	0.632149	0.645452	0.623958	0.633957	0.68867	0.639333	0.606095	0.612452	0.549607	0.53342	0.517012	0.534508	0.493797	0.462934	0.468162	0.439928	0.400092	0.408868	0.400286	0.393702	0.372737	0.38539	0.409125	0.418744	0.429894	0.364109	0.400497	0.436067	0.463617	0.488138	0.560819	0.517833	0.523539	0.536854	0.557656	0.572783	0.577767	0.609973	0.616328	0.604732	0.583967	0.622033	0.593659	0.600779	0.646036	0.591824	0.593016
298	-0.0422943	0.17917	0.0790703	0.0794083	-0.0367107	-0.1552	-0.276018	-0.296305	-0.432451	-0.467082	-0.399353	-0.650456	-0.569195	-0.485622	-0.615744	-0.639488	-0.773099	-0.78792	-0.78638	-0.779912	-0.768728	-0.753169	-0.836431	-0.802446	-0.663402	-0.522643	-0.494892	-0.363935	-0.2329	-0.216281	0.130586	0.0542895	0.0790183	-0.0126915	0.00678201	0.251035	0.274608	0.396526	0.296984	0.19246	0.299554	0.298825	0.407155	0.29377	0.278294	0.144267	0.234486	0.218582	0.199706
299	-0.241575	-0.281265	-0.217953	-0.326271	-0.338018	-0.397935	-0.285831	-0.104484	-0.108392	0.0586555	-0.0164018	-0.184462	-0.193516	-0.13891	-0.199464	-0.19125	-0.217873	-0.27056	-0.223872	-0.30596	-0.265821	-0.331363	-0.462382	-0.493379	-0.441093	-0.434248	-0.449939	-0.581843	-0.741574	-0.746581	-0.801249	-0.824558	-0.83016	-0.745988	-0.717564	-0.589433	-0.377422	-0.266511	-0.261612	-0.304005	-0.310757	-0.321858	-0.335431	-0.29673	-0.221081	-0.332439	-0.366955	-0.383663	-0.487626
300	-0.436445	-0.501342	-0.386662	-0.521962	-0.503327	-0.516086	-0.618595	-0.599035	-0.763236	-0.704061	-0.743664	-0.696187	-0.649125	-0.602038	-0.567604	-0.584896	-0.73235	-0.723803	-0.683269	-0.601268	-0.514028	-0.428564	-0.309566	-0.313861	-0.292297	-0.180288	-0.124789	-0.00583606	0.0816382	0.0687501	0.0820234	0.117876	0.179426	0.312234	0.164546	0.113763	0.221461	0.282367	0.237965	0.186199	0.075343	-0.00635341	-0.0291829	0.0529331	0.0157364	0.0646249	-0.0410065	-0.04696	-0.0442756
301	-0.490131	-0.482388	-0.603523	-0.724402	-0.975541	-0.810132	-0.920868	-0.760786	-0.748419	-0.73994	-0.735507	-0.749486	-0.781444	-0.816174	-0.852741	-0.616227	-0.638842	-0.660393	-0.954295	-0.814088	-0.931767	-0.904284	-0.717985	-0.662183	-0.334478	-0.283725	-0.237254	-0.19625	-0.305926	-0.293256	-0.288417	-0.147409	-0.0142679	-0.0328031	-0.202497	-0.104602	-0.415648	-0.442995	-0.474184	-0.522758	-0.847134	-0.898597	-0.949916	-1.25951	-1.29337	-1.45442	-1.46829	-1.62285	-1.64385
302	-0.900041	-1.02653	-1.01616	-1.00186	-0.906063	-0.934083	-1.05552	-1.14254	-0.973576	-0.942941	-0.688165	-0.611051	-0.497349	-0.366828	-0.30161	-0.315505	-0.264406	-0.203256	-0.294451	-0.244138	-0.173655	-0.364228	-0.285932	-0.422532	-0.460034	-0.534595	-0.283031	-0.215667	-0.0823833	-0.112716	0.0486382	-0.245517	-0.334383	-0.387908	-0.341992	-0.294413	-0.26692	-0.404146	-0.349673	-0.105815	-0.0452971	-0.209484	-0.0918325	-0.115554	-0.0386662	0.145134	0.0737073	-0.137624	-0.157379
303	-0.0598927	-0.0672244	-0.0242368	-0.0256169	-0.00478039	-0.00311915	0.026176	0.0402707	0.0209615	0.0464162	0.0528618	0.0511078	0.0615014	0.0622626	0.0369472	0.0528368	0.0609307	0.0287745	0.00861884	-0.0179334	-0.0140915	-0.0597843	-0.0760972	-0.106153	-0.114041	-0.088501	-0.0907315	-0.0916525	-0.061514	-0.0429808	-0.055858	-0.0668658	-0.0303934	-0.00767957	0.026124	0.0986593	0.0990368	0.0959303	0.111593	0.124023	0.155922	0.150571	0.197853	0.191525	0.225009	0.252541	0.220954	0.242261	0.245709
304	-0.274108	-0.304517	-0.305189	-0.330478	-0.341235	-0.284708	-0.302742	-0.347009	-0.388862	-0.387606	-0.344758	-0.347795	-0.325669	-0.288769	-0.304844	-0.314991	-0.290622	-0.163982	-0.0771151	-0.0861608	-0.0482143	-0.0227103	-0.0027128	-0.0159347	-0.00247163	0.0357967	0.101643	0.123967	0.143383	0.173415	0.170333	0.209721	0.219303	0.179647	0.107587	0.0924493	0.00323849	-0.04502	-0.165169	-0.269339	-0.286259	-0.375523	-0.363159	-0.366423	-0.386324	-0.375555	-0.404577	-0.441348	-0.472108
305	0.911155	0.900695	0.849847	0.744743	0.795126	0.703222	0.785474	0.782248	0.856026	0.864867	0.83741	0.89505	0.926372	1.00736	0.976383	0.961145	0.912152	0.900637	0.896851	0.853467	0.884547	0.85922	0.938022	1.00698	0.999471	0.920359	0.941498	0.824751	0.807056	0.706879	0.727618	0.73026	0.714033	0.720826	0.554897	0.599338	0.625918	0.618025	0.547093	0.583248	0.528303	0.568065	0.529179	0.408	0.322394	0.415327	0.396546	0.390481	0.360178
306	-1.12917	-1.12561	-1.11504	-0.872705	-0.785588	-0.780583	-0.259684	0.163538	0.154218	0.439115	0.308434	0.467867	0.411882	0.33227	0.324918	0.593821	0.743421	0.571597	0.187272	-0.204101	-0.0858894	-0.377995	-0.584991	-0.586555	-1.18458	-1.02635	-1.04357	-1.3537	-1.43152	-1.09528	-1.25704	-0.791908	-0.934164	-0.773885	-0.623437	-0.484	-0.227935	-0.253226	0.135407	0.314411	0.786251	0.648941	0.908928	1.14689	1.17977	1.61803	1.46381	1.73456	1.57112
307	1.04605	1.52992	1.54441	1.53548	1.50331	1.44852	0.92595	0.431671	0.411897	0.867205	0.856921	0.827806	0.78078	0.717066	0.638141	0.099484	0.0931611	0.123737	0.14124	0.145315	0.135841	0.112936	0.126351	0.175741	0.210675	0.230401	0.234477	0.222779	0.195515	0.153218	-0.349465	-0.37055	-0.405063	-0.45209	-0.510405	-0.0829382	-0.109805	-0.590236	-0.582613	-0.582613	-0.0946457	-0.0604151	-0.0345891	-0.464194	-0.409139	0.129115	0.20762	0.270731	0.316942
308	0.15533	0.0808006	0.136352	0.143779	0.0813592	0.165493	-0.0646506	0.0349138	-0.10116	-0.0934301	-0.0610133	-0.0335353	0.100875	0.238324	0.25243	0.206112	0.0205379	0.0818047	0.0357148	0.205298	0.370501	0.35231	0.433133	0.322577	0.340655	0.32398	0.388272	0.344068	0.225097	0.288344	0.165762	0.2447	0.146265	-0.0247997	-0.193599	-0.35228	-0.221457	-0.124414	-0.0979586	0.00704192	-0.0139376	0.125317	0.167458	0.171119	0.343732	0.331072	0.355646	0.208288	0.33832
309	-0.772861	-0.65933	-0.599321	-0.599672	-0.543495	-0.717846	-0.707947	-0.677378	-0.755824	-0.729518	-0.78672	-0.903031	-1.01323	-1.10308	-1.26243	-1.11885	-1.04033	-1.14085	-1.1279	-0.912155	-0.859066	-0.813722	-0.761551	-0.649373	-0.654155	-0.664962	-0.510316	-0.297064	-0.183108	-0.275929	-0.30326	-0.0944214	0.00342331	0.260243	0.345915	0.4605	0.383193	0.372489	0.326416	0.353858	0.140546	0.103314	0.175274	0.0453064	-0.176733	-0.131717	-0.113687	-0.298053	-0.420016
310	2.82807	2.82783	2.68073	2.85793	2.88769	3.06214	3.07212	2.91738	2.74406	2.55229	2.66772	2.48966	2.3112	2.27914	2.24794	2.21849	2.3542	2.33079	2.4579	2.28111	2.10969	2.10636	2.2711	2.13224	1.99804	1.86769	2.21184	2.10322	2.28866	2.29619	2.43458	2.1027	1.91855	1.86648	1.63876	1.56204	1.49176	1.44587	1.57199	1.23713	1.69362	1.70661	1.73118	1.45782	1.48693	1.50869	1.52231	1.39698	1.6031
311	-0.722483	-0.844258	-0.767189	-0.802418	-0.739782	-0.781368	-0.739685	-0.669667	-0.638333	-0.573329	-0.479642	-0.447122	-0.300303	-0.192571	-0.242543	-0.19607	-0.0944732	-0.0805406	-0.0439262	0.0181937	0.0526339	-0.0681254	0.00270419	-0.026205	0.0115841	0.026492	0.0776754	0.0183227	0.0139917	-0.0455579	-0.0750748	-0.118168	-0.0592944	-0.199758	-0.278671	-0.182218	-0.142114	-0.244637	-0.201794	-0.172725	-0.18321	-0.157592	-0.19161	-0.212788	-0.157716	-0.0872672	-0.0607975	-0.0800769	0.0562823
312	0.579991	0.511136	0.365388	0.457623	0.439148	0.439869	0.373891	0.426177	0.404209	0.443061	0.45054	0.395596	0.480854	0.497094	0.55194	0.657919	0.729457	0.674841	0.567219	0.583639	0.527594	0.571129	0.601962	0.655005	0.551042	0.625463	0.789772	0.88713	0.872417	0.953623	0.8542	0.848118	0.775222	0.787885	0.633952	0.615986	0.469956	0.28578	0.340745	0.251867	0.149296	0.0352028	-0.0883227	-0.0972979	-0.0893419	-0.019318	-0.136742	-0.169398	-0.123468
313	0.351125	0.396122	0.407693	0.367352	0.380209	0.392899	0.301017	0.255344	0.186451	0.148442	0.13894	0.206579	0.17166	0.219743	0.0956885	0.153936	0.0585055	0.0616702	0.117611	0.0488973	0.0809678	0.133113	0.181182	0.125876	0.093529	0.00903643	0.0552027	0.10327	0.0674693	0.0823524	0.183097	0.136126	0.196552	0.291652	0.241059	0.237572	0.283282	0.40723	0.396734	0.331936	0.311836	0.336223	0.386283	0.521187	0.55829	0.588851	0.639726	0.64114	0.727411
314	-0.170396	-0.275864	-0.317897	-0.25982	-0.513063	-0.450123	-0.528196	-0.415979	-0.583328	-0.477531	-0.451233	-0.489493	-0.5812	-0.535999	-0.67018	-0.577425	-0.493441	-0.418084	-0.594789	-0.614235	-0.476851	-0.4702	-0.356974	-0.22915	-0.275637	-0.191465	-0.125175	0.0710936	0.0109414	0.136477	0.0612348	0.170784	0.307332	0.276407	0.320822	0.352542	0.325849	0.271929	0.130402	0.097017	0.0989626	0.104026	-0.00597122	0.0238511	-0.21019	-0.118469	-0.0221615	-0.180323	-0.257811
315	0.538605	0.55728	0.60068	0.626638	0.628752	0.611158	0.634871	0.661862	0.654035	0.686976	0.674032	0.63398	0.585725	0.548349	0.467376	0.38534	0.319564	0.27273	0.226525	0.217462	0.128295	0.100909	0.032751	-0.0692352	-0.105545	-0.162192	-0.238853	-0.250971	-0.335317	-0.352822	-0.364698	-0.293165	-0.281698	-0.21251	-0.142643	-0.131262	-0.121713	-0.116332	-0.0900134	0.0455611	0.108911	0.175428	0.223471	0.248203	0.227951	0.326535	0.404482	0.520431	0.537106
316	-1.21635	-1.20818	-1.29539	-1.24965	-1.01755	-1.0342	-1.04934	-0.626856	-0.675537	-0.627723	-0.638639	-0.815638	-0.5379	-0.348136	-0.411949	-0.528484	-0.443719	-0.572981	-0.151586	-0.0457473	0.100745	0.00119354	-0.153038	-0.0642768	0.113806	-0.0645167	-0.0886068	-0.0642811	-0.411037	-0.326842	-0.253372	0.1278	0.407234	0.233795	0.175245	0.262434	0.653939	0.541304	0.550688	0.405209	0.412659	0.418638	0.428282	0.468105	0.602219	0.326357	0.124666	0.00350618	0.192941
317	0.550959	0.867677	0.732223	0.707912	0.674711	0.573163	0.518232	0.323556	0.131337	0.00333086	-0.186387	-0.369466	-0.678789	-0.798259	-0.974722	-0.939038	-1.02552	-1.05255	-1.13348	-1.08018	-0.878968	-0.791262	-1.08566	-0.99221	-0.900443	-0.59663	-0.463831	-0.335912	-0.147321	-0.0871411	-0.0361507	0.0714087	0.174174	0.257921	0.389247	0.320085	0.184529	0.431808	0.284838	0.320534	0.358624	0.0243849	0.00848466	0.170657	0.136376	0.0337992	-0.377707	-0.394041	-0.544391
318	0.0108233	0.0422988	-0.0177384	0.0507583	0.0307546	0.0435416	0.118371	0.169499	0.193204	0.149524	0.258147	0.269031	0.369257	0.34184	0.406848	0.347358	0.413021	0.380367	0.311842	0.335678	0.330462	0.424502	0.394458	0.490092	0.46497	0.53913	0.551344	0.530895	0.418275	0.492387	0.562368	0.503174	0.501961	0.56527	0.568256	0.60291	0.606788	0.510863	0.564917	0.614765	0.601607	0.52575	0.584579	0.620491	0.564421	0.606755	0.592774	0.676519	0.762259
319	-0.352469	-0.32111	-0.372956	-0.363557	-0.326942	-0.289288	-0.254725	-0.271257	-0.276959	-0.264545	-0.258852	-0.195229	-0.184196	-0.136156	-0.177407	-0.147588	-0.193149	-0.177635	-0.168816	-0.1906	-0.205488	-0.20102	-0.201717	-0.205113	-0.239755	-0.298627	-0.294278	-0.340993	-0.314795	-0.331964	-0.286137	-0.315286	-0.368107	-0.36572	-0.347562	-0.323897	-0.294494	-0.27112	-0.264817	-0.236828	-0.193287	-0.22192	-0.154883	-0.156959	-0.0913606	-0.0839766	-0.0507613	-0.086134	-0.0184645
320	-0.503413	-0.501361	-0.53601	-0.431117	-0.399789	-0.320517	-0.289119	-0.220363	-0.155612	-0.0954054	-0.0356743	-0.0583252	-0.082425	0.108788	0.125839	0.22188	0.360589	0.410685	0.37208	0.285371	0.236445	0.139341	0.0756486	0.0049874	-0.0178344	-0.119034	-0.225818	-0.165719	-0.191437	-0.261528	-0.28932	-0.35559	-0.373796	-0.438505	-0.585524	-0.597381	-0.695625	-0.739873	-0.594422	-0.567249	-0.4552	-0.475992	-0.236405	-0.257273	-0.244946	-0.453277	-0.316996	-0.225454	-0.264736
321	-0.181385	-0.146599	-0.147694	-0.150078	-0.204622	-0.17307	-0.124417	-0.113075	-0.202571	-0.21832	-0.220357	-0.206823	-0.139434	-0.158128	-0.241093	-0.253891	-0.238449	-0.207467	-0.22633	-0.262274	-0.284365	-0.29251	-0.299273	-0.286301	-0.21708	-0.215178	-0.249676	-0.264238	-0.278946	-0.295699	-0.27818	-0.2264	-0.278565	-0.365635	-0.313105	-0.310105	-0.220262	-0.181766	-0.156457	-0.180838	-0.120539	-0.0793693	-0.0756421	-0.0713021	-0.064692	-0.105139	-0.0747582	-0.0665927	-0.115407
322	0.115613	0.104693	0.0721954	0.0188973	-0.378645	-0.434054	-0.506507	-0.594135	-0.334102	-0.734061	-0.782837	-1.1646	-0.832784	-1.15749	-1.12941	-1.10986	-1.0994	-1.09845	-1.43198	-1.4154	-1.40982	-1.4154	-1.07133	-1.06251	-1.06421	-1.07623	-1.09816	-0.76876	-0.772689	-1.10986	-1.09547	-1.09059	-1.09548	-1.43495	-1.06355	-1.02761	-1.00317	-0.990729	-0.99052	-0.641852	-0.629776	-0.629776	-0.2812	-0.593926	-0.198299	-0.14117	-0.0991703	-0.0734021	-0.028736
323	-0.571063	-0.592012	-0.5644	-0.574351	-0.56105	-0.570071	-0.538382	-0.486597	-0.457902	-0.495467	-0.511248	-0.399047	-0.371586	-0.338463	-0.327017	-0.253735	-0.225091	-0.220846	-0.173236	-0.211339	-0.115858	-0.14493	-0.158601	-0.150351	-0.118147	-0.0644729	0.0331075	0.0658229	0.0990832	0.0874092	0.0894178	0.107295	0.0822478	0.0821731	0.0640571	0.0866603	0.154496	0.115963	0.181412	0.163055	0.185293	0.101025	0.147729	0.300491	0.262949	0.245398	0.136817	0.181436	0.211749
324	-1.15189	-1.15642	-1.16995	-1.43126	-1.43605	-1.44974	-1.47209	-1.74165	-1.75386	-1.77382	-1.80097	-1.56911	-1.31634	-1.30767	-1.30414	-1.27939	-1.23401	-1.19556	-1.1651	-1.38257	-1.07936	-1.02646	-0.720716	-0.667582	-0.363812	-0.314735	-0.282405	-0.267522	-0.270414	-0.29102	-0.328895	-0.117768	-0.399941	-0.670545	-0.690382	-0.724384	-1.01072	-1.04432	-1.08974	-0.880369	-0.653849	-0.913675	-0.916416	-1.1665	-1.15987	-1.40127	-1.38688	-1.38257	-1.3885
325	-2.14152	-2.14152	-2.14152	-2.14152	-2.14152	-2.14152	-2.14152	-1.94774	-1.92843	-1.90953	-1.89146	-1.87466	-1.85958	-1.8466	-1.83609	-1.82836	-1.82363	-1.82204	-1.82363	-1.63459	-1.62301	-1.61461	-1.60952	-1.60781	-1.60952	-1.61461	-1.62301	-1.63459	-1.82363	-1.82204	-1.62986	-1.61528	-1.6041	-1.59654	-1.59272	-1.59272	-1.59654	-1.6041	-1.61528	-1.62986	-1.82204	-1.82363	-1.82836	-1.83609	-1.8466	-1.6658	-1.4678	-1.44638	-1.2337
326	-0.49248	-0.476358	-0.534071	-0.568822	-0.517506	-0.493048	-0.654175	-0.587591	-0.490568	-0.560526	-0.529444	-0.496405	-0.509906	-0.538904	-0.559782	-0.372835	-0.386605	-0.40394	-0.341085	-0.451945	-0.451962	-0.360488	-0.298074	-0.307897	-0.201352	-0.207376	-0.332945	-0.26158	-0.379002	-0.320285	-0.285545	-0.243571	-0.293723	-0.257866	-0.411572	-0.26762	-0.369332	-0.304335	-0.244377	-0.167963	0.0189924	0.0220925	0.0537245	0.0413237	0.122245	0.0234589	-0.00925512	0.108258	0.272154
327	0.568556	0.593631	0.564835	0.575007	0.577707	0.585468	0.58278	0.560885	0.593788	0.620594	0.650506	0.657119	0.672239	0.702707	0.710844	0.70186	0.703876	0.686819	0.660049	0.668592	0.639072	0.633893	0.633115	0.63335	0.625257	0.641518	0.625687	0.651191	0.669214	0.657251	0.678532	0.712238	0.700986	0.736772	0.743946	0.776681	0.802526	0.798332	0.83852	0.897791	0.869802	0.867231	0.881429	0.877945	0.885617	0.836126	0.797472	0.796607	0.754461
328	-0.96484	-0.779564	-0.830107	-0.610859	-0.756782	-0.815183	-0.925352	-0.764362	-0.875501	-0.897308	-0.959307	-1.0612	-0.966998	-1.09549	-1.13885	-0.996142	-0.941771	-0.92775	-0.954398	-0.747777	-0.582627	-0.5605	-0.629019	-0.658876	-0.640991	-0.522924	-0.651733	-0.71485	-0.736157	-0.801869	-0.978857	-1.02565	-1.07589	-1.30647	-1.26377	-1.2256	-1.4072	-1.39356	-1.60263	-1.62954	-1.78189	-2.01622	-2.07269	-2.22561	-2.30154	-2.42033	-2.37939	-2.2939	-2.2212
329	-0.560698	-0.498387	-0.524869	-0.434224	-0.422587	-0.448472	-0.253125	-0.254066	-0.225087	-0.264461	-0.242215	-0.276791	-0.183641	-0.231701	-0.165669	-0.115828	-0.0317174	0.00139303	0.0543634	0.0919979	0.0627503	-0.0809431	-0.263212	-0.169188	-0.13581	-0.0885384	-0.137549	-0.308782	-0.318434	-0.352342	-0.434457	-0.430975	-0.468673	-0.542543	-0.532207	-0.595796	-0.655281	-0.723771	-0.798223	-0.862206	-0.77589	-0.773048	-0.692396	-0.562793	-0.633125	-0.712489	-0.740479	-0.65525	-0.60527
330	-0.333476	-0.442458	-0.437113	-0.38375	-0.446964	-0.379378	-0.329056	-0.3142	-0.298278	-0.343953	-0.30381	-0.182599	-0.113969	-0.0589342	-0.121153	-0.154526	-0.0917359	-0.06345	-0.14397	-0.0188493	0.0306178	-0.0841024	-0.0322533	-0.0308971	-0.0261684	0.00885447	-0.0886735	-0.0613099	-0.0972669	-0.144628	-0.15375	-0.172428	-0.278327	-0.333719	-0.377961	-0.331113	-0.379672	-0.447495	-0.466646	-0.396903	-0.470501	-0.587468	-0.574462	-0.59509	-0.575117	-0.591213	-0.533959	-0.497301	-0.520424
331	1.34199	1.03981	1.11561	0.978931	0.899582	0.953236	0.942211	0.75875	0.888908	0.789422	0.849084	0.729841	0.810015	0.712285	0.761198	0.611717	0.53043	0.625541	0.76771	0.496245	0.73595	0.478966	0.675007	0.62894	0.639011	0.773355	0.740456	0.677003	0.813215	0.573219	0.572356	0.774684	0.701751	0.580492	0.659608	0.615697	0.499464	0.577565	0.422204	0.278427	0.43434	0.282055	0.527281	0.26307	0.262989	0.393826	0.249031	0.138188	0.0901579
332	-2.26169	-2.26169	-2.26169	-2.26169	-2.26169	-2.26169	-2.26169	-2.14244	-2.13055	-2.11892	-1.98855	-1.96633	-1.82616	-1.79517	-1.76674	-1.62232	-1.58921	-1.56084	-1.53796	-1.40191	-1.26051	-1.23353	-1.09498	-1.07191	-0.938206	-0.920814	-0.912758	-0.794998	-0.901535	-0.898692	-0.905818	-1.03017	-0.925784	-1.04557	-1.05549	-0.955259	-0.959125	-0.95954	-0.849034	-0.734731	-0.843133	-0.947879	-0.941983	-0.813789	-0.79021	-0.764476	-0.737228	-0.601767	-0.692506
333	-0.870494	-0.873495	-0.844057	-0.893025	-0.923247	-0.898103	-0.928313	-0.95504	-0.923543	-0.932532	-0.95757	-0.937962	-0.910055	-0.916423	-0.908881	-0.88161	-0.846975	-0.76899	-0.648088	-0.656432	-0.590749	-0.469824	-0.407256	-0.306646	-0.142254	-0.0923446	0.0140516	0.0854006	0.195688	0.307829	0.45943	0.494232	0.564877	0.537311	0.677333	0.750194	0.777767	0.743669	0.722471	0.679841	0.690593	0.730779	0.691828	0.689358	0.586619	0.446757	0.540878	0.485897	0.413477
[truncated: 121 more rows]
[truncated: 751 more columns]
