# Supplementary material for: Dynamic basal ganglia output signals license and suppress forelimb movements
Source: Nature. 2025 May 28;644(8077):749–58. doi: 10.1038/s41586-025-09066-z (PMC12367548; doi:10.1038/s41586-025-09066-z)
Supplement: Supplementary file 7 — Source Data Fig. 3 [file 41586_2025_9066_MOESM7_ESM.xlsx]

## Sheet: Fig3a Long Reach Relative timin
Unnamed: 0	-0.75	-0.74	-0.73	-0.72	-0.71	-0.7	-0.69	-0.6799999999999999	-0.6699999999999999	-0.6599999999999999	-0.6499999999999999	-0.6399999999999999	-0.6299999999999999	-0.6199999999999999	-0.6099999999999999	-0.5999999999999999	-0.5899999999999999	-0.5799999999999998	-0.5699999999999998	-0.5599999999999998	-0.5499999999999998	-0.5399999999999998	-0.5299999999999998	-0.5199999999999998	-0.5099999999999998	-0.4999999999999998	-0.48999999999999977	-0.47999999999999976	-0.46999999999999975	-0.45999999999999974	-0.44999999999999973	-0.4399999999999997	-0.4299999999999997	-0.4199999999999997	-0.4099999999999997	-0.3999999999999997	-0.3899999999999997	-0.37999999999999967	-0.36999999999999966	-0.35999999999999965	-0.34999999999999964	-0.33999999999999964	-0.3299999999999996	-0.3199999999999996	-0.3099999999999996	-0.2999999999999996	-0.2899999999999996	-0.2799999999999996	-0.2699999999999996
0	0	0	0	0	0	0	0	0	0	0	0	0	0	0	0	0	0	0	0	0	0	0	0	0	0	0	0	0	0	0	0	0	0	0	0	0	0	0	0	0	0	0	0	0	0	0	0	0	0
1	0	0	0	0	0	0	0	0	0	0	0	0	0	0	0	0	0	0	0	0	0	0	0	0	0	0	0	0	0	0	0	0	0	0	0	0	0	0	0	0	0	0	0	0	0	0	0	0	0
2	0	0	0	0	0	0	0	0	0	0	0	0	0	0	0	0	0	0	0	0	0	0	0	0	0	0	0	0	0	0	0	0	0	0	0	0	0	0	0	0	0	0	0	0	0	0	0	0	0
3	0	0	0	0	0	0	0	0	0	0	0	0	0	0	0	0	0	0	0	0	0	0	0	0	0	0	0	0	0	0	0	0	0	0	0	0	0	0	0	0	0	0	0	0	0	0	0	0	0
4	0	0	0	0	0	0	0	0	0	0	0	0	0	0	0	0	0	0	0	0	0	0	0	0	0	0	0	0	0	0	0	0	0	0	0	0	0	0	0	0	0	0	0	0	0	0	0	0	0
5	0	0	0	0	0	0	0	0	0	0	0	0	0	0	0	0	0	0	0	0	0	0	0	0	0	0	0	0	0	0	0	0	0	0	0	0	0	0	0	0	0	0	0	0	0	0	0	0	0
6	0	0	0	0	0	0	0	0	0	0	0	0	0	0	0	0	0	0	0	0	0	0	0	0	0	0	0	0	0	0	0	0	0	0	0	0	0	0	0	0	0	0	0	0	0	0	0	0	0
7	0	0	0	0	0	0	0	0	0	0	0	0	0	0	0	0	0	0	0	0	0	0	0	0	0	0	0	0	0	0	0	0	0	0	0	0	0	0	0	0	0	0	0	0	0	0	0	0	0
8	0	0	0	0	0	0	0	0	0	0	0	0	0	0	0	0	0	0	0	0	7.81597e-14	4.2526e-12	1.7322e-10	5.24309e-09	1.17976e-07	1.97341e-06	2.45392e-05	0.000226841	0.00155884	0.00796344	0.0302425	0.0853794	0.179187	0.279563	0.324242	0.279563	0.179187	0.0853794	0.0302425	0.00796344	0.00155884	0.000226841	2.45392e-05	1.97341e-06	1.17976e-07	5.24309e-09	1.73223e-10	4.49774e-12	1.35572e-11
9	0	0	0	0	0	0	0	0	0	0	0	0	0	0	0	0	0	0	0	0	0	0	0	0	0	0	0	0	0	0	0	0	0	0	0	0	0	0	0	0	0	0	0	0	0	0	0	1.42109e-14	4.03944e-12
10	0	0	0	0	0	0	0	0	0	0	0	0	0	0	0	0	0	0	0	0	0	0	0	0	0	0	0	0	0	0	0	0	0	0	0	0	0	0	0	0	0	0	0	0	0	0	0	0	0
11	0	0	0	0	0	0	0	0	0	0	0	0	0	0	0	0	0	0	0	0	0	0	0	0	0	0	0	0	0	0	0	0	0	0	0	0	0	0	0	0	3.55271e-15	1.91847e-13	8.59401e-12	2.94758e-10	7.78159e-09	1.58104e-07	2.47224e-06	2.97518e-05	0.000275557
12	0	0	0	0	0	0	0	0	0	0	0	0	0	0	0	0	0	0	0	0	0	0	0	0	0	0	0	0	0	0	0	0	0	0	0	0	0	0	0	0	0	0	0	0	0	0	0	0	0
13	0	0	0	0	0	0	0	0	0	0	0	0	0	0	0	0	0	0	0	0	0	0	0	0	0	0	0	0	0	0	0	0	0	0	0	0	0	0	0	0	0	0	0	0	0	0	0	0	0
14	0	0	0	0	0	0	0	0	0	0	0	0	0	0	0	0	0	0	0	0	0	0	0	0	0	0	0	0	0	0	0	0	0	0	0	0	0	0	0	0	0	0	0	0	0	0	0	0	0
15	0	0	0	0	0	0	0	0	0	0	0	0	0	0	0	0	0	0	0	0	0	0	0	0	0	0	0	0	0	0	0	0	6.39488e-14	3.95062e-12	1.77888e-10	5.90752e-09	1.44672e-07	2.61264e-06	3.47929e-05	0.000341679	0.00247436	0.0132137	0.0520355	0.15111	0.323595	0.511008	0.595072	0.511008	0.323595
16	0	0	0	0	0	0	0	0	0	0	0	0	0	0	0	0	0	0	0	0	0	0	0	0	0	0	0	0	0	0	0	0	0	0	0	0	0	0	0	0	0	0	0	0	0	0	0	0	0
[truncated: 101 more columns]

## Sheet: Fig3a Short Reach Relative timi
Unnamed: 0	-0.75	-0.74	-0.73	-0.72	-0.71	-0.7	-0.69	-0.6799999999999999	-0.6699999999999999	-0.6599999999999999	-0.6499999999999999	-0.6399999999999999	-0.6299999999999999	-0.6199999999999999	-0.6099999999999999	-0.5999999999999999	-0.5899999999999999	-0.5799999999999998	-0.5699999999999998	-0.5599999999999998	-0.5499999999999998	-0.5399999999999998	-0.5299999999999998	-0.5199999999999998	-0.5099999999999998	-0.4999999999999998	-0.48999999999999977	-0.47999999999999976	-0.46999999999999975	-0.45999999999999974	-0.44999999999999973	-0.4399999999999997	-0.4299999999999997	-0.4199999999999997	-0.4099999999999997	-0.3999999999999997	-0.3899999999999997	-0.37999999999999967	-0.36999999999999966	-0.35999999999999965	-0.34999999999999964	-0.33999999999999964	-0.3299999999999996	-0.3199999999999996	-0.3099999999999996	-0.2999999999999996	-0.2899999999999996	-0.2799999999999996	-0.2699999999999996
0	2.49701e-259	8.94912e-251	2.3034e-242	4.25781e-234	5.65241e-226	5.38902e-218	3.68991e-210	1.81447e-202	6.40789e-195	1.6252e-187	2.96027e-180	3.87242e-173	3.63801e-166	2.45456e-159	1.18936e-152	4.13888e-146	1.03438e-139	1.85656e-133	2.39312e-127	2.21539e-121	1.47288e-115	7.03251e-110	2.41148e-104	5.93864e-99	1.05031e-93	1.33408e-88	1.21695e-83	7.97244e-79	3.75094e-74	1.26742e-69	3.07558e-65	5.35999e-61	6.70857e-57	6.03011e-53	3.89269e-49	1.8047e-45	6.00879e-42	1.43681e-38	2.46741e-35	3.04307e-32	2.69534e-29	1.71452e-26	7.83251e-24	2.56974e-21	6.05489e-19	1.0246e-16	1.24517e-14	1.08676e-12	6.8119e-11
1	0	0	0	0	0	0	0	0	0	0	0	0	0	0	0	0	0	0	0	0	0	0	0	0	0	0	0	0	0	0	0	0	0	1.51831e-308	1.24991e-287	1.89897e-267	5.32451e-248	2.75527e-229	2.6313e-211	4.63765e-194	1.50851e-177	9.05569e-162	1.00327e-146	2.05132e-132	7.74057e-119	5.39057e-106	6.92817e-94	1.64333e-82	7.19371e-72
2	0	0	0	0	0	0	0	0	0	0	0	0	0	0	0	0	0	0	0	0	0	0	0	0	0	0	0	0	0	0	0	4.44917e-309	4.2769e-290	1.02648e-271	6.15091e-254	9.20235e-237	3.43739e-220	3.20573e-204	7.46443e-189	4.33946e-174	6.2986e-160	2.28256e-146	2.06524e-133	4.66541e-121	2.63135e-109	3.70541e-98	1.30276e-87	1.14357e-77	2.50628e-68
3	0	0	0	0	0	0	0	0	0	0	0	0	0	0	0	0	0	0	0	0	0	0	0	0	0	0	0	0	0	0	0	0	0	0	0	0	0	0	0	0	2.25371e-300	7.10184e-275	1.64656e-250	2.8088e-227	3.52531e-205	3.25543e-184	2.21184e-164	1.10569e-145	4.06676e-128
4	0	0	0	0	0	0	0	0	0	0	0	0	0	0	0	0	0	0	0	0	0	0	0	0	0	0	0	0	0	9.03135e-314	4.34157e-296	6.41243e-279	2.90991e-262	4.05713e-246	1.73795e-230	2.28739e-215	9.24958e-201	1.14917e-186	4.38663e-173	5.14466e-160	1.85381e-147	2.05236e-135	6.9811e-124	7.29584e-113	2.34266e-102	2.31112e-92	7.00517e-83	6.52372e-74	1.86661e-65
5	0	0	0	0	0	0	0	0	0	0	0	0	0	0	0	0	0	0	0	0	0	0	0	0	0	0	2.40116e-321	1.19733e-304	2.13747e-288	1.36879e-272	3.14426e-257	2.5909e-242	7.65826e-228	8.12004e-214	3.08841e-200	4.21366e-187	2.06221e-174	3.62038e-162	2.27994e-150	5.1504e-139	4.17357e-128	1.21317e-117	1.26498e-107	4.73147e-98	6.34828e-89	3.05537e-80	5.27497e-72	3.26681e-64	7.25734e-57
6	0	0	0	0	0	0	0	0	0	0	0	0	0	0	0	0	0	0	0	0	0	0	0	0	0	0	0	0	0	0	0	0	0	0	7.96422e-305	3.60866e-284	3.08155e-264	4.95922e-245	1.50411e-226	8.59737e-209	9.26132e-192	1.88019e-175	7.19367e-160	5.18705e-145	7.04875e-131	1.80519e-117	8.71279e-105	7.92522e-93	1.35858e-81
7	0	0	0	0	0	0	0	0	0	0	0	0	0	0	0	0	0	0	0	0	0	0	0	0	0	0	0	0	0	0	0	0	0	0	0	0	1.00938e-320	1.432e-296	2.2953e-273	4.15525e-251	8.49602e-230	1.96198e-209	5.11725e-190	1.50744e-171	5.01537e-154	1.88464e-137	7.99863e-122	3.8341e-107	2.07574e-93
8	0	0	0	0	0	0	0	0	0	0	0	0	2.17883e-320	1.82778e-307	8.3003e-295	2.04078e-282	2.71665e-270	1.95795e-258	7.64021e-247	1.61414e-235	1.84634e-224	1.14344e-213	3.83397e-203	6.96015e-193	6.84102e-183	3.64046e-173	1.04888e-163	1.63617e-154	1.38186e-145	6.31876e-137	1.56435e-128	2.09686e-120	1.52173e-112	5.97915e-105	1.27196e-97	1.46502e-90	9.13576e-84	3.08446e-77	5.6383e-71	5.5802e-65	2.9901e-59	8.6747e-54	1.36257e-48	1.15877e-43	5.33545e-39	1.3301e-34	1.79533e-30	1.31207e-26	5.19209e-23
9	5.59604e-164	1.70786e-158	4.20021e-153	8.32406e-148	1.32937e-142	1.71082e-137	1.77423e-132	1.48273e-127	9.9853e-123	5.41885e-118	2.36974e-113	8.35103e-109	2.37152e-104	5.42702e-100	1.00079e-95	1.48721e-91	1.78095e-87	1.71861e-83	1.33645e-79	8.37484e-76	4.22913e-72	1.72098e-68	5.64354e-65	1.49136e-61	3.17589e-58	5.4501e-55	7.53708e-52	8.39969e-49	7.54377e-46	5.45988e-43	3.18458e-40	1.49694e-37	5.67084e-35	1.73138e-32	4.26042e-30	8.44978e-28	1.35081e-25	1.7407e-23	1.80831e-21	1.51455e-19	1.02286e-17	5.57116e-16	2.44776e-14	8.67791e-13	2.48344e-11	5.74001e-10	1.07224e-08	1.62033e-07	1.98332e-06
10	0	0	0	0	0	0	0	0	0	0	0	0	0	0	0	0	0	0	0	0	0	0	0	0	0	0	0	0	0	0	0	0	0	0	1.1105e-312	3.39156e-292	2.09352e-272	2.61186e-253	6.586e-235	3.35653e-217	3.45745e-200	7.19813e-184	3.02887e-168	2.57595e-153	4.42786e-139	1.53832e-125	1.08018e-112	1.533e-100	4.39731e-89
11	2.39219e-294	8.57991e-285	2.13915e-275	3.70741e-266	4.46654e-257	3.74061e-248	2.17764e-239	8.81253e-231	2.47906e-222	4.84779e-214	6.5898e-206	6.2269e-198	4.09019e-190	1.86761e-182	5.92788e-175	1.30793e-167	2.00604e-160	2.13879e-153	1.58514e-146	8.16651e-140	2.92468e-133	7.281e-127	1.26001e-120	1.51576e-114	1.26753e-108	7.36809e-103	2.97731e-97	8.36306e-92	1.63297e-86	2.21647e-81	2.09131e-76	1.37166e-71	6.25381e-67	1.98206e-62	4.36679e-58	6.68778e-54	7.11995e-50	5.26924e-46	2.71081e-42	9.69463e-39	2.41019e-35	4.1655e-32	5.0048e-29	4.18048e-26	2.42776e-23	9.80297e-21	2.75247e-18	5.37484e-16	7.30086e-14
12	0	0	0	0	0	0	0	0	0	0	0	0	0	0	0	0	1.6354e-312	2.34481e-299	1.75249e-286	6.82761e-274	1.38659e-261	1.46788e-249	8.10023e-238	2.33007e-226	3.49387e-215	2.73092e-204	1.1127e-193	2.36325e-183	2.61641e-173	1.50997e-163	4.54249e-154	7.12338e-145	5.82294e-136	2.48121e-127	5.51125e-119	6.38118e-111	3.85138e-103	1.21171e-95	1.98721e-88	1.69885e-81	7.57058e-75	1.75861e-68	2.12949e-62	1.34414e-56	4.42263e-51	7.58544e-46	6.78183e-41	3.16067e-36	7.67854e-32
13	1.79605e-276	7.11904e-267	1.9083e-257	3.45933e-248	4.24093e-239	3.51602e-230	1.97135e-221	7.47479e-213	1.91671e-204	3.3238e-196	3.89795e-188	3.09143e-180	1.65808e-172	6.01411e-165	1.47523e-157	2.44722e-150	2.7454e-143	2.08287e-136	1.06866e-129	3.708e-123	8.70084e-117	1.38072e-110	1.48174e-104	1.07537e-98	5.278e-93	1.75187e-87	3.93239e-82	5.96943e-77	6.12817e-72	4.25453e-67	1.99754e-62	6.34248e-58	1.3619e-53	1.97768e-49	1.94216e-45	1.28985e-41	5.79315e-38	1.75959e-34	3.61436e-31	5.0208e-28	4.71668e-25	2.99656e-22	1.28745e-19	3.74079e-17	7.35053e-15	9.76791e-13	8.77845e-11	5.33555e-09	2.19339e-07
14	7.28858e-169	2.72617e-163	8.21868e-158	1.99704e-152	3.91121e-147	6.17409e-142	7.85547e-137	8.05581e-132	6.65861e-127	4.43605e-122	2.38203e-117	1.03095e-112	3.59636e-108	1.01118e-103	2.29156e-99	4.18575e-95	6.16245e-91	7.31263e-87	6.99411e-83	5.39177e-79	3.3502e-75	1.67784e-71	6.77286e-68	2.20362e-64	5.77889e-61	1.22151e-57	2.08113e-54	2.85791e-51	3.16338e-48	2.82235e-45	2.02969e-42	1.17656e-39	5.49759e-37	2.07067e-34	6.28696e-32	1.53878e-29	3.0362e-27	4.82976e-25	6.1942e-23	6.40532e-21	5.34109e-19	3.59169e-17	1.94808e-15	8.52364e-14	3.00914e-12	8.57373e-11	1.97216e-09	3.66378e-08	5.49971e-07
15	1.21248e-215	2.00545e-208	2.49663e-201	2.33939e-194	1.6499e-187	8.75825e-181	3.49933e-174	1.05234e-167	2.38197e-161	4.0581e-155	5.20373e-149	5.02242e-143	3.64852e-137	1.99493e-131	8.21003e-126	2.54313e-120	5.92921e-115	1.04048e-109	1.37428e-104	1.36622e-99	1.0223e-94	5.75754e-90	2.44064e-85	7.78711e-81	1.87006e-76	3.38019e-72	4.59867e-68	4.70901e-64	3.62939e-60	2.10545e-56	9.19307e-53	3.02122e-49	7.47329e-46	1.39138e-42	1.94979e-39	2.05653e-36	1.63264e-33	9.75552e-31	4.3875e-28	1.48522e-25	3.78418e-23	7.25706e-21	1.04751e-18	1.13807e-16	9.30666e-15	5.72853e-13	2.65418e-11	9.25725e-10	2.43078e-08
16	0	0	0	0	0	0	0	0	0	0	0	0	0	0	0	0	0	0	0	0	0	0	0	0	0	0	0	0	0	0	0	3.913e-320	3.38709e-299	5.71999e-279	1.88462e-259	1.21147e-240	1.51937e-222	3.71771e-205	1.77479e-188	1.65303e-172	3.00382e-157	1.06495e-142	7.36618e-129	9.94073e-116	2.61731e-103	1.34447e-91	1.34744e-80	2.63469e-70	1.0051e-60
[truncated: 101 more columns]

## Sheet: Fig3b Distance from slit at rea
Unnamed: 0	index	Aborted reach	Reach
0	070_03_220912	1.23834	1.37976
1	070_06_221213	1.91553	2.44668
2	070_07_221214	2.26131	2.08486
3	070_08_221221	2.51841	2.42347
4	076_02_221114	1.895	1.95752
5	076_03_221127	2.48684	2.28609
6	076_04_221129	2.50655	2.37054
7	076_05_230804	2.77372	2.17651
8	076_07_231005	2.02241	1.82476
9	079_01_221215	1.79494	2.05769
10	079_02_221214	2.27597	1.77451
11	079_03_230727	2.09066	1.21721
12	079_04_230728	1.60679	1.79985
13	130_01_230801	2.63244	1.95128
14	130_02_230811	2.32713	1.73066
15	130_03_231104	2.30083	1.9524
16	130_04_231026	2.20704	2.46489

## Sheet: Fig3b Distance from slit at ret
Unnamed: 0	index	Aborted reach	Reach
0	070_03_220912	0.286559	0.538226
1	070_06_221213	0.456542	0.690531
2	070_07_221214	0.38407	0.617123
3	070_08_221221	0.425781	0.671084
4	076_02_221114	0.259436	0.532028
5	076_03_221127	0.343898	0.517204
6	076_04_221129	0.358743	0.616262
7	076_05_230804	0.349799	0.678062
8	076_07_231005	0.207785	0.964468
9	079_01_221215	0.189372	0.734062
10	079_02_221214	0.353867	0.601228
11	079_03_230727	0.237374	0.679493
12	079_04_230728	0.270864	0.634779
13	130_01_230801	0.416528	0.622544
14	130_02_230811	0.297429	0.613263
15	130_03_231104	0.316033	0.663587
16	130_04_231026	0.280706	0.726994

## Sheet: Fig3e_ExtFig3f Reach neg modula
Unnamed: 0	-2.0	-1.995	-1.99	-1.985	-1.98	-1.975	-1.97	-1.965	-1.96	-1.955	-1.95	-1.945	-1.94	-1.935	-1.93	-1.925	-1.92	-1.915	-1.91	-1.905	-1.9	-1.895	-1.89	-1.885	-1.88	-1.875	-1.87	-1.865	-1.86	-1.855	-1.85	-1.845	-1.84	-1.835	-1.83	-1.825	-1.82	-1.815	-1.81	-1.805	-1.8	-1.795	-1.79	-1.785	-1.78	-1.775	-1.77	-1.765	-1.76
LowerConfidenceInterval	-0.286052	-0.281908	-0.287826	-0.296591	-0.28595	-0.297478	-0.30392	-0.289966	-0.301706	-0.300976	-0.298319	-0.31431	-0.311217	-0.312374	-0.308258	-0.308663	-0.299243	-0.28874	-0.295259	-0.289111	-0.283382	-0.277839	-0.25389	-0.249589	-0.22406	-0.21242	-0.206126	-0.209065	-0.203317	-0.186239	-0.163652	-0.159018	-0.152189	-0.148823	-0.136308	-0.158749	-0.148775	-0.160735	-0.179282	-0.166256	-0.178615	-0.184655	-0.186451	-0.183671	-0.195799	-0.20652	-0.215594	-0.222979	-0.212417
UpperConfidenceInterval	0.292976	0.282717	0.278889	0.268281	0.259537	0.24928	0.236942	0.222767	0.209271	0.211964	0.205301	0.201074	0.206862	0.217359	0.220059	0.227132	0.233965	0.243582	0.254392	0.261234	0.264121	0.276206	0.298347	0.310882	0.326467	0.321764	0.331308	0.310464	0.317321	0.314522	0.317292	0.325371	0.322079	0.33649	0.330354	0.321389	0.31845	0.31176	0.284027	0.280762	0.277385	0.278612	0.269104	0.265946	0.263958	0.243111	0.242927	0.245555	0.247906
Full Reach_MaxExtension	0.0476703	0.055829	0.0513663	0.0473289	0.0485903	0.0455145	0.0521349	0.047228	0.0460356	0.0367434	0.0356109	0.0345561	0.027657	0.0274265	0.0203782	0.0147413	0.0122781	0.0131275	0.00912878	0.00879724	0.0135112	0.0123312	-0.0017555	0.000782083	0.00121753	-0.000838369	-0.000267296	-0.00768195	-0.00498205	-0.00605191	-0.00313302	-0.00329001	-0.00866605	-0.00900873	-0.00833947	-0.009333	-0.0141119	-0.017961	-0.0165145	-0.0298871	-0.0386828	-0.0426942	-0.0490104	-0.059342	-0.0669381	-0.0765306	-0.081589	-0.0879386	-0.0925367
Aborted Reach_MaxExtension	-0.0555805	-0.0779708	-0.0822054	-0.0890082	-0.0714584	-0.0659695	-0.0739333	-0.0981227	-0.0756442	-0.0913298	-0.0845994	-0.04302	-0.0549607	-0.048114	-0.0285278	-0.0352583	-0.0280824	-0.0326602	-0.0426697	-0.0359348	-0.0365769	-0.0576055	-0.0529854	-0.0698078	-0.0751133	-0.0930851	-0.10973	-0.101773	-0.104262	-0.115732	-0.115173	-0.1057	-0.136435	-0.12365	-0.135807	-0.13706	-0.110677	-0.12477	-0.107806	-0.0948881	-0.0983489	-0.106016	-0.0964634	-0.106622	-0.111883	-0.111995	-0.118382	-0.118901	-0.130661
Short Reach_MaxExtension	-0.00416245	-0.000928342	0.00342162	0.00511844	0.0213441	0.0280338	0.0243356	0.0197763	0.026164	0.025177	0.0196446	0.0378262	0.0341047	0.0351808	0.0426939	0.0381757	0.0341286	0.0425296	0.0390898	0.036863	0.0369095	0.0238976	0.01531	0.00383299	-0.0193765	-0.0216736	-0.0246184	-0.0218971	-0.0127431	-0.0167506	-0.00892542	-0.00675979	-0.0112895	-0.00646948	-0.01485	-0.01914	-0.00868846	-0.00675895	-0.0113652	-0.0208789	-0.019418	-0.0163522	-0.0129511	-0.022056	-0.0310927	-0.0266032	-0.0317814	-0.0445345	-0.0378372
Long Reach_MaxExtension	0.134209	0.139272	0.135268	0.115702	0.112757	0.110652	0.111891	0.0951985	0.10794	0.0965507	0.0930528	0.0969948	0.0835085	0.1046	0.106559	0.0992924	0.0891729	0.0931646	0.0801939	0.0746136	0.0869034	0.0820279	0.0581816	0.0618495	0.0700649	0.0593383	0.0550614	0.0393463	0.0408339	0.0223601	0.0232586	0.0138961	-0.0171561	-0.0289933	-0.0433796	-0.0406179	-0.0438754	-0.0526188	-0.0491744	-0.0575383	-0.0798374	-0.0968988	-0.116477	-0.12494	-0.143802	-0.166827	-0.176202	-0.184761	-0.192296
[truncated: 751 more columns]

## Sheet: Fig3e_ExtFig3g Retract-grasp ne
Unnamed: 0	-2.0	-1.995	-1.99	-1.985	-1.98	-1.975	-1.97	-1.965	-1.96	-1.955	-1.95	-1.945	-1.94	-1.935	-1.93	-1.925	-1.92	-1.915	-1.91	-1.905	-1.9	-1.895	-1.89	-1.885	-1.88	-1.875	-1.87	-1.865	-1.86	-1.855	-1.85	-1.845	-1.84	-1.835	-1.83	-1.825	-1.82	-1.815	-1.81	-1.805	-1.8	-1.795	-1.79	-1.785	-1.78	-1.775	-1.77	-1.765	-1.76
LowerConfidenceInterval	-0.353581	-0.340417	-0.342644	-0.339154	-0.332924	-0.318838	-0.311209	-0.322491	-0.317162	-0.322066	-0.319717	-0.317993	-0.321848	-0.34114	-0.339884	-0.340372	-0.347986	-0.350552	-0.348788	-0.33348	-0.34464	-0.339385	-0.326553	-0.315343	-0.318915	-0.312447	-0.31708	-0.344724	-0.344081	-0.314283	-0.323409	-0.33209	-0.336089	-0.316375	-0.323369	-0.329415	-0.344021	-0.353224	-0.36705	-0.382229	-0.414495	-0.420615	-0.433583	-0.449755	-0.465048	-0.46317	-0.469224	-0.48256	-0.462195
UpperConfidenceInterval	0.298942	0.302161	0.277158	0.290613	0.299511	0.314088	0.319184	0.302618	0.289686	0.284227	0.297063	0.30278	0.321962	0.305037	0.317874	0.316187	0.301075	0.314248	0.327061	0.322261	0.30257	0.314145	0.312165	0.316746	0.298492	0.299607	0.29838	0.275476	0.27117	0.279457	0.268435	0.265543	0.260007	0.257673	0.240546	0.231466	0.210766	0.199461	0.20462	0.221729	0.214475	0.213236	0.198442	0.203791	0.213044	0.211695	0.197992	0.204511	0.219958
Full Reach_MaxExtension	0.094483	0.0906307	0.0933365	0.101364	0.100483	0.0982093	0.104933	0.108625	0.118068	0.112579	0.119352	0.128537	0.135449	0.136482	0.135941	0.14157	0.146017	0.153423	0.152493	0.160051	0.157187	0.149875	0.164413	0.167017	0.168198	0.183386	0.189623	0.190784	0.189	0.192789	0.19696	0.200579	0.211102	0.213722	0.222029	0.230025	0.234041	0.24139	0.245944	0.262878	0.268688	0.276168	0.290462	0.286645	0.295471	0.306948	0.310027	0.319243	0.32863
Aborted Reach_MaxExtension	0.0859605	0.0963072	0.10717	0.113451	0.107285	0.114093	0.123244	0.118304	0.113511	0.100708	0.128749	0.12331	0.125684	0.127644	0.139809	0.141932	0.154379	0.131684	0.14015	0.158583	0.150649	0.151711	0.16112	0.169255	0.166513	0.17931	0.16838	0.182506	0.196545	0.181512	0.190973	0.178049	0.181655	0.168313	0.183264	0.184441	0.190202	0.182824	0.193436	0.186787	0.181361	0.211354	0.225601	0.230249	0.222217	0.231654	0.239747	0.258304	0.256567
Short Reach_MaxExtension	0.0690393	0.0582752	0.0891327	0.0804116	0.0887159	0.0900432	0.0983392	0.10058	0.099275	0.0867234	0.105549	0.100172	0.101833	0.0983875	0.099676	0.0994902	0.104118	0.101066	0.0912072	0.110493	0.116552	0.102428	0.120764	0.118891	0.137181	0.145925	0.140389	0.140915	0.130813	0.140474	0.150026	0.152405	0.175413	0.1738	0.178239	0.178748	0.178679	0.171672	0.19079	0.191153	0.185598	0.184891	0.201118	0.196559	0.193597	0.194454	0.19252	0.205816	0.206264
Long Reach_MaxExtension	0.193853	0.196021	0.184862	0.194154	0.181848	0.175357	0.17893	0.184202	0.189312	0.183303	0.192735	0.203232	0.209123	0.20498	0.208229	0.211672	0.221757	0.233832	0.239299	0.222821	0.199117	0.19353	0.194813	0.214383	0.215962	0.22057	0.224253	0.237929	0.253121	0.255235	0.249977	0.245493	0.258939	0.264078	0.278943	0.277544	0.285315	0.287817	0.300216	0.316736	0.343069	0.367494	0.383541	0.387872	0.3807	0.389383	0.412041	0.424277	0.439506
[truncated: 751 more columns]

## Sheet: Fig3e_ExtFig3h Handle neg modul
Unnamed: 0	-2.0	-1.995	-1.99	-1.985	-1.98	-1.975	-1.97	-1.965	-1.96	-1.955	-1.95	-1.945	-1.94	-1.935	-1.93	-1.925	-1.92	-1.915	-1.91	-1.905	-1.9	-1.895	-1.89	-1.885	-1.88	-1.875	-1.87	-1.865	-1.86	-1.855	-1.85	-1.845	-1.84	-1.835	-1.83	-1.825	-1.82	-1.815	-1.81	-1.805	-1.8	-1.795	-1.79	-1.785	-1.78	-1.775	-1.77	-1.765	-1.76
LowerConfidenceInterval	-0.723564	-0.684933	-0.665276	-0.665331	-0.613593	-0.616176	-0.615113	-0.617084	-0.614879	-0.622655	-0.632813	-0.606623	-0.615375	-0.58986	-0.589484	-0.586857	-0.599314	-0.603614	-0.567915	-0.550838	-0.555188	-0.594281	-0.602582	-0.594607	-0.594038	-0.61744	-0.599742	-0.592017	-0.599642	-0.59988	-0.585774	-0.599223	-0.607334	-0.611538	-0.625339	-0.60957	-0.603897	-0.569181	-0.561856	-0.547474	-0.553459	-0.554611	-0.551243	-0.522205	-0.526192	-0.523004	-0.473673	-0.514855	-0.508575
UpperConfidenceInterval	0.101542	0.0962452	0.113978	0.113532	0.135157	0.140838	0.131608	0.12736	0.13921	0.172375	0.159763	0.148329	0.152971	0.194476	0.184535	0.200656	0.176621	0.166546	0.178857	0.199126	0.184995	0.19992	0.158173	0.168673	0.152805	0.121701	0.150279	0.129715	0.137724	0.158076	0.164186	0.139379	0.125785	0.0990225	0.100366	0.125977	0.100588	0.086588	0.0990723	0.103147	0.111057	0.0766735	0.152381	0.174996	0.16297	0.172506	0.210072	0.179163	0.193406
Full Reach_MaxExtension	0.186878	0.21591	0.220826	0.212542	0.206763	0.225235	0.251047	0.271726	0.262446	0.279519	0.288083	0.259949	0.245874	0.245133	0.266708	0.277542	0.284086	0.272708	0.26511	0.258249	0.26729	0.255897	0.260325	0.263919	0.273965	0.298732	0.31014	0.311482	0.316466	0.337957	0.325805	0.338052	0.37022	0.396028	0.435384	0.43214	0.453618	0.450419	0.462288	0.474802	0.484907	0.49769	0.528379	0.548617	0.558115	0.568139	0.571795	0.56145	0.583699
Aborted Reach_MaxExtension	0.277284	0.264275	0.266356	0.276327	0.234106	0.233361	0.179837	0.130355	0.184181	0.220461	0.267792	0.303147	0.329396	0.346367	0.38612	0.42783	0.493632	0.514148	0.535496	0.582738	0.636577	0.652803	0.721008	0.757461	0.751501	0.793141	0.796515	0.898133	0.912043	0.902251	0.918532	0.879137	0.899809	0.921352	0.940856	0.967115	0.967754	1.00478	0.975615	0.994875	1.01154	0.981629	1.00834	1.00289	0.97288	0.987905	0.97792	0.997812	0.942807
Short Reach_MaxExtension	0.315105	0.3235	0.30156	0.28444	0.293196	0.318893	0.320678	0.296213	0.333098	0.364997	0.369871	0.389974	0.407306	0.423033	0.412483	0.365386	0.402664	0.421207	0.384708	0.405987	0.409506	0.364233	0.406412	0.416652	0.41022	0.424525	0.424683	0.482181	0.449425	0.453172	0.466449	0.442205	0.427136	0.440931	0.507324	0.518229	0.578774	0.576826	0.580123	0.619331	0.59753	0.601047	0.668507	0.661856	0.66004	0.690303	0.668377	0.652385	0.66715
Long Reach_MaxExtension	0.293679	0.312846	0.336775	0.330425	0.318999	0.332122	0.332771	0.342332	0.307663	0.295855	0.31339	0.280924	0.289261	0.296831	0.321342	0.346039	0.355112	0.331655	0.311088	0.311033	0.329892	0.324237	0.336149	0.352464	0.38584	0.424939	0.422998	0.461814	0.487748	0.504968	0.49548	0.494346	0.549755	0.581846	0.599213	0.588484	0.6288	0.616768	0.63466	0.674415	0.707533	0.702019	0.707687	0.723461	0.728439	0.697743	0.704271	0.737612	0.71166
[truncated: 751 more columns]
