# Supplementary material for: Dynamic basal ganglia output signals license and suppress forelimb movements
Source: Nature. 2025 May 28;644(8077):749–58. doi: 10.1038/s41586-025-09066-z (PMC12367548; doi:10.1038/s41586-025-09066-z)
Supplement: Supplementary file 8 — Source Data Fig. 4 [file 41586_2025_9066_MOESM8_ESM.xlsx]

## Sheet: Fig4c Control Subtracted SNr Ac
Unnamed: 0	-2.0	-1.99	-1.98	-1.97	-1.96	-1.95	-1.94	-1.93	-1.92	-1.91	-1.9	-1.89	-1.88	-1.8699999999999999	-1.8599999999999999	-1.8499999999999999	-1.8399999999999999	-1.8299999999999998	-1.8199999999999998	-1.8099999999999998	-1.7999999999999998	-1.7899999999999998	-1.7799999999999998	-1.7699999999999998	-1.7599999999999998	-1.7499999999999998	-1.7399999999999998	-1.7299999999999998	-1.7199999999999998	-1.7099999999999997	-1.6999999999999997	-1.6899999999999997	-1.6799999999999997	-1.6699999999999997	-1.6599999999999997	-1.6499999999999997	-1.6399999999999997	-1.6299999999999997	-1.6199999999999997	-1.6099999999999997	-1.5999999999999996	-1.5899999999999996	-1.5799999999999996	-1.5699999999999996	-1.5599999999999996	-1.5499999999999996	-1.5399999999999996	-1.5299999999999996	-1.5199999999999996
mean_firing_rate	-0.12927	-0.133317	-0.103634	-0.0570366	0.00671481	0.0710925	0.128285	0.172413	0.185041	0.153333	0.102521	0.024155	-0.0361879	-0.075332	-0.0945643	-0.097077	-0.10499	-0.111315	-0.111586	-0.124549	-0.127624	-0.120058	-0.074531	0.013504	0.111547	0.196675	0.231068	0.219195	0.179871	0.13341	0.115327	0.0922697	0.0734139	0.0378804	-0.016975	-0.0820639	-0.121847	-0.125823	-0.098218	-0.0589768	-0.0176149	-0.0276251	-0.0659614	-0.114864	-0.143666	-0.144035	-0.124099	-0.0935229	-0.0747035
sem_firing_rate	0.177708	0.145465	0.12346	0.119534	0.124148	0.125687	0.118768	0.111821	0.108755	0.111708	0.112978	0.11122	0.105607	0.099469	0.0903932	0.0897165	0.0982486	0.101275	0.0995885	0.1015	0.102967	0.103127	0.0962948	0.0826023	0.0772581	0.0824534	0.0931585	0.0985817	0.104656	0.111332	0.117611	0.116886	0.109036	0.0945857	0.0854494	0.0874939	0.0965098	0.106823	0.110131	0.104206	0.0858358	0.0694358	0.0710592	0.0875225	0.102141	0.109711	0.109088	0.103202	0.0978092
[truncated: 351 more columns]

## Sheet: Fig4d Mean Control Subtracted P
Unnamed: 0	mean_activity	sem
-0.525	0	0
-0.375	0	0
-0.225	0	0
-0.075	0	0
0.075	-0.0109956	0.0774618
0.225	-0.385385	0.0941507
0.375	-0.67916	0.101328
0.525	-0.626698	0.118854
0.675	-0.42391	0.144225
0.825	-0.369449	0.200797
0.975	-0.0232252	0.0638269
1.125	0.0500392	0.105614
1.275	-0.0205128	0.0758582
1.425	0.0447977	0.0987973
1.575	-0.010372	0.103559
1.725	0.04369	0.0670658
1.875	0.0243394	0.0919145
2.025	0.00336429	0.0354746

## Sheet: Fig4d Mean Scaled Firing Rate
Unnamed: 0	mean_activity	sem
-2	-0.00322244	0.0797054
-1.99	-0.0134887	0.0757228
-1.98	-0.0182845	0.0689148
-1.97	-0.0175904	0.0631619
-1.96	-0.0113745	0.0608866
-1.95	-0.00310981	0.0650491
-1.94	0.00300831	0.0702931
-1.93	0.00962315	0.0730264
-1.92	0.0113051	0.0707601
-1.91	0.00445582	0.0633876
-1.9	-0.0108342	0.0552883
-1.89	-0.0299461	0.0490412
-1.88	-0.0443407	0.0470903
-1.87	-0.0469349	0.0482068
-1.86	-0.0356251	0.0508554
-1.85	-0.0125491	0.0552311
-1.84	0.00499524	0.0559595
-1.83	0.0182507	0.0550222
-1.82	0.023309	0.0544436
-1.81	0.0251008	0.0559624
-1.8	0.0266518	0.058356
-1.79	0.0305572	0.0608683
-1.78	0.0376086	0.0625001
-1.77	0.0516641	0.0627738
-1.76	0.0657202	0.0599684
-1.75	0.0750477	0.0600161
-1.74	0.0772139	0.0558941
-1.73	0.0727775	0.0483645
-1.72	0.0596922	0.04551
-1.71	0.0528321	0.0431334
-1.7	0.0578803	0.0408941
-1.69	0.0703815	0.0394089
-1.68	0.0825911	0.0413415
-1.67	0.0857803	0.0482515
-1.66	0.0810502	0.0556455
-1.65	0.0686023	0.0641568
-1.64	0.0613423	0.0710955
-1.63	0.0589088	0.073532
-1.62	0.0578271	0.0702043
-1.61	0.0543125	0.0625544
-1.6	0.0426701	0.0533758
-1.59	0.0228793	0.0463713
-1.58	0.00443191	0.0419701
-1.57	-0.00581721	0.0430702
-1.56	-0.00303657	0.049936
-1.55	0.00744252	0.0579842
-1.54	0.0192041	0.0632357
-1.53	0.0219627	0.0619176
-1.52	0.0116634	0.0559334
-1.51	-0.0048822	0.0493776
-1.5	-0.0178693	0.0470358
-1.49	-0.0221256	0.0505725
-1.48	-0.0153298	0.0564133
-1.47	-0.00532313	0.0610461
-1.46	0.00127988	0.0627479
-1.45	0.000675832	0.0617216
-1.44	-0.00497139	0.0587124
-1.43	-0.0157146	0.0565489
-1.42	-0.0245371	0.0551047
-1.41	-0.0310147	0.0556617
-1.4	-0.0285663	0.0569394
-1.39	-0.0228988	0.0581157
-1.38	-0.0145335	0.0608555
-1.37	-0.00828999	0.0638396
-1.36	-0.00748275	0.0646283
-1.35	-0.0126411	0.063503
-1.34	-0.0132151	0.0580338
-1.33	-0.0109847	0.0504057
-1.32	-0.00429365	0.0417826
-1.31	-0.00186414	0.0369131
-1.3	-0.000195362	0.0373256
-1.29	-0.00480422	0.0415781
-1.28	-0.00787676	0.0499339
-1.27	-0.00786885	0.0551894
-1.26	-0.00309056	0.0571765
-1.25	0.00417044	0.0568186
-1.24	0.00922115	0.0554281
-1.23	0.0125061	0.0537696
-1.22	0.010512	0.0513443
-1.21	0.00445774	0.0508575
-1.2	0.00355125	0.0529863
-1.19	0.000676828	0.053573
-1.18	0.00693639	0.0571604
-1.17	0.0147812	0.0592236
-1.16	0.0189318	0.0594313
-1.15	0.0191051	0.0589445
-1.14	0.00892521	0.0586069
-1.13	-0.00490368	0.0578536
-1.12	-0.0191452	0.0573825
-1.11	-0.0332579	0.0574112
-1.1	-0.0366988	0.0582494
-1.09	-0.0423045	0.0578748
-1.08	-0.0432482	0.0584245
-1.07	-0.0511586	0.0598428
-1.06	-0.0602465	0.0618721
-1.05	-0.0690131	0.0632249
-1.04	-0.0746943	0.0648934
-1.03	-0.0715748	0.0651513
-1.02	-0.0574755	0.064669
-1.01	-0.039936	0.0634247
-1	-0.0174754	0.0644909
-0.99	-0.0047532	0.0708187
-0.98	0.00219496	0.0753707
-0.97	-0.00637852	0.0733432
-0.96	-0.0174203	0.066513
-0.95	-0.0232599	0.0572173
-0.94	-0.0227417	0.0526746
-0.93	-0.0144176	0.0513581
-0.92	-0.0053902	0.0522514
-0.91	-0.00316768	0.0537778
-0.9	-0.0120535	0.0536696
-0.89	-0.0288012	0.0524281
-0.88	-0.0412603	0.0501864
-0.87	-0.0480175	0.0477044
-0.86	-0.0457093	0.0445668
-0.85	-0.0362155	0.0419631
-0.84	-0.0271477	0.0413026
-0.83	-0.0217422	0.0429167
-0.82	-0.0196205	0.0436293
-0.81	-0.0222814	0.0439352
-0.8	-0.0292662	0.0417583
-0.79	-0.0381166	0.0406223
-0.78	-0.0392869	0.0382919
-0.77	-0.0330378	0.0366725
-0.76	-0.0184471	0.0360608
-0.75	0.00277134	0.0381608
-0.74	0.0189398	0.043931
-0.73	0.0242392	0.04882
-0.72	0.0169327	0.0503013
-0.71	0.00344579	0.0475578
-0.7	-0.00622589	0.0433246
-0.69	-0.00998735	0.0372589
-0.68	-0.006335	0.03452
-0.67	0.0019167	0.0399972
-0.66	0.0079218	0.0496792
-0.65	0.00932665	0.0620351
-0.64	0.00438202	0.0694834
-0.63	-0.00204476	0.0715812
-0.62	-0.0089802	0.0685
-0.61	-0.0123217	0.0644031
-0.6	-0.0133621	0.063986
-0.59	-0.0103687	0.0655259
-0.58	-0.00499996	0.0652014
-0.57	0.00143117	0.0644348
-0.56	0.00716866	0.0615831
-0.55	0.0119798	0.059836
-0.54	0.020979	0.0587149
-0.53	0.0322385	0.0570291
-0.52	0.0461823	0.052988
-0.51	0.0582972	0.04781
-0.5	0.0703501	0.041114
-0.49	0.0773692	0.0336606
-0.48	0.0801959	0.0320458
-0.47	0.0755443	0.0360741
-0.46	0.064438	0.0443366
-0.45	0.0502241	0.0546943
-0.44	0.0374904	0.0618112
-0.43	0.0264258	0.0651735
-0.42	0.0213495	0.0618847
-0.41	0.0144165	0.0577736
-0.4	0.0107159	0.0551406
-0.39	0.00520377	0.0537465
-0.38	-0.000166497	0.0554352
-0.37	0.00026107	0.0575356
-0.36	0.00111486	0.0584889
-0.35	0.00494193	0.0550283
-0.34	0.0104288	0.0524451
-0.33	0.0132957	0.0540711
-0.32	0.0166801	0.056657
-0.31	0.0199787	0.0596668
-0.3	0.0294834	0.0594761
-0.29	0.0427536	0.0573075
-0.28	0.0497623	0.0545004
-0.27	0.0552087	0.0540836
-0.26	0.0535081	0.0557767
-0.25	0.0446046	0.0579848
-0.24	0.0377761	0.0630182
-0.23	0.0271391	0.0658453
-0.22	0.0152273	0.0660454
-0.21	0.00286824	0.0660276
-0.2	-0.00594313	0.0663627
-0.19	-0.00428472	0.0663912
-0.18	0.000558007	0.0623055
-0.17	0.00518688	0.0553605
-0.16	0.00140091	0.0514063
-0.15	-0.00912596	0.0507018
-0.14	-0.019859	0.0522512
-0.13	-0.0270971	0.0532298
-0.12	-0.0256421	0.053303
-0.11	-0.0167463	0.054707
-0.1	-0.00244625	0.0559252
-0.09	0.0114335	0.058169
-0.08	0.0176984	0.0575163
-0.07	0.0211959	0.0536923
-0.06	0.0134909	0.0467688
-0.05	0.00528656	0.039615
-0.04	-0.00765583	0.0377544
-0.03	-0.0232997	0.0418372
-0.02	-0.039324	0.0452286
-0.01	-0.0534595	0.0488062
0	-0.0613753	0.0512252
0.01	-0.06308	0.0523733
0.02	-0.0672065	0.0493651
0.03	-0.0683165	0.0464557
0.04	-0.0701035	0.0452955
0.05	-0.0745179	0.0449711
0.06	0.0275506	0.0655965
0.07	0.240339	0.132099
0.08	0.60248	0.254332
0.09	1.05327	0.401376
0.1	1.44666	0.519448
0.11	1.64304	0.562207
0.12	1.60882	0.52918
0.13	1.43225	0.459363
0.14	1.23414	0.387942
0.15	1.03989	0.322121
0.16	0.930715	0.290949
0.17	0.856939	0.271953
0.18	0.80837	0.262467
0.19	0.779794	0.254272
0.2	0.774356	0.243792
0.21	0.781261	0.233822
0.22	0.786834	0.226117
0.23	0.776653	0.222832
0.24	0.746143	0.222525
0.25	0.700736	0.224289
0.26	0.649974	0.225617
0.27	0.610546	0.224341
0.28	0.586354	0.223151
0.29	0.57759	0.222483
0.3	0.583771	0.221318
0.31	0.591498	0.217989
0.32	0.591323	0.213192
0.33	0.579683	0.207257
0.34	0.556352	0.204201
0.35	0.529868	0.203467
0.36	0.507461	0.203243
0.37	0.488272	0.199608
0.38	0.4747	0.194165
0.39	0.464689	0.186909
0.4	0.459242	0.180714
0.41	0.453534	0.175366
0.42	0.446151	0.172674
0.43	0.437265	0.171755
0.44	0.426521	0.172278
0.45	0.418388	0.174529
0.46	0.413628	0.17826
0.47	0.400087	0.183782
0.48	0.376018	0.190862
0.49	0.345765	0.195774
0.5	0.323102	0.197886
0.51	0.309587	0.197345
0.52	0.306597	0.195993
0.53	0.305839	0.194559
0.54	0.298406	0.194899
0.55	0.289256	0.195476
0.56	0.282913	0.195256
0.57	0.287549	0.192688
0.58	0.299722	0.187985
0.59	0.312864	0.180744
0.6	0.326793	0.172574
0.61	0.341854	0.164761
0.62	0.35927	0.160262
0.63	0.376476	0.158501
0.64	0.388418	0.160065
0.65	0.392103	0.162217
0.66	0.387991	0.165
0.67	0.376729	0.168135
0.68	0.363272	0.170294
0.69	0.353594	0.17049
0.7	0.338421	0.167453
0.71	0.320178	0.165301
0.72	0.30261	0.162421
0.73	0.286663	0.158515
0.74	0.275657	0.156226
0.75	0.265251	0.155798
0.76	0.263225	0.156497
0.77	0.260364	0.158585
0.78	0.25783	0.155203
0.79	0.261003	0.147145
0.8	0.262606	0.13454
0.81	0.267423	0.123595
0.82	0.27187	0.117068
0.83	0.275149	0.1154
0.84	0.275199	0.118041
0.85	0.270471	0.120498
0.86	0.268488	0.119752
0.87	0.260177	0.120713
0.88	0.251482	0.122083
0.89	0.246399	0.1244
0.9	0.245253	0.126027
0.91	0.248988	0.127384
0.92	0.25559	0.12827
0.93	0.261945	0.129565
0.94	0.265482	0.132388
0.95	0.264457	0.137238
0.96	0.268457	0.14116
0.97	0.279774	0.141994
0.98	0.301151	0.138925
0.99	0.326007	0.13422
1	0.347342	0.129878
1.01	0.350241	0.130007
1.02	0.337913	0.132585
1.03	0.31743	0.135854
1.04	0.300162	0.135213
1.05	0.290841	0.128512
1.06	0.293206	0.122492
1.07	0.299024	0.119954
1.08	0.306813	0.122237
1.09	0.314141	0.125652
1.1	0.317211	0.126207
1.11	0.309477	0.124186
1.12	0.2929	0.120527
1.13	0.268801	0.11813
1.14	0.24743	0.11668
1.15	0.236294	0.111993
1.16	0.244805	0.105789
1.17	0.265592	0.0988161
1.18	0.29076	0.0935227
1.19	0.311084	0.0899615
1.2	0.321274	0.0891913
1.21	0.318274	0.0881592
1.22	0.310624	0.086704
1.23	0.307377	0.0883243
1.24	0.31011	0.0901927
1.25	0.31794	0.0910876
1.26	0.330388	0.0914969
1.27	0.338431	0.0907622
1.28	0.338663	0.0907459
1.29	0.324921	0.0896872
1.3	0.302402	0.0890598
1.31	0.276277	0.0883649
1.32	0.250118	0.0864073
1.33	0.232824	0.0869242
1.34	0.219819	0.0889752
1.35	0.209414	0.0930724
1.36	0.205125	0.0965522
1.37	0.198947	0.0974872
1.38	0.194353	0.0987611
1.39	0.191848	0.0982154
1.4	0.191636	0.0953808
1.41	0.194118	0.0911357
1.42	0.198816	0.0870291
1.43	0.202751	0.0880514
1.44	0.198326	0.0905995
1.45	0.192767	0.0900586
1.46	0.184812	0.0831722
1.47	0.175051	0.0718333
1.48	0.161393	0.0653516
1.49	0.148628	0.0672911
1.5	0.139541	0.075344
1.51	0.141123	0.0831664
1.52	0.156598	0.0850925
1.53	0.183815	0.084405
1.54	0.204113	0.082158
1.55	0.218627	0.0780004
1.56	0.205675	0.074021
1.57	0.171015	0.0684223
1.58	0.110678	0.0658216
1.59	0.0298851	0.0769763
1.6	-0.0561193	0.103833
1.61	-0.131255	0.133901
1.62	-0.183328	0.158561
1.63	-0.207485	0.17393
1.64	-0.219421	0.181205
1.65	-0.218478	0.17908
1.66	-0.225168	0.172682
1.67	-0.237855	0.167662
1.68	-0.249438	0.164501
1.69	-0.259832	0.166365
1.7	-0.25761	0.170966
1.71	-0.245173	0.17425
1.72	-0.225324	0.175799
1.73	-0.199586	0.17503
1.74	-0.17727	0.170376
1.75	-0.159333	0.163973
1.76	-0.14124	0.157214
1.77	-0.130289	0.152548
1.78	-0.126995	0.147149
1.79	-0.133922	0.142017
1.8	-0.151399	0.137146
1.81	-0.177768	0.132088
1.82	-0.206753	0.129139
1.83	-0.228489	0.128723
1.84	-0.236207	0.130421
1.85	-0.236719	0.130076
1.86	-0.227821	0.130254
1.87	-0.214821	0.129319
1.88	-0.203679	0.129015
1.89	-0.190336	0.131894
1.9	-0.175943	0.135634
1.91	-0.161997	0.138172
1.92	-0.151468	0.137212
1.93	-0.15385	0.133699
1.94	-0.168711	0.131008
1.95	-0.190341	0.125298
1.96	-0.210678	0.119548
1.97	-0.224074	0.113342
1.98	-0.2305	0.108595
1.99	-0.231621	0.106718

## Sheet: Fig4e Latency of press vs Time 
time_laser_above_control_1sd	median_latency_diff
0.47	0.190203
1.14	0.438772
0.53	0.274468
1.6	1.07827
0.71	0.342889
1.48	0.982737
0.26	0.208243

## Sheet: Fig4f_ExtFig4b Control Cumulati
Unnamed: 0	0	0.05	0.1	0.15000000000000002	0.2	0.25	0.30000000000000004	0.35000000000000003	0.4	0.45	0.5	0.55	0.6000000000000001	0.65	0.7000000000000001	0.75	0.8	0.8500000000000001	0.9	0.9500000000000001	1	1.05	1.1	1.1500000000000001	1.2000000000000002	1.25	1.3	1.35	1.4000000000000001	1.4500000000000002	1.5	1.55	1.6	1.6500000000000001	1.7000000000000002	1.75	1.8	1.85	1.9000000000000001	1.9500000000000002	2
SNr>LatRM 1	0	0	0.0277778	0.0277778	0.0416667	0.0694444	0.138889	0.229167	0.340278	0.4375	0.527778	0.618056	0.6875	0.75	0.8125	0.840278	0.881944	0.888889	0.895833	0.930556	0.930556	0.944444	0.958333	0.958333	0.958333	0.958333	0.958333	0.958333	0.965278	0.972222	0.972222	0.979167	0.979167	0.979167	0.979167	0.993056	0.993056	0.993056	0.993056	0.993056	1
SNr>LatRM 2	0	0	0.0169492	0.0338983	0.0338983	0.0338983	0.0508475	0.0508475	0.0847458	0.135593	0.135593	0.186441	0.20339	0.288136	0.338983	0.40678	0.474576	0.474576	0.491525	0.559322	0.627119	0.694915	0.728814	0.779661	0.779661	0.847458	0.847458	0.898305	0.915254	0.915254	0.915254	0.915254	0.915254	0.932203	0.932203	0.932203	0.949153	0.983051	1	1	1
SNr>LatRM 3	0	0	0.0547945	0.0821918	0.123288	0.219178	0.287671	0.383562	0.424658	0.479452	0.575342	0.657534	0.753425	0.753425	0.767123	0.808219	0.821918	0.849315	0.863014	0.876712	0.890411	0.90411	0.945205	0.972603	0.986301	0.986301	0.986301	0.986301	0.986301	1	1	1	1	1	1	1	1	1	1	1	1
SNr>LatRM 4	0	0	0.0128205	0.0384615	0.0897436	0.115385	0.153846	0.217949	0.333333	0.410256	0.525641	0.641026	0.641026	0.75641	0.794872	0.833333	0.858974	0.897436	0.897436	0.910256	0.910256	0.923077	0.923077	0.923077	0.923077	0.923077	0.935897	0.948718	0.961538	0.961538	0.974359	0.974359	0.974359	0.987179	0.987179	1	1	1	1	1	1
SNr>LatRM 5	0	0	0.0441176	0.0882353	0.161765	0.176471	0.191176	0.235294	0.279412	0.308824	0.352941	0.382353	0.382353	0.382353	0.411765	0.411765	0.426471	0.455882	0.529412	0.573529	0.602941	0.632353	0.632353	0.632353	0.676471	0.720588	0.720588	0.735294	0.764706	0.779412	0.823529	0.838235	0.838235	0.867647	0.897059	0.897059	0.926471	0.955882	0.970588	1	1
SNr>LatRM 6	0	0	0	0.0535714	0.178571	0.196429	0.232143	0.267857	0.285714	0.321429	0.339286	0.339286	0.410714	0.446429	0.464286	0.464286	0.5	0.571429	0.625	0.696429	0.714286	0.767857	0.785714	0.821429	0.857143	0.857143	0.892857	0.910714	0.910714	0.910714	0.910714	0.910714	0.928571	0.928571	0.964286	0.964286	0.964286	0.964286	0.964286	0.982143	1
PPN>SNr 1	0	0	0.00862069	0.0344828	0.0862069	0.112069	0.146552	0.232759	0.275862	0.327586	0.37931	0.405172	0.422414	0.491379	0.560345	0.612069	0.646552	0.672414	0.706897	0.741379	0.775862	0.801724	0.836207	0.836207	0.844828	0.87931	0.887931	0.905172	0.905172	0.922414	0.931034	0.939655	0.939655	0.948276	0.965517	0.974138	0.991379	0.991379	0.991379	1	1
PPN>SNr 2	0	0	0	0.0416667	0.0625	0.0625	0.104167	0.104167	0.125	0.166667	0.1875	0.229167	0.291667	0.333333	0.354167	0.479167	0.520833	0.604167	0.645833	0.6875	0.6875	0.75	0.75	0.791667	0.833333	0.875	0.895833	0.895833	0.895833	0.916667	0.916667	0.9375	0.9375	0.958333	0.958333	0.979167	0.979167	0.979167	0.979167	1	1
PPN>SNr 3	0	0	0.0372671	0.0621118	0.068323	0.0869565	0.0931677	0.10559	0.118012	0.15528	0.180124	0.254658	0.304348	0.409938	0.453416	0.490683	0.571429	0.645963	0.68323	0.726708	0.763975	0.801242	0.84472	0.869565	0.881988	0.89441	0.919255	0.925466	0.925466	0.925466	0.944099	0.950311	0.950311	0.956522	0.968944	0.968944	0.975155	0.981366	0.987578	0.987578	1
PPN>SNr 4	0	0	0.0208333	0.0277778	0.0555556	0.0833333	0.138889	0.215278	0.409722	0.465278	0.576389	0.659722	0.6875	0.729167	0.763889	0.805556	0.826389	0.833333	0.847222	0.847222	0.861111	0.861111	0.868056	0.881944	0.895833	0.895833	0.902778	0.916667	0.916667	0.944444	0.958333	0.958333	0.972222	0.972222	0.986111	0.986111	0.986111	0.986111	0.986111	0.993056	1
PPN>SNr 5	0	0	0.0107527	0.0752688	0.0860215	0.129032	0.16129	0.182796	0.236559	0.322581	0.387097	0.430108	0.494624	0.569892	0.602151	0.623656	0.655914	0.698925	0.741935	0.774194	0.784946	0.795699	0.827957	0.83871	0.860215	0.870968	0.88172	0.88172	0.903226	0.903226	0.935484	0.935484	0.956989	0.967742	0.978495	0.978495	0.978495	0.989247	1	1	1
PPN>SNr 6	0	0	0.0190476	0.0285714	0.0761905	0.114286	0.161905	0.171429	0.190476	0.27619	0.32381	0.361905	0.419048	0.447619	0.466667	0.514286	0.571429	0.619048	0.657143	0.704762	0.714286	0.742857	0.771429	0.8	0.8	0.809524	0.828571	0.847619	0.87619	0.885714	0.885714	0.885714	0.914286	0.92381	0.933333	0.942857	0.961905	0.961905	0.971429	0.971429	1
PPN>SNr 7	0	0	0.00877193	0.0701754	0.0789474	0.105263	0.149123	0.157895	0.184211	0.201754	0.263158	0.289474	0.307018	0.333333	0.447368	0.491228	0.526316	0.552632	0.596491	0.649123	0.675439	0.684211	0.692982	0.72807	0.77193	0.807018	0.824561	0.859649	0.868421	0.877193	0.885965	0.894737	0.894737	0.921053	0.938596	0.964912	0.973684	0.991228	0.991228	0.991228	1
PPN>SNr 8	0	0	0.0816327	0.122449	0.163265	0.163265	0.163265	0.204082	0.265306	0.306122	0.346939	0.408163	0.428571	0.469388	0.469388	0.510204	0.591837	0.612245	0.612245	0.612245	0.653061	0.653061	0.693878	0.714286	0.77551	0.77551	0.77551	0.77551	0.77551	0.77551	0.816327	0.836735	0.836735	0.877551	0.897959	0.897959	0.959184	0.979592	0.979592	1	1
PPN>SNr 9	0	0	0.025641	0.025641	0.102564	0.128205	0.153846	0.205128	0.25641	0.25641	0.25641	0.282051	0.333333	0.435897	0.487179	0.512821	0.538462	0.589744	0.641026	0.692308	0.717949	0.794872	0.794872	0.794872	0.846154	0.871795	0.871795	0.871795	0.897436	0.923077	0.948718	0.974359	0.974359	0.974359	0.974359	0.974359	0.974359	0.974359	1	1	1

## Sheet: Fig4f_ExtFig4b Laser Cumulative
Unnamed: 0	0	0.05	0.1	0.15000000000000002	0.2	0.25	0.30000000000000004	0.35000000000000003	0.4	0.45	0.5	0.55	0.6000000000000001	0.65	0.7000000000000001	0.75	0.8	0.8500000000000001	0.9	0.9500000000000001	1	1.05	1.1	1.1500000000000001	1.2000000000000002	1.25	1.3	1.35	1.4000000000000001	1.4500000000000002	1.5	1.55	1.6	1.6500000000000001	1.7000000000000002	1.75	1.8	1.85	1.9000000000000001	1.9500000000000002	2
SNr>LatRM 1	0	0	0.0263158	0.0350877	0.0350877	0.0350877	0.0701754	0.0877193	0.122807	0.192982	0.289474	0.377193	0.473684	0.552632	0.657895	0.745614	0.807018	0.850877	0.885965	0.894737	0.894737	0.894737	0.903509	0.903509	0.912281	0.938596	0.95614	0.964912	0.964912	0.973684	0.991228	0.991228	0.991228	0.991228	0.991228	0.991228	0.991228	0.991228	0.991228	1	1
SNr>LatRM 2	0	0	0	0.04	0.04	0.04	0.08	0.08	0.08	0.08	0.08	0.08	0.1	0.12	0.14	0.14	0.18	0.32	0.38	0.48	0.48	0.48	0.56	0.6	0.68	0.7	0.72	0.76	0.76	0.8	0.82	0.84	0.86	0.88	0.9	0.9	0.94	0.94	0.96	0.98	1
SNr>LatRM 3	0	0	0.0196078	0.0588235	0.0980392	0.137255	0.176471	0.196078	0.235294	0.294118	0.294118	0.313725	0.411765	0.431373	0.470588	0.568627	0.588235	0.647059	0.705882	0.764706	0.803922	0.843137	0.843137	0.862745	0.862745	0.862745	0.862745	0.921569	0.941176	0.941176	0.941176	0.941176	0.960784	0.960784	0.960784	0.960784	0.980392	0.980392	0.980392	1	1
SNr>LatRM 4	0	0	0.0192308	0.0384615	0.0384615	0.0384615	0.0576923	0.0576923	0.0576923	0.173077	0.346154	0.480769	0.634615	0.692308	0.75	0.826923	0.884615	0.923077	0.942308	0.942308	0.942308	0.961538	0.961538	0.961538	0.961538	0.961538	0.961538	0.961538	0.961538	0.980769	0.980769	0.980769	0.980769	1	1	1	1	1	1	1	1
SNr>LatRM 5	0	0	0	0	0	0.047619	0.0952381	0.142857	0.142857	0.142857	0.238095	0.238095	0.285714	0.285714	0.285714	0.285714	0.285714	0.333333	0.333333	0.333333	0.428571	0.428571	0.428571	0.47619	0.52381	0.571429	0.666667	0.761905	0.761905	0.809524	0.857143	0.857143	0.857143	0.904762	0.952381	0.952381	1	1	1	1	1
SNr>LatRM 6	0	0	0	0.0566038	0.0943396	0.113208	0.113208	0.132075	0.150943	0.169811	0.169811	0.169811	0.188679	0.226415	0.283019	0.320755	0.377358	0.415094	0.45283	0.509434	0.584906	0.660377	0.679245	0.698113	0.716981	0.754717	0.773585	0.811321	0.849057	0.886792	0.924528	0.962264	0.981132	1	1	1	1	1	1	1	1
PPN>SNr 1	0	0	0.0571429	0.1	0.1	0.1	0.1	0.1	0.142857	0.171429	0.214286	0.257143	0.3	0.3	0.342857	0.414286	0.428571	0.471429	0.514286	0.6	0.642857	0.685714	0.714286	0.771429	0.814286	0.842857	0.857143	0.857143	0.885714	0.914286	0.914286	0.914286	0.928571	0.942857	0.971429	0.985714	1	1	1	1	1
PPN>SNr 2	0	0	0	0	0	0	0	0	0	0	0.0222222	0.0666667	0.0888889	0.111111	0.133333	0.177778	0.177778	0.222222	0.288889	0.311111	0.355556	0.422222	0.488889	0.555556	0.622222	0.644444	0.666667	0.711111	0.755556	0.755556	0.8	0.844444	0.844444	0.866667	0.888889	0.911111	0.955556	0.977778	0.977778	0.977778	1
PPN>SNr 3	0	0	0	0.0555556	0.0555556	0.0555556	0.111111	0.111111	0.166667	0.166667	0.166667	0.222222	0.222222	0.277778	0.333333	0.333333	0.333333	0.388889	0.388889	0.444444	0.444444	0.444444	0.555556	0.611111	0.611111	0.611111	0.611111	0.611111	0.611111	0.666667	0.666667	0.666667	0.666667	0.666667	0.722222	0.722222	0.722222	0.722222	0.722222	0.833333	1
PPN>SNr 4	0	0	0	0.0277778	0.0277778	0.0277778	0.0277778	0.0555556	0.0833333	0.0833333	0.222222	0.277778	0.333333	0.416667	0.5	0.583333	0.611111	0.666667	0.694444	0.694444	0.722222	0.75	0.805556	0.805556	0.805556	0.805556	0.805556	0.861111	0.861111	0.861111	0.888889	0.888889	0.916667	0.916667	0.916667	0.916667	0.944444	0.944444	1	1	1
PPN>SNr 5	0	0	0.0491803	0.114754	0.147541	0.147541	0.147541	0.147541	0.147541	0.180328	0.213115	0.229508	0.262295	0.278689	0.360656	0.42623	0.47541	0.557377	0.622951	0.672131	0.688525	0.721311	0.737705	0.737705	0.754098	0.754098	0.754098	0.770492	0.770492	0.786885	0.803279	0.836066	0.852459	0.852459	0.885246	0.95082	0.983607	1	1	1	1
PPN>SNr 6	0	0	0.0235294	0.0705882	0.0705882	0.0705882	0.0941176	0.0941176	0.105882	0.117647	0.129412	0.152941	0.2	0.247059	0.294118	0.4	0.470588	0.517647	0.541176	0.611765	0.647059	0.682353	0.694118	0.729412	0.788235	0.8	0.811765	0.811765	0.823529	0.823529	0.823529	0.835294	0.835294	0.835294	0.882353	0.905882	0.905882	0.929412	0.964706	0.964706	1
PPN>SNr 7	0	0	0.025	0.0375	0.0375	0.0375	0.0375	0.0375	0.0625	0.075	0.075	0.0875	0.1125	0.125	0.15	0.15	0.175	0.1875	0.25	0.2625	0.3375	0.3875	0.45	0.4625	0.5125	0.6	0.625	0.65	0.7375	0.7625	0.8	0.825	0.8375	0.8625	0.875	0.9125	0.925	0.9375	0.95	1	1
PPN>SNr 8	0	0	0.0588235	0.0588235	0.294118	0.294118	0.294118	0.294118	0.294118	0.411765	0.470588	0.588235	0.588235	0.647059	0.705882	0.705882	0.705882	0.705882	0.705882	0.705882	0.705882	0.764706	0.764706	0.764706	0.764706	0.764706	0.823529	0.823529	0.823529	0.823529	0.823529	0.823529	0.823529	0.823529	0.823529	0.941176	0.941176	0.941176	1	1	1
PPN>SNr 9	0	0	0	0	0.0416667	0.0416667	0.0833333	0.0833333	0.0833333	0.0833333	0.0833333	0.125	0.125	0.125	0.25	0.333333	0.375	0.416667	0.458333	0.541667	0.583333	0.666667	0.666667	0.75	0.75	0.75	0.791667	0.833333	0.833333	0.875	0.916667	0.916667	0.916667	0.916667	0.916667	0.958333	0.958333	0.958333	0.958333	1	1

## Sheet: Fig4g Average activity of Press
Unnamed: 0	control	laser
-2	0.0744482	0.212588
-1.995	0.086656	0.188437
-1.99	0.0937783	0.199402
-1.985	0.0883591	0.193835
-1.98	0.0836459	0.218577
-1.975	0.0835895	0.224095
-1.97	0.0745077	0.212747
-1.965	0.0825752	0.231844
-1.96	0.0738675	0.208582
-1.955	0.0680041	0.235615
-1.95	0.0607334	0.230666
-1.945	0.0608532	0.2261
-1.94	0.0537146	0.22399
-1.935	0.0579515	0.233475
-1.93	0.056314	0.192435
-1.925	0.0634964	0.191285
-1.92	0.0645107	0.215028
-1.915	0.0582146	0.232124
-1.91	0.0919514	0.226795
-1.905	0.100114	0.211091
-1.9	0.103038	0.204295
-1.895	0.117575	0.189526
-1.89	0.109643	0.186708
-1.885	0.110158	0.15928
-1.88	0.115601	0.175489
-1.875	0.122496	0.148242
-1.87	0.126774	0.136144
-1.865	0.142357	0.143339
-1.86	0.143162	0.0965884
-1.855	0.145449	0.0939226
-1.85	0.136751	0.0758403
-1.845	0.134286	0.089488
-1.84	0.131796	0.105285
-1.835	0.140772	0.129855
-1.83	0.13149	0.124517
-1.825	0.114732	0.132914
-1.82	0.117646	0.149127
-1.815	0.112231	0.127428
-1.81	0.125497	0.134173
-1.805	0.102192	0.142088
-1.8	0.0804311	0.166293
-1.795	0.0783957	0.157432
-1.79	0.0772831	0.166069
-1.785	0.081765	0.165425
-1.78	0.0697577	0.181961
-1.775	0.0717231	0.145125
-1.77	0.0662172	0.159253
-1.765	0.0509637	0.147669
-1.76	0.0343929	0.165987
-1.755	0.012711	0.184727
-1.75	0.0115083	0.205386
-1.745	0.0375037	0.18892
-1.74	0.0392476	0.213099
-1.735	0.049349	0.217051
-1.73	0.0501531	0.198649
-1.725	0.0625936	0.187241
-1.72	0.0919852	0.20367
-1.715	0.0890961	0.175884
-1.71	0.111626	0.16678
-1.705	0.115594	0.147262
-1.7	0.130514	0.125295
-1.695	0.151771	0.117227
-1.69	0.155305	0.134013
-1.685	0.143461	0.143276
-1.68	0.166103	0.126138
-1.675	0.182142	0.109407
-1.67	0.181838	0.115664
-1.665	0.183457	0.0858109
-1.66	0.186549	0.0906847
-1.655	0.19677	0.0399989
-1.65	0.205829	-0.0076771
-1.645	0.191271	-0.0320776
-1.64	0.175543	-0.0358473
-1.635	0.164457	-0.0602384
-1.63	0.144267	-0.0623702
-1.625	0.137827	-0.0531007
-1.62	0.111955	-0.0385782
-1.615	0.0855102	-0.0398277
-1.61	0.0992717	-0.0494311
-1.605	0.0907792	-0.013364
-1.6	0.0890749	0.0157595
-1.595	0.0924925	0.0552807
-1.59	0.0965625	0.0640218
-1.585	0.103143	0.0537447
-1.58	0.116158	0.0554539
-1.575	0.0925181	0.0967222
-1.57	0.0918696	0.106171
-1.565	0.0887224	0.116472
-1.56	0.0938693	0.131477
-1.555	0.114986	0.148403
-1.55	0.100502	0.172946
-1.545	0.0963909	0.185644
-1.54	0.120673	0.199954
-1.535	0.116279	0.21356
-1.53	0.115923	0.210846
-1.525	0.130882	0.179467
-1.52	0.128598	0.175977
-1.515	0.134367	0.16013
-1.51	0.13501	0.162972
-1.505	0.122252	0.179845
-1.5	0.119153	0.129327
-1.495	0.107882	0.136079
-1.49	0.0989367	0.121692
-1.485	0.0992618	0.128439
-1.48	0.103768	0.145694
-1.475	0.0889647	0.127825
-1.47	0.105959	0.118785
-1.465	0.106204	0.111997
-1.46	0.102578	0.106266
-1.455	0.109365	0.11843
-1.45	0.0995951	0.105932
-1.445	0.105689	0.105713
-1.44	0.10324	0.149416
-1.435	0.0850215	0.133185
-1.43	0.0947288	0.128346
-1.425	0.104006	0.107233
-1.42	0.099617	0.1276
-1.415	0.10556	0.119355
-1.41	0.10835	0.129179
-1.405	0.112603	0.0980445
-1.4	0.106808	0.111649
-1.395	0.111022	0.120765
-1.39	0.117521	0.103045
-1.385	0.116179	0.0926387
-1.38	0.108998	0.057611
-1.375	0.115834	0.0214323
-1.37	0.120692	0.0209073
-1.365	0.107137	0.0120496
-1.36	0.104209	0.0259678
-1.355	0.115711	0.0350354
-1.35	0.0995588	0.025446
-1.345	0.0697419	0.0215801
-1.34	0.100718	0.0258043
-1.335	0.112832	0.000265887
-1.33	0.106281	0.00423579
-1.325	0.0868544	-0.00364015
-1.32	0.100994	0.0172827
-1.315	0.0975327	0.0190449
-1.31	0.0936887	0.0203965
-1.305	0.0854173	0.0219544
-1.3	0.0821391	0.0245568
-1.295	0.0892459	0.00287507
-1.29	0.0877104	0.0124703
-1.285	0.102216	0.0258665
-1.28	0.0955574	0.0329551
-1.275	0.100575	0.0589221
-1.27	0.090609	0.0917036
-1.265	0.103953	0.0890192
-1.26	0.0971062	0.108429
-1.255	0.0858411	0.090798
-1.25	0.0786356	0.089039
-1.245	0.0805095	0.0751064
-1.24	0.0924612	0.0893943
-1.235	0.0688343	0.0827073
-1.23	0.0468885	0.0728229
-1.225	0.045603	0.074685
-1.22	0.0628476	0.106981
-1.215	0.0563571	0.108041
-1.21	0.0467496	0.112665
-1.205	0.0452632	0.110523
-1.2	0.0468326	0.132521
-1.195	0.0547816	0.185828
-1.19	0.0575341	0.196111
-1.185	0.0571987	0.191909
-1.18	0.0440526	0.169151
-1.175	0.0592482	0.170581
-1.17	0.0660294	0.142016
-1.165	0.051016	0.156983
-1.16	0.0519159	0.171854
-1.155	0.0555758	0.182925
-1.15	0.0609115	0.194116
-1.145	0.0526268	0.210406
-1.14	0.051884	0.22565
-1.135	0.0478183	0.217056
-1.13	0.0404427	0.213753
-1.125	0.0565468	0.229426
-1.12	0.0615491	0.232615
-1.115	0.0461985	0.240606
-1.11	0.0417427	0.247095
-1.105	0.041846	0.254335
-1.1	0.0389541	0.231189
-1.095	0.0716487	0.20864
-1.09	0.0789508	0.143552
-1.085	0.0634096	0.134828
-1.08	0.0535475	0.157539
-1.075	0.0579819	0.164053
-1.07	0.0646246	0.169606
-1.065	0.0773812	0.179628
-1.06	0.0880786	0.1512
-1.055	0.0907987	0.130065
-1.05	0.0988535	0.10089
-1.045	0.106448	0.106904
-1.04	0.134539	0.097928
-1.035	0.128848	0.0861867
-1.03	0.130627	0.0853764
-1.025	0.098655	0.0788258
-1.02	0.0913057	0.0622318
-1.015	0.0715591	0.070504
-1.01	0.0782707	0.0534541
-1.005	0.0655071	0.0506216
-1	0.078117	0.045688
-0.995	0.0845018	0.0845219
-0.99	0.0560652	0.0796576
-0.985	0.0492514	0.108425
-0.98	0.0570852	0.109998
-0.975	0.0695258	0.0838629
-0.97	0.0610211	0.0594293
-0.965	0.0643449	0.071757
-0.96	0.056836	0.0914045
-0.955	0.0629092	0.0946698
-0.95	0.0709986	0.107696
-0.945	0.076862	0.100883
-0.94	0.08945	0.0695755
-0.935	0.0747998	0.072106
-0.93	0.0805609	0.0804024
-0.925	0.087393	0.0874834
-0.92	0.126581	0.0985887
-0.915	0.110116	0.0994475
-0.91	0.116624	0.0861866
-0.905	0.114194	0.0825927
-0.9	0.109808	0.105757
-0.895	0.0994614	0.0953212
-0.89	0.0803963	0.0853697
-0.885	0.108143	0.107655
-0.88	0.0983221	0.092084
-0.875	0.103054	0.0793679
-0.87	0.0899386	0.0962299
-0.865	0.0990329	0.106473
-0.86	0.0722684	0.0896203
-0.855	0.0887017	0.0433014
-0.85	0.0899729	0.0196576
-0.845	0.0780285	0.0215272
-0.84	0.0676983	0.0447007
-0.835	0.0502991	0.0673305
-0.83	0.0446099	0.0420686
-0.825	0.0452045	0.0357557
-0.82	0.0534694	0.0238158
-0.815	0.0420211	-0.00488441
-0.81	0.0435553	-0.0152412
-0.805	0.0323342	-0.0310847
-0.8	0.0200619	-0.0346752
-0.795	0.0292069	-0.0500655
-0.79	0.0145975	-0.025486
-0.785	0.00211276	-0.0213599
-0.78	-0.0389096	-0.0344862
-0.775	-0.0479124	-0.0180828
-0.77	-0.0564508	0.00874694
-0.765	-0.0510319	0.0086454
-0.76	-0.0550222	0.021023
-0.755	-0.0424038	0.0173215
-0.75	-0.048925	0.0455274
-0.745	-0.058806	0.0550812
-0.74	-0.0536351	0.0528989
-0.735	-0.0503135	0.0503417
-0.73	-0.0497023	0.0542394
-0.725	-0.0454848	0.0763719
-0.72	-0.0431632	0.0787292
-0.715	-0.0689916	0.0924336
-0.71	-0.0721751	0.132086
-0.705	-0.0560064	0.13575
-0.7	-0.0453961	0.135632
-0.695	-0.0469551	0.145103
-0.69	-0.0677126	0.144862
-0.685	-0.0649554	0.160106
-0.68	-0.0550069	0.172377
-0.675	-0.0428069	0.160549
-0.67	-0.0271063	0.167493
-0.665	-0.0340274	0.15896
-0.66	-0.0398819	0.172737
-0.655	-0.0469378	0.176979
-0.65	-0.0673936	0.190958
-0.645	-0.089726	0.19293
-0.64	-0.079063	0.198357
-0.635	-0.0639995	0.199548
-0.63	-0.0540445	0.177748
-0.625	-0.0372397	0.187604
-0.62	-0.0281702	0.175721
-0.615	-0.0213732	0.167524
-0.61	-0.0128468	0.139626
-0.605	-0.00744965	0.0981766
-0.6	-0.0210473	0.113355
-0.595	-0.0200597	0.107525
-0.59	-0.0247284	0.0812061
-0.585	-0.0253932	0.0832326
-0.58	-0.0295356	0.0475419
-0.575	-0.0344773	0.0246807
-0.57	-0.0336485	0.0406536
-0.565	-0.0456902	0.0190217
-0.56	-0.0486924	0.0144008
-0.555	-0.0515433	-0.0136075
-0.55	-0.0591995	-0.0225206
-0.545	-0.0569752	-0.021412
-0.54	-0.0549457	-0.0151219
-0.535	-0.0832528	-0.0224398
-0.53	-0.117111	-0.014369
-0.525	-0.131083	0.0383657
-0.52	-0.146509	0.0614099
-0.515	-0.14767	0.071497
-0.51	-0.151544	0.075327
-0.505	-0.143406	0.0965931
-0.5	-0.158592	0.110584
-0.495	-0.134823	0.0995539
-0.49	-0.134942	0.10412
-0.485	-0.119639	0.101987
-0.48	-0.107787	0.111075
-0.475	-0.10914	0.12062
-0.47	-0.114403	0.157302
-0.465	-0.129132	0.152415
-0.46	-0.143274	0.146581
-0.455	-0.135219	0.149431
-0.45	-0.129401	0.140234
-0.445	-0.123273	0.139769
-0.44	-0.126868	0.135144
-0.435	-0.112088	0.103365
-0.43	-0.110738	0.120631
-0.425	-0.111087	0.127012
-0.42	-0.127941	0.0825753
-0.415	-0.135356	0.0220376
-0.41	-0.162269	0.0199804
-0.405	-0.173692	0.0324168
-0.4	-0.180876	0.0569462
-0.395	-0.172015	0.0548775
-0.39	-0.195787	0.0558473
-0.385	-0.202873	0.0550685
-0.38	-0.219033	0.0725565
-0.375	-0.222383	0.0257947
-0.37	-0.239687	0.0233
-0.365	-0.247022	-0.00806258
-0.36	-0.260675	-0.0229442
-0.355	-0.268758	0.00830436
-0.35	-0.294713	-0.0011795
-0.345	-0.312223	-0.00573036
-0.34	-0.322311	-0.0465675
-0.335	-0.339205	-0.0676706
-0.33	-0.375522	-0.0697717
-0.325	-0.373021	-0.099737
-0.32	-0.380982	-0.131282
-0.315	-0.382343	-0.147301
-0.31	-0.391706	-0.152253
-0.305	-0.396645	-0.146217
-0.3	-0.408477	-0.172448
-0.295	-0.441379	-0.228878
-0.29	-0.454114	-0.241927
-0.285	-0.443487	-0.260428
-0.28	-0.454114	-0.2931
-0.275	-0.457792	-0.303354
-0.27	-0.45584	-0.297476
-0.265	-0.45092	-0.315037
-0.26	-0.452524	-0.325751
-0.255	-0.44284	-0.333971
-0.25	-0.445545	-0.359678
-0.245	-0.446796	-0.389104
-0.24	-0.469678	-0.378642
-0.235	-0.479653	-0.350733
-0.23	-0.474468	-0.351951
-0.225	-0.484351	-0.35065
-0.22	-0.499713	-0.37061
-0.215	-0.51038	-0.354975
-0.21	-0.509464	-0.356565
-0.205	-0.521261	-0.352568
-0.2	-0.523244	-0.392928
-0.195	-0.529383	-0.380904
-0.19	-0.513827	-0.37742
-0.185	-0.525616	-0.396783
-0.18	-0.546348	-0.402063
-0.175	-0.547893	-0.379242
-0.17	-0.564345	-0.366796
-0.165	-0.569264	-0.397605
-0.16	-0.575694	-0.397817
-0.155	-0.574248	-0.401035
-0.15	-0.599208	-0.368185
-0.145	-0.606205	-0.397298
-0.14	-0.621546	-0.385583
-0.135	-0.624643	-0.407574
-0.13	-0.645071	-0.452559
-0.125	-0.670526	-0.466338
-0.12	-0.684305	-0.449943
-0.115	-0.710573	-0.459072
-0.11	-0.744162	-0.491169
-0.105	-0.772769	-0.467839
-0.1	-0.790736	-0.471531
-0.095	-0.828632	-0.457579
-0.09	-0.855788	-0.490048
-0.085	-0.887623	-0.486487
-0.08	-0.912743	-0.477077
-0.075	-0.940399	-0.489608
-0.07	-0.973951	-0.531795
-0.065	-0.984253	-0.574202
-0.06	-1.01724	-0.563727
-0.055	-1.03974	-0.575443
-0.05	-1.07487	-0.590017
-0.045	-1.08546	-0.614298
-0.04	-1.0939	-0.574755
-0.035	-1.10359	-0.581145
-0.03	-1.11336	-0.579968
-0.025	-1.1292	-0.535175
-0.02	-1.13883	-0.558869
-0.015	-1.16037	-0.593841
-0.01	-1.1779	-0.604521
-0.005	-1.19082	-0.637664
0	-1.221	-0.678532
0.005	-1.23473	-0.670411
0.01	-1.24418	-0.691129
0.015	-1.25534	-0.690541
0.02	-1.26411	-0.720851
0.025	-1.26038	-0.746506
0.03	-1.27154	-0.73744
0.035	-1.26336	-0.726589
0.04	-1.27364	-0.731039
0.045	-1.27994	-0.718233
0.05	-1.27416	-0.712526
0.055	-1.27308	-0.715027
0.06	-1.25856	-0.722815
0.065	-1.26644	-0.720655
0.07	-1.25403	-0.704405
0.075	-1.23972	-0.69476
0.08	-1.22483	-0.702381
0.085	-1.21108	-0.650526
0.09	-1.19154	-0.622543
0.095	-1.17567	-0.588867
0.1	-1.16091	-0.544926
0.105	-1.1295	-0.517278
0.11	-1.10545	-0.520745
0.115	-1.09292	-0.487155
0.12	-1.06853	-0.4579
0.125	-1.06131	-0.446495
0.13	-1.05888	-0.420082
0.135	-1.02879	-0.437148
0.14	-1.01696	-0.439086
0.145	-1.00109	-0.448476
0.15	-0.975045	-0.453601
0.155	-0.963969	-0.464379
0.16	-0.934972	-0.468157
0.165	-0.924145	-0.435675
0.17	-0.898416	-0.466707
0.175	-0.87968	-0.452387
0.18	-0.880635	-0.420012
0.185	-0.862264	-0.419452
0.19	-0.8596	-0.425248
0.195	-0.831947	-0.410612
0.2	-0.800656	-0.408995
0.205	-0.776862	-0.384128
0.21	-0.766139	-0.397324
0.215	-0.769326	-0.349567
0.22	-0.759429	-0.341523
0.225	-0.757361	-0.32665
0.23	-0.738938	-0.310089
0.235	-0.722474	-0.280535
0.24	-0.717911	-0.256487
0.245	-0.709928	-0.230908
0.25	-0.704547	-0.21125
0.255	-0.708617	-0.2082
0.26	-0.702645	-0.20193
0.265	-0.707628	-0.19257
0.27	-0.72016	-0.23211
0.275	-0.720787	-0.231793
0.28	-0.736825	-0.246464
0.285	-0.737352	-0.282098
0.29	-0.743493	-0.265992
0.295	-0.72017	-0.284037
0.3	-0.753093	-0.285349
0.305	-0.763808	-0.28412
0.31	-0.769597	-0.300887
0.315	-0.782324	-0.287316
0.32	-0.783419	-0.328415
0.325	-0.781261	-0.321137
0.33	-0.797134	-0.314899
0.335	-0.802322	-0.308221
0.34	-0.809307	-0.322309
0.345	-0.814979	-0.311377
0.35	-0.805324	-0.323209
0.355	-0.782695	-0.300632
0.36	-0.763948	-0.301897
0.365	-0.764338	-0.250106
0.37	-0.748267	-0.224874
0.375	-0.736465	-0.202661
0.38	-0.727216	-0.170399
0.385	-0.701882	-0.155153
0.39	-0.683767	-0.150185
0.395	-0.681844	-0.156212
0.4	-0.671733	-0.135257
0.405	-0.644535	-0.143644
0.41	-0.640074	-0.116273
0.415	-0.638471	-0.120478
0.42	-0.606204	-0.115432
0.425	-0.594734	-0.122966
0.43	-0.583675	-0.138094
0.435	-0.570314	-0.175184
0.44	-0.549977	-0.145837
0.445	-0.546765	-0.167505
0.45	-0.530745	-0.187287
0.455	-0.5369	-0.16245
0.46	-0.550874	-0.15218
0.465	-0.553486	-0.12759
0.47	-0.529064	-0.161279
0.475	-0.517143	-0.146491
0.48	-0.515589	-0.130823
0.485	-0.519008	-0.140499
0.49	-0.511137	-0.148704
0.495	-0.511112	-0.0995797
0.5	-0.489984	-0.0923749
0.505	-0.503484	-0.102556
0.51	-0.495413	-0.0634094
0.515	-0.494245	-0.0953345
0.52	-0.47874	-0.0976516
0.525	-0.491755	-0.0950934
0.53	-0.471216	-0.061887
0.535	-0.465558	-0.050579
0.54	-0.447771	-0.0258665
0.545	-0.442638	-0.0807462
0.55	-0.424197	-0.0660511
0.555	-0.428865	-0.0390986
0.56	-0.407941	-0.0576771
0.565	-0.390353	-0.0776649
0.57	-0.382944	-0.0974841
0.575	-0.392282	-0.104196
0.58	-0.404414	-0.126611
0.585	-0.397236	-0.125857
0.59	-0.391624	-0.108879
0.595	-0.40147	-0.102595
0.6	-0.364747	-0.132062
0.605	-0.366202	-0.114317
0.61	-0.351133	-0.111957
0.615	-0.352681	-0.146067
0.62	-0.33547	-0.108472
0.625	-0.335434	-0.0919432
0.63	-0.338879	-0.0727466
0.635	-0.343967	-0.0798342
0.64	-0.342348	-0.0924284
0.645	-0.347642	-0.0997054
0.65	-0.350537	-0.0632949
0.655	-0.340787	-0.0536915
0.66	-0.340929	-0.0700855
0.665	-0.335457	-0.0624446
0.67	-0.348535	-0.0708772
0.675	-0.326489	-0.0773977
0.68	-0.318936	-0.0705588
0.685	-0.311522	-0.0476742
0.69	-0.2839	-0.0431939
0.695	-0.26796	-0.058016
0.7	-0.260005	-0.0544011
0.705	-0.297819	-0.0467396
0.71	-0.297806	-0.093955
0.715	-0.295589	-0.0842364
0.72	-0.284804	-0.0799555
0.725	-0.287693	-0.108527
0.73	-0.295276	-0.100104
0.735	-0.279661	-0.11478
0.74	-0.274729	-0.121735
0.745	-0.254368	-0.137891
0.75	-0.243457	-0.128684
0.755	-0.238484	-0.150878
0.76	-0.249972	-0.164526
0.765	-0.232927	-0.151042
0.77	-0.228589	-0.14488
0.775	-0.203394	-0.131309
0.78	-0.218667	-0.0950031
0.785	-0.206007	-0.0802183
0.79	-0.193255	-0.114379
0.795	-0.20564	-0.108758
0.8	-0.193954	-0.0792421
0.805	-0.171966	-0.0570727
0.81	-0.143554	-0.0704617
0.815	-0.124713	-0.00729336
0.82	-0.117591	-0.00401026
0.825	-0.102576	-0.0125559
0.83	-0.0843661	0.000529252
0.835	-0.0720169	-0.0118489
0.84	-0.0484855	0.000415236
0.845	-0.03841	0.0146664
0.85	-0.0371196	0.0179355
0.855	-0.0160857	0.0371058
0.86	0.00605822	0.0571841
0.865	0.0266174	0.0823272
0.87	0.0318857	0.0555479
0.875	0.0395583	0.0580517
0.88	0.0582194	0.049416
0.885	0.0833066	0.042923
0.89	0.107351	0.0698844
0.895	0.107629	0.094336
0.9	0.125325	0.117554
0.905	0.139523	0.125526
0.91	0.116627	0.154677
0.915	0.129985	0.176782
0.92	0.139569	0.159555
0.925	0.137362	0.170611
0.93	0.130784	0.197816
0.935	0.1351	0.210588
0.94	0.140693	0.214031
0.945	0.132044	0.205686
0.95	0.127305	0.202738
0.955	0.131773	0.231663
0.96	0.124026	0.18816
0.965	0.114487	0.190222
0.97	0.109625	0.163149
0.975	0.114988	0.173594
0.98	0.124272	0.16455
0.985	0.129569	0.16489
0.99	0.125627	0.154651
0.995	0.100374	0.121598
1	0.114605	0.105146
1.005	0.124383	0.0867353
1.01	0.130088	0.0621364
1.015	0.155801	0.00647724
1.02	0.142522	-0.00859175
1.025	0.120862	-0.00738592
1.03	0.145262	-0.011918
1.035	0.156752	0.0103388
1.04	0.16031	0.0124625
1.045	0.185978	-0.000373171
1.05	0.196889	0.0412644
1.055	0.207144	0.0351568
1.06	0.207122	0.0434708
1.065	0.222245	0.0480226
1.07	0.224883	0.0313659
1.075	0.236751	0.0891843
1.08	0.252145	0.129847
1.085	0.259887	0.166255
1.09	0.257222	0.190071
1.095	0.272709	0.220706
1.1	0.303611	0.250724
1.105	0.303981	0.296699
1.11	0.300513	0.312729
1.115	0.291412	0.331252
1.12	0.308799	0.363511
1.125	0.324449	0.391424
1.13	0.358837	0.401983
1.135	0.360223	0.389784
1.14	0.359451	0.360076
1.145	0.357879	0.373903
1.15	0.369289	0.395434
1.155	0.382015	0.359308
1.16	0.387826	0.37589
1.165	0.412195	0.369019
1.17	0.410106	0.369409
1.175	0.444457	0.367155
1.18	0.458389	0.325902
1.185	0.467292	0.299395
1.19	0.470106	0.297108
1.195	0.453988	0.307175
1.2	0.456754	0.305912
1.205	0.447112	0.321405
1.21	0.460346	0.303133
1.215	0.477323	0.304635
1.22	0.482186	0.319589
1.225	0.484083	0.333238
1.23	0.480569	0.351583
1.235	0.467763	0.375765
1.24	0.456723	0.407271
1.245	0.45258	0.415712
1.25	0.448467	0.415472
1.255	0.430236	0.40788
1.26	0.416631	0.418005
1.265	0.429189	0.41707
1.27	0.41891	0.429999
1.275	0.434209	0.482317
1.28	0.419279	0.490541
1.285	0.422744	0.496627
1.29	0.424904	0.496023
1.295	0.42838	0.490003
1.3	0.456624	0.486042
1.305	0.469659	0.48212
1.31	0.485736	0.465297
1.315	0.481943	0.469902
1.32	0.475478	0.454361
1.325	0.488776	0.479976
1.33	0.492257	0.475485
1.335	0.501107	0.443088
1.34	0.520289	0.403515
1.345	0.52846	0.395787
1.35	0.533255	0.399087
1.355	0.530513	0.407462
1.36	0.525564	0.418501
1.365	0.551684	0.411823
1.37	0.554825	0.389118
1.375	0.568346	0.369029
1.38	0.560806	0.338558
1.385	0.551567	0.360402
1.39	0.541094	0.354401
1.395	0.555213	0.347586
1.4	0.55272	0.344886
1.405	0.568327	0.373316
1.41	0.565334	0.371744
1.415	0.569016	0.405154
1.42	0.589995	0.42145
1.425	0.581515	0.44648
1.43	0.577308	0.443693
1.435	0.566376	0.437595
1.44	0.5708	0.462809
1.445	0.571968	0.490108
1.45	0.571951	0.4937
1.455	0.564692	0.491654
1.46	0.562094	0.461871
1.465	0.552808	0.485398
1.47	0.541674	0.520006
1.475	0.521628	0.546688
1.48	0.506243	0.549309
1.485	0.489151	0.560214
1.49	0.496861	0.538252
1.495	0.498489	0.546306
1.5	0.466652	0.552351
1.505	0.475715	0.539907
1.51	0.44949	0.517575
1.515	0.441437	0.532458
1.52	0.439048	0.522265
1.525	0.429116	0.530295
1.53	0.438031	0.504261
1.535	0.439371	0.482847
1.54	0.443274	0.493846
1.545	0.439522	0.483233
1.55	0.435244	0.474463
1.555	0.443042	0.447278
1.56	0.451079	0.454769
1.565	0.455193	0.46189
1.57	0.468882	0.43188
1.575	0.465662	0.41287
1.58	0.481099	0.422979
1.585	0.508681	0.422715
1.59	0.497944	0.404676
1.595	0.490762	0.393116
1.6	0.48716	0.387908
1.605	0.499455	0.388776
1.61	0.490975	0.39699
1.615	0.489813	0.404835
1.62	0.496247	0.425676
1.625	0.497003	0.410454
1.63	0.48828	0.408544
1.635	0.503493	0.42215
1.64	0.492366	0.428903
1.645	0.497777	0.429431
1.65	0.508409	0.425292
1.655	0.517491	0.436231
1.66	0.510586	0.456223
1.665	0.517433	0.445902
1.67	0.531131	0.470023
1.675	0.536068	0.47695
1.68	0.530786	0.463034
1.685	0.516965	0.478332
1.69	0.501285	0.465076
1.695	0.533495	0.485093
1.7	0.539042	0.526155
1.705	0.538872	0.518016
1.71	0.524888	0.522218
1.715	0.527251	0.531631
1.72	0.520587	0.54635
1.725	0.502447	0.499244
1.73	0.492486	0.504862
1.735	0.488973	0.500273
1.74	0.474632	0.495617
1.745	0.491507	0.479624
1.75	0.474201	0.472373
1.755	0.480172	0.439118
1.76	0.469612	0.41061
1.765	0.491131	0.396415
1.77	0.488726	0.374928
1.775	0.473867	0.337464
1.78	0.469618	0.304224
1.785	0.475292	0.298134
1.79	0.49729	0.253773
1.795	0.508341	0.281526
1.8	0.503515	0.260921
1.805	0.4965	0.241442
1.81	0.518487	0.255376
1.815	0.526234	0.265487
1.82	0.531137	0.265479
1.825	0.551559	0.250392
1.83	0.547945	0.27282
1.835	0.536121	0.268575
1.84	0.532859	0.284658
1.845	0.519539	0.282769
1.85	0.511314	0.32819
1.855	0.499686	0.329665
1.86	0.474762	0.37683
1.865	0.471652	0.40045
1.87	0.450895	0.410679
1.875	0.463626	0.42764
1.88	0.471801	0.446503
1.885	0.467931	0.455525
1.89	0.462983	0.441353
1.895	0.444703	0.472258
1.9	0.420171	0.45116
1.905	0.419992	0.446934
1.91	0.426695	0.458332
1.915	0.419223	0.452199
1.92	0.413468	0.46404
1.925	0.407881	0.453074
1.93	0.385512	0.448489
1.935	0.396599	0.480309
1.94	0.40706	0.489346
1.945	0.404506	0.489701
1.95	0.411824	0.502081
1.955	0.411143	0.491778
1.96	0.412153	0.493795
1.965	0.420271	0.472675
1.97	0.409696	0.470364
1.975	0.422092	0.472385
1.98	0.412101	0.484425
1.985	0.409733	0.473576
1.99	0.396955	0.481779
1.995	0.387529	0.516517
