# Supplementary material for: Dynamic basal ganglia output signals license and suppress forelimb movements
Source: Nature. 2025 May 28;644(8077):749–58. doi: 10.1038/s41586-025-09066-z (PMC12367548; doi:10.1038/s41586-025-09066-z)
Supplement: Supplementary file 9 — Source Data Fig. 5 [file 41586_2025_9066_MOESM9_ESM.xlsx]

## Sheet: Fig5a_ExtFig7b Cross-correlogra
Time (ms)	079_02_unit_194 -> 079_02_unit_583	079_02_unit_194 -> 079_02_unit_804	130_01_unit_303 -> 130_01_unit_1321	130_04_unit_83 -> 130_04_unit_745	130_04_unit_58 -> 130_04_unit_475	070_06_unit_197 -> 070_06_unit_454	070_08_unit_364 -> 070_08_unit_281	070_08_unit_117 -> 070_08_unit_395
-20	8.08558	4.31595	28.2226	10.5535	3.84337	10.2808	5.38434	9.85721
-19.8	8.85043	4.47985	25.2467	10.3193	3.95056	9.20351	6.14779	10.059
-19.6	10.2709	5.02617	26.1107	10.5869	3.79744	10.2501	5.38434	8.99255
-19.4	7.04756	4.20668	25.4387	11.6239	3.91994	9.81913	5.74597	8.81961
-19.2	8.19484	4.26132	26.2067	10.6037	3.874	10.6194	6.50942	9.02137
-19	7.42999	3.60573	27.3586	11.2058	3.874	8.83414	6.06742	10.7507
-18.8	8.24947	3.76963	27.2626	10.0852	4.27212	10.3116	6.02724	9.22312
-18.6	8.19484	3.76963	25.4387	9.70052	3.874	10.2808	6.06742	10.059
-18.4	8.68653	3.76963	27.5506	10.9883	3.65963	10.5579	6.18797	9.4537
-18.2	8.85043	4.47985	27.2626	10.2859	3.96587	10.6502	6.46924	9.54017
-18	7.37536	5.46323	26.3986	10.4866	3.88931	10.1885	5.22361	9.48253
-17.8	8.35874	3.5511	27.5506	10.6204	3.70556	9.11117	5.70579	9.33841
-17.6	8.68653	4.31595	25.3427	9.85105	4.10368	10.1577	6.18797	9.02137
-17.4	8.57727	3.16867	26.3027	10.6037	3.69025	10.2501	5.86652	9.4537
-17.2	8.6319	4.04279	28.1266	11.5236	3.98118	10.7118	6.02724	9.4537
-17	8.41337	3.05941	27.2626	10.9883	3.78213	9.75757	6.42906	10.0301
-16.8	8.41337	4.47985	28.4145	10.6873	3.85869	9.51132	7.07197	9.05019
-16.6	7.75778	4.37058	26.1107	10.1019	3.32276	10.3424	6.14779	9.54017
-16.4	8.19484	3.33257	28.6065	11.0218	3.72088	9.78835	6.67015	10.2607
-16.2	6.82903	3.76963	28.1266	10.7709	4.13431	10.1577	5.58525	8.90608
-16	7.64852	4.20668	28.5105	10.3026	3.72088	10.681	6.10761	9.68428
-15.8	8.30411	4.09742	29.3745	10.6204	3.69025	10.6502	6.38888	10.1166
-15.6	7.75778	3.93352	28.5105	10.7542	3.56775	10.2501	5.9067	10.0301
-15.4	9.56065	4.26132	29.0865	9.70052	3.65963	10.681	5.74597	9.56899
-15.2	8.468	4.42521	26.8786	10.6371	3.61369	9.94225	5.94688	10.6931
-15	8.95969	4.80764	28.0306	10.5033	3.95056	10.681	5.94688	9.74193
-14.8	8.74116	3.93352	27.9346	10.52	3.65963	10.2193	5.82634	9.56899
-14.6	10.2162	4.31595	24.7667	9.8176	3.96587	11.7276	6.18797	8.61786
-14.4	8.08558	4.69838	26.7826	10.9549	3.64431	9.5421	6.71033	9.30959
-14.2	8.74116	3.93352	27.3586	10.52	3.70556	9.60366	6.30851	10.2607
-14	7.53925	3.76963	24.8627	10.3528	4.01181	9.32664	5.62543	9.88604
-13.8	7.92168	4.04279	26.2067	10.1186	3.76681	10.681	7.19251	10.3472
-13.6	7.64852	3.66036	25.5347	10.9047	3.874	10.1269	6.42906	10.5778
-13.4	8.08558	3.76963	26.7826	10.6037	3.629	11.3274	6.79069	9.91486
-13.2	8.90506	3.87889	25.0547	10.3695	3.85869	9.5421	6.50942	9.05019
-13	8.57727	4.86227	27.6466	11.189	3.9965	9.84991	6.62997	9.39606
-12.8	7.64852	4.31595	29.0865	10.8044	3.69025	9.41898	6.58979	8.87726
-12.6	9.50602	4.31595	26.9746	10.5869	4.18024	9.60366	6.58979	9.74193
-12.4	7.04756	3.93352	27.2626	10.403	4.02712	9.72679	6.50942	9.33841
-12.2	8.7958	4.80764	27.0706	10.6706	3.96587	9.5421	5.18343	9.56899
-12	8.30411	4.31595	27.4546	10.7207	3.79744	9.72679	6.22815	9.39606
-11.8	8.95969	4.15205	27.6466	10.9047	3.84337	9.01883	6.22815	9.39606
-11.6	8.468	4.26132	27.4546	10.7876	4.07306	10.6502	6.75051	9.05019
-11.4	7.37536	3.93352	24.6707	10.5535	3.73619	10.2501	5.34416	10.5778
-11.2	9.56065	3.60573	25.8227	10.3695	3.59838	9.41898	5.70579	9.56899
-11	8.68653	4.26132	26.5906	10.4531	3.95056	10.3732	7.27287	9.82839
-10.8	8.30411	3.5511	27.4546	10.3026	3.72088	9.5421	5.50488	9.54017
-10.6	7.86705	4.42521	25.4387	10.5535	3.73619	9.84991	6.67015	9.56899
-10.4	8.03094	3.87889	26.4946	10.7542	3.98118	10.0038	6.38888	10.0878
-10.2	7.53925	3.93352	26.0147	11.3229	4.11899	11.5121	6.71033	9.62664
-10	8.85043	4.04279	24.5747	10.9214	3.55244	10.9888	6.38888	9.42488
-9.8	7.81241	2.95014	27.8386	11.5236	3.73619	10.7118	6.83088	11.2695
-9.6	9.12359	3.44183	29.2785	10.3026	3.64431	10.0038	6.26833	10.1454
-9.4	8.41337	3.71499	24.2868	10.8713	3.81275	11.1119	6.95142	10.2031
-9.2	9.28749	4.09742	22.6548	9.91795	3.90462	9.20351	5.98706	9.94368
-9	7.48462	4.04279	26.5906	10.4197	3.59838	9.97304	6.87106	10.2031
-8.8	7.48462	3.98816	28.2226	11.1723	3.55244	9.97304	6.87106	9.94368
-8.6	7.64852	3.82426	28.9905	10.6706	3.629	11.7583	5.86652	10.3472
-8.4	9.17822	4.26132	31.3904	10.6037	3.76681	10.1269	5.82634	9.9725
-8.2	7.64852	3.87889	26.2067	10.2524	4.04243	11.0504	6.10761	9.05019
-8	8.08558	4.58911	24.6707	11.2225	3.9965	10.5579	5.98706	10.059
-7.8	7.81241	4.9169	27.5506	10.6873	3.78213	10.8965	6.3487	9.36724
-7.6	7.53925	4.75301	28.5105	10.4531	3.84337	11.1735	5.78615	9.39606
-7.4	9.01432	3.98816	26.7826	10.3528	3.35338	10.3424	5.70579	10.4625
-7.2	8.57727	3.76963	29.3745	10.8044	3.82806	10.7426	6.75051	9.91486
-7	6.88367	3.98816	29.4705	10.4364	3.65963	10.2193	5.26379	9.85721
-6.8	7.86705	3.2233	27.4546	10.8378	3.72088	9.91147	6.62997	10.4337
-6.6	7.59389	3.98816	25.8227	10.2692	3.5065	9.5421	7.79523	9.79957
-6.4	8.03094	3.44183	29.3745	10.1186	3.55244	11.1119	6.14779	10.0013
-6.2	8.41337	3.33257	26.6866	10.9214	3.41463	9.91147	7.11215	9.42488
-6	8.08558	4.15205	25.1507	10.6204	3.65963	10.4963	5.42452	9.68428
-5.8	7.59389	3.76963	27.5506	11.2894	4.18024	11.0812	6.46924	9.74193
-5.6	9.28749	3.93352	24.8627	10.4866	3.41463	11.0504	6.5496	8.9349
-5.4	8.68653	3.66036	28.7985	10.5702	3.65963	9.81913	6.26833	9.79957
-5.2	8.35874	3.98816	27.5506	10.6204	3.73619	10.2808	6.22815	8.99255
-5	9.50602	4.09742	26.3027	10.035	3.49119	10.5887	6.3487	9.7131
-4.8	7.48462	4.69838	26.0147	10.9883	3.69025	10.6502	6.71033	9.94368
-4.6	8.19484	4.86227	27.4546	10.403	4.18024	11.0812	5.54506	9.56899
-4.4	7.92168	3.71499	28.7985	11.2058	4.24149	10.4655	6.58979	9.56899
-4.2	9.56065	3.60573	26.4946	10.7709	3.9965	10.3116	6.02724	9.25195
-4	8.41337	4.58911	24.0948	10.9883	4.18024	10.7426	6.67015	10.059
-3.8	8.41337	4.37058	24.7667	11.0552	4.16493	10.9272	6.75051	9.36724
-3.6	9.39675	3.33257	24.6707	11.0385	3.84337	11.1735	7.11215	9.88604
-3.4	10.2162	4.26132	26.7826	11.189	3.98118	11.4813	6.50942	10.1454
-3.2	9.94307	5.13543	27.3586	11.2392	3.64431	11.1735	7.63451	9.79957
-3	9.83381	4.80764	25.6307	11.3396	3.81275	12.4971	6.46924	10.3184
-2.8	9.17822	3.66036	24.0948	11.2894	4.42524	10.7426	7.4336	10.1743
-2.6	9.56065	4.47985	25.0547	11.373	4.45586	10.2808	5.94688	10.4337
-2.4	7.75778	4.97154	26.0147	10.7876	3.72088	11.4813	7.35324	11.0966
-2.2	10.7079	5.46323	24.8627	10.3361	3.7515	12.1893	6.91124	10.5489
-2	8.6319	4.26132	23.3268	11.6239	4.22618	12.7741	7.79523	11.7883
-1.8	9.56065	4.15205	27.1666	11.6239	4.28743	13.0204	5.98706	11.5577
-1.6	9.34212	4.58911	23.5188	11.4567	3.72088	12.5586	6.58979	12.2495
-1.4	9.83381	5.35396	25.3427	10.9214	4.24149	13.2974	5.98706	11.9036
-1.2	8.14021	4.37058	24.5747	10.7542	3.96587	13.4205	5.94688	12.3936
-1	9.66991	4.31595	21.7909	11.6574	4.31805	12.2508	6.14779	12.1342
-0.8	9.77918	5.40859	23.9028	11.1556	3.36869	12.3432	6.06742	11.4713
-0.6	8.35874	4.26132	25.9187	10.7375	4.13431	12.4663	6.71033	11.673
-0.4	8.468	5.29933	24.7667	11.3061	4.79273	12.1277	7.11215	12.4224
-0.2	10.4348	4.69838	26.2067	11.2225	4.28743	12.0046	5.86652	12.5665
-7.10543e-14	9.06896	3.82426	27.0706	10.4531	3.5065	10.8657	5.62543	10.6931
0.2	10.9265	4.69838	23.8068	11.373	4.45586	10.2808	5.30397	11.0966
0.4	10.7626	4.26132	20.351	11.2894	4.04243	9.26507	6.26833	9.59781
0.6	6.50124	2.73161	16.7031	10.219	4.14962	8.18774	4.62089	9.10784
0.8	4.04279	0.382426	15.7432	11.3898	3.79744	3.57059	2.8529	8.32963
1	2.23992	0.382426	15.2632	10.4866	2.83277	1.75452	2.45108	5.93739
1.2	2.29456	0.546323	12.9593	7.69352	1.85278	1.60061	2.57162	4.00629
1.4	2.84088	0.874116	11.8074	5.93739	1.3781	1.38514	2.77253	4.20805
1.6	3.93352	1.6936	12.4794	6.69001	1.76091	1.72373	4.33962	4.81332
1.8	4.20668	1.96676	12.6714	7.76042	2.17434	2.86263	4.5807	5.67799
2	6.44661	1.63897	13.7273	8.68029	2.46527	2.86263	4.62089	6.42737
2.2	6.33734	2.34919	13.1513	9.7507	2.78683	2.92419	5.34416	7.06145
2.4	6.88367	3.16867	15.0712	9.56672	2.74089	4.43246	5.10307	8.4161
2.6	5.51786	2.62235	17.8551	9.71725	3.20026	4.58637	5.54506	7.8973
2.8	8.52263	2.67698	18.3351	10.035	3.84337	5.54058	5.0227	8.38728
3	7.81241	2.78625	20.159	10.1019	3.629	6.21776	6.42906	8.24317
3.2	7.21146	3.82426	17.1831	10.5368	3.90462	5.90995	5.62543	9.22312
3.4	8.68653	3.76963	21.3109	10.7709	3.69025	6.18698	5.78615	9.54017
3.6	8.35874	3.3872	19.103	10.8044	3.85869	7.07962	5.50488	9.9725
3.8	8.74116	3.76963	21.3109	10.8211	3.76681	8.31086	6.42906	9.74193
4	7.97631	4.80764	23.2308	10.3528	3.46057	9.51132	6.62997	9.65546
4.2	8.35874	4.31595	22.3669	11.2559	3.56775	8.06462	7.03178	10.3472
4.4	8.7958	3.71499	20.6389	11.2058	4.08837	8.92648	6.02724	9.74193
4.6	9.45138	3.49647	20.5429	10.8044	4.14962	8.8957	5.06288	9.85721
4.8	8.08558	4.20668	20.5429	10.3695	3.39932	9.17273	6.14779	10.8372
5	9.34212	4.37058	20.159	11.0385	3.53713	10.5579	6.50942	10.2607
5.2	7.92168	4.26132	24.0948	10.3193	3.64431	9.20351	6.58979	9.42488
5.4	8.468	4.42521	22.1749	10.403	3.44526	10.4655	5.42452	11.7883
5.6	9.45138	3.33257	22.3669	10.3695	3.93525	9.63445	6.62997	10.6931
5.8	8.57727	4.20668	22.5588	10.2692	3.98118	10.6502	5.82634	9.94368
6	10.4348	4.97154	23.3268	10.2692	3.629	10.2193	6.50942	11.4136
6.2	8.6319	3.2233	24.3828	11.2058	4.07306	10.8349	6.22815	10.1454
6.4	9.77918	3.44183	20.255	11.4567	3.27682	9.3882	5.74597	10.8083
6.6	9.28749	4.86227	22.7508	11.5403	3.874	10.7426	6.18797	10.2031
6.8	9.34212	3.66036	23.7108	11.6574	3.61369	10.3424	6.06742	10.2031
7	7.64852	3.16867	22.0789	10.403	3.64431	10.0038	6.26833	10.0301
7.2	9.77918	4.75301	24.6707	10.4364	4.02712	10.4963	6.46924	10.2607
7.4	8.19484	3.33257	23.4228	10.2692	3.36869	10.6502	5.9067	9.91486
7.6	7.97631	4.9169	23.2308	11.1556	3.72088	9.97304	5.82634	9.51135
7.8	7.86705	3.87889	23.9988	10.3862	4.19556	10.7426	6.18797	8.90608
8	8.14021	4.31595	24.6707	10.6538	3.82806	8.95726	6.26833	9.02137
8.2	8.03094	4.31595	24.9587	10.8378	4.19556	10.0654	5.9067	8.1567
8.4	8.95969	4.47985	25.4387	9.9514	3.69025	9.32664	6.46924	9.74193
8.6	9.06896	4.15205	26.3986	10.9047	3.55244	9.63445	6.30851	9.33841
8.8	8.08558	4.37058	22.3669	10.7375	4.11899	9.72679	6.3487	9.82839
9	9.88844	3.44183	26.9746	10.7375	3.73619	9.84991	6.5496	9.51135
9.2	7.81241	4.9169	23.7108	11.0218	3.64431	9.5421	5.9067	9.30959
9.4	9.06896	4.04279	26.5906	9.9514	3.79744	9.51132	6.14779	9.51135
9.6	8.03094	3.87889	28.0306	10.6706	3.33807	9.5421	6.5496	9.88604
9.8	8.468	4.20668	24.7667	10.3026	3.72088	10.8965	5.86652	8.61786
10	9.39675	5.13543	24.8627	10.6204	3.42994	10.3424	5.62543	9.33841
10.2	7.86705	5.19007	25.1507	10.6204	3.93525	9.63445	6.46924	8.76197
10.4	9.17822	4.80764	26.5906	10.52	3.46057	9.14195	5.18343	9.94368
10.6	7.92168	4.64374	26.3027	10.6371	3.85869	10.8349	7.19251	9.10784
10.8	8.68653	4.80764	25.4387	11.0552	3.81275	10.404	6.26833	10.2607
11	9.17822	4.20668	26.2067	10.4531	3.53713	9.84991	6.83088	9.9725
11.2	9.34212	4.86227	27.2626	10.5702	3.21557	11.2043	6.58979	9.28077
11.4	8.35874	3.98816	24.8627	11.0218	3.70556	9.14195	6.06742	10.2319
11.6	8.08558	4.42521	26.3986	10.704	3.33807	9.84991	6.38888	9.82839
11.8	7.1022	4.04279	26.3027	10.2859	3.69025	10.0962	6.71033	9.91486
12	8.90506	3.27794	25.4387	10.6204	3.72088	12.0969	6.30851	9.25195
12.2	8.30411	4.69838	23.8068	10.2692	3.81275	9.78835	6.42906	9.42488
12.4	9.12359	4.26132	23.6148	10.7542	3.49119	10.4963	5.38434	9.7131
12.6	7.42999	4.31595	27.0706	10.8713	3.88931	10.404	6.83088	9.59781
12.8	8.6319	4.37058	27.0706	10.8211	3.29213	10.0962	5.54506	9.88604
13	8.24947	3.87889	24.6707	10.4531	3.81275	10.4963	5.70579	9.77075
13.2	7.81241	5.0808	26.7826	10.4364	3.79744	10.5579	5.78615	9.42488
13.4	7.1022	3.71499	28.6065	10.8545	4.19556	10.8965	6.18797	10.5778
13.6	8.90506	4.15205	28.3186	10.9214	4.04243	11.0196	5.74597	10.1743
13.8	8.6319	4.26132	25.4387	11.2559	3.73619	9.72679	5.86652	10.2031
14	9.06896	4.64374	23.6148	11.2392	3.81275	10.0038	5.78615	9.54017
14.2	9.61528	4.9169	26.7826	11.0218	4.02712	11.0196	6.46924	9.39606
14.4	7.42999	4.53448	24.2868	11.2727	3.90462	10.7118	5.94688	10.0013
14.6	9.01432	4.53448	25.7267	10.4699	3.58307	10.2193	5.74597	10.2031
14.8	8.35874	3.76963	23.9988	11.5068	3.56775	9.17273	5.86652	8.9349
15	8.24947	4.31595	29.4705	10.52	3.65963	9.84991	5.50488	9.25195
15.2	8.03094	4.20668	22.1749	10.3528	3.91994	10.4348	6.9916	9.48253
15.4	8.30411	4.69838	24.5747	10.9716	3.96587	10.2808	6.83088	8.99255
15.6	7.81241	4.75301	26.3027	10.4699	3.91994	10.3116	5.70579	9.4537
15.8	6.99293	3.66036	25.9187	10.4197	3.88931	9.63445	5.26379	8.96372
16	7.81241	4.64374	25.7267	10.4531	3.76681	9.94225	5.9067	10.5778
16.2	7.86705	3.49647	24.0948	10.9214	3.65963	9.91147	5.18343	9.07901
16.4	9.17822	3.98816	25.1507	10.2023	3.39932	10.1577	6.71033	9.16548
16.6	8.68653	4.31595	24.1908	10.3695	4.05775	10.3424	6.38888	9.25195
16.8	10.0523	4.53448	24.5747	10.5869	3.52182	10.7426	6.62997	9.56899
17	8.468	4.15205	23.6148	10.5702	4.01181	9.57288	5.30397	9.25195
17.2	8.24947	4.37058	24.9587	10.8545	3.81275	9.57288	5.50488	10.2031
17.4	8.68653	4.69838	25.3427	9.8176	4.11899	10.4348	5.98706	9.33841
17.6	8.57727	3.87889	28.1266	11.2392	3.84337	8.83414	5.58525	9.25195
17.8	6.99293	4.42521	25.5347	10.9214	4.04243	10.0962	5.9067	8.79079
18	6.06418	4.58911	24.7667	10.2859	3.27682	10.2501	6.75051	9.54017
18.2	7.75778	4.75301	25.0547	11.2225	4.14962	10.1885	5.74597	9.68428
18.4	9.12359	4.47985	26.7826	10.403	3.76681	9.84991	5.54506	9.33841
18.6	7.92168	5.02617	25.3427	9.76742	3.88931	10.8349	6.42906	9.65546
18.8	7.75778	4.37058	26.4946	10.6706	3.46057	10.8349	5.98706	8.64668
19	8.57727	3.87889	24.4787	10.2023	4.18024	9.72679	6.9916	9.9725
19.2	9.34212	3.87889	27.1666	11.1389	3.91994	11.2351	6.30851	10.2895
19.4	8.6319	4.37058	25.2467	11.8079	3.29213	10.4348	6.30851	9.56899
19.6	10.0523	3.66036	25.3427	10.3862	3.93525	10.681	5.54506	9.85721
19.8	8.6319	5.46323	25.2467	10.3193	4.27212	9.75757	6.18797	9.10784
20	9.77918	3.98816	27.3586	10.8545	3.90462	9.94225	6.26833	10.2895

## Sheet: Fig5c_latRM increasing
Unnamed: 0	latRM increasing
0	-0.02
1	-0.041
2	-0.016
3	-0.025
4	-0.129
5	-0.08
6	-0.125
7	-0.008
8	-0.187
9	-0.013
10	-0.249
11	-0.034
12	-0.217
13	-0.045
14	-0.117
15	-0.089
16	-0.252
17	-0.116
18	-0.013
19	-0.386
20	-0.316
21	-0.009
22	-0.101
23	-0.003
24	-0.123
25	-0.205
26	-0.137
27	-0.05
28	-0.279
29	-0.233
30	-0.412
31	-0.166
32	-0.059
33	-0.095

## Sheet: Fig5c_MB increasing
Unnamed: 0	MB increasing
0	-0.224
1	-0.09
2	-0.022
3	-0.2
4	-0.232
5	-0.423
6	-0.157
7	-0.43
8	-0.07
9	-0.035
10	-0.04
11	-0.296
12	-0.108
13	-0.071
14	-0.083
15	-0.349
16	-0.121
17	-0.097
18	-0.182
19	-0.102
20	-0.07
21	-0.19
22	-0.091
23	-0.186
24	-0.112
25	-0.222
26	-0.025
27	-0.181
28	-0.226
29	-0.42
30	-0.049
31	-0.059
32	-0.034
33	-0.285
34	-0.101
35	-0.275
36	-0.37
37	-0.318
38	-0.032
39	-0.003
40	-0.037
41	-0.112
42	-0.047
43	-0.339
44	-0.15
45	-0.076
46	-0.12
47	-0.012
48	-0.067
49	-0.224
50	-0.023
51	-0.013
52	-0.271
53	-0.064
54	-0.156
55	-0.097
56	-0.019
57	-0.243
58	-0.356
59	-0.11
60	-0.027
61	-0.072
62	-0.067
63	-0.244
64	-0.151
65	-0.238
66	-0.264
67	-0.258
68	-0.041
69	-0.333
70	-0.052
71	-0.134
72	-0.033
73	-0.047
74	-0.474
75	-0.298
76	-0.261
77	-0.071
78	-0.123
79	-0.085
80	-0.486
81	-0.061
82	-0.165
83	-0.025
84	-0.257
85	-0.121
86	-0.111
87	-0.449
88	-0.124
89	-0.218
90	-0.035
91	-0.06
92	-0.286
93	-0.134
94	-0.142
95	-0.236
96	-0.232
97	-0.101
98	-0.155
99	-0.03
100	-0.019
101	-0.064
102	-0.273
103	-0.103
104	-0.31
105	-0.1
106	-0.362
107	-0.155
108	-0.344
109	-0.144
110	-0.5
111	-0.486
112	-0.099
113	-0.153
114	-0.073
115	-0.426
116	-0.279
117	-0.266
118	-0.153
119	-0.031
120	-0.038
121	-0.082
122	-0.315
123	-0.225
124	-0.041
125	-0.183
126	-0.137
127	-0.185
128	-0.017
129	-0.45
130	-0.116
131	-0.169
132	-0.306
133	-0.308
134	-0.142
135	-0.057
136	-0.16
137	-0.303
138	-0.084
139	-0.043
140	-0.354
141	-0.082
142	-0.051
143	-0.074
144	-0.091
145	-0.276
146	-0.375
147	-0.15
148	-0.059

## Sheet: Fig5c_SNr changing
Unnamed: 0	SNr changing
0	-0.246
1	-0.199
2	-0.033
3	-0.344
4	-0.022
5	-0.152
6	-0.137
7	-0.025
8	-0.078
9	-0.178
10	-0.269
11	-0.137
12	-0.211
13	-0.217
14	-0.038
15	-0.065
16	-0.012
17	-0.154
18	-0.295
19	-0.246
20	-0.101
21	-0.105
22	-0.119
23	-0.5
24	-0.264
25	-0.266
26	-0.332
27	-0.259
28	-0.145
29	-0.113
30	-0.068
31	-0.122
32	-0.079
33	-0.065
34	-0.229
35	-0.086
36	-0.136
37	-0.057
38	-0.166
39	-0.361
40	-0.102
41	-0.044
42	-0.211
43	-0.239
44	-0.174
45	-0.39
46	-0.095
47	-0.046
48	-0.039
49	-0.362
50	-0.189
51	-0.304
52	-0.091
53	-0.092
54	-0.171
55	-0.201
56	-0.23
57	-0.077
58	-0.135
59	-0.082
60	-0.187
61	-0.074
62	-0.27
63	-0.2
64	-0.053
65	-0.187
66	-0.209
67	-0.109
68	-0.079
69	-0.239
70	-0.166
71	-0.222
72	-0.116
73	-0.061
74	-0.005
75	-0.098
76	-0.351
77	-0.332
78	-0.345
79	-0.01
80	-0.19
81	-0.186
82	-0.106
83	-0.251
84	-0.185
85	-0.161
86	-0.05
87	-0.113
88	-0.236
89	-0.347
90	-0.076
91	-0.201
92	-0.28
93	-0.234
94	-0.07
95	-0.072
96	-0.064
97	-0.029
98	-0.347
99	-0.172
100	-0.183
101	-0.265
102	-0.349
103	-0.304
104	-0.12
105	-0.094
106	-0.053
107	-0.015
108	-0.493
109	-0.189
110	-0.049
111	-0.12
112	-0.042
113	-0.196
114	-0.034
115	-0.169
116	-0.039
117	-0.091
118	-0.054
119	-0.071
120	-0.355
121	-0.053
122	-0.048
123	-0.114
124	-0.304
125	-0.1
126	-0.358
127	-0.012
128	-0.056
129	-0.25
130	-0.031
131	-0.053
132	-0.205
133	-0.097
134	-0.203
135	-0.03
136	-0.017
137	-0.139
138	-0.07
139	-0.07
140	-0.011
141	-0.196
142	-0.128
143	-0.077
144	-0.491
145	-0.286
146	-0.072
147	-0.042
148	-0.015
149	-0.112
150	-0.048
151	-0.198
152	-0.023
153	-0.155
154	-0.219

## Sheet: Fig5d_latRM increasing
Unnamed: 0	-2.0	-1.95	-1.9	-1.85	-1.8	-1.75	-1.7	-1.65	-1.6	-1.55	-1.5	-1.45	-1.4	-1.35	-1.3	-1.25	-1.2	-1.15	-1.1	-1.05	-1.0	-0.95	-0.9	-0.85	-0.8	-0.75	-0.7	-0.65	-0.6	-0.55	-0.5	-0.45	-0.4	-0.35	-0.3	-0.25	-0.2	-0.15	-0.1	-0.05	0.0	0.05	0.1	0.15	0.2	0.25	0.3	0.35	0.4
0	-0.515375	-0.575237	-0.470479	-0.440548	-0.186134	-0.410617	-0.545306	-0.350754	-0.260961	-0.290892	-0.36572	-0.455513	-0.485444	-0.455513	-0.470479	-0.440548	-0.335789	-0.260961	-0.0215129	-0.290892	-0.290892	-0.425582	-0.575237	-0.590203	-0.425582	-0.216065	0.00841811	0.352625	-0.0664095	-0.0963406	-0.186134	0.173039	-0.171168	-0.141237	0.307729	1.41518	2.46276	3.07635	3.18111	3.33076	3.73483	2.59745	2.29814	1.29545	0.547177	-0.186134	-0.635099	-0.949375	-1.0242
1	-0.410671	-0.735418	-0.694825	-0.708356	-0.721887	-0.654232	-0.803074	-0.370077	-0.410671	-0.505389	-0.248297	-0.112985	-0.343015	-0.545982	-0.424202	-0.816605	-0.667763	-0.654232	-0.627169	-0.667763	-0.437733	-0.505389	-0.248297	-0.667763	-0.911324	-0.721887	-0.681294	-0.99251	-1.23607	-0.965448	-1.01957	-1.33079	-1.31726	-1.0737	-1.54729	-1.19548	-1.16842	-1.0331	-0.16711	0.780071	1.51075	2.06553	2.39028	3.22921	2.68796	1.15894	-0.383608	-0.694825	-0.776012
2	-0.53939	-0.452462	-0.226448	-0.487233	-0.261219	-0.435076	-0.330762	-0.191677	-0.0873629	-0.0699773	-0.000434641	-0.209062	-0.0178203	-0.209062	-0.104749	0.069108	-0.0178203	0.121265	-0.0699773	0.069108	0.156036	0.173422	0.538521	-0.0699773	0.0517223	0.121265	-0.104749	0.069108	0.642835	0.538521	0.921005	1.12963	1.70336	1.32088	2.03369	2.15539	2.53787	2.48571	1.99892	2.17277	1.91199	2.0163	1.87722	1.85983	1.44257	0.938391	-0.226448	-0.365533	-0.574161
3	-0.494702	-0.649175	-0.278439	-0.432912	-0.432912	-0.247544	-0.61828	-0.247544	-0.278439	-0.402017	-0.68007	-0.556491	-0.525596	-0.587386	-0.494702	-0.741859	-0.463807	-0.61828	-0.494702	-0.68007	-0.741859	-0.61828	-0.61828	-0.494702	-0.710965	-0.649175	-0.185754	-0.216649	-0.371123	-0.216649	0.092298	0.0614032	-0.278439	0.123193	0.154087	0.43214	0.43214	1.08093	1.8224	2.00777	2.25493	1.91509	1.32809	2.16224	2.10045	2.47119	2.81103	2.16224	1.72972
4	0.113649	-0.0657968	0.86134	-0.364873	0.113649	0.263187	0.23328	-0.514411	0.143557	0.263187	0.113649	-1.17238	0.382818	0.113649	-0.663949	-0.514411	-0.454596	-0.215335	-0.334965	-1.02284	-0.693857	-0.514411	-0.663949	0.532356	0.143557	-1.41164	-0.364873	0.143557	-0.90321	-0.334965	1.07069	0.173464	0.651986	1.13051	1.13051	0.472541	1.16042	2.68571	4.86896	2.6558	1.69875	0.0239261	0.86134	1.72866	0.921155	-1.02284	-1.44155	-1.71072	-1.6509
5	-0.527068	-0.387908	-0.328268	-0.507188	-0.487308	-0.427668	-0.487308	-0.268628	-0.328268	-0.447548	-0.348148	-0.387908	-0.268628	-0.268628	-0.387908	-0.487308	-0.487308	-0.527068	-0.447548	-0.387908	-0.487308	-0.527068	-0.546948	-0.487308	-0.328268	-0.268628	-0.109588	-0.169228	-0.0897085	-0.109588	-0.109588	-0.288508	-0.467428	-0.288508	0.00969149	0.228371	0.228371	0.665731	1.12297	1.63985	2.73325	2.93205	2.51457	2.99169	3.13085	2.67361	2.81277	1.50069	1.26213
6	-0.0193346	0.0665968	0.238459	-0.191197	-0.191197	-0.105266	0.324391	0.238459	0.152528	0.324391	-0.36306	-0.964579	-0.36306	-0.277129	-0.277129	-0.534923	-0.620854	-0.448991	-0.878648	-0.534923	-0.706785	-0.620854	-0.792717	-0.964579	-0.36306	-1.05051	-0.964579	-0.620854	-0.620854	-0.792717	-0.706785	-0.964579	-0.964579	-0.620854	-0.36306	0.582185	1.01184	1.26964	2.64454	3.16012	4.27723	2.30081	3.33199	1.78522	0.668116	-0.0193346	-0.620854	-1.3083	-1.13644
7	-0.170985	-0.267089	-0.395228	-0.587436	-0.299124	-0.491332	-0.395228	-0.491332	-0.459297	-0.427263	-0.587436	-0.619471	-0.491332	-0.619471	-0.555401	-0.587436	-0.555401	-0.427263	-0.395228	-0.459297	-0.651506	-0.619471	-0.523367	-0.619471	-0.587436	-0.715575	-0.491332	-0.555401	-0.523367	-0.587436	-0.555401	-0.523367	-0.651506	-0.427263	-0.0748811	0.277501	0.469709	0.790056	0.629882	1.59092	2.35976	2.6801	2.77621	2.90435	2.96841	3.3208	2.23162	1.59092	1.23854
8	-0.421345	-0.459007	-0.647318	-0.797966	-0.797966	-0.647318	-0.421345	-0.68498	-0.459007	-0.571993	-0.797966	-0.571993	-0.421345	-0.68498	-0.459007	-0.571993	-0.571993	-0.68498	-0.496669	-0.760304	-0.609656	-0.383683	-0.609656	-0.609656	-0.534331	-0.647318	-0.459007	-0.68498	-0.15771	-0.421345	-0.609656	-0.195372	-0.0823859	-0.308359	0.105925	0.482546	0.746181	1.34877	1.68773	2.96825	2.66695	2.66695	2.70461	1.98903	1.49942	1.53709	1.91371	2.25267	1.49942
9	-0.409971	-0.357178	-0.436368	-0.42317	-0.436368	-0.673937	-0.383575	-0.146006	-0.330782	-0.26479	-0.146006	-0.211997	-0.291187	-0.409971	-0.370377	-0.475963	-0.409971	-0.462765	-0.449566	-0.42317	-0.607946	-0.555153	-0.568351	-0.568351	-0.541954	-0.581549	-0.541954	-0.528756	-0.462765	-0.383575	-0.383575	-0.634342	-0.449566	-0.489161	-0.0800146	0.144356	0.540304	0.88346	0.949451	2.37487	3.03478	3.29874	3.98505	3.50992	2.63883	1.56977	1.14743	1.04184	0.553503
10	-0.157802	-0.260996	-0.0202089	-0.295394	-0.1922	-0.0202089	-0.0546071	0.0485874	-0.123403	-0.260996	-0.501783	-0.36419	-0.398589	-0.398589	-0.467385	-0.36419	-0.398589	0.0141892	-0.1922	-0.36419	-0.295394	-0.260996	-0.432987	-0.398589	-0.123403	-0.260996	-0.536181	-0.36419	0.220578	-0.0202089	0.0141892	0.0485874	-0.157802	-0.260996	0.0141892	0.633356	0.977337	2.45646	5.13951	5.55229	2.83484	0.73655	-0.1922	-0.329792	-0.36419	-0.295394	-0.501783	-0.501783	-0.536181
11	-0.651934	-0.706748	-0.514901	-0.734154	-0.542308	-0.706748	-0.624528	-0.323055	-0.651934	-0.542308	-0.268242	-0.268242	-0.405275	-0.323055	-0.679341	-0.651934	-0.624528	-0.734154	-0.432682	0.0058239	-0.624528	-0.460088	-0.350462	-0.487495	-0.953407	-0.487495	-0.953407	-0.432682	-0.843781	-0.871187	-0.624528	-1.28229	-0.926	-0.871187	-0.788967	-1.06303	-0.158616	1.67763	2.17095	3.29462	3.84275	3.15758	2.58204	2.47242	0.553956	-0.131209	-0.816374	-0.871187	-0.350462
12	-0.475111	-0.42712	-0.42712	-0.331138	-0.283147	-0.091183	-0.235156	-0.42712	-0.235156	-0.379129	-0.283147	-0.331138	-0.187165	-0.42712	-0.42712	-0.379129	-0.475111	-0.619084	-0.571093	-0.475111	-0.331138	-0.187165	-0.235156	-0.523102	-0.523102	-0.523102	-0.42712	-0.475111	-0.331138	-0.42712	-0.571093	-0.571093	-0.475111	-0.571093	-0.667075	-0.619084	-0.571093	-0.571093	-0.379129	-0.0431919	3.31618	5.18783	4.75591	2.78828	1.20457	0.388727	0.484709	0.5327	0.5327
13	-0.547065	-0.403101	0.24474	-0.0431894	-0.151163	-0.331118	-0.655039	-0.619048	-0.511074	-0.259136	-0.583056	-0.727021	-0.655039	-0.763012	-0.763012	-0.259136	-0.583056	-0.439092	-0.0431894	-0.115172	-0.619048	-0.0431894	-0.115172	0.0287929	-0.0431894	0.136766	0.0287929	-0.223145	-0.259136	0.0287929	-0.259136	0.064784	-0.331118	0.0287929	0.532669	0.964562	1.28848	2.11628	3.19601	3.51993	3.95183	3.08804	2.54817	1.75637	0.712625	0.136766	-0.763012	-0.763012	-0.978959
14	-0.908965	-0.875347	-0.908965	-0.774491	-0.841728	-0.808109	-0.707253	-0.808109	-0.976203	-1.04344	-1.04344	-0.976203	-1.07706	-1.07706	-0.774491	-0.606397	-0.471922	-0.875347	-0.841728	-0.808109	-0.606397	-0.774491	-0.707253	-0.505541	-0.53916	-0.740872	-0.673635	-0.505541	-0.303829	-0.707253	-0.707253	-0.606397	-0.505541	-0.572779	-0.202973	-0.0684981	0.0659767	0.536638	2.25119	3.36061	3.59594	3.59594	3.09166	1.78053	0.872825	0.133214	-0.236592	-0.303829	0.435782
15	-0.569441	-0.484624	-0.620331	-0.594886	-0.450697	-0.399807	-0.645777	-0.577923	-0.671222	-0.781484	-0.925673	-0.823893	-0.968082	-0.976564	-1.01897	-1.06986	-0.917192	-1.01897	-0.934155	-0.976564	-0.722112	-0.654258	-0.823893	-0.951118	-0.900228	-0.71363	-0.654258	-0.637295	-0.442215	-0.323471	-0.196246	0.0751692	0.0497241	0.27873	0.87245	1.13538	1.17779	1.89874	2.07685	2.82325	2.15319	2.04293	1.21172	0.906377	1.35591	1.71214	1.79696	1.95811	1.89026
16	-0.366798	-0.501197	-0.590796	-0.545997	-0.411597	-0.232399	-0.187599	-0.366798	-0.366798	-0.232399	-0.187599	-0.187599	-0.232399	-0.411597	-0.277198	-0.501197	-0.501197	-0.501197	-0.456397	-0.501197	-0.545997	-0.0979994	-0.545997	-0.501197	-0.545997	-0.635596	-0.635596	-0.590796	-0.635596	-0.501197	-0.635596	-0.501197	-0.501197	-0.366798	-0.501197	-0.590796	-0.501197	-0.590796	-0.187599	0.0811995	1.82839	3.08278	3.93398	3.93398	3.84438	2.58998	1.38039	1.15639	0.977194
17	-0.187351	0.0124901	-0.387192	-0.387192	-0.187351	-0.0874304	-0.686953	-0.886794	-0.487112	0.412172	-0.287271	0.11241	0.11241	0.512092	0.312251	-0.786873	-0.287271	-0.686953	-0.886794	-0.487112	-0.686953	-0.986714	-0.986714	-0.686953	-0.786873	-0.387192	-0.187351	-0.0874304	-0.487112	-0.686953	0.911774	1.5113	2.21074	2.5105	3.60962	4.30907	2.71034	2.31066	1.11161	0.811853	-0.387192	-0.487112	-0.487112	-0.487112	-0.786873	-0.986714	-0.986714	-0.986714	-0.886794
18	-0.465427	-0.201167	-0.650408	-0.333297	-0.756112	-0.306871	-0.227593	-0.439001	-0.148316	-0.0161859	-0.174742	-0.201167	-0.254019	-0.254019	-0.0161859	0.406629	-0.227593	-0.0426118	-0.491853	-0.465427	-0.227593	-0.359723	-0.412575	-0.571131	0.0895179	-0.439001	-0.227593	-0.518279	0.115944	-0.0426118	0.0102401	0.0895179	0.670888	0.644463	1.01443	1.78078	2.46785	1.83363	2.07146	1.72793	2.415	2.99637	2.38857	1.17298	1.54294	1.86006	2.54713	1.49009	0.459481
19	-0.41138	-0.267438	-0.50298	-0.646922	-0.254352	-0.385209	-0.123496	-0.215096	-0.20201	-0.280524	-0.162753	-0.0580676	-0.188924	-0.0711533	-0.542237	-0.188924	-0.188924	-0.280524	-0.306695	-0.424466	-0.359038	-0.699265	-0.764693	-0.529151	-0.686179	-0.542237	-0.489894	-0.424466	-0.319781	-0.424466	-0.0580676	0.0597033	0.347588	0.543873	1.11964	1.78701	2.36278	2.75535	3.01706	3.10866	2.88621	2.70301	2.59832	1.95712	1.28976	0.543873	0.255988	0.072789	0.0466177
20	-0.41285	-0.503276	-0.41285	-0.525883	-0.582399	-0.537186	-0.571095	-0.525883	-0.469366	-0.367637	-0.469366	-0.424153	-0.401547	-0.44676	-0.322424	-0.367637	-0.401547	-0.390244	-0.44676	-0.627612	-0.548489	-0.469366	-0.469366	-0.525883	-0.503276	-0.537186	-0.44676	-0.503276	-0.514579	-0.41285	-0.605005	-0.424153	-0.378941	-0.390244	-0.41285	-0.333728	-0.220695	-0.243302	-0.0285406	0.480104	1.32785	2.06256	2.80857	3.90498	3.39634	2.94421	2.62772	2.03995	1.81388
21	-0.214999	-0.277366	-0.255092	-0.223909	-0.183816	-0.246183	-0.330824	-0.482287	-0.464468	-0.451103	-0.455558	-0.455558	-0.660478	-0.526835	-0.620385	-0.598111	-0.638204	-0.598111	-0.611476	-0.611476	-0.544654	-0.580292	-0.562473	-0.535744	-0.540199	-0.535744	-0.660478	-0.575837	-0.451103	-0.517925	-0.482287	-0.41101	-0.415465	-0.281821	-0.0991748	-0.0189885	0.177022	0.466584	0.978885	1.41545	1.79857	2.21286	2.48906	2.76971	3.21964	3.44684	2.78753	2.31087	1.46
22	-0.0736339	-0.26434	-0.0736339	-0.179582	-0.158392	-0.221961	-0.0312547	-0.200772	-0.391478	-0.179582	-0.560995	-0.0736339	-0.0524443	-0.455047	-0.370288	-0.433857	-0.624564	-0.476236	-0.26434	-0.327909	-0.624564	0.0323141	-0.370288	-0.179582	-0.391478	-0.30672	-0.412668	-0.26434	-0.370288	-0.327909	0.117073	-0.0524443	-0.497426	-0.624564	-0.81527	-0.455047	-0.79408	-0.624564	-0.412668	0.79514	2.15127	3.48622	4.29143	4.48213	2.80815	1.51559	1.0706	0.837519	0.731571
23	-0.388444	-0.518033	-0.543951	-0.414362	-0.423001	-0.448919	-0.327969	-0.345247	-0.31069	-0.215658	-0.353887	-0.371165	-0.327969	-0.526672	-0.44028	-0.55259	-0.56123	-0.656262	-0.621705	-0.569869	-0.500755	-0.44028	-0.500755	-0.43164	-0.68218	-0.656262	-0.68218	-0.587147	-0.56123	-0.578508	-0.578508	-0.405722	-0.267494	-0.155183	0.000323973	0.41501	0.371813	0.967924	0.933367	1.82321	2.53163	3.06727	3.65474	3.77569	2.79945	1.66771	1.66771	1.27894	0.855613
24	-0.258172	-0.326562	-0.326562	-0.172685	-0.309464	-0.377854	-0.377854	-0.275269	-0.258172	-0.104295	-0.497537	-0.292367	-0.309464	-0.480439	-0.480439	-0.343659	-0.497537	-0.309464	-0.343659	-0.223977	-0.292367	-0.275269	-0.0188072	-0.326562	-0.753999	-0.668511	-0.634316	-0.480439	-0.565926	-0.446244	-0.189782	-0.0359047	-0.0530022	0.40863	0.374435	0.716384	1.38319	2.32355	3.16132	3.09293	3.2981	2.6484	2.23806	2.68259	1.50287	0.562507	0.186363	0.494117	0.20346
25	-0.580754	-0.486958	-0.612019	-0.565121	-0.455693	-0.455693	-0.471325	-0.690183	-0.67455	-0.533856	-0.690183	-0.393162	-0.455693	-0.471325	-0.252468	-0.283733	-0.314998	-0.377529	-0.330631	-0.252468	-0.0023449	0.0132878	-0.0492429	0.185247	0.122717	0.0758185	0.0445531	0.357207	0.701126	1.20137	1.27953	1.4046	1.88921	2.70211	2.63958	1.98301	2.59268	2.9835	2.96786	2.54578	2.06117	1.04504	0.279043	-0.314998	-0.502591	-0.549489	-0.67455	-0.455693	-0.44006
26	0.389957	-0.329606	-0.352818	0.413168	-0.120701	0.134628	0.506015	0.204263	-0.422453	-0.143913	0.738132	0.482803	-0.37603	-0.213548	0.181051	-0.724205	-0.213548	-0.190336	0.111416	0.181051	-0.259971	-0.236759	-0.190336	-0.5153	-0.283183	0.111416	-0.5153	-0.979534	-0.190336	-0.584935	-0.0742774	0.0417811	-0.979534	-1.07238	-1.21165	-0.65457	-0.0974891	1.43448	2.96646	2.64149	3.4539	3.19857	3.36105	2.22368	1.13273	-0.399241	-0.886687	-0.79384	-0.65457
27	-0.458102	-0.458102	-0.445386	-0.458102	-0.267359	-0.33094	-0.0893315	-0.102048	-0.381805	-0.241926	-0.0130341	-0.165629	-0.318224	-0.165629	-0.178345	-0.381805	-0.43267	-0.483535	-0.547116	-0.547116	-0.33094	-0.241926	-0.216494	-0.0893315	-0.394521	-0.407237	-0.419953	-0.445386	-0.407237	-0.407237	-0.305507	-0.458102	-0.521683	-0.661562	-0.636129	-0.572548	-0.356372	-0.585264	-0.458102	0.254007	1.66551	3.49664	5.78557	4.01801	1.95798	1.36032	1.14414	0.317588	0.139561
28	-0.575285	-0.805951	-0.414822	-0.585314	-0.595343	-0.645488	-0.705662	-0.394764	-0.645488	-0.645488	-0.645488	-0.585314	-0.595343	-0.585314	-0.72572	-0.505083	-0.404793	-0.515112	-0.906241	-0.846067	-0.826009	-0.595343	-0.976443	-0.72572	-0.745778	-0.755807	-0.846067	-0.876154	-0.886183	-0.81598	-0.545199	-0.695633	-0.485025	-0.81598	-0.575285	-0.575285	-0.15407	-0.184157	-0.364678	-0.274417	0.00639345	-0.164099	1.53079	3.21566	3.10534	2.86464	3.9578	3.09531	1.59097
29	-0.0677231	-0.605665	-0.490392	-0.182996	-0.413543	-0.182996	-0.144572	-0.0677231	-0.182996	-0.182996	-0.451967	-0.29827	-0.528816	-0.259845	-0.144572	-0.144572	-0.567241	-0.451967	-0.413543	-0.605665	-0.836212	-0.759363	-0.951485	-0.64409	-0.221421	-0.375119	-0.221421	-0.490392	-0.567241	-0.182996	-0.182996	-0.0677231	0.124399	1.08501	1.66138	3.19835	3.88999	4.77376	3.54417	1.58453	0.777615	-0.413543	-0.490392	-1.02833	-1.10518	-0.682514	-0.605665	-0.29827	-0.259845
30	-0.420643	-0.392487	-0.195393	-0.171929	-0.214164	-0.237627	-0.322096	-0.411258	-0.453492	-0.439414	-0.373716	-0.556732	-0.688128	-0.505112	-0.411258	-0.444107	-0.237627	-0.0546114	-0.148466	-0.228242	-0.29394	-0.270476	-0.223549	-0.186007	-0.387794	-0.406565	-0.598966	-0.566117	-0.434721	-0.279862	0.0486282	0.128404	0.212873	0.635217	0.583598	0.522592	0.912087	1.24527	1.49868	1.78493	1.85532	2.08057	2.35275	2.94403	3.14582	2.92995	2.24013	1.04818	0.344269
31	0.411855	0.354219	-0.0684423	-0.202925	0.0468289	0.200524	0.238948	0.219736	0.123676	0.373431	0.507914	0.219736	0.219736	-0.222137	-0.414256	-0.337409	-0.375832	-0.35662	-0.779282	-0.510315	-0.433468	-0.14529	-0.106866	0.0276171	-0.14529	-0.14529	0.0468289	0.0660408	0.200524	-0.0876542	0.238948	0.200524	0.757668	0.56555	1.10348	1.39166	1.7759	1.85275	1.7759	2.00644	2.56358	3.31285	3.63945	2.54437	1.37245	0.431066	-0.318197	-0.529527	-0.721646
32	-0.772337	-0.88064	-0.88064	-0.88064	-0.772337	-0.718185	-0.88064	-0.447427	-0.55573	-0.664034	-0.772337	-0.0142148	-0.772337	-0.609882	-0.664034	-0.447427	-1.04309	-0.718185	-0.447427	-0.664034	-0.88064	-0.718185	-0.934791	-0.934791	-0.664034	-0.772337	-0.664034	-0.88064	-1.09725	-1.20555	-0.988943	-1.09725	-0.176669	-0.393276	-0.55573	0.906362	0.418998	1.06882	1.01466	1.23127	1.61033	2.0977	3.01827	2.85582	2.69336	2.0977	2.69336	2.206	1.12297
33	-0.0998175	-0.276096	-0.0116784	-0.24084	-0.258468	-0.117445	-0.346607	-0.0645619	-0.170329	-0.0469341	0.111716	-0.0645619	-0.364235	-0.117445	-0.452374	0.217483	-0.276096	-0.0998175	-0.0116784	-0.364235	-0.117445	-0.593397	-0.364235	-0.452374	-0.346607	-0.0116784	0.00594939	0.111716	0.235111	0.605295	-0.205584	0.587667	0.129344	0.376134	0.834457	1.61008	2.52673	2.66775	3.74305	3.16133	1.39855	-0.135073	-0.928325	-0.981209	-0.540513	0.217483	0.940224	2.54436	2.22705
[truncated: 31 more columns]

## Sheet: Fig5d_SNr pausing
Unnamed: 0	-2.0	-1.95	-1.9	-1.85	-1.8	-1.75	-1.7	-1.65	-1.6	-1.55	-1.5	-1.45	-1.4	-1.35	-1.3	-1.25	-1.2	-1.15	-1.1	-1.05	-1.0	-0.95	-0.9	-0.85	-0.8	-0.75	-0.7	-0.65	-0.6	-0.55	-0.5	-0.45	-0.4	-0.35	-0.3	-0.25	-0.2	-0.15	-0.1	-0.05	0.0	0.05	0.1	0.15	0.2	0.25	0.3	0.35	0.4
0	0.119904	-0.759393	-1.39888	0.279776	-1.15907	0.439648	0.279776	-1.31895	-0.319744	0.19984	-1.07914	-0.759393	-0.359712	0.319744	-0.839329	-0.799361	0.39968	-0.0799361	-0.799361	-0.879297	1.39888	1.07914	-0.559553	-0.559553	1.19904	0.119904	0.919265	0.479616	0.479616	0.719425	0.359712	0.359712	1.19904	-0.839329	1.11911	0.519584	-0.679457	0.359712	-2.63789	-3.15748	-3.71703	0.19984	0.039968	1.51879	0.39968	1.03917	-0.119904	-0.599521	-1.39888
1	-0.449521	-0.34437	0.251486	0.689616	0.56694	-0.274269	0.479314	0.356638	0.321587	0.0411842	0.286537	0.16386	0.584465	-0.134068	0.56694	0.339112	-0.0113914	0.12881	-0.274269	0.461789	0.514364	0.233961	0.181386	1.32052	0.16386	0.934969	0.531889	0.934969	0.847343	0.847343	1.12775	-0.0464417	-0.186643	-0.467046	-1.23815	-1.48351	-1.34331	-1.50103	-1.2031	-1.55361	-1.60618	-1.44846	-2.20204	-3.16592	-3.32365	-3.18345	-1.51856	-0.905176	-0.712399
2	-0.0546718	-0.259691	-0.123012	-0.345116	-0.259691	-0.0375869	-0.140097	-0.276776	-0.191351	-0.293861	-0.686815	-0.53305	-0.618475	-0.430541	-0.362201	-0.0717568	-0.259691	-0.379286	0.252857	0.474961	0.577471	0.440792	0.645811	0.970425	1.48297	1.32921	1.92718	1.17544	1.51714	0.765406	0.509131	-0.362201	-1.02851	-1.14811	-1.57523	-1.52398	-1.729	-1.729	-1.74608	-1.59232	-1.52398	-1.33604	-1.52398	-1.6094	-1.64357	-1.30187	-0.56722	0.611641	2.04678
3	0.0805044	-0.09655	-0.384263	-0.295736	-0.58345	-0.34	-0.671977	0.589536	0.235427	-0.207209	0.235427	-0.207209	-0.71624	-0.0744182	-0.627713	-0.58345	-0.428527	-0.251473	-0.229341	0.169032	0.014109	0.124768	-0.09655	-0.0522864	0.0362408	0.899381	0.76659	0.678063	1.47481	1.27562	1.20923	1.25349	2.05023	2.20516	1.71826	1.62973	0.589536	-0.0744182	-1.04822	-1.51298	-2.2212	-2.33186	-1.82283	-1.40233	-1.29167	-0.71624	-0.34	0.611668	1.14283
4	0.431551	-0.110003	0.205904	-0.200262	0.251033	0.0705149	0.115644	-0.200262	-0.0648737	-0.47104	0.56694	-0.42591	-0.0648737	0.657199	-0.245392	-0.200262	-0.110003	-0.110003	-0.200262	-0.335651	-0.0648737	-0.245392	-0.0197442	-0.0648737	0.0705149	0.115644	0.205904	0.927976	1.24388	0.657199	0.56694	0.0253854	0.341292	0.386422	0.0253854	-0.245392	-0.741817	-1.05772	-1.7798	-2.0957	-2.32135	-2.45674	-2.63726	-2.72752	-2.72752	-2.50187	-1.96031	-1.23824	0.386422
5	-0.302423	-0.0703477	-0.302423	-0.517921	-0.219539	-0.0869245	-0.41846	0.0871317	0.128574	-0.0454826	-0.194674	-0.451614	-0.16152	-0.0289058	0.0622666	-0.393595	0.0042478	0.30263	-0.153232	-0.41846	-0.012329	-0.178097	0.153439	0.029113	0.30263	0.650743	0.460109	0.650743	0.899394	0.949125	0.940836	1.21435	1.28066	0.907683	0.982278	1.12318	0.451821	0.410379	0.178304	-0.691977	-1.35505	-2.16731	-2.79723	-3.30282	-3.41886	-3.1785	-2.532	-2.02641	-1.11469
6	-0.230224	-0.885463	-0.244468	0.496237	0.524726	0.21135	-0.301446	0.125884	0.496237	-0.244468	-0.0877807	-0.173247	0.0119296	0.0119296	-0.856975	-0.443889	0.239839	0.168617	-0.0735364	0.11164	-0.21598	0.0404183	0.0546626	0.0119296	-0.372667	-0.201735	0.709902	1.02328	1.37939	1.40787	2.17707	2.19131	2.68986	2.91777	2.51893	1.08025	-0.0735364	-0.74302	-1.49797	-2.60903	-2.42385	-2.3099	-1.22733	-0.272957	0.709902	1.03752	1.39363	0.823857	1.3509
7	0.920558	1.04228	0.00760792	0.798831	0.677105	0.281493	0.920558	0.433651	0.524946	0.798831	0.372788	0.95099	0.737968	0.677105	0.40322	0.555378	0.0684713	0.433651	0.342356	0.464083	0.311925	0.22063	0.890126	0.798831	1.04228	0.646673	0.798831	0.464083	0.95099	0.0989029	-0.14455	0.433651	-0.266277	-0.205414	-0.14455	0.251061	-0.357572	-1.08793	-1.39225	-2.27477	-2.79211	-3.09642	-3.12685	-2.9747	-2.82254	-2.33563	-1.57484	-1.08793	-0.205414
8	0.00456702	-0.0737248	-0.138968	-0.191163	-0.530427	-0.178114	-0.165065	-0.0737248	-0.334698	-0.269454	0.435172	-0.334698	0.200297	0.278588	0.278588	0.382978	0.174199	0.239443	0.174199	0.35688	0.135053	0.278588	0.565659	0.252491	0.382978	0.0698102	0.917972	0.735291	0.578707	0.513464	0.330783	0.513464	-0.178114	-0.178114	-0.647865	-0.817497	-1.53517	-1.35249	-1.93968	-2.07017	-2.27895	-1.97883	-1.67871	-1.96578	-2.47467	-2.55297	-2.44858	-1.40469	-0.765303
9	0.817658	0.752147	1.04695	0.817658	0.981435	1.14521	0.522859	1.21072	0.915924	1.44001	0.686636	1.04695	0.522859	0.686636	0.981435	0.817658	0.915924	0.784903	0.981435	0.915924	0.653881	1.11246	0.522859	0.621125	0.58837	0.22806	0.522859	0.195304	0.195304	-0.0339838	0.490103	-0.00122833	-0.296027	-0.0339838	-0.328783	-0.165006	-1.14767	-1.14767	-1.96656	-2.49064	-2.91646	-2.88371	-2.19584	-2.16309	-1.73727	-1.9338	-1.54073	-1.37696	-1.44247
10	-0.224511	-0.203675	0.0880333	-0.17242	-0.0786569	-0.255765	-0.662073	-0.0578207	-0.266183	-0.193256	-0.547473	-0.526637	-0.484964	-0.328692	-0.151584	-0.0890751	-0.17242	-0.380783	0.0151063	-0.0786569	0.0255244	-0.182838	-0.297438	0.150542	0.0567789	-0.245347	-0.17242	0.129706	-0.0161481	-0.224511	-0.735	-0.672491	-0.90169	-1.34967	-1.4226	-1.54761	-1.95392	-2.21438	-2.37065	-2.53734	-2.69361	-2.12061	-1.06838	0.390159	1.81744	1.54657	0.32765	-0.974617	-1.34967
11	-0.350313	-0.235456	0.0708283	-0.694884	-0.158885	-0.541741	-0.235456	-0.235456	-0.694884	-0.46517	-0.1206	-0.312028	-0.426884	-0.197171	-0.541741	-0.082314	-0.158885	-0.426884	0.0708283	-0.541741	-0.580027	-0.656598	-0.350313	-0.00574284	-0.350313	-0.00574284	0.262256	0.300542	0.453684	1.2194	0.874826	0.913111	1.4874	1.44911	0.49197	0.0325428	-0.426884	-1.00117	-1.26917	-1.80517	-1.30745	-1.34574	-2.03488	-2.18802	-2.26459	-2.41774	-2.34116	-1.88174	-1.65202
12	-0.124678	-0.224587	-0.3578	-0.47436	-0.241239	-0.191284	-0.607573	-0.0580722	-0.574269	-0.507663	-0.3578	-0.307845	-0.407754	-0.174633	-0.174633	-0.241239	-0.0414207	0.125095	-0.0747237	0.041837	0.141746	0.225004	0.691246	0.707898	1.04093	1.07423	1.45722	1.40726	1.17414	1.35731	1.35731	1.54047	1.34066	1.2241	0.308261	0.358216	-0.341148	-0.674179	-1.17372	-2.05626	-2.0396	-2.12286	-2.48919	-2.62241	-2.67236	-2.40594	-1.92304	-1.63997	-1.30694
13	0.088774	0.088774	0.195037	-0.230015	0.177327	0.000221382	0.372142	-0.548805	0.053353	-0.38941	-0.353989	-0.442542	0.053353	0.000221382	-0.442542	-0.265437	0.0710635	0.265879	0.496116	0.372142	0.566958	0.655511	0.708642	0.95659	0.921169	0.460695	0.248169	0.673221	0.460695	-0.0706207	0.407564	0.000221382	-0.0706207	-0.38941	-1.08012	-1.57602	-2.23131	-2.28444	-3.18767	-3.93152	-3.02828	-2.07191	-1.52288	-0.584226	-0.761331	-0.619647	0.053353	0.124195	0.673221
14	0.442837	0.0741719	-0.364715	-0.680714	-0.434937	-0.399826	-0.821158	-0.0487165	-0.031161	-0.294493	-0.628047	-1.04938	-0.750936	-0.54027	-0.0662719	-0.136494	-0.0487165	-0.136494	-0.34716	-0.154049	-0.803602	-0.522714	-0.031161	0.758836	0.126838	1.35572	1.19772	1.93505	1.09239	1.6015	1.68928	1.63661	0.846613	0.864169	0.109283	-0.118938	-0.628047	-1.26004	-1.38293	-1.85693	-1.01427	-1.80426	-1.9096	-2.10271	-2.34848	-2.29582	-1.85693	-1.83938	-1.41804
15	1.32142	0.63497	-0.0514841	-0.356575	-0.0514841	1.70279	0.406152	0.482425	0.711243	0.940061	0.863788	-0.127757	-1.27185	-0.0514841	-0.814211	1.77906	0.787516	-0.50912	1.3977	1.24515	0.253607	2.31297	-0.890484	-0.127757	1.55024	-0.432848	1.01633	1.3977	2.69433	1.3977	0.558698	0.482425	-0.432848	0.0247886	-0.204029	-0.280302	-0.661666	-1.65321	-1.57694	-1.34812	-1.88203	-0.737938	-0.890484	-0.432848	-2.33967	-1.34812	-1.42439	-1.19557	-0.966757
16	0.136555	0.411189	0.807884	0.929944	0.319644	0.319644	0.533249	0.350159	1.052	0.746854	0.472219	0.350159	0.594279	0.258614	0.380674	0.197585	0.350159	-0.0465354	-0.0770503	0.868914	0.838399	0.258614	0.16707	0.2281	0.716339	0.655309	0.655309	0.838399	0.350159	0.746854	0.563764	0.289129	-0.107565	0.136555	0.0144946	-0.19911	-0.290655	-0.80941	-1.63331	-2.88443	-4.01348	-4.34915	-2.73185	-0.19911	-0.351685	-1.2061	-0.351685	-0.74838	-1.17559
17	-0.00079221	-0.064169	-0.064169	0.0354231	0.0263693	0.0535308	0.044477	0.044477	0.2165	0.297984	0.370415	0.2165	0.307038	0.497169	0.479061	0.379469	0.460953	0.433792	0.433792	0.605815	0.343253	0.533384	0.768784	0.451899	0.515276	0.479061	0.750676	0.596761	0.52433	0.560545	0.551492	-0.0370075	0.243661	-0.290515	-0.172815	-0.453484	-0.842799	-1.00577	-1.44035	-1.53994	-2.0198	-2.68073	-2.59924	-2.90707	-3.39598	-3.35071	-2.18277	-1.37697	-0.643614
18	-0.236094	-0.359666	-0.122027	-0.274116	-0.169555	-0.245599	-0.236094	-0.302632	-0.160049	-0.122027	-0.0935107	-0.217083	-0.293127	-0.103016	-0.226588	-0.283621	-0.150544	-0.112522	-0.0364775	-0.0174664	0.00154465	0.163139	0.353249	0.438799	0.552866	0.676438	0.704954	1.03765	1.08518	0.933087	1.11369	1.55095	1.54144	1.37034	1.4654	1.32281	0.885559	0.562371	-0.236094	-1.07258	-1.43379	-1.88055	-2.18473	-2.42237	-2.46039	-2.53643	-2.64099	-2.51742	-2.22275
19	0.0480765	-0.420146	-0.119146	-0.052257	0.14841	-0.169313	-0.52048	-0.319813	-0.252924	-0.537202	-0.286368	-0.0689793	-0.436869	-0.052257	-0.052257	0.0480765	0.114965	0.181854	-0.169313	0.466133	0.616633	1.01797	1.10158	0.900911	1.23536	1.25208	1.33569	1.33569	0.415966	0.683522	1.01797	0.549744	0.432688	0.014632	0.29891	-0.771314	-0.905092	-1.52381	-2.02548	-2.44354	-3.88165	-3.89837	-2.46026	-1.2897	0.014632	0.265466	0.482855	1.1183	0.984522
20	-0.301719	0.126758	0.0196385	-0.0517742	-0.230306	0.340996	-0.123187	-0.1946	0.233877	-0.373132	-0.158893	-0.444544	-0.230306	0.233877	0.0553449	-0.337425	-0.408838	0.0553449	0.769472	0.626647	0.0910513	0.126758	0.483821	0.162464	0.519528	-0.230306	-0.58737	0.305289	0.126758	0.0910513	0.519528	-0.623076	-0.801608	-0.873021	-1.23008	-1.08726	-1.3015	-1.40862	-1.48003	-2.15845	-1.94421	-1.97992	-2.51551	-2.08704	-2.33698	-1.40862	-1.40862	-1.15867	-0.908727
21	-0.287572	-0.16379	-0.146107	-0.225681	-0.00464183	-0.0842161	0.110299	-0.16379	0.207556	0.331338	0.534695	0.17219	0.145665	0.163348	-0.022325	0.366705	-0.110741	0.0307245	0.0307245	0.181031	-0.0400082	0.110299	0.127982	0.446279	0.402071	0.879516	1.11824	0.941407	0.84415	0.799942	1.07403	0.62311	0.269447	0.136823	-0.207998	0.0660908	-0.225681	-0.0842161	-0.579345	-1.49887	-2.23272	-2.19735	-2.38303	-2.55986	-3.23182	-3.16109	-2.76322	-2.16199	-1.66686
22	-0.347683	-0.347683	-0.395889	-0.40794	0.0741161	-0.0584493	-0.251272	-0.178963	-0.516403	-0.251272	-0.564608	-0.444094	-0.40794	-0.0222951	0.36335	-0.0463979	-0.191015	-0.432043	-0.287426	-0.166912	-0.23922	-0.23922	-0.263323	0.134373	-0.275375	-0.636917	-0.4923	-0.829739	-0.721277	-0.950253	-1.09487	-1.21538	-1.46846	-1.43231	-1.56488	-1.7577	-2.08309	-2.11924	-2.27591	-1.81795	-1.19128	-0.23922	1.13464	1.83362	2.38799	1.72516	0.122322	-1.08282	-1.57693
23	-0.150291	-0.0351084	0.106654	-0.185731	-0.00852791	0.0269128	0.212976	-0.230032	0.115514	0.718006	0.514222	0.177536	0.0712136	0.168675	0.150955	0.39904	-0.230032	-0.0173881	-0.0173881	0.0534933	0.0712136	0.0357729	0.133235	0.531942	0.381319	0.877489	1.16987	0.93951	0.868629	0.664845	1.29392	0.647125	0.239557	0.000332256	-0.0262482	-0.0616889	-0.283193	-0.212312	-0.717341	-1.6831	-2.33875	-2.35647	-2.34761	-2.46279	-3.26907	-3.22477	-2.56912	-2.06409	-1.47046
24	-0.521062	-0.730183	-0.346794	-0.660476	-0.904452	-0.416501	-0.451354	-0.277086	-0.207379	-0.137672	-0.590769	-1.07872	-0.660476	-0.416501	-0.69533	-0.799891	-0.381647	-0.765037	-0.346794	-0.381647	-0.0331109	-0.69533	0.489693	0.00174268	0.106304	0.280572	1.0125	1.0125	1.32618	1.77928	0.873083	2.47635	1.91869	2.19752	1.74442	2.16267	2.09296	1.39589	1.70957	0.280572	-0.102818	-0.660476	-0.799891	-1.14843	-2.08947	-1.81065	-1.53182	-1.04387	-0.0679646
25	-0.140448	0.0552675	-0.425126	-0.158241	-0.202721	0.224295	-0.00700573	-0.0514866	-0.0870713	-0.0514866	-0.22941	-0.540776	-0.184929	-0.167137	-0.380645	0.464491	-0.0692789	0.331049	-0.291683	0.322153	0.393322	0.18871	0.411114	0.553453	0.411114	0.695792	0.847027	0.766961	0.855923	0.855923	0.758065	0.775857	0.847027	0.660207	0.526764	0.366633	-0.425126	-1.08344	-1.84851	-2.64027	-3.09398	-2.18657	-2.08871	-2.75592	-3.14735	-2.74703	-1.45708	0.597934	1.40749
26	0.109694	-0.521133	-0.352913	-0.493097	-0.619262	-0.352913	-0.100582	-0.310858	-0.03049	-0.352913	0.123712	-0.0445084	0.207823	0.165767	-0.563188	-0.451041	-0.703372	-0.296839	0.376043	-0.00245322	-0.226747	-0.38095	-0.563188	-0.156655	0.0396019	0.235859	0.628374	1.07696	1.20313	1.52555	1.42742	0.31997	0.936778	0.40408	0.31997	-0.773464	-0.63328	-0.955703	-1.44635	-0.857575	-1.05383	-0.437023	-0.731409	-0.731409	-0.927666	-1.27813	-1.72671	-2.94631	-3.98367
27	1.18486	0.660484	1.24655	1.18486	0.69133	0.69133	0.753021	0.876404	1.03063	0.783867	0.660484	0.999787	0.69133	0.47541	1.12317	0.90725	1.09232	0.753021	0.876404	0.506256	0.413718	0.753021	0.506256	0.783867	0.783867	0.598793	0.506256	0.290335	0.197798	-0.110659	0.290335	-0.264888	-0.203196	-0.604191	-1.00519	-0.542499	-1.06688	-1.43703	-1.43703	-1.80717	-1.74548	-1.86887	-1.86887	-1.99225	-2.11563	-2.08479	-1.46787	-1.74548	-1.40618
28	-0.0261368	-0.00980131	0.218896	-0.0751433	0.251567	-0.418189	-0.385518	-0.140485	0.186225	0.153554	0.0392052	0.251567	0.251567	0.120883	-0.12415	0.104547	-0.614215	0.153554	0.34958	-0.0261368	-0.140485	0.382251	0.52927	0.186225	0.251567	-0.189492	-0.30384	-0.140485	0.447593	0.20256	0.34958	0.186225	0.0228697	0.316909	0.251567	0.218896	0.643619	0.186225	-1.15329	-2.7705	-5.23716	-4.66542	-2.39479	-0.271169	1.08468	0.545606	1.44406	1.03567	0.790639
29	-0.10012	0.386863	0.361233	-0.151381	0.220264	0.079295	0.104926	-0.0104125	0.130556	0.00240288	0.194633	0.0921103	0.284341	0.45094	0.207448	0.386863	0.412494	0.079295	0.130556	0.194633	0.309971	0.579094	0.399679	0.80977	1.02763	1.46335	0.297156	0.796955	0.681616	0.527832	0.194633	-0.0104125	0.169002	-0.446134	-0.497396	-0.792149	-1.0869	-1.67641	-2.12495	-2.76571	-2.38125	-3.1758	-3.1758	-2.43251	-1.93272	-1.13816	-1.13816	-1.15098	-0.945933
30	0.52619	0.231406	0.0545351	-0.122335	-0.240249	-0.00442176	0.172449	0.762017	0.585147	0.349319	-0.358163	-0.269728	0.0545351	-0.240249	-0.210771	0.231406	0.290363	1.11576	1.23367	1.11576	1.08628	0.644104	1.76428	1.58741	1.91168	1.61689	2.05907	1.85272	1.58741	1.85272	1.97063	2.35385	2.17698	1.61689	1.11576	0.644104	0.201927	-0.00442176	-0.535033	-1.1246	-1.18356	-1.06565	-1.00669	-0.97721	-1.06565	-1.47834	-1.68469	-1.30147	-0.770861
31	0.00349281	-0.0663634	0.841768	0.562343	0.213062	0.352774	0.457558	0.42263	0.073349	0.282918	-0.13622	0.771911	0.24799	0.876696	0.24799	0.143205	0.352774	-0.241004	0.80684	-0.13622	0.352774	0.213062	-0.275932	0.702055	0.911624	0.702055	0.736983	1.33076	0.352774	0.178133	0.0384209	-0.206076	-0.450573	-0.86971	-0.764926	-1.18406	-0.241004	-1.63813	-1.28885	-2.54626	-2.51133	-2.9654	-1.95248	-0.939566	1.05134	2.48339	2.48339	1.9944	2.13411
32	0.539837	0.821124	0.464827	0.10853	0.0897775	0.0897775	-0.0789948	0.0897775	0.202292	0.202292	0.577342	0.502332	0.652352	0.389817	0.18354	-0.435292	-0.566559	-0.585312	-0.416539	-0.247767	-0.1165	0.0522725	0.296055	0.0147676	0.821124	0.671104	0.389817	-0.641569	-0.322777	-0.829094	-0.604064	-0.772837	-0.454044	-0.735332	-0.716579	-0.810342	-1.24165	-1.42917	-1.41042	-1.31666	-1.37292	-1.39167	-0.585312	0.727362	2.82764	3.74651	3.59649	2.84639	2.07754
33	-0.378654	-0.378654	-0.222508	-0.612872	-0.573836	-1.15938	-0.651909	-1.23746	-1.51071	-1.35456	-0.066362	-0.183471	-0.495763	-0.41769	-0.378654	-0.495763	-0.651909	-0.573836	0.167857	-0.261544	0.0897838	-0.222508	-0.0273255	0.0897838	0.831476	1.0657	0.948586	0.12882	0.480148	0.675331	0.675331	1.02666	0.909549	0.441112	0.206893	0.206893	-0.066362	-0.495763	-1.15938	-1.94011	-2.40855	-2.40855	-2.2524	-1.97915	-2.21337	-1.90108	-0.847091	-1.19842	-0.261544
34	-0.0713996	0.021857	-0.00145713	-0.234599	0.0684853	-0.537683	0.278313	-0.397798	0.0684853	-0.234599	-0.164656	0.278313	-0.0480854	0.371569	0.278313	0.278313	0.301627	0.604711	0.744596	0.254999	0.534768	0.76791	0.581397	0.418198	0.674653	0.814538	0.534768	0.744596	0.534768	0.161742	0.441512	0.76791	0.021857	-0.118028	-0.281227	-0.934023	-0.957337	-1.21379	-1.49356	-1.65676	-2.0531	-1.86659	-2.3795	-2.07642	-2.09973	-1.81996	-2.09973	-1.81996	-1.75002
35	-0.544684	-0.218327	-0.15789	-0.194152	-0.0370174	0.10803	-0.0732793	-0.435899	0.132205	0.760745	0.543173	0.4223	0.337689	0.0838557	0.0717684	0.265165	-0.399637	-0.290851	-0.0853666	-0.0974539	-0.278764	-0.399637	0.0355065	0.313515	0.204729	0.772832	1.07502	0.73657	0.591523	1.11128	1.38929	0.567348	0.373951	-0.15789	-0.15789	-0.302938	0.349777	-0.145803	-0.363375	-1.20949	-1.85011	-2.26108	-2.27317	-2.33361	-2.527	-2.67205	-2.67205	-2.45448	-1.94681
36	-0.580615	-0.254415	-0.0741461	-0.108483	-0.460436	-0.340257	-0.400346	-0.451851	-0.546278	-0.228662	-0.288751	-0.477604	-0.331672	-0.30592	-0.451851	-0.400346	-0.554862	-0.323088	-0.0140566	-0.151404	-0.151404	0.114707	-0.0655619	0.329312	0.0202802	0.0889539	-0.0483935	0.217717	0.217717	0.140459	0.131875	0.054617	-0.314504	-0.0483935	-0.202909	-0.24583	-0.769467	-0.709378	-1.31027	-1.52488	-1.93692	-2.18586	-2.20303	-1.91975	-1.96267	-2.07427	-2.19445	-1.43045	-0.185741
37	0.0747454	0.0085153	-0.0766377	0.0842069	0.150437	0.16936	-0.28479	0.245051	0.0274382	0.122053	0.0274382	-0.341558	-0.0482534	0.197744	0.188283	0.10313	0.140976	-0.0955606	0.0274382	0.443742	0.897891	0.907353	0.462665	0.680278	0.68974	1.10604	1.3142	1.03981	0.916814	1.25743	0.964121	1.28581	0.75597	0.188283	0.43428	-0.398327	-1.13632	-1.98785	-2.53661	-2.69746	-2.66907	-2.442	-2.18654	-2.41362	-1.88377	-2.16762	-0.871399	0.453203	0.708662
38	0.0502364	0.00464097	0.219591	-0.106091	0.239132	-0.0604954	-0.0930636	0.239132	-0.00187267	0.187023	0.0306955	-0.171227	-0.308014	-0.132145	-0.119118	-0.281959	0.0567501	-0.125632	0.147941	0.245646	0.349864	0.213077	0.428027	0.545273	0.675546	0.688573	0.851414	0.662518	0.897009	1.12499	1.28131	1.45718	1.86103	2.33001	2.52542	2.28441	1.83497	1.21618	-0.0735227	-1.42836	-2.1644	-3.08282	-3.05677	-2.83531	-2.0667	-1.53258	-1.4479	-1.27203	-0.829105
39	-0.0150845	-0.241352	0.254282	0.459	-0.0581832	-0.0258592	-0.176704	0.0172395	0.459	0.265057	0.48055	0.329705	0.308155	0.512874	0.103437	0.286606	0.405127	0.0926621	0.124986	0.286606	0.124986	0.372803	0.706818	0.555972	0.62062	0.383578	0.394352	0.221958	-0.0474085	0.351254	0.189634	0.329705	-0.112056	0.329705	-0.0689578	-0.262902	-0.521493	-0.823184	-1.37269	-2.27776	-3.79699	-4.06636	-3.67847	-2.07304	0.0818874	2.15062	2.91562	1.87048	0.846888
40	-0.227618	-0.186743	-0.268492	-0.35024	-0.431988	0.140249	-0.493299	0.017627	-0.534173	-0.0641212	-0.329803	-0.227618	-0.963351	-0.288929	-0.186743	-0.145869	-0.248055	-0.799855	0.242434	-0.0436842	-0.00281009	-0.636358	0.303746	0.324183	-0.145869	-0.922477	-0.656796	0.181123	0.119812	0.242434	0.181123	0.038064	-1.00423	-0.309366	-0.391114	-0.370677	-0.452425	-0.656796	-1.61734	-2.94574	-4.47852	-3.23186	-0.595484	0.732924	0.937294	1.91827	1.95915	1.26429	0.528553
41	0.32324	0.160711	0.0666155	-0.0189261	0.152157	-0.0274802	0.11794	0.383119	0.229145	0.194928	0.289024	0.0495072	0.0666155	0.194928	0.203482	-0.198563	0.186374	0.152157	-0.190009	0.212036	0.357457	0.28047	0.391674	0.374565	0.229145	0.537094	0.400228	0.374565	0.708178	0.511432	0.42589	0.366011	0.434444	0.442999	0.092278	0.169265	0.169265	-0.198563	-0.557838	-1.07109	-1.35338	-1.61855	-2.1318	-2.40554	-2.83325	-3.26951	-3.32083	-2.97867	-2.47397
42	-0.399422	-0.115893	-0.00248088	-0.200951	0.110931	0.649636	0.167637	0.0542249	0.479519	0.451166	0.649636	-0.314363	0.110931	0.706342	-0.115893	0.0542249	-0.0875396	-0.48448	0.366107	0.337754	-0.0308338	0.281048	-0.0308338	0.848107	0.451166	-0.427775	0.536224	-0.144245	-0.0875396	0.536224	-0.0591867	-0.711304	-1.44848	-1.36342	-1.25001	-0.711304	-1.6753	-1.30671	-3.23471	-4.22706	-2.80942	-2.1006	-0.456127	0.961518	2.26575	2.01058	0.39446	0.848107	0.791401
43	-0.251919	-0.251919	-0.323896	0.251919	-0.347888	-0.46785	-0.15595	-0.0119962	0.275912	-0.0599808	-0.15595	0.0119962	0.0599808	0.131958	0.275912	-0.203935	-0.419865	0.0839731	-0.323896	0.275912	-0.0359885	0.0359885	-0.131958	0.635796	0.347888	0.131958	0.131958	0.875719	0.323896	0.227927	0.0119962	0.107965	0.251919	0.0119962	0.107965	-0.0839731	-0.46785	-0.755758	-1.47553	-2.05134	-2.53119	-3.01103	-2.67514	-2.67514	-3.29894	-2.57917	-1.49952	-0.46785	0.587811
44	0.448165	0.506133	0.969877	1.54956	0.332229	-0.0445629	0.216293	0.303245	-0.421355	-0.0155789	0.651053	0.651053	0.0713731	0.680037	0.158325	0.448165	0.419181	0.622069	0.0713731	0.0134051	0.245277	0.0134051	-0.131515	0.506133	0.969877	0.506133	0.0713731	0.709021	-0.160499	0.651053	0.274261	-0.189483	0.0134051	-0.305419	-0.0735469	-0.0735469	-1.14595	-2.18938	-2.07344	-2.3343	-2.39227	-2.36328	-2.71109	-2.36328	-2.53719	-2.65312	-1.7836	-1.37783	-0.508307
45	0.394516	0.440403	0.220144	0.302741	0.275209	0.59642	0.477113	0.431226	0.578065	0.605597	0.779969	0.137547	0.05495	0.394516	0.63313	0.642307	0.651485	0.137547	0.0274176	0.568888	0.422048	0.394516	0.183434	0.0641275	0.275209	-0.128599	-0.0368245	-0.0827118	-0.0551795	-0.358035	-0.52323	-0.826086	-0.798553	-1.15647	-1.34002	-1.37673	-0.936215	-1.10141	-0.835263	-0.871973	-0.95457	-1.18401	-0.202019	0.357806	1.1746	1.31226	2.07399	2.00975	2.37685
46	-0.667787	-0.500141	-0.583964	-0.863373	-0.164851	-0.639846	-0.891314	-0.639846	-0.583964	-0.77955	0.00279409	0.030735	-0.0810285	-0.528082	0.50573	0.142498	-0.611905	-0.639846	0.00279409	0.980724	0.84102	0.84102	0.589552	-0.13691	-0.164851	-0.0810285	0.0866167	0.030735	-0.388378	0.030735	-0.388378	-0.919254	-0.919254	-1.14278	-1.75748	-2.3163	-2.53982	-2.62365	-2.70747	-2.59571	-1.05896	0.533671	1.79101	2.54541	1.06455	0.0866167	1.00867	2.18218	1.70719
[truncated: 31 more columns]
