# Supplementary material for: Dynamic basal ganglia output signals license and suppress forelimb movements
Source: Nature. 2025 May 28;644(8077):749–58. doi: 10.1038/s41586-025-09066-z (PMC12367548; doi:10.1038/s41586-025-09066-z)
Supplement: Supplementary file 10 — Source Data Extended Data Fig. 1 [file 41586_2025_9066_MOESM10_ESM.xlsx]

## Sheet: ExtFig1a
Unnamed: 0	AP	DV	ML
0	890	457	747
1	890	462	747
2	890	520	743
3	890	485	745
4	890	453	747
5	890	495	745
6	890	522	743
7	890	514	744
8	890	508	744
9	890	503	744
10	890	488	745
11	890	485	745
12	890	475	746
13	890	468	746
14	890	468	746
15	890	465	747
16	890	455	747
17	890	461	734
18	890	528	731
19	890	521	732
20	890	522	731
21	890	517	732
22	890	513	732
23	890	512	732
24	890	508	732
25	890	506	732
26	890	502	732
27	890	504	732
28	890	492	733
29	890	497	733
30	890	496	733
31	890	497	733
32	890	492	733
33	890	492	733
34	890	492	733
35	890	492	733
36	890	486	733
37	890	481	733
38	890	478	734
39	890	472	734
40	890	476	734
41	890	474	734
42	890	472	734
43	890	470	734
44	890	468	734
45	890	464	734
46	880	535	734
47	880	533	734
48	880	527	735
49	880	525	735
50	880	522	735
51	880	520	735
52	880	513	735
53	880	512	735
54	880	505	735
55	880	507	735
56	880	502	735
57	880	499	736
58	880	496	736
59	880	494	736
60	880	489	736
61	880	478	736
62	880	464	737
63	880	458	737
64	890	501	723
65	890	493	723
66	890	491	723
67	890	476	724
68	890	475	724
69	890	521	721
70	890	510	722
71	890	509	722
72	890	498	723
73	890	490	723
74	890	486	723
75	880	526	740
76	880	518	741
77	880	515	741
78	880	510	741
79	880	508	741
80	880	505	741
81	880	502	742
82	880	503	741
83	880	498	742
84	880	494	742
85	880	494	742
86	880	486	743
87	880	481	743
88	880	483	743
89	880	473	743
90	880	465	744
91	880	465	744
92	880	465	744
93	880	462	744
94	880	463	744
95	880	460	744
96	880	455	744
97	880	521	740
98	880	492	742
99	880	487	742
100	880	486	743
101	880	479	743
102	880	476	743
103	890	531	731
104	890	529	731
105	890	524	730
106	890	520	730
107	890	513	730
108	890	513	730
109	890	513	730
110	890	511	730
111	890	509	730
112	890	509	730
113	890	506	730
114	890	506	730
115	890	500	730
116	890	495	730
117	890	487	729
118	890	489	729
119	890	487	729
120	890	478	729
121	890	480	729
122	890	471	729
123	890	495	730
124	890	495	730
125	890	485	729
126	890	480	729
127	890	478	729
128	840	558	725
129	850	548	727
130	850	540	728
131	850	536	729
132	850	536	729
133	850	533	729
134	850	531	729
135	850	530	730
136	850	528	730
137	850	520	731
138	850	515	732
139	850	511	732
140	850	511	732
141	850	507	733
142	850	498	734
143	850	500	734
144	850	495	735
145	850	488	736
146	850	492	735
147	850	492	735
148	850	488	736
149	850	480	737
150	850	482	737
151	850	477	737
152	850	544	728
153	850	518	731
154	850	482	737
155	850	476	738
156	850	472	738
157	850	467	739
158	890	501	769
159	890	490	769
160	890	488	769
161	890	488	769
162	890	491	727
163	890	487	727
164	890	510	727
165	890	501	727
166	890	498	727
167	890	494	727
168	890	501	769
169	890	492	769
170	890	492	769
171	890	482	770
172	890	520	749
173	890	488	769
174	890	462	771
175	890	506	749
176	890	490	750
177	890	493	750
178	890	480	750
179	890	443	771
180	890	447	771
181	890	472	770
182	890	526	726
183	890	463	751
184	890	469	770
185	890	455	751
186	870	550	694
187	890	518	749
188	890	454	751
189	890	454	771
190	890	446	771
191	890	442	771
192	890	440	772
193	890	441	772
194	890	512	749
195	890	502	749
196	890	488	750
197	890	488	750
198	890	480	750
199	890	472	750
200	890	515	749
201	890	515	749
202	890	510	749
203	890	512	749
204	890	502	749
205	890	499	749
206	890	496	750
207	890	474	750
208	890	476	750
209	890	470	750
210	890	469	750
211	890	451	751
212	890	518	726
213	890	483	728
214	890	482	728
215	890	476	728
216	890	526	726
217	890	515	726
218	890	502	727
219	890	490	727
220	890	484	728
221	890	482	728
222	890	474	728
223	880	476	789
224	880	477	789
225	880	473	789
226	880	474	789
227	880	471	789
228	880	472	789
229	880	466	789
230	880	464	789
231	880	460	790
232	880	457	790
233	880	458	790
234	880	456	790
235	880	455	790
236	880	499	768
237	880	502	768
238	880	499	768
239	880	487	768
240	880	482	768
241	880	484	768
242	880	463	769
243	880	454	769
244	890	506	768
245	890	508	767
246	880	498	768
247	880	496	768
248	880	490	768
249	880	486	768
250	880	484	768
251	880	482	768
252	880	482	768
253	880	479	768
254	880	472	769
255	880	475	769
256	880	466	769
257	880	469	769
258	880	466	769
259	880	456	769
260	880	518	744
261	880	516	745
262	880	508	745
263	880	506	745
264	880	502	745
265	880	502	745
266	880	500	745
267	880	498	745
268	880	498	745
269	880	497	745
270	880	492	745
271	880	485	745
272	880	482	745
273	880	484	745
274	880	480	745
275	880	476	745
276	880	472	746
277	880	472	746
278	880	464	746
279	880	460	746
280	880	460	746
281	880	455	746
282	880	528	744
283	880	527	744
284	880	518	744
285	880	516	745
286	880	515	745
287	880	494	745
288	880	493	745
289	880	480	745
290	880	480	745
291	880	474	745
292	880	464	746
293	880	463	746
294	880	465	746
295	880	458	746
296	880	454	746
297	880	528	740
298	880	525	741
299	880	524	741
300	880	518	741
301	880	520	741
302	880	514	741
303	880	512	741
304	880	509	741
305	880	508	741
306	880	506	741
307	880	502	741
308	880	499	741
309	880	496	741
310	880	493	741
311	880	490	741
312	880	487	741
313	880	486	741
314	880	483	741
315	880	477	741
316	880	468	742
317	880	529	740
318	880	529	740
319	880	521	741
320	880	506	741
321	880	495	741
322	880	489	741
323	880	472	742
324	880	492	745
325	880	486	745
326	880	475	745
327	880	474	745
328	880	492	741
329	880	483	741
330	880	476	741
331	880	474	741
332	880	467	742
333	880	462	746
334	880	462	746
335	880	459	746
336	880	458	746
337	880	507	745
338	880	507	745
339	880	523	741
340	880	518	741
341	880	518	741
342	880	511	741
343	880	506	741
344	880	504	741
345	860	546	715
346	860	524	715
347	870	511	716
348	870	509	716
349	870	498	716
350	870	489	717
351	870	478	717
352	870	476	717
353	870	494	717
354	860	551	714
355	860	540	715
356	860	531	715
357	870	520	716
358	870	518	716
359	870	514	716
360	870	491	717
361	870	484	717
362	860	540	731
363	860	538	731
364	860	535	731
365	860	519	731
366	860	509	732
367	860	511	732
368	860	508	732
369	860	504	732
370	860	506	732
371	860	498	732
372	860	492	732
373	860	488	732
374	860	479	732
375	860	474	732
376	860	477	732
377	860	516	732
378	860	544	731
379	860	541	731
380	860	528	731
381	860	523	731
382	860	520	731
383	860	506	732
384	860	493	732
385	860	488	732
386	890	522	732
387	890	517	732
388	890	516	732
389	890	514	733
390	890	512	733
391	890	504	734
392	890	504	734
393	890	496	735
394	890	496	735
395	890	493	736
396	890	495	735
397	890	488	736
398	890	487	737
399	890	487	737
400	890	487	737
401	890	481	737
402	890	482	737
403	890	480	738
404	890	478	738
405	890	475	738
406	890	471	739
407	890	473	739
408	890	468	739
409	890	468	739
410	890	464	740
411	890	466	740
412	890	461	740
413	890	463	740
414	890	461	740
415	890	460	740
416	890	458	741
417	890	473	739
418	890	477	738
419	890	528	731
420	890	525	731
421	890	510	733
422	890	500	735
423	890	500	735
424	890	480	738
425	890	475	738
426	830	545	765
427	830	542	765
428	830	540	765
429	830	542	765
430	830	529	766
431	830	524	766
432	830	507	766
433	830	483	766
434	830	478	766
435	830	473	766
436	830	533	766
437	830	531	766
438	830	529	766
439	830	518	766
440	830	513	766
441	830	504	766
442	830	502	766
443	830	496	766
444	830	488	766
445	830	485	766
446	830	483	766
447	830	482	766
448	830	482	766
449	830	480	766
450	830	480	766
451	830	478	766
452	830	470	766
453	830	469	766
454	900	502	733
455	900	498	733
456	900	492	733
457	900	494	733
458	900	492	733
459	900	488	733
460	900	483	733
461	900	479	734
462	900	477	734
463	900	479	734
464	900	479	734
465	900	473	734
466	900	472	734
467	900	473	734
468	900	473	734
469	900	468	734
470	900	468	734
471	900	468	734
472	900	468	734
473	900	516	732
474	900	498	733
475	900	494	733
476	900	484	733
477	900	481	734
478	900	481	734
479	900	475	734
480	900	479	734
481	900	472	734
482	900	470	734
483	900	466	734
484	900	468	734
485	850	511	779
486	850	508	779
487	850	500	778
488	850	497	778
489	850	498	778
490	850	521	780
491	850	500	778
492	850	485	777
493	850	492	777
494	850	487	777
495	850	472	776
496	850	464	775
497	850	484	777
498	850	482	776
499	850	477	776
500	850	469	775
501	850	468	775
502	850	466	775
503	870	526	744
504	870	521	744
505	870	517	744
506	870	511	744
507	870	507	744
508	870	511	744
509	870	504	744
510	870	506	744
511	870	506	744
512	870	504	744
513	870	502	744
514	870	499	744
515	870	492	744
516	870	534	744
517	870	531	744
518	870	494	744
519	870	531	744
520	870	487	744
521	870	489	744
522	870	519	744
523	870	489	744
524	870	489	744
525	870	517	744
526	870	514	744
527	870	484	744
528	870	491	744
529	870	486	744
530	870	484	744
531	870	481	744
532	870	482	744
533	870	482	744
534	870	464	744
535	870	478	744
536	870	479	744
537	870	474	744
538	870	474	744
539	870	472	744
540	870	474	744
541	870	472	744
542	870	467	744
543	870	466	744
544	870	534	744
545	870	466	744
546	870	469	744
547	850	539	736
548	850	537	736
549	850	537	736
550	850	533	736
551	850	530	736
552	850	526	736
553	850	526	736
554	850	523	736
555	850	523	736
556	850	526	736
557	850	520	736
558	850	520	736
559	850	519	736
560	850	520	736
561	850	516	736
562	850	512	736
563	850	514	736
564	850	512	736
565	850	509	736
566	850	511	736
567	850	509	736
568	850	509	736
569	850	506	736
570	850	504	736
571	850	504	736
572	850	501	736
573	850	500	736
574	850	496	736
575	850	498	736
576	850	495	736
577	850	492	736
578	850	490	736
579	850	492	736
580	850	489	736
581	850	485	736
582	850	487	736
583	850	487	736
584	850	489	736
585	860	481	736
586	860	481	736
587	850	482	736
588	860	479	736
589	860	479	736
590	860	478	736
591	860	474	736
592	860	474	736
593	860	473	736
594	860	468	736
595	860	468	736
596	860	468	736
597	850	531	736
598	850	526	736
599	850	500	736
600	850	494	736
601	850	489	736
602	860	479	736
603	860	471	736
604	850	523	736
605	850	508	736
606	850	495	736
607	850	494	736
608	850	492	736
609	850	482	736
610	860	479	736
611	860	478	736
612	860	474	736
613	890	465	724
614	890	459	725
615	890	472	724
616	890	463	728
617	890	465	729
618	890	463	728
619	890	463	728
620	890	459	728
621	890	459	728
622	870	511	695
623	870	502	695
624	870	502	695
625	890	467	728
626	890	469	728
627	870	514	695
628	870	467	718
629	880	536	734
630	880	534	740
631	890	544	731
632	840	564	725
633	890	532	726
634	890	521	749
635	890	521	749
636	890	514	767
637	880	532	744
638	880	534	740
639	860	566	730
640	860	568	730
641	870	527	695
642	870	534	695
643	870	534	695
644	870	530	695
645	870	530	695

## Sheet: ExtFig1b
Unnamed: 0	AP	DV	ML
255	798.13	493	769
269	809.942	515	746
271	807.374	553	697
346	812.196	505	789
347	810.414	505	755
349	811.514	484	776
350	811.252	485	771
351	811.829	517	782
352	810.623	519	759
355	811.881	511	783
356	811.672	513	779
357	811.776	524	781
358	811.619	524	778
359	811.2	516	770
361	811.2	492	770
362	811.095	496	768
369	836.764	466	761
370	836.764	469	761
371	836.869	470	763
375	836.502	477	756
379	833.148	543	692
408	836.711	472	760
409	836.607	470	758
410	836.502	476	756
411	836.816	468	762
412	836.974	465	765
413	836.816	476	762
414	837.131	473	768
468	837.602	480	777
469	836.921	479	764
470	837.026	470	766
471	836.764	480	761
472	836.397	470	754
518	850.201	480	769
519	850.044	460	766
522	849.205	470	750
523	848.681	484	740
524	849.52	480	756
525	849.52	487	756
526	849.991	474	765
528	847.214	515	712
529	846.742	516	703
530	847.004	519	708
532	847.109	521	710
624	850.253	482	770
625	849.625	477	758
626	849.782	489	761
627	850.201	491	769
628	850.463	480	774
629	850.201	472	769
630	849.887	474	763
631	849.782	473	761
632	849.729	475	760
633	850.149	460	768
638	848.419	493	735
644	847.109	504	710
648	846.637	519	701
1015	861.385	473	734
1016	862.013	472	746
1017	860.913	497	725
1020	861.699	461	740
1021	861.28	491	732
1022	860.756	490	722
1023	861.28	501	732
1024	860.86	495	724
1025	860.389	504	715
1026	860.074	498	709
1029	862.695	454	759
1030	862.538	453	756
1031	862.066	463	747
1032	862.118	472	748
1033	860.284	497	713
1034	860.808	506	723
1035	861.123	483	729
1036	861.489	480	736
1037	862.747	468	760
1038	859.603	517	700
1277	875.084	457	747
1279	875.66	466	758
1280	876.079	465	766
1284	873.983	468	726
1285	874.507	461	736
1286	875.451	457	754
1287	875.084	456	747
1288	875.084	459	747
1289	874.822	466	742
1290	874.402	465	734
1293	875.608	474	757
1294	874.245	476	731
1295	874.402	474	734
1296	874.612	476	738
1298	873.878	477	724
1299	875.293	467	751
1300	875.555	455	756
1301	874.822	461	742
1302	875.451	462	754
1303	875.346	462	752
1304	874.612	465	738
1305	875.66	463	758
1307	874.193	491	730
1308	874.14	483	729
1309	873.931	496	725
1310	873.459	497	716
1311	873.878	510	724
1312	874.036	514	727
1314	873.826	486	723
1315	873.983	504	726
1485	888.311	451	751
1487	887.944	455	744
1488	887.735	457	740
1489	888.154	457	748
1490	888.364	459	752
1491	887.735	460	740
1496	885.796	495	703
1788	888.783	463	760
1789	888.73	455	759
1791	888.311	454	751
1792	888.154	456	748
1793	888.102	458	747
1794	887.944	459	744
1795	887.577	460	737
1799	887.84	455	742
1802	887.84	466	742
1804	888.992	459	764
1805	888.626	458	757
1806	887.211	470	730
1807	888.259	454	750
1808	887.158	487	729
1809	887.787	479	741
1811	888.102	468	747
1812	888.259	473	750
1816	888.521	480	755
1817	888.678	451	758
1818	888.521	450	755
1821	887.944	456	744
1822	887.84	463	742
1824	888.102	487	747
1825	888.992	466	764
1826	888.678	470	758
1827	888.521	463	755
1828	887.892	462	743
1829	887.944	469	744
1830	887.577	471	737
1831	888.102	464	747
1832	887.735	463	740
1835	887.63	467	738
1836	888.573	468	756
1837	888.206	462	749
1838	888.206	470	749
1839	887.525	459	736
1863	888.626	469	757
1987	900.49	464	735
1989	900.7	465	739
1991	900.91	466	743
2002	900.333	466	732
2011	900.857	474	742
2019	900.91	457	743
2020	900.91	459	743
2021	900.753	461	740
2025	900.333	465	732
2038	901.119	461	747
2039	901.015	462	745
2040	900.648	464	738
2041	900.543	471	736
2043	900.543	473	736
2048	900.386	463	733
2051	900.386	469	733
2052	900.805	468	741
2053	901.329	457	751
2062	900.753	460	740
2066	900.595	465	737
2067	900.543	470	736
2071	899.966	491	725
2072	900.281	484	731
2073	900.333	477	732
2074	900.333	471	732
2075	900.333	479	732
2076	900.962	486	744
2077	901.067	481	746
2113	901.434	468	753
2121	901.381	464	752
2691	812.721	515	749
2721	809.774	491	759
2723	810.757	499	759
2725	810.265	495	755
2730	809.529	489	765
2732	809.652	490	766
2806	827.783	531	678
2845	825.45	512	729
2846	826.064	517	721
2851	821.644	481	758
2852	822.381	487	755
2853	821.644	481	758
2856	822.012	484	774
2998	840.144	525	699
3000	837.689	505	724
3001	837.689	505	724
3003	833.637	472	757
3004	833.882	474	772
3051	839.285	518	705
3052	839.039	516	715
3054	839.776	522	705
3055	839.899	523	707
3056	839.039	516	718
3057	839.653	521	717
3058	839.776	522	701
3059	840.39	527	698
3060	840.513	528	683
3061	836.461	495	761
3065	833.268	469	766
3066	837.075	500	777
3067	834.251	477	778
3091	851.277	509	700
3093	849.436	494	735
3094	850.172	500	718
3095	850.295	501	716
3096	850.786	505	723
3098	848.208	484	751
3099	848.822	489	757
3101	845.261	460	763
3205	848.453	486	746
3206	848.085	483	728
3207	849.927	498	736
3208	848.208	484	770
3209	849.927	498	724
3211	851.277	509	705
3212	850.786	505	705
3213	850.663	504	702
3214	850.909	506	701
3215	851.277	509	703
3216	851.768	513	703
3218	850.172	500	714
3219	851.4	510	688
3614	862.042	490	739
3615	861.06	482	714
3616	861.428	485	716
3617	861.674	487	725
3618	862.902	497	710
3619	863.024	498	723
3620	859.709	471	728
3621	860.691	479	724
3624	858.358	460	752
3626	858.113	458	757
3629	859.709	471	767
3630	861.919	489	741
3632	860.446	477	726
3633	859.832	472	735
3635	860.446	477	747
3636	861.428	485	763
3637	862.042	490	728
3638	861.305	484	732
3639	862.656	495	711
3642	860.937	481	721
3643	859.341	468	757
3644	860.077	474	758
3645	858.972	465	762
3646	859.341	468	768
3647	857.745	455	758
3648	860.814	480	733
3649	861.674	487	747
3650	864.252	508	726
3651	863.024	498	712
3652	862.41	493	721
3654	860.691	479	721
3656	859.709	471	741
3658	859.586	470	740
3659	859.218	467	752
3660	858.972	465	756
3662	860.446	477	739
3663	860.323	476	742
3665	862.533	494	732
3666	864.743	512	730
3667	860.323	476	752
3840	862.41	493	717
3841	861.796	488	720
3842	862.41	493	713
3843	858.113	458	751
3844	859.095	466	749
3845	860.691	479	735
3846	860.937	481	728
3847	863.147	499	751
4278	875.017	489	723
4280	877.595	510	735
4281	878.578	518	745
4282	876.736	503	748
4283	874.894	488	731
4284	874.894	488	734
4285	875.631	494	720
4288	872.438	468	725
4289	873.052	473	724
4290	872.561	469	728
4292	873.052	473	741
4293	872.807	471	739
4294	872.193	466	742
4295	872.684	470	744
4296	874.403	484	715
4297	875.017	489	723
4298	873.789	479	744
4299	873.666	478	748
4300	874.157	482	750
4302	874.771	487	749
4303	878.823	520	739
4304	870.351	451	759
4306	874.894	488	757
4307	875.754	495	745
4308	875.999	497	700
4309	874.894	488	720
4310	874.035	481	727
4311	872.316	467	744
4312	875.999	497	748
4313	875.508	493	750
4314	876.245	499	738
4315	876.859	504	720
4316	876.981	505	740
4318	874.771	487	760
4319	873.052	473	731
4320	873.912	480	735
4321	873.789	479	752
4322	873.543	477	751
4323	873.298	475	758
4324	876.367	500	726
4328	875.754	495	750
4329	874.403	484	728
4330	873.543	477	727
4331	874.649	486	739
4332	873.421	476	750
4333	873.543	477	746
4334	870.597	453	750
4335	871.702	462	753
4336	872.93	472	763
4337	873.666	478	762
4338	872.684	470	769
4339	873.175	474	749
4340	872.438	468	739
4341	874.28	483	747
4342	872.316	467	758
4343	874.649	486	740
4344	871.456	460	742
4345	874.649	486	744
4346	875.262	491	749
4347	876.122	498	730
4356	871.824	463	746
4357	871.824	463	748
4358	872.07	465	757
4359	872.807	471	764
4360	875.999	497	755
4361	874.526	485	751
4362	873.543	477	737
4363	873.543	477	732
4364	873.912	480	724
4365	874.403	484	718
4366	873.421	476	748
4410	872.684	470	741
4421	876.122	498	744
4424	876.613	502	730
4442	878.7	519	729
4471	872.561	469	754
4474	872.93	472	757
4476	873.298	475	752
4478	873.298	475	755
4479	873.298	475	757
4482	874.157	482	756
4483	874.28	483	764
4496	873.789	479	757
4497	874.157	482	757
4578	887.623	485	721
4583	887.009	480	726
4584	887.255	482	740
4588	884.799	462	742
4589	885.904	471	728
4590	886.273	474	730
4595	884.554	460	741
4596	887.378	483	735
4601	889.465	500	738
4606	883.694	453	758
4607	885.659	469	752
4608	885.904	471	758
4609	886.15	473	751
4610	886.273	474	755
4611	886.273	474	753
4612	883.94	455	750
4613	884.308	458	755
4617	885.413	467	750
4632	884.308	458	749
4633	884.554	460	744
4635	885.045	464	751
4636	886.518	476	751
4638	887.132	481	751
4828	883.571	452	745
4829	884.063	456	741
4830	884.677	461	742
4831	884.799	462	744
4832	884.185	457	751
4833	883.817	454	749
4834	883.817	454	750
4838	884.554	460	757
4839	885.536	468	750
4840	885.536	468	745
4841	886.15	473	739
4842	885.045	464	760
4843	885.168	465	742
4844	885.782	470	733
4845	885.782	470	730
4846	885.413	467	743
4855	882.835	446	756
4857	884.308	458	752
4859	884.922	463	732
4860	885.168	465	733
4864	885.168	465	737
4865	885.168	465	740
4866	883.94	455	758
4869	886.396	475	737
4870	886.273	474	743
4871	887.132	481	733
4873	886.273	474	728
4874	886.518	476	735
4875	886.518	476	743
4876	885.29	466	745
4877	885.045	464	746
4878	887.746	486	748
4879	887.009	480	747
4880	886.887	479	730
4881	885.904	471	743
4882	885.782	470	768
4883	885.29	466	736
4886	885.413	467	732
4887	885.782	470	734
4888	886.15	473	732
4890	886.027	472	759
4891	883.326	450	755
4892	883.817	454	746
4893	884.063	456	743
4894	884.308	458	745
4896	885.045	464	738
4897	885.413	467	737
4898	885.536	468	746
4899	883.817	454	744
4900	883.571	452	752
4901	883.94	455	755
4902	883.94	455	752
4903	885.536	468	759
4904	887.746	486	738
4908	886.027	472	727
4909	887.746	486	767
5279	902.808	502	709
5302	896.792	453	745
5314	899.248	473	735
5383	898.879	470	729
5387	899.616	476	730
5395	897.529	459	743
5396	897.774	461	742
5400	898.143	464	738
6004	824.909	540	679
6015	819.454	510	743
6017	818.878	513	758
6022	818.597	506	754
6036	824.177	480	766
6041	831.069	541	716
6042	832.836	561	709
6057	827.064	510	751
6060	826.575	509	759
6064	826.487	507	758
6066	830.315	525	709
6067	826.312	503	756
6069	827.186	511	750
6070	826.662	508	756
6100	837.268	516	715
6119	837.883	539	734
6157	845.297	513	711
6158	842.309	507	760
6207	848.552	477	754
6229	849.48	491	755
6249	862.022	530	721
6258	859.869	500	722
6291	859.483	490	716
6293	856.265	468	748
6327	858.801	487	725
6360	860.289	506	722
6389	854.482	456	766
6401	860.43	517	734
6408	860.571	522	738
6412	854.499	457	767
6414	860.466	522	740
6419	860.553	521	737
6428	868.093	517	741
6430	867.234	495	728
6466	864.175	482	769
6478	864.242	465	745
6498	865.505	501	769
6500	865.904	485	740
6504	865.749	494	755
6514	865.239	474	738
6537	863.245	456	752
6561	865.765	489	748
6562	863.754	470	761
6574	862.965	455	756
6578	865.851	476	729
6584	866.27	476	721
6593	863.648	467	759
6627	867.512	487	712
6697	872.34	460	737
6699	875.107	507	747
6721	872.725	464	735
6767	875.769	494	717
6769	873.935	491	748
6798	873.129	478	746
6803	872.99	485	758
6852	872.394	466	744
6871	876.612	524	741
6898	875.246	497	731
6899	872.376	462	739
6906	875.299	500	734
6907	872.288	460	738
6921	875.647	493	718
6961	873.27	486	754
6963	876.472	522	741
6973	877.048	519	726
6977	875.424	519	757
7011	875.3	509	746
7037	874.945	499	746
7050	874	487	748
7051	879.474	527	697
7055	880.942	533	677
7058	873.335	479	750
7066	875.834	487	713
7082	873.543	467	730
7089	873.789	478	740
7093	872.897	469	745
7103	874.085	471	725
7109	873.194	471	742
7123	874.401	483	735
7165	874.123	491	751
7167	874.28	491	748
7168	873.77	468	727
7175	874.436	482	733
7210	874.629	487	736
7222	874.962	497	743
7233	877.954	530	730
7250	873.946	475	733
7268	875.47	502	740
7294	891.407	492	729
7313	892.177	503	729
7318	888.713	464	743
7332	891.373	496	735
7339	888.678	468	749
7344	889.222	484	760
7349	888.905	466	742
7373	889.555	488	759
7378	890.077	473	729
7387	890.062	490	752
7391	891.39	494	732
7400	889.204	477	751
7420	889.275	484	759
7428	892.159	499	724
7447	891.005	490	734
7458	891.809	491	720
7474	893.472	517	723
7501	896.219	461	749
7514	897.268	467	737
7517	900.276	492	713
7520	898.02	474	732
7531	897.582	467	731
7534	896.708	459	737
7540	899.175	486	726
7544	899.366	482	717
7546	897.094	472	747
7548	897.11	467	740
7557	897.198	466	737
7564	898.073	480	739
7569	898.527	479	729
7577	896.796	467	746
7586	896.113	455	743
7596	897.023	468	743
7679	906.209	483	741
7709	906.015	472	730
7710	903.9	459	753
7718	905.893	471	731
7720	905.858	469	729
7776	905.718	473	737
10589	784.341	561	703
10730	822.49	537	706
10837	835.63	511	727
10855	832.079	479	752
10862	838.428	536	707
10905	834.423	502	738
10972	841.98	487	727
11223	847.737	474	753
11348	856.273	467	734
11361	857.55	480	727
11365	858.076	492	733
11370	853.739	457	769
11383	856.941	493	756
11531	868.173	508	715
11534	862.663	457	752
11545	868.315	519	727
11547	865.129	475	729
11558	863.94	470	745
11595	866.198	497	738
11611	865.551	496	749
11619	865.583	477	723
11642	865.969	487	729
11646	864.413	476	744
11656	865.497	484	734
11664	864.817	493	759
11666	870.956	544	710
11672	864.519	488	758
11677	863.747	462	738
11681	865.408	476	725
11683	864.237	472	742
11684	864.447	475	742
11688	863.415	461	743
11728	880.352	481	753
11749	879.808	465	742
11799	881.645	480	727
11807	880.857	471	730
11814	880.509	481	750
11822	881.05	476	733
11834	881.908	489	734
11843	880.211	470	741
