# Supplementary material for: Dynamic basal ganglia output signals license and suppress forelimb movements
Source: Nature. 2025 May 28;644(8077):749–58. doi: 10.1038/s41586-025-09066-z (PMC12367548; doi:10.1038/s41586-025-09066-z)
Supplement: Supplementary file 11 — Source Data Extended Data Fig. 2 [file 41586_2025_9066_MOESM11_ESM.xlsx]

## Sheet: ExtFig2a
mouse	behavior	negative	positive
070_03	reach_start	0.117647	0.294118
070_03	reach	0.0588235	0.411765
070_03	reach_distal	0.0588235	0.294118
070_03	retract_start	0.117647	0.235294
070_03	retract	0.117647	0.294118
070_03	handle_start	0.117647	0.294118
070_03	manipulation_start	0.117647	0.294118
070_03	manipulation	0.117647	0.529412
070_03	manipulation_stop	0.117647	0.176471
070_06	reach_start	0.241379	0.413793
070_06	reach	0.206897	0.551724
070_06	reach_distal	0.344828	0.413793
070_06	retract_start	0.551724	0.275862
070_06	retract	0.551724	0.241379
070_06	handle_start	0.0689655	0.310345
070_06	manipulation_start	0.137931	0.37931
070_06	manipulation	0.103448	0.517241
070_06	manipulation_stop	0.103448	0.344828
070_07	reach_start	0.526316	0.210526
070_07	reach	0.473684	0.263158
070_07	reach_distal	0.526316	0.263158
070_07	retract_start	0.473684	0.210526
070_07	retract	0.578947	0.210526
070_07	handle_start	0.157895	0.263158
070_07	manipulation_start	0.157895	0.263158
070_07	manipulation	0.0526316	0.526316
070_07	manipulation_stop	0.105263	0.421053
070_08	reach_start	0.357143	0.214286
070_08	reach	0.571429	0.357143
070_08	reach_distal	0.428571	0.357143
070_08	retract_start	0.428571	0.5
070_08	retract	0.428571	0.428571
070_08	handle_start	0.285714	0.571429
070_08	manipulation_start	0.142857	0.357143
070_08	manipulation	0.142857	0.714286
070_08	manipulation_stop	0.0714286	0.642857
076_02	reach_start	0.241379	0.206897
076_02	reach	0.0344828	0.310345
076_02	reach_distal	0.0689655	0.37931
076_02	retract_start	0.137931	0.241379
076_02	retract	0.241379	0.241379
076_02	handle_start	0.0689655	0.37931
076_02	manipulation_start	0	0.62069
076_02	manipulation	0	0.655172
076_02	manipulation_stop	0.0344828	0.310345
076_03	reach_start	0.25	0.40625
076_03	reach	0.25	0.4375
076_03	reach_distal	0.21875	0.3125
076_03	retract_start	0.25	0.3125
076_03	retract	0.3125	0.34375
076_03	handle_start	0.34375	0.15625
076_03	manipulation_start	0.25	0.09375
076_03	manipulation	0.375	0.15625
076_03	manipulation_stop	0.28125	0.09375
076_04	reach_start	0.16129	0.483871
076_04	reach	0.225806	0.516129
076_04	reach_distal	0.258065	0.354839
076_04	retract_start	0.258065	0.322581
076_04	retract	0.258065	0.387097
076_04	handle_start	0.225806	0.16129
076_04	manipulation_start	0.225806	0.193548
076_04	manipulation	0.258065	0.322581
076_04	manipulation_stop	0.129032	0.290323
076_05	reach_start	0.227848	0.240506
076_05	reach	0.367089	0.455696
076_05	reach_distal	0.291139	0.455696
076_05	retract_start	0.379747	0.405063
076_05	retract	0.329114	0.341772
076_05	handle_start	0.126582	0.291139
076_05	manipulation_start	0.0506329	0.139241
076_05	manipulation	0.164557	0.329114
076_05	manipulation_stop	0.101266	0.253165
076_07	reach_start	0.312	0.336
076_07	reach	0.264	0.4
076_07	reach_distal	0.288	0.304
076_07	retract_start	0.384	0.264
076_07	retract	0.312	0.328
076_07	handle_start	0.168	0.328
076_07	manipulation_start	0.192	0.2
076_07	manipulation	0.296	0.272
076_07	manipulation_stop	0.16	0.232
079_01	reach_start	0.444444	0.166667
079_01	reach	0.444444	0.166667
079_01	reach_distal	0.388889	0.111111
079_01	retract_start	0.277778	0.111111
079_01	retract	0.388889	0.222222
079_01	handle_start	0.222222	0.222222
079_01	manipulation_start	0.0555556	0.166667
079_01	manipulation	0.0555556	0.277778
079_01	manipulation_stop	0.0555556	0.111111
079_02	reach_start	0.192308	0.461538
079_02	reach	0.192308	0.346154
079_02	reach_distal	0.307692	0.269231
079_02	retract_start	0.384615	0.230769
079_02	retract	0.423077	0.269231
079_02	handle_start	0.115385	0.423077
079_02	manipulation_start	0.153846	0.384615
079_02	manipulation	0.153846	0.615385
079_02	manipulation_stop	0.0769231	0.615385
079_03	reach_start	0.3	0.375
079_03	reach	0.2	0.4
079_03	reach_distal	0.25	0.425
079_03	retract_start	0.5	0.175
079_03	retract	0.425	0.275
079_03	handle_start	0.175	0.175
079_03	manipulation_start	0.225	0.25
079_03	manipulation	0.25	0.4
079_03	manipulation_stop	0.225	0.225
079_04	reach_start	0.0357143	0.714286
079_04	reach	0.0357143	0.714286
079_04	reach_distal	0.107143	0.678571
079_04	retract_start	0.214286	0.464286
079_04	retract	0.25	0.642857
079_04	handle_start	0.392857	0.0357143
079_04	manipulation_start	0.428571	0
079_04	manipulation	0.678571	0
079_04	manipulation_stop	0.392857	0.0357143
130_01	reach_start	0.16129	0.419355
130_01	reach	0.193548	0.419355
130_01	reach_distal	0.193548	0.225806
130_01	retract_start	0.451613	0.0645161
130_01	retract	0.354839	0.16129
130_01	handle_start	0.0322581	0.419355
130_01	manipulation_start	0.0645161	0.129032
130_01	manipulation	0.0967742	0.290323
130_01	manipulation_stop	0.0967742	0.0645161
130_02	reach_start	0.0555556	0.666667
130_02	reach	0.0555556	0.555556
130_02	reach_distal	0.0555556	0.5
130_02	retract_start	0.111111	0.388889
130_02	retract	0.111111	0.5
130_02	handle_start	0.0555556	0.333333
130_02	manipulation_start	0.222222	0.0555556
130_02	manipulation	0.388889	0.0555556
130_02	manipulation_stop	0.222222	0
130_03	reach_start	0.318182	0.363636
130_03	reach	0.272727	0.454545
130_03	reach_distal	0.25	0.363636
130_03	retract_start	0.386364	0.295455
130_03	retract	0.363636	0.25
130_03	handle_start	0.0227273	0.431818
130_03	manipulation_start	0	0.522727
130_03	manipulation	0	0.840909
130_03	manipulation_stop	0.0227273	0.659091
130_04	reach_start	0.19697	0.5
130_04	reach	0.363636	0.424242
130_04	reach_distal	0.515152	0.393939
130_04	retract_start	0.515152	0.409091
130_04	retract	0.454545	0.378788
130_04	handle_start	0.106061	0.5
130_04	manipulation_start	0.121212	0.409091
130_04	manipulation	0.166667	0.530303
130_04	manipulation_stop	0.136364	0.393939

## Sheet: ExtFig2b_modulation
Unnamed: 0	reach_start	reach	reach_distal	retract_start	retract	handle_start	manipulation_start	manipulation	manipulation_stop
0	0.333333	0.295769	0.259017	0.285714	0.254249	0	0	-0.33344	-0.352113
1	0.274648	0.28644	0.255229	0.205479	0.178666	0	0	0	0
2	0.233983	0.268831	0.228344	0.178947	0.179734	0	0	-0.294772	0
3	0.225182	0.235752	0.127619	0.149533	0.123204	0	0	-0.338776	0
4	0.167219	0.111599	0	-0.14741	-0.159573	-0.363636	0	-0.325327	0
5	0.273614	0.190858	0.178841	0	0.103975	-0.346154	-0.470588	-0.423569	-0.666667
6	0.279743	0.294148	0	-0.777778	0	0	0	0	0
7	0.327434	0.197862	0	0	0	0	0	0	0
8	0.315871	0.293122	0.162397	0	0	0.390625	0.387097	0.192654	0
9	0.288937	-0.256099	-0.802924	-0.727273	-0.699755	-1	-1	-1	-1
10	0.386935	0	0	-0.545455	0	0	-1	-0.931022	-1
11	0.252298	0.179004	0.166914	0	0	0.238095	0.264706	0.162828	0
12	0.227766	0.102313	0	0	-0.151736	-0.243243	0	0	-0.37931
13	0.153409	0	0	0	0	0	0	0	0
14	0.241292	0.161013	0	-0.287879	0	0	0	0	0
15	0.260842	0.213284	0.10209	0	0	0	0	0	0
16	0.224647	-0.132783	-0.359142	-0.581818	-0.398436	0	0	0.148509	0
17	0.266393	0.240206	0.145471	0.19685	0.196679	0	0	-0.198968	0
18	0.17377	0.105237	0	0	0.0934726	0	0	0	0
19	0.125413	0	0	0	0	0	-0.483871	-0.523944	-0.642857
20	0.32	0.343384	0.242861	0	0.220694	0.419355	0	0	0
21	0.155087	0.143067	0.168814	-0.167665	0	-0.538462	-0.409524	-0.307527	0
22	0.0838095	0.0662992	0.0697752	0	-0.0454528	0	0	0.0897127	0
23	0.164103	0	0	-0.277778	-0.121568	0	0	0.200424	0
24	0.237517	-0.213204	-0.544911	-0.204461	-0.175064	0	0	0	0
25	0.238307	0.173107	0	0	0	0.225	0	0	0
26	0.350384	0.261994	0	0	0	0	0	0	0
27	0.138264	0	0	0	0	0	0	0	0
28	0.204536	0	-0.343318	-0.83165	-0.770991	-1	-1	-1	-1
29	0.126783	0	-0.0871825	-0.116608	0	0	0	0	0
30	0.418182	0.339314	0.25735	0	0	-1	-1	-0.941429	-0.857143
31	0.0782779	0	0	-0.150215	-0.112354	-0.320755	-0.324675	-0.377901	-0.416667
32	0.145228	0	-0.317633	-0.26087	0	0	0	0	-0.571429
33	0.10219	0	-0.301606	-0.359073	-0.196639	-0.226667	-0.145299	-0.340588	-0.34
34	0.569444	0.555415	0.4893	0.368421	0.450462	-1	-1	-0.98458	-1
35	0.320635	0.212825	0	-0.428571	-0.241781	0	0	0	0
36	0.33086	0.175989	0	0	0	0	0	0	0
37	0.308475	0.335437	0.319625	0.369565	0.243399	0	-0.391304	-0.157503	-0.882353
38	0.310861	0.189994	0	0	0	0.364341	0.2	0.151516	0.2
39	0.169757	0.174951	0.12845	0.102703	0.11699	0.173502	0.117371	0.0681988	0
40	0.168142	0	0	0	-0.2961	-0.846154	0	0	0
41	0.469169	0.289198	-0.339614	-0.866667	-0.51037	0	-0.666667	-0.594436	-0.818182
42	0.45	0.424873	0.199629	0	0	0	0	-0.615008	0
43	0.159763	0	0	0	0	0	0	0	0
44	0.188817	0.0931873	0.0783011	0	0.0645638	-0.647059	-0.52	-0.517228	-0.52
45	0.257903	0	-0.184781	-0.2443	-0.226018	-0.344828	-0.741935	-0.634863	-0.588235
46	0.108746	0.116128	0	0	0	-0.495327	-0.571429	-0.491654	-0.341463
47	0.15962	0.155814	0.107218	0	0	-0.185185	-0.398693	-0.608195	-0.455782
48	0.323582	0.318595	0.129846	0	-0.0975008	-0.545455	-0.842105	-0.677941	-0.555556
49	0.0869315	0	0	-0.363363	-0.0848008	-0.56044	-0.333333	-0.170402	0
50	0.179199	0.10634	0	0	0.0676789	-0.585492	-0.196262	-0.275064	0
51	0.338117	0.318419	0.180746	0	0	0	-0.862069	-0.845643	-0.862069
52	0.172063	0.110747	0	-0.296167	-0.129839	0.210884	0	0	0
53	0.290023	0	-0.38749	-0.409836	0	-0.571429	-0.882353	-0.748887	-0.882353
54	0.0848651	-0.315487	-0.56721	-0.293436	-0.198081	0	0	0	0
55	0.214747	0.193123	0.186387	0.140845	0.144252	0.2	0	0	0
56	0.281139	0.277794	0	-0.633803	-0.181178	-0.478261	0	0	0
57	0.0740157	0	-0.141977	-0.158621	-0.0785932	0	0	0	0
58	0.121891	0.0736801	0	0	-0.104046	-0.333333	-0.833333	-0.956702	-1
59	0.511858	0.512796	0.396346	0	0.267123	0	0	0	0
60	0.491971	0.433264	-0.868776	-0.851852	-0.579752	-1	-1	-1	-0.75
61	0.496112	0.4834	0	-0.559322	0	0	0	0	0.5
62	0.487786	0.231321	-0.232459	0.146789	0.125183	0.527559	0.432432	0	0
63	0.223455	0.186282	0.19865	0	0	0	0	-0.615281	0
64	0.200403	0.140562	0.0870072	0.150376	0	0	-0.846154	-0.224276	0
65	0.160851	0.152044	0.105122	0.148036	0.108818	-0.22449	-0.5	0	0
66	0.101054	0.0837747	-0.0831086	-0.283721	-0.245312	0	0	0	0
67	0.244813	0.167247	0	0	-0.084946	0	-0.625	-0.341004	-0.444444
68	0.351357	0.0730879	-0.387144	-0.641618	-0.439758	0	0	0	0
69	0.251613	0.25236	0.238595	0	0.17909	0.347826	0	0	0
70	0.0887728	0.0626865	0	0	-0.0716899	0	-0.318182	0	0
71	0.532619	0.572746	0.571641	0.428571	0.385064	-0.882353	-1	-0.926137	-0.875
72	0.469633	0.411997	0.337318	0.224615	0	0.261146	0	0	0.388535
73	0.586902	0.237524	0	0	0	-0.733333	-0.684211	-0.52327	0
74	0.390987	0.219227	0	0	-0.159097	0	0	-0.604753	0
75	0.257895	0.270882	0	0	0	0	0.134752	0	0
76	0.471519	0.291853	0	0	0	0	0	0	0
77	0.23127	0	-0.430874	-0.942857	-0.340318	0	-0.684211	0	0
78	0.391262	0.215832	-0.176093	-0.115265	0.111755	0	-0.9	-0.908372	-0.652174
79	0.189802	0.157166	-0.0946389	-0.263158	-0.16792	0.18125	-0.257143	0	0
80	0.410828	0	-0.211645	0.148594	0.210585	0	-1	-0.917126	-0.789474
81	0.0632911	0.0560095	0	-0.142857	-0.110036	0	0	-0.194045	0
82	0.341815	0.222136	-0.643323	-0.865546	-0.896156	0	0	0	0
83	0.326489	0.31293	0.201871	0.201717	0	0	0	0	0
84	0.200743	0.159724	0	-0.487805	-0.176136	0	0	0	0
85	0.141007	0.132067	0.0882547	0.106739	0.0847415	-0.563492	0	-0.0804586	-0.306667
86	0.386867	0.205541	0	-0.352672	-0.349337	-0.62069	-0.4375	-0.648689	-0.483871
87	0.147614	0.0748677	0	0.0340083	0.0951306	0	-0.127119	0	0
88	0.211488	0	-0.151933	-0.219858	0	0	0	-0.463574	-0.636364
89	0.0808598	-0.126784	-0.355453	-0.340314	-0.165742	0	0	0	-0.5
90	0.0538945	0.0496219	-0.0495914	-0.407921	-0.124601	-0.215548	-0.0918919	-0.0771938	0
91	0.215672	0.20298	0	-0.144928	0	0.121387	0	0	-0.168831
92	0.277411	0.315357	0.130851	0.170213	0	-0.652174	0	-0.22787	0
93	0.0810277	0.106695	0.086042	0	0	0	0	-0.0643684	-0.2
94	0.215783	0.36805	0.359187	0.302682	0.233196	-0.263158	0	0	0
95	0.233261	0.415235	0.405824	0.413793	0.152226	0.34375	0.371429	0.505832	0.421053
96	0.183387	0.242934	0.203098	0.1875	0	0.166667	0	0	0
97	0.209498	0.52338	0.564959	0.329545	0.226087	0.529801	0.236364	0	0
98	0.167584	0.229347	0.136549	-0.0727117	-0.109686	0	-0.184211	-0.161917	0
99	0.181233	0.352238	0	-0.306122	-0.392301	0	-0.6	-0.635262	-0.5
100	0.130497	0.207827	0.192755	0.0677507	0.11885	0	0	-0.192624	-0.232877
101	0	0.109405	0	0	0	0	0	0	0
102	0	0.130741	0	0	0	0	0	0	0
103	0.113469	0.344436	0.363803	0.289267	0.0402363	0	0.163121	0.155505	0
104	0.246459	0.324291	0.287817	-0.19685	-0.336343	-1	0	0	0
105	0	0.252546	0.226684	-0.264368	-0.288201	0	-0.284211	0	0
106	0.188713	0.250522	0.138425	-0.306533	-0.319451	0	0	0	0
107	0.252401	0.314753	0	-0.362745	0	0	0	0	0
108	0.472309	0.565028	0.45668	0	-0.275808	0	0	-0.607442	-0.875
109	0.117669	0.152836	0	0	0.0642838	0	-0.384615	-0.258778	0
110	0	0.0980205	0	-0.141243	-0.0771044	0	0	0	-0.692308
111	0.396788	0.49365	0.44175	0	0.223245	0	0	0	0
112	0	0.127476	0	0	0	0	0	0	0
113	0.127582	0.249412	0.169523	-0.275	-0.271177	0	0.240506	0.261846	0.277108
114	0.205374	0.254287	0.192809	0	0	-0.37037	0	0	0
115	0	0.155204	0	-0.4375	-0.269076	0	0	0	0
116	0.141057	0.418128	0.386532	0.323972	0.209238	0.397531	0.181818	0.148417	0
117	0.228512	0.422058	0.191903	-0.625	-0.672658	0	0.454545	0.394934	0
118	0.202677	0.252704	0.193533	0.0460333	0.095479	0	0	0	0
119	0.12763	0.179809	0.106781	0	0	0	0	0	0
120	0.209559	0.599185	0.609471	0.71312	0.51864	0	0	0	0
121	0	0.117051	0	0	0	-0.833333	0	-0.381011	0
122	0	0.486506	0.442617	0	-0.315894	0.345455	0	0	0.485714
123	0.0721443	0.166219	0.195982	0.165437	0.119571	0	0	0	0.142857
124	-0.169231	0	0.195584	0	0	-0.777778	-0.777778	-0.948973	0
125	0	0.332258	0.383645	-0.205128	-0.203634	0	0	0	0
126	-0.0938137	0.0740115	0.220934	-0.190722	-0.039914	0.201342	0.23871	0.235037	0
127	0.0598886	0.0757367	0.159621	0.0619684	0.0635226	-0.149533	0	0	0
128	0	0.0636357	0.139072	0.0942828	0.048494	0.084507	0.0666667	0.167283	0.132743
129	0	0.375147	0.429185	0.354545	0.205294	0	0	0	0
130	0	0.145856	0.182548	0	-0.0694413	0	0	0	0
131	0	0.320255	0.405141	0.220096	-0.0600055	0	0	0	0
132	0.166477	0.226971	0.30999	0.266667	0.170211	0	0	-0.0802896	0
133	0	0	0.114966	0	0	0	0	0	0
134	0	0.0888817	0.105706	0	-0.128994	0	0	0	0
135	0	0.168902	0.222546	0	-0.273497	-0.310345	0	0	0
136	-0.0919292	0	0.148764	0	-0.168138	-0.457944	-0.902439	-0.907245	-0.695652
137	0	0.0722186	0.131179	0	0	0	0	0	0
138	0.143103	0.320136	0.427586	0.343318	0.219117	-0.661972	-0.673469	-0.759037	-0.64
139	0.0805369	0.0614745	0.0853866	0	0	0.140351	0	0.0916679	0
140	0.295583	0.412086	0.481762	0.390119	0	0.307692	0.428571	0.469342	0.333333
141	0	0.229606	0.339232	0.169591	0	0	0	0.249764	0
142	0	-0.0644114	0.100315	0.0538287	0.0542176	0	0	0	0
143	0.143172	0.234127	0.30454	0	0	0.292683	0	0.201162	0.229358
144	-0.134328	0.0637342	0.272476	0.236181	0.142486	0	0	0.265638	0
145	-0.128913	0.130584	0.299502	0.128713	-0.110868	0.329193	0.271429	0.354063	0
146	0	0.260045	0.413446	0	-0.298657	0	0.25641	0.312642	0.283951
147	0.153719	0.264972	0.327503	0.151163	0.173825	0.364162	0	0	0
148	-0.422619	0.0702894	0.262875	0	0.0685409	0.302326	0	0.296295	0.333333
149	-0.0913804	0.214124	0.259174	0.173838	-0.0369516	-0.179104	-0.204301	0	0
150	0.160093	0.213555	0.234294	0	0.122354	0	-0.428571	-0.345664	-0.5
151	0.188406	0.285153	0.340204	0	0.126479	0	0	0	0
152	0	0.237701	0.368785	0.215479	0.117911	0.358079	0.350254	0.362371	0.340206
153	0.391069	0.518394	0.635026	0.537906	0.285327	0	0	0.427323	0.454545
154	0.0946372	0.156226	0.179327	0	0.0960139	0	-0.210526	-0.150442	0
155	0	0.320822	0.345283	0	0	0	0	0	0
156	-0.2125	0.181511	0.330619	0	-0.148745	0	0	0.409222	0.333333
157	0	0	0.11338	0	0	0	0	0	0
158	0.0883483	0.25996	0.34422	0.337662	0.257273	0	-0.5	-0.457959	-0.392857
159	0.093985	0.334428	0.38056	0.299492	0.159372	0	0	0	0
160	0	0.0374624	0.0660244	-0.128862	0	-0.182927	0	-0.104383	0
161	0.139241	0.186575	0.190377	0.0984456	0.124207	0	0	0	0
162	0.0649424	0.202198	0.253461	0.0518962	0.0674945	0.253247	0.180723	0.212256	0.170732
163	-0.192547	0.471032	0.55901	0.230047	0	0	0	0.426135	0.645161
164	0.185948	0.201302	0.274626	0.255814	0.121677	0	0.284133	0.248553	0.259542
165	0.225108	0.492985	0.611671	0.454545	0.352835	0	0	0	0
166	-0.170543	0	0.23003	0	0	0	0	0.210512	0.288889
167	-0.0302865	0	0.0834121	0.0448291	0.0427012	-0.185751	0	0	0
168	-0.0328542	0	0.0514806	0	0	0.101449	0	0	0
169	0	0.134443	0.296849	0.383303	0.27076	0.115108	0	0	-0.177419
170	0	0.0763586	0.122445	0.156757	0.0782914	0	0	0	0
171	0	0.167155	0.141894	0.166753	0.0767992	0	0.121212	0	-0.370079
172	0.0394511	0.042334	-0.0938466	0.166667	0.0902036	0	0	0.0997502	0
173	0.0607858	0.131032	0.179368	0.261978	0.121273	0.161905	0	-0.117131	-0.168539
174	-0.0783848	-0.142125	-0.135511	0.197531	0.0967111	0	0	0.16619	0
175	0.050536	0.0978199	0	0.252101	0.133481	0	-0.368421	0	0
176	0.114945	0.247336	0.267193	0.329744	0.145979	0.203947	0.276382	0.340278	0.362832
177	0.0702948	0.189215	0.1209	0.442308	0.180843	0	0	0	0.483871
178	0	0.0684913	0.122394	0.0957775	0	0	0	0	0
179	0.0341545	-0.0460284	-0.168752	0.0627973	0.0369707	0.135624	0.0873786	0.089442	0.0662252
180	0.152778	0.189518	0.161666	0.158345	0.124548	0	0	0	0
181	0.0375378	0	0	0.0444778	0	-0.0765661	-0.105691	-0.163798	-0.20354
182	0.119728	0.162041	0.104299	0.213603	0.054385	-0.44	-0.261905	-0.520195	-0.432432
183	0.230769	0.272752	0.300666	0.441624	0.322324	0	-1	-0.454278	0
184	-0.0748979	0	0.182421	0.328032	0.248561	0	0	0	0
185	0.0648148	0	0	0	0	0	-0.158879	-0.145187	0
186	0	0.10461	0.137302	0.157895	0.0957822	0	0	0	0
187	0	0.0965644	0.196235	0.248895	0.171932	0.223022	0	0.116079	0.138298
188	0	0	0	0.296875	0	0	0	-0.512943	-0.529412
189	-0.140741	0	0	0.234783	0.157318	0	0	0	0
190	0.0604027	0	0	0	0	-0.243243	0	-0.119215	0
191	0.0789916	0.112861	0.205532	0.22963	0.134999	0.191781	0	0	0
192	0	-0.054085	0.0886742	0.145985	0.0844475	0.201878	0	0.149596	0
193	0.169231	0.277697	0.316049	0.375	0.190615	0	0	0	0
194	0.0474317	0.0506833	0.192066	0.201028	0.117248	0	0	0.110534	-0.267606
195	-0.326829	-0.2451	0	0.307463	0.190062	0	0.333333	0.321802	0
196	0	0.0456351	0.0842068	0.0871492	0	0.0909091	0	0	0
197	0	0.0471856	0.156349	0.146287	0.106584	-0.196078	-0.22	-0.204991	0
198	-0.148653	-0.29373	-0.0424574	0.181314	0.083511	0.109375	0	0.164597	0.209549
199	0	0	0	0.22549	0.166422	-0.259259	0	0	0
200	0.0789016	0.201181	0.229003	0.228106	0.10112	0.0989011	0.136842	0.179571	0
201	0	0	0.151471	0.204819	0.0682496	0	0	0	0
202	0	0.0841432	0.131996	0.133047	0.100835	0.147826	0	0.144544	0
203	-0.12053	0.100852	0.1729	0.30659	0.146764	-0.188406	0	0	0
204	0	0.0353319	0	0	0	0	0	0	0
205	0	0.048673	0	0	0	0	0	0	0
206	-0.2	0.195175	0.31298	0.333333	0.238933	0	0	0	0
207	0	0.0647315	0.111853	0.159341	0.0379394	0.21	0	0.0747915	0
208	0	0.0713234	0.114511	0.132394	-0.0863802	0	0.2	0.169757	0
209	0.0797774	0.0631499	0.12091	0.472897	0.137787	0.265306	0	0	0
210	0	0.0350393	0.0767718	0.176471	0	0	0	0	0.241379
211	0.0666667	0.0874062	0.108882	0.175	0.0817292	0	0	0.106971	0
212	0.143302	0.129593	0.157239	0.504702	0.183062	0	0	0	0
213	0.188148	0.0784909	0	0.528701	0.204268	0	0	0	0.285714
214	0	0	0.151514	0.158621	0	0	0	0	0
215	0	0.0490435	0.0582665	0.0796117	0.0331019	0	0	-0.0933524	0
216	-0.0971922	-0.10882	0	0.157895	0	0	-0.223881	0	0
217	0	0	0.162041	0.306667	0.161399	0	0	0	0
218	0.0746867	0.159645	0.185086	0.190184	0.137977	0	0	0	0
219	0.167734	0.294584	0.296268	0.367347	0.252628	0.214953	-0.285714	-0.339218	-0.241379
220	0	0.0612419	0.127995	0.097561	0.065984	-0.307692	0	-0.119605	0
221	0	0	0	0.327273	0.0864046	0	0	0	0
222	-0.0627138	0	0	0	0	0	0	0.0760518	0
223	0.0810313	0.100945	0.223896	0.295567	0.229135	0	0	0	-0.283019
224	0	0.154419	0.258635	0.2493	0.111123	0.254658	-0.172414	0	0
225	0	0.119313	0.275974	0.361963	0.213903	0	0	0	0
226	0	0	0	0.172414	0	0	0	0	-0.777778
227	0	-0.102809	0.122947	0.405941	0.2449	0	0	0	0
228	-0.197695	0.286162	0.550213	0.67685	0.582809	0.445545	-0.472527	-0.565586	-0.74026
229	-0.123457	0	0.26787	0.410405	0.401467	0	0	0	0
230	0	0.0823594	0.104679	0.28866	0.306302	0.441441	0	0.329286	0.27619
231	0.672451	0.780849	0.791803	0.818182	0.766166	0	-0.714286	-0.923918	-1
232	0	0	0	0	0.379831	0	0	0	0
233	0.0804911	0.116336	0.155075	0.195531	0.197026	-0.209677	0	-0.19252	-0.148936
234	0	0	0.0788449	0	0.107161	0	-0.245033	0	0
235	0.128926	0	0	0.192513	0.286602	0.333333	0.243781	0.184786	0
236	0	0.122688	0.207325	0.310228	0.297691	0	0.206478	0	0
237	0	0	0	0	0.127739	0	-0.344828	-0.333802	-0.238095
238	-0.108186	0	0.202717	0.0795107	0.294027	0	-0.448276	-0.46917	0
239	0	-0.0405659	0	0	0.04177	0	0	0	0
240	0	-0.0865561	-0.0429588	0	0.0364945	0.097493	0.104972	0.0578482	-0.236641
241	0	-0.435901	-0.742603	0	0.153997	0.247312	0	0.0988436	0
242	0.135714	0.0786004	0	0.103448	0.195248	0	0	0	0.257143
243	-0.198847	-0.436101	-0.294888	-0.318436	0.188752	0	0	0.175631	0
244	0	0	0	-0.267857	0.0828542	0	0	-0.356541	0
245	0	0.239945	0.352749	0.4531	0.341338	0	-0.666667	-0.493046	-0.428571
246	0.146199	0	0.139174	0	0.139292	0	0	0	-0.6
247	-0.0756811	0.115991	0.158608	0.113482	0.138333	0.144928	0	-0.107791	0
248	0.0791162	0.260736	0.186393	0.382427	0.359492	0	0	0.276125	0.395349
249	0	0	0.239576	0.438243	0.383096	0	0	0	0
250	0.0616541	0	-0.0603114	-0.0785973	0.0389754	0	-0.230769	-0.317478	-0.333333
251	0	-0.0534993	0	0.146919	0.127598	0	0	0	0
252	0.13486	0	0.107191	0	0.147373	0	0	0	0
253	0	0	0	0	0.179204	-0.545455	0	-0.306277	0
254	0	0	0.242316	0.310811	0.253296	0	0	-0.447949	0
255	0	0.167295	0.398194	0.479452	0.359612	0	0	0	0
256	0	0	0	0.195402	0.171834	0	0	0	0
257	-0.220779	0	0	0	0.223483	0	0	0	0
258	0.118644	0.16575	0.176919	0.195652	0.197225	0	0	0	0
259	0	0	0	0	0.0548801	0	-0.13253	-0.0889015	0
260	0.142209	0.158322	0.192154	0	0.183597	0	0	0	0
261	0	-0.256152	-0.287618	0	0.128535	0	0	0	0
262	-0.189873	-0.28164	-0.214168	0.223301	0.267594	0	0.375	0.249421	0
263	0.12	0.148443	0.155777	0.258867	0.257291	0	0	0	0
264	0	0.205441	0.281046	0.376884	0.363228	0	0.530612	0.510703	0.352113
265	0	0	0.212948	0.473684	0.373204	0.38961	0.37037	0.356814	0
266	0	-0.106111	-0.0362633	0.192587	0.16391	0.144876	0.265306	0.219734	0.2
267	0.177966	0.248015	0.305306	0.341176	0.262991	0.419355	0	0	0
268	-0.0764904	-0.150238	-0.278359	0	0.0860555	0.2	0	0	0
269	0.117241	0.0857844	0	0	0.0842079	0	-0.454545	-0.291198	0
270	0.145709	0.199073	0.382914	0.429907	0.35898	0	0	0	0
271	0.211509	0.197216	0.24533	0.255426	0.231438	0	0	0	0
272	0.137144	0.125111	0.121958	0.174064	0.149535	0	0.193182	0	0
273	0.122689	0.117745	0.115844	0	0.138998	0	0	0	0
274	0.194436	0.1572	0.0917955	0.22246	0.208277	0	0	-0.0761088	0.107296
275	0	0	0	0	0.188425	0.26087	0	0.150091	0
276	0.0937361	0.142489	0.158128	0.18057	0.154655	0	0	0	0
277	-0.565957	0	0.475512	0.558333	0.490701	0	-0.538462	-0.518741	-0.6
278	0	0.0425841	0.103479	0.11838	0.208343	0	0	0	0
279	-0.0925024	-0.18038	0	0	0.143896	0	0	-0.306779	-0.619048
280	0.0542341	0.102738	0.103325	0.146727	0.173046	-0.107981	0	-0.143087	0
281	0	0.164554	0.270554	0.411765	0.468498	-0.463415	-0.666667	-0.873425	-0.764706
282	-0.067046	-0.0779884	-0.0612734	-0.0893884	0.0320323	-0.0997567	0	-0.127986	0
283	0.0436935	0	0	-0.0614203	0	0	0	0	0
284	0	0.129634	0.227176	0.384615	0.299522	0	0	0	0
285	-0.225914	-0.229541	-0.183213	0	0.164063	0	0	0	0
286	0.259939	0.280471	0.303265	0.323529	0.364197	0	0	0	-0.636364
287	0.138554	0.0804469	0.113618	0	0.145084	0.25	0	-0.309578	-0.636364
288	0.206194	0.311151	0.346091	0.383592	0.307555	0.352113	0	0	-0.28
289	-0.483051	0	0.400757	0.69375	0.592786	0	0	0	0
290	0	0.0831181	0.104266	0	0.164271	0	0	-0.332415	0
291	0.0453834	0.0258712	0.0700496	0	0.0573421	-0.0917874	0	0	0
292	-0.0649652	-0.0827825	-0.101457	0	0.0637432	-0.244444	-0.473684	-0.170545	0
293	-0.0482545	0	0.0748633	0.0897372	0.0959617	0.156118	0	0	0
294	-0.347518	-0.229616	-0.469023	0	0.242842	-0.761905	-1	-0.767567	-1
295	0	0.0695184	0.0916571	0.104167	0.114327	0	0	-0.157046	-0.353846
296	0.190965	0.275283	0.327292	0.306748	0.309179	0	0	0	0
297	0.109035	0.0924921	0.0845117	0.134499	0.12421	0.0675497	0	0	0
298	0.156444	0.178922	0.163592	0.141104	0.135277	0	-0.162791	-0.153926	-0.129944
299	0	-0.191259	0	0.341991	0.318622	-0.619048	-0.414634	-0.659003	-0.8125
300	-0.492891	-0.626115	-0.731392	-0.875	-0.599863	0.394595	0	0.183593	0
301	-0.127503	0	0.159587	0	0	0.308219	0	0.139885	0.254237
302	0.143743	0.0938522	0.122442	0	0.139101	0.410853	0	0	0
303	0	0	0	0	0.089301	0.264865	0	0.172216	0
304	-0.185185	-0.207518	0	0	0.113909	0.28	0	0.145293	0
305	-0.280742	-0.438035	-0.456324	-0.284553	-0.163134	0.472527	0.333333	0.382593	0.28125
306	-0.301887	-0.528122	-0.681293	-0.818182	-0.599741	0.491803	0.413333	0.360936	0.45
307	-0.226846	0	0	0	0.0829515	0.272727	0	0	0
308	0	0	0	0	0	0.302326	0	0	0
309	0	0	-0.0799889	0	-0.0613523	0.15	0	0.134589	0
310	0	0	0	0	0	0.195122	0	-0.362784	-0.866667
311	0	0	0	0	0.15297	0.485714	0	0	0
312	0	0	0	0	0.138618	0.284768	0	0	0
313	0	0	0	0.0987124	0.0775403	0.309353	0.2	0.283052	0.269406
314	-0.179704	-0.548099	-0.62117	-0.818182	-0.544291	0.354839	0	0.152426	0
315	0	0.109726	0.17247	-0.123826	0	0.442105	0.395498	0.432148	0.375415
316	-0.0614334	0	0	-0.130159	-0.0733123	0.233333	0.187879	0.180421	0
317	0	0.135709	0	0.188571	0	0.4	0	0.191441	0
318	0.233438	0.262554	-0.135595	-0.762712	-0.581669	0.430986	0.340782	0.296148	0.186207
319	0.191667	0.209152	0.255505	0.272727	0	0.512195	-0.777778	0	0
320	0.106999	-0.138929	-0.400981	-0.620513	-0.179774	0.393701	0.224138	0.186091	0
321	0	-0.29358	-0.374951	-0.769231	-0.142731	0.562914	0	0.169717	0
322	-0.37415	-0.561657	-0.49059	-0.66474	-0.248793	0.221053	0	0	0
323	0	-0.194673	-0.278786	-0.381317	-0.116028	0.417112	0.194969	0.210145	0.189873
324	0.147238	-0.0881416	-0.245427	-0.384289	0	0.271889	0	0	-0.113772
325	-0.126214	0.158942	0.307947	0	0	0.458333	0.40625	0.400822	0.486486
326	-0.0399796	0.0333896	0	0	0	0.284091	0.165563	0.14341	0.2125
327	-0.146006	-0.073554	0	0.297619	0.160717	0.482759	0	0	0
328	0	-0.180631	-0.445381	-0.263682	0	0.394495	0	0.26337	0
329	0	0.307744	0	-0.765957	0	0.692308	0	-0.851828	0
330	0	0.322435	0.435458	0.418502	0.377359	0.753846	0	0.36051	0.5
331	0	-0.0848233	-0.116095	-0.0523169	0	0.383989	0.331378	0.332098	0.0952381
332	0	0.28949	0.388303	0.461847	0.408975	0.641026	0	0	0
333	0.19685	0.259005	0.2761	0	0.185018	0.380952	0	0.158229	0
334	-0.269231	0	0	0	0	0.508197	0	0	0
335	-0.746835	-0.737092	-0.856438	-0.846154	-0.804175	0.885496	0.87931	0.867598	0.65
336	0.0727629	0.161022	0.148619	0.185245	0.155072	0.362573	0.219858	0.180526	0.19708
337	0	0.0972458	0.156057	0.0687125	-0.044691	0.34632	0	0.362914	0.262136
338	-0.0819672	-0.0766055	0	0	0.109928	0.296703	0	0	0
339	0.171754	0.136734	0.0916315	0.0826011	0.0875915	0.283019	0	-0.237581	-0.555556
340	0.136676	-0.0947934	-0.128049	0.234536	0.196474	0.362832	0	0.179089	0.288136
341	0	0	0	0.100424	0	0.299492	0	0	0
342	0.0988372	0	0	0	0	0.333333	0	0.176472	0
343	0	0.067127	0.0400372	0.0699507	0	0.249231	0	0	-0.184466
344	0	-0.126553	-0.152487	-0.269663	-0.355951	0.251908	0	0	0
345	-0.109389	-0.0437078	0	0	0	0.28401	0.068323	0	0
346	0	0	0	0	0	0.264706	0	0.125499	0
347	0	0.110345	0	0	0	0.24	0	0.161199	0
348	0.376147	0.390032	-0.145171	-0.387352	-0.305246	0.775	0.59322	0.521344	0.489362
349	0	0.349952	0.348016	0.238095	0	0.585366	0.466667	0.458282	0.448276
350	0	-0.150401	-0.215739	-0.183432	-0.172114	0.263736	0.134021	0.0862439	0.207547
351	0	0.0794324	0	0	0	0.428571	0	0.312121	0.4
352	0.225616	0.253105	0.194357	0	0	0.403509	0.333333	0.339279	0.238095
353	0.180462	0.417609	0.439904	0	0	0.564356	0	0	0
354	-0.103524	-0.0765963	-0.0796618	-0.075188	0	0.212766	0	0.146765	0
355	-0.152478	-0.217957	-0.174827	0	0	0.285714	0	0	0
356	0.0893094	0.1786	0.223946	0.144893	-0.0620283	0.329513	0.0965251	0.10173	0.1
357	0.039847	0.0378663	0.0531555	0.0732759	0.063824	0.204748	0	0	0
358	0	0	0.136892	0.125749	0.0702664	0.302752	0.24	0.12285	0
359	-0.169832	-0.432852	-0.290831	-0.775216	0	0.305556	0.185185	0.153065	0
360	0	-0.185939	-0.581699	-0.333333	-0.272287	0.333333	0	0.222953	0
361	0.120579	0.101572	0	-0.273469	-0.150632	0.278195	0.210526	0.118475	0
362	0	-0.139278	-0.331913	-0.598086	-0.226543	0.354037	0.311258	0.263295	0.341772
363	-0.367816	-0.505844	-0.529907	-0.837838	-0.347007	0.445161	0.230769	0.29678	0.310345
364	0	-0.57035	-0.887668	-0.751479	0	0.357143	0	0.153141	0
365	-0.0960202	-0.37695	-0.553677	-0.713299	-0.345491	0.351499	0.270833	0.299401	0.23913
366	0	0	0	-0.422222	-0.255171	0.646018	0.4	0.38574	0.357143
367	0	-0.247158	-0.361952	-0.283122	-0.0984788	0.113043	0	0.0685456	0
368	-0.498127	-0.841924	-0.825633	-0.9	-0.849416	0.748148	0	0.627869	0.724138
369	0	0.147504	0.155093	0	0	0.493976	0	0.207162	0.375
370	-0.352941	-0.391649	-0.82344	-1	-0.870103	0.742857	0	0	0
371	-0.308725	-0.173499	0	0	0	0.306931	0	0	0
372	0	0	0	0	0	0.804348	0	0	0
373	0.190272	0.0772542	0	-0.171913	-0.209068	0.405204	0	0	0.396552
374	-0.237614	-0.249258	-0.19984	-0.298893	-0.13767	0.189003	0	0.17806	0
375	-0.71831	-0.47356	0	0	-0.554854	0.855372	0.810127	0.799059	0
376	0.0707071	0.118411	0	0.0706522	0.102209	0.467066	0.343066	0.321052	0.291339
377	-0.434457	-0.481706	-0.168665	0.164751	0.129234	0.304348	0	0.23342	0.25
378	-0.490196	-0.625092	-0.604736	-0.32	-0.354758	0.552239	0	0	0
379	-0.135952	0.123038	0	0.15625	0	0.62766	0.333333	0.625871	0.552239
380	-0.136364	-0.258637	-0.440016	-0.478261	-0.172346	0.129032	0	0	0
381	0	0	0	-0.4	-0.182752	0.306667	0	0	0
382	0	0	0	-0.2	-0.099051	0	0.446809	0.329172	0.333333
383	0.261084	0.167766	0	0	0	0	0.5	0.254614	0
384	-0.0759289	0	0	-0.404806	-0.309744	-0.251701	0.181818	0	0
385	0.0640679	-0.192494	-0.351487	-0.429122	-0.120392	0.118457	0.310345	0.197788	0
386	0.191157	0.312148	0.155809	0	0	0.340909	0.490196	0.416096	0.469388
387	0.0779221	0	0	-0.327869	-0.175463	0	0.233333	0.207188	0
388	0.221053	0.191548	0.175626	0.193798	0	0	0.675676	0.592821	0.641791
389	0.174566	0	0	-0.516729	-0.286003	0	0.309524	0.275202	0.301205
390	0.0365108	-0.297233	-0.172272	-0.107937	-0.0955022	0	0.1	0.0913418	0.1
391	0	0.137501	0.208135	0.0556391	0.0566013	0	0.328358	0.292077	0.150943
392	-0.109039	-0.1607	0	0	0	-0.553191	0.372549	0.281294	0.384615
393	-0.0826521	-0.117605	0	0.158416	0	0.266234	0.391304	0.37896	0
394	0.0914826	0	-0.148407	-0.319149	-0.147729	0.210526	0.37931	0.318073	0.28
395	0	0	-0.161272	-0.309645	-0.154601	0.235556	0.506667	0.516909	0.421875
396	-0.141123	-0.0880633	0	-0.152174	-0.180562	0	0.264706	0.227283	-0.388889
397	0	0.204996	0.246424	-0.283388	-0.214134	0.280899	0.363636	0.399551	0.317073
398	0.0586011	0.0513972	0.10186	0	0	0.243478	0.25	0.139664	0
399	0.24358	0	-0.472455	-0.783439	-0.531515	0	0.52381	0.556134	0.529412
400	0	-0.0884265	0	0.131148	0.0756352	0.313433	0.377778	0.385511	0
401	0	0	0	-0.164045	0.0833662	0	0.2	0.141549	0.18232
402	0	0.115819	0.222131	0	0	0	0.333333	0.181943	0
403	0	0	0	0	0	0	0.411765	0.339159	0
404	0	0	0	0.126638	0.0777186	0.373737	0.4	0.253566	0.294118
405	-0.0796748	0.0828986	0	-0.210191	-0.139949	0	0.162791	0.166744	0.152941
406	0.222222	0.295677	0.178458	0	-0.214601	-0.733333	0.52381	0	0
407	-0.0648918	0	0	0	0	0.380597	0.371429	0.375416	0.308901
408	0	-0.431749	-0.919924	-0.684088	-0.225901	0	0.284615	0.145105	-0.148148
409	0.0943739	0	-0.104937	-0.229437	0	0.274194	0.266667	0.305547	0.278689
410	0.0818182	0.0780994	0.168747	0.145679	0.0745482	0.263158	0.314286	0.276505	0
411	0	0	0	0	0	0.466667	0.647059	0.567863	0.52
412	0	-0.0577513	0	-0.211268	0	0	0.227273	0	0
413	0.370892	0	0	-0.55102	0	0.676471	0.736842	0.730724	0.74359
414	-0.0932312	-0.0676701	-0.0345426	-0.127496	-0.077773	0.352727	0.345912	0.287225	0.277778
415	-0.185965	-0.262539	-0.213279	-0.200903	-0.112882	0.156028	0.186813	0.133275	0.139535
416	-0.236364	-0.462776	-0.267606	-0.27451	-0.17232	0	0.19337	0.17764	0.188889
417	0.191011	0.118973	0	0	0	0	0.318182	0.343233	0.354839
418	-0.833333	-0.78105	-0.754128	-0.827957	-0.769006	0.512821	0.518519	0.456211	0.212121
419	0	0	0	0	0	0	0.428571	0.349654	0
420	0	0	0.0661935	-0.208421	-0.12267	0.299435	0.448889	0.458294	0.266272
421	0.0285372	-0.0392353	-0.0912768	-0.268915	-0.0871808	-0.22449	0.181818	0	0.142857
422	-0.0688753	-0.111986	0	0	0	0.196429	0.301587	0.243983	0
423	0.0401429	0	0	-0.0716279	-0.129753	-0.233831	0.138889	0	0.138889
424	0.0453401	0.0911384	0.0836469	0	-0.0399952	0	0.333333	0.232324	0.352941
425	0.0460413	0.107584	0.110891	-0.0429043	0	0.18209	0.264865	0.171501	0
426	0.120335	-0.0733295	-0.140285	-0.056239	-0.0631106	0.118644	0.264368	0	-0.196262
427	0	0	0	0.132075	0	0	0.318182	0.249226	0
428	-0.267442	-0.30981	-0.621987	-0.825243	-0.632738	0	0.46	0.446681	0.495327
429	0	0	-0.417344	-0.866667	-0.70578	0	0.630769	0.583752	0.571429
430	0	0.0821489	0	0	0	-0.277778	0.227273	0	0.209302
431	0	0	0	0	0	0.333333	0.5	0.341039	0
432	-0.158746	0	0.0882127	0.0715096	0	0.239316	0.214286	0.221556	0.234783
433	-0.261628	-0.645942	-0.799449	-0.771429	-0.858928	0.688889	0.742857	0.765523	0.772152
434	0	0	-0.342535	-0.858407	-0.607906	0	0.318182	0.293354	0.277108
435	0	0.115812	0.137579	0	0	0	0.320755	0.187841	0.234043
436	-0.438424	-0.805702	-0.869235	-0.787234	-0.348532	0	0.323529	0.143826	0
437	-0.519084	-0.254996	0	0.222222	0.154768	0.444444	0.454545	0.462325	0
438	0.160883	0.131167	0	0	-0.414434	-0.565217	0.361702	0.297411	0
439	0	0	0	0	0	0.180328	0.175258	0.203729	0
440	0	-0.0587212	0	-0.370968	-0.128653	-0.173333	0.251462	0.217121	0.152318
441	-0.352472	-0.689306	-0.476575	-0.624161	-0.429362	0.636364	0.679245	0.680356	0.595238
442	0.140325	0.446364	0.447406	0.245455	0	0	0.684211	0.584931	0.717647
443	0	0	-0.337038	-0.710843	-0.54337	0.52381	0.67619	0.604348	0.613636
444	0.142857	0	-0.169726	-0.392157	0	0	0.373134	0	0
445	-0.345794	0.400952	0.544181	0.261261	-0.173002	0	0.76	0.655268	0.581395
446	0	0.18366	0.257301	-0.238095	-0.170826	0	0.447619	0.25028	0
447	0	0	-0.355448	-0.587302	-0.442354	0	0.333333	0.282912	0
448	0	0	0	-0.261905	0	0.402439	0.422222	0.360222	0.360656
449	0	-0.131382	-0.311312	-0.661417	-0.254464	0	0.294964	0.375088	0.367742
450	0	0	0	0	0	0	0	0.211357	0
451	0	-0.0596023	-0.18949	-0.39816	-0.222361	0.154098	0.160221	0.19754	0.155556
452	0	0	0	-0.517241	-0.300219	0.45098	0.428571	0.645734	0.565217
453	-0.163399	-0.388847	-0.473659	-0.324675	0	0	0	0.337921	0
454	-0.2625	-0.185577	-0.505235	-0.468354	-0.127063	0	0	0.34665	0
455	0	-0.130424	-0.211097	0	-0.102737	0	0	0.39694	0.371429
456	0	0	0	0.242775	0.150772	0	0.344828	0.433513	0.424242
457	-0.268722	-0.783978	-0.72779	-0.863636	-0.479067	0	0	0.451578	0
458	-0.173432	0	0.0895833	-0.198238	-0.13631	0	0.40458	0.461849	0.41791
459	0	0	0	0	0	0.295775	0.230769	0.352603	0
460	-0.333333	-0.510646	-0.525224	-0.296552	0	0	0	0.391284	0.243243
461	0	0	0	-0.25	-0.128786	0	0	0.305853	0.285714
462	-0.127762	-0.17787	-0.0923542	0	-0.0442966	0	0	0.196458	0
463	0.123021	0.0619934	-0.119404	-0.303797	-0.193468	0.142857	0	0.221293	0
464	0	0	0	0	0	0.253012	0.274074	0.332514	0.216
465	-0.411255	0	0.173604	0	-0.549126	0	0	0.328025	0
466	0	0	-0.298239	0	0	0	0	0.17664	0
467	0.104478	0.0998505	0	-0.450382	-0.281261	0	0	0.340899	0
468	0	0	0	0	0	0	0	0.147318	0
469	-0.123924	-0.268104	-0.334094	-0.595855	-0.188279	0	0	0.0834916	0
470	0	0	-0.16592	-0.239544	-0.0452472	0	0.236364	0.287174	0
471	0.106326	0	0	0	0	0.302326	0.347826	0.419218	0.333333
472	0	0	0	0	-0.128474	0	0.37931	0.510379	0.454545
473	0.188462	0	0	0	0	0.486239	0.490909	0.582927	0.544715
474	-0.128289	0	0	0.158798	0.183277	0	0.268293	0.382113	0.302326
475	0	0	0	0	0	0	0	0.135761	0
476	-0.0930626	0	0	0	0.0585401	0	0	0.17688	0
477	-0.135279	-0.396751	-0.754781	-0.946809	-0.488441	0	0	0.170392	0
478	0	0	0	0	0	0	0.333333	0.387824	0
479	-0.186898	0.186494	0.459318	0.333333	0	0.651376	0.671233	0.730226	0.652174
480	0.108504	0.11267	0	0	0	0	0	0.266211	0
481	0.110609	0.304372	0.0924937	-0.43949	-0.380203	0.295238	0.428571	0.580206	0.36
482	0	0.382368	0	-0.516484	-0.433708	0.555556	0.526316	0.741642	0.678571
483	0.19419	0.270539	0.206628	0	0	0	0.290323	0.404049	0
484	0	0	0.188987	0	0	0.5	0.4	0.571792	0.52
485	0.100592	0.10093	0	0	0	0	0	0.287341	0
486	0	-0.291043	-0.581767	-0.72093	-0.434116	0	0	0.554715	0.545455
487	0	0	0	-0.235772	-0.152313	0	0	0.248945	0.351351
488	0.10299	0	0	-0.145401	-0.153456	0.314286	0.277108	0.289819	0.368421
489	-0.0806065	-0.146963	-0.218362	-0.302013	-0.2559	0.353234	0.275	0.339304	0.45283
490	-0.0398614	-0.0906259	0	0.261803	0.0705209	0	0	0	0.435897
491	0	0	-0.213733	0	-0.137091	0	0	0.277236	0.391304
492	-0.0689929	0.224029	0.229952	-0.211356	-0.342039	-0.333333	0	0.430875	0.514563
493	0	-0.20264	-0.173797	-0.196059	0	-0.117438	0	0.0521943	0.170213
494	-0.113725	0	0	-0.337017	0	0	0	0.358445	0.694118
495	-0.0799397	-0.217845	-0.213458	0	0.129657	0	-0.466667	-0.214506	0.333333
496	0.0848861	0.205022	0.1948	0.210031	0.124133	0	0.277778	0.175732	0.422222
497	0	-0.311722	-0.720991	-0.710526	-0.207078	0.276596	0	0.19441	0.448276
498	0	0	0	-0.192982	0	0.37037	0	0.333782	0.470588
499	0.0452653	-0.0743395	-0.0427544	-0.2314	-0.0345237	-0.184211	0	0.0963729	0.192771
500	-0.268497	0	0.316738	-0.168168	-0.208714	0	0.227586	0.383926	0.442786
501	0	0.0659878	0.100259	0.118774	0	0.318182	0	0	0.333333
502	-0.232678	-0.4062	-0.433685	-0.606238	0.0518533	0.187215	0	0.221291	0.290323
503	-0.0618855	-0.0466248	-0.12051	-0.377309	0.0643776	-0.266667	-0.435897	0	0.471698
504	0	0	-0.207642	-0.221439	0	0.347059	0	0.541412	0.547325
505	0	0.174669	0.0555232	0.145091	0	0.313916	0.302632	0.386102	0.430108
506	0.132391	0.245382	0.131042	0.208681	0.101376	0.287671	0.339623	0.448553	0.588235
507	-0.42959	-0.413116	-0.414447	-0.676471	-0.276734	0	0	0	0.428571
508	-0.149758	0	0	0	0	0	0.26087	0.238286	0.306122
509	0	0	0	0.307692	0.117201	0	-0.428571	0	0.473684
510	-0.0725327	0	0	-0.184332	0	0	0	0.24791	0.517241
511	-0.0963115	-0.255809	-0.528231	-0.384615	-0.170984	0	0	0.162782	0.405405
512	0	0	0	-0.2	0	0	0	0	0.605634
513	-0.113497	-0.26588	-0.297042	-0.507246	-0.403047	0.297297	0	0.261494	0.35
514	-0.0992018	0	0	0	-0.180585	0.591549	0.377778	0.648887	0.79562
515	0	0	-0.176362	-0.174603	-0.159705	-0.282051	0	0.175396	0.36
516	0	-0.200604	0	0.16	0.152824	0.333333	0	0.252787	0.466667
517	0.0810127	0.205314	0	0	0	0.227273	0.178082	0.316564	0.508197
518	0	0.0497998	0	0.159817	0	0	0	0	0.384615
519	0	0.0794778	0.131794	0.233898	0.131448	0	0.304348	0.303115	0.384615
520	-0.255079	-0.696335	-0.582012	-0.645833	-0.367648	-0.785714	0	0.388596	0.566265
521	0.0930054	-0.421494	-0.747333	-0.827027	-0.385317	0	0	0	0.238095
522	0	-0.0656176	-0.0852525	0	-0.112754	0.253333	0.288889	0.293512	0.346939
523	0	0	0	0	0	0.433962	0.470588	0.463906	0.571429
524	0.0778098	0	0	0	0	0	0	0.249883	0.315789
525	-0.124782	-0.180467	-0.268409	-0.393939	-0.139747	-0.138889	0	0.0737168	0.190476
526	0	0	0	0	0.0360992	0.113636	0	0.120895	0.195876
527	-0.208462	0	-0.188796	-0.319865	-0.445612	0.468354	0.553191	0.482469	0.637931
528	-0.495845	-0.747938	-0.890944	-0.811765	-0.551866	0	0.236842	0.397058	0.6
529	-0.108968	-0.0959245	-0.073626	-0.314629	0	0	0	0.195084	0.5
530	-0.453704	-0.501173	-0.711076	-0.682243	0	0	0	0.355273	0.527273
531	0	-0.0410291	-0.114653	-0.149701	0	0	0	0.206322	0.44
532	0.148055	0.226414	0.238473	0	0	0	0.507246	0.508453	0.564103
533	-0.31572	-0.321084	-0.539304	-0.586592	-0.193991	0	0	0.35358	0.41844
534	-0.179423	-0.39005	-0.434311	-0.514124	-0.185314	0	-0.169231	0.0781565	0.22449
535	0	0	-0.190225	-0.586957	-0.405444	0	0	0	0.233645
536	0	-0.182624	-0.293804	-0.240223	-0.123913	0	0	0.110183	0.138889
537	0	0.24043	0.177264	0	0	0	0.333333	0.336092	0.555556
538	0.195313	0	0	-0.428571	-0.270837	-0.393939	0	0.190456	0.358491
539	-0.573799	0	0.225964	-0.75945	-0.52463	0.577465	0.701053	0.735184	0.769106
540	0	0	-0.419039	-0.569507	-0.384225	0	0.395349	0.403058	0.469388
541	0	-0.077255	-0.170316	-0.449198	-0.32071	0	0	0.3415	0.408451
542	-0.235844	0	0	0.221258	-0.122894	0.371901	0	0.539551	0.62
543	-0.12687	-0.294719	-0.235919	-0.324201	-0.135428	0.272727	0	0.288022	0.475
544	-0.38206	0	0.152788	0	-0.404274	-0.591837	0	0.30186	0.410526
545	-0.0827068	-0.444289	-0.548842	-0.301587	0	0.246377	0	0.329121	0.409091
546	-0.3536	-0.454135	-0.413122	0	0	0.338983	0.56962	0.625591	0.630435
547	-0.119363	0.160572	0.205271	0	0	0	0	0.38342	0.470588
548	0	0	0	0	0	0.323529	0	0.241688	0.6
549	0.0773481	-0.337144	-0.657509	-0.666667	-0.224411	0.212435	-0.16129	0	0.265306
550	0	0	0	0	0.0787097	0.206349	0	0	0.275362

## Sheet: ExtFig2b_neuronal_activity
Unnamed: 0	-2.0	-1.995	-1.99	-1.985	-1.98	-1.975	-1.97	-1.965	-1.96	-1.955	-1.95	-1.945	-1.94	-1.935	-1.93	-1.925	-1.92	-1.915	-1.91	-1.905	-1.9	-1.895	-1.89	-1.885	-1.88	-1.875	-1.87	-1.865	-1.86	-1.855	-1.85	-1.845	-1.84	-1.835	-1.83	-1.825	-1.82	-1.815	-1.81	-1.805	-1.8	-1.795	-1.79	-1.785	-1.78	-1.775	-1.77	-1.765	-1.76
0	-0.616154	-0.555483	-0.552913	-0.642479	-0.588993	-0.60263	-0.649007	-0.634901	-0.562973	-0.544167	-0.575122	-0.658924	-0.771019	-0.763163	-0.694368	-0.441054	-0.408808	-0.347612	-0.202438	-0.233804	-0.179405	-0.188406	-0.13763	-0.145205	-0.168315	-0.235035	-0.255543	-0.316043	-0.350876	-0.476791	-0.603186	-0.732238	-0.717496	-0.644395	-0.746855	-0.754637	-0.948498	-1.00636	-0.940637	-0.983577	-0.90047	-0.871369	-0.810378	-0.801869	-0.760168	-0.485112	-0.324026	-0.287037	-0.29144
1	-0.355033	-0.492671	-0.315291	-0.301905	-0.149288	-0.000771862	-0.0155207	0.110212	-0.0698086	-0.395594	-0.100913	-0.398565	-0.395154	-0.697488	-0.843132	-0.688707	-0.537332	-0.388685	-0.242347	-0.257454	0.029334	-0.275237	-0.4212	-0.568516	-0.414258	-0.405431	-0.382737	-0.362644	-0.505253	-0.507688	-0.529534	-0.698126	-0.550308	-0.404879	-0.261359	-0.119238	-0.281331	-0.28465	-0.43245	-0.581361	-0.428424	-0.723914	-0.718139	-0.730485	-0.601127	-0.77642	-0.952688	-1.12947	-1.16255
2	-0.787385	-0.798208	-0.815914	-0.694156	-0.841348	-0.688033	-0.511803	-0.473817	-0.457981	-0.581606	-0.275822	-0.387907	-0.232334	-0.349772	-0.0400333	-0.0190104	-0.155781	-0.30464	-0.451055	-0.171578	-0.312756	-0.188205	-0.220763	-0.409604	-0.315716	-0.492792	-0.662641	-0.81013	-0.672232	-0.686676	-0.561116	-0.835467	-0.546322	-0.380016	-0.191055	-0.403899	-0.348562	-0.318386	-0.168226	-0.0152865	-0.12279	-0.0973023	-0.231412	0.0440667	0.46663	0.350358	0.512541	0.383479	0.240294
3	0.715308	0.56598	0.523218	0.602401	0.544561	0.0762143	0.008492	-0.206684	-0.408513	-0.0457443	-0.216045	-0.238627	-0.38769	-0.257948	-0.254204	-0.506885	-0.496043	-0.757505	-0.727976	-0.69757	-0.681469	-0.82471	-0.852434	-0.908601	-1.10768	-0.869704	-0.757394	-0.798521	-0.847282	-1.0327	-1.48407	-1.65129	-1.82321	-1.85469	-1.87534	-2.01499	-1.86861	-1.58082	-1.70126	-1.68065	-1.50499	-1.31956	-0.994991	-0.517704	-0.308287	-0.382808	-0.584111	-0.495004	-0.421492
4	0.0471553	0.212913	0.302377	0.462307	0.627523	0.643027	0.353508	0.606537	0.618817	0.699981	0.629629	0.562388	0.497844	0.59055	0.514007	0.569956	0.473353	0.469253	0.378504	0.511434	0.640419	0.44821	0.261737	0.399645	0.315972	0.165757	0.0955794	0.170476	0.0886886	0.00516265	0.0748895	0.0778059	0.242283	0.176791	0.354119	0.455899	0.547015	0.6516	0.69566	0.808773	0.761697	0.879751	0.909181	0.841053	0.609596	0.687501	0.683277	0.825503	0.804788
5	0.168725	-0.0361534	0.0561944	0.0207754	-0.083859	-0.258939	-0.3643	-0.274462	-0.123993	0.0199595	0.0160237	0.0877258	-0.0551082	0.220575	0.208034	0.39922	0.377904	0.226451	0.227854	0.0915949	-0.0486821	-0.185927	-0.179069	-0.0954056	-0.218145	0.00330535	0.00313384	0.0570212	0.396299	0.254732	0.257813	0.189574	0.0498642	0.188429	-0.102042	0.183421	0.129034	0.225796	0.182798	0.133415	0.218587	0.661446	0.613177	0.549888	0.411691	0.555725	0.334221	0.461929	0.589241
6	-0.804609	-0.799593	-0.79118	-0.786081	-0.784425	-0.845281	-0.844259	-0.781413	-0.840231	-0.706287	-0.694208	-0.686242	-0.682554	-0.683232	-0.681753	-0.678165	-0.679088	-0.612464	-0.602852	-0.59799	-0.53247	-0.458786	-0.501658	-0.484593	-0.407979	-0.396613	-0.391778	-0.393626	-0.395643	-0.397831	-0.524695	-0.396224	-0.392435	-0.329833	-0.332825	-0.4013	-0.34511	-0.354082	-0.487017	-0.494829	-0.508415	-0.586501	-0.722305	-0.732196	-0.681455	-0.753235	-0.763805	-0.778383	-0.796581
7	-1.09457	-1.08382	-1.20285	-1.3165	-1.27472	-1.22961	-1.04635	-1.01281	-0.993899	-0.975121	-0.956977	-0.954932	-0.666984	-0.802711	-0.501358	-0.487763	-0.490156	-0.508429	-0.527165	-0.682002	-0.232911	-0.176819	-0.107079	-0.0403264	0.157832	0.06323	0.097401	0.123431	0.59364	0.631553	0.508243	0.510058	0.787936	0.647485	0.64745	0.500918	0.494887	0.463549	0.40769	0.19262	0.408786	-0.059783	0.23732	0.122301	0.138412	0.149419	0.306117	0.457329	0.315949
8	0.330633	0.327356	0.257662	0.133692	0.303167	0.298867	0.234809	0.171047	0.28151	0.338662	0.396543	0.35325	0.376255	0.393167	0.463489	0.479002	0.379356	0.3259	0.432294	0.315091	0.255943	0.422707	0.480059	0.59003	0.465239	0.399532	0.453016	0.506019	0.498773	0.437378	0.441661	0.331679	0.340878	0.415038	0.487915	0.445323	0.340837	0.455858	0.502813	0.428047	0.411687	0.448146	0.196311	0.177912	0.225562	0.333638	0.328664	0.210811	0.267768
9	0.698374	0.534459	0.55095	0.565904	0.639535	0.71706	0.792081	0.85823	0.866857	0.87823	0.770946	0.71415	0.653172	0.587968	0.518636	0.499924	0.465779	0.423106	0.318481	0.268061	0.218595	0.00779597	-0.0789924	-0.168175	-0.25905	-0.344888	-0.419093	-0.426864	-0.489102	-0.60579	-0.662014	-0.663912	-0.611453	-0.673996	-0.56088	-0.617005	-0.618388	-0.625501	-0.632142	-0.577626	-0.637387	-0.635877	-0.506573	-0.425223	-0.283276	-0.256784	-0.291889	-0.328717	-0.307368
10	0.461361	0.299207	0.289752	0.262976	0.219649	0.160938	0.429071	0.224978	0.0267429	0.158876	-0.0252022	0.139278	0.00491197	0.201351	0.250745	0.151834	0.38	0.610036	0.670087	0.712047	0.905172	0.771676	0.787799	0.953163	1.11452	1.10181	1.06879	0.879865	0.859314	0.820389	0.610658	0.554805	0.34733	0.312854	0.111488	0.084695	0.0627771	0.0462876	-0.11773	-0.122565	0.0319372	-0.130995	-0.134387	0.0217995	0.031035	0.233772	0.799623	0.892534	0.987528
11	-0.692888	-0.396149	-0.314861	-0.372163	-0.414529	-0.450561	-0.25786	-0.0532196	-0.0766914	-0.113768	0.212136	0.322555	0.578949	0.687922	1.02634	1.06955	1.02466	0.967919	0.82934	0.839579	1.1524	1.31306	1.17497	1.10769	1.10333	1.09267	1.0683	0.892082	0.718669	0.90314	0.853275	0.654975	0.463373	0.194627	-0.00396991	-0.1854	-0.0561008	-0.0776394	0.0434678	0.0922736	8.02523e-05	-0.140387	-0.0366164	-0.0744807	0.0302447	0.138082	0.178837	0.290214	0.401937
12	-0.932441	-1.05853	-0.831059	-0.716363	-0.600445	-0.621662	-0.640714	-0.758149	-0.50714	-0.733111	-0.603761	-0.712379	-0.706099	-0.698798	-0.438436	-0.278668	-0.460057	-0.0376684	0.0158869	-0.073389	0.185738	0.073729	0.30948	0.0603454	0.184205	0.327709	0.339192	0.344601	0.356408	0.122062	0.234357	0.214108	0.187969	0.143978	-0.0304984	-0.195682	-0.338135	-0.230232	-0.477157	-0.485746	-0.14207	-0.265582	-0.275681	-0.285716	-0.169342	-0.153642	-0.226502	-0.187136	-0.276311
13	-0.0523831	-0.0480971	-0.0446052	-0.14423	-0.161089	-0.345975	-0.252907	-0.225899	0.0784096	0.21339	0.44773	0.678251	0.718131	0.845206	1.05858	1.19009	1.06204	0.92393	0.960304	1.17017	1.09752	1.00212	0.893335	0.948234	0.889072	0.717391	0.71395	0.351306	0.170583	0.0995053	-0.129687	-0.348506	-0.565337	-0.612067	-0.645735	-0.656356	-1.00617	-0.914854	-0.735629	-0.812356	-0.875916	-0.852575	-0.659207	-0.732881	-0.906705	-0.920696	-0.951175	-1.16482	-1.03121
14	-1.80641	-1.53964	-1.46234	-1.45181	-1.24212	-1.22902	-1.22169	-1.14531	-1.19115	-1.17551	-1.23527	-1.36394	-1.36397	-1.37187	-1.51716	-1.39713	-1.46848	-1.41709	-1.37208	-1.18953	-1.12809	-1.00323	-1.18998	-1.17025	-1.08099	-1.10709	-0.928963	-0.813766	-0.755928	-0.695467	-0.51101	-0.12871	-0.00665961	0.106384	0.209389	0.294729	0.245906	0.253472	0.37862	0.369074	0.231809	0.362551	0.297575	0.289366	0.33819	0.253497	0.301776	0.360684	0.225833
15	-1.30205	-1.50306	-1.46754	-1.4647	-1.41573	-1.33169	-1.42103	-1.33968	-1.2889	-1.34082	-1.22672	-1.18007	-1.02886	-0.977829	-0.995002	-0.912125	-0.930463	-0.849448	-0.769826	-0.749288	-0.662675	-0.675467	-0.547766	-0.498913	-0.486214	-0.538736	-0.527713	-0.349345	-0.376871	-0.441793	-0.415029	-0.536825	-0.631046	-0.72592	-0.749135	-0.73955	-0.764668	-0.787939	-0.812315	-0.937669	-1.05948	-1.0446	-1.1976	-1.17376	-1.21684	-1.22261	-1.1874	-1.18654	-1.2811
16	-0.844619	-0.783401	-0.75594	-0.788198	-0.753222	-0.74872	-0.778037	-0.743597	-0.642212	-0.692105	-0.616859	-0.638085	-0.570475	-0.593219	-0.553539	-0.546037	-0.440704	-0.361452	-0.311848	-0.223937	-0.163339	-0.111112	-0.126358	-0.147669	-0.207927	-0.274762	-0.28633	-0.307505	-0.331329	-0.380049	-0.39783	-0.44925	-0.475131	-0.471525	-0.55816	-0.617236	-0.612329	-0.656822	-0.688606	-0.68167	-0.724149	-0.696117	-0.702389	-0.649192	-0.566346	-0.486845	-0.443596	-0.37177	-0.365961
17	-0.842003	-1.03214	-1.04722	-1.08507	-1.14462	-1.22429	-1.32203	-1.43545	-1.89921	-1.93811	-1.96743	-1.80773	-1.83493	-1.85016	-1.99225	-1.90544	-1.63127	-1.54849	-1.48059	-1.42937	-0.999641	-1.1247	-0.675721	-0.407704	-0.341964	-0.301392	-0.286893	-0.298809	-0.336904	-0.578918	-0.428935	-0.46098	-0.693952	-0.75007	-1.00485	-1.43717	-1.49067	-1.73916	-1.60617	-1.66523	-1.53801	-1.95683	-1.98885	-1.99051	-2.14033	-2.102	-1.8764	-1.64273	-1.60017
18	-0.554271	-0.633673	-0.269331	-0.341291	-0.123364	-0.0477216	0.024862	-0.268532	-0.117158	-0.262538	-0.110183	-0.247232	-0.318794	-0.317414	-0.165993	-0.451601	-0.448589	-0.458208	-0.480159	-0.436605	-0.396203	-0.435228	-0.25147	-0.562259	-0.571799	-0.727865	-0.489821	-0.529829	-0.431502	-0.403996	-0.146794	-0.324897	-0.290686	-0.199522	-0.106013	-0.1497	0.0240289	0.113525	0.195781	0.193494	0.183981	0.175177	0.314074	0.168431	0.17071	0.313195	0.302594	0.00771529	0.239297
19	-1.53089	-1.65522	-1.65692	-1.66855	-1.80926	-1.82676	-1.72062	-1.60959	-1.74518	-1.75578	-1.89319	-1.90523	-2.04372	-1.92385	-2.04946	-1.91661	-1.90996	-1.77761	-1.89103	-1.87918	-1.74237	-1.71955	-1.69185	-1.54047	-1.25265	-1.08099	-0.906982	-0.983711	-0.927871	-0.87348	-0.835104	-0.813739	-0.809995	-0.824059	-0.975102	-0.878029	-0.903439	-0.931186	-1.09308	-1.13618	-1.05935	-1.23263	-1.40293	-1.44992	-1.6246	-1.91285	-2.06219	-2.2049	-2.22135
20	1.11518	1.39828	1.37351	1.31316	1.21884	0.821497	0.696619	0.545799	-0.170303	-0.574335	-0.693746	-1.09863	-1.21348	-1.6086	-2.2518	-2.29756	-2.34781	-2.67281	-2.39742	-2.39548	-2.39548	-2.39742	-2.67281	-2.64933	-2.62914	-2.61279	-2.60076	-2.5934	-2.59092	-2.5934	-2.60076	-2.61279	-2.62914	-2.64933	-2.67281	-2.69894	-2.72706	-2.75647	-2.78652	-2.78652	-2.75647	-2.72706	-2.69894	-2.67281	-2.64933	-2.62914	-2.31127	-2.26918	-2.2324
21	-0.398595	-0.264219	-0.270978	-0.274886	-0.347809	-0.28113	-0.27622	-0.340371	-0.401829	-0.467984	-0.337483	-0.412935	-0.212205	-0.288875	-0.225561	-0.144429	-0.124766	-0.102247	-0.077403	-0.122772	-0.174253	-0.102857	-0.174905	-0.181851	-0.18836	-0.201459	-0.429456	-0.454759	-0.485324	-0.520328	-0.494061	-0.606816	-0.648925	-0.892742	-0.862722	-1.1047	-1.26561	-1.35225	-1.43622	-1.44532	-1.52318	-1.54008	-1.5604	-1.57648	-1.516	-1.58011	-1.43078	-1.34862	-1.33386
22	-3.11054	-3.10341	-2.29206	-1.78333	-1.44109	-1.28815	-0.952644	-0.635439	-0.339659	-0.245935	-0.179168	-0.872595	-0.432311	-0.578337	0.0118245	0.0147726	-0.035606	0.474539	1.01401	0.991953	1.16005	1.14376	0.923672	0.361411	-0.149125	-0.293863	-0.46945	-0.676719	-0.718129	-0.573083	-0.615553	-0.68597	-0.604386	-0.901258	-1.02064	-1.51269	-1.62415	-1.56956	-2.03749	-2.03875	-2.18562	-2.32112	-2.44677	-2.40617	-2.55615	-2.32502	-2.10869	-2.10516	-2.13668
23	-1.34413	-0.59512	-0.546912	-0.517809	-0.483243	-0.443987	-0.173396	0.100476	-0.103277	-0.0528778	-0.00233115	0.0219198	0.524639	0.317598	0.865765	0.954893	1.01302	1.03885	0.804185	1.04156	1.01818	0.962018	0.44427	0.425783	0.881893	0.62572	0.59297	0.304274	0.0133276	0.454162	0.187491	0.401917	0.61806	0.381574	0.399837	-0.288307	-0.243707	-0.22569	0.270691	0.537725	0.575103	0.609606	0.868054	0.642446	0.639975	0.152764	0.140945	0.604785	0.584678
24	0.192578	0.189742	0.170396	0.134983	0.314319	0.0847578	-0.0492972	-0.284513	-0.0945212	-0.114052	-0.123461	0.0857575	-0.12158	-0.0115851	0.0979587	0.00967908	0.259822	0.102544	0.36911	0.324224	0.360884	0.379501	0.28089	0.371539	0.23543	-0.115933	0.052165	-0.00400142	-0.0747781	-0.246087	-0.308125	-0.357916	-0.602324	-0.42695	-0.553933	-0.56649	-0.563052	-0.741102	-0.488047	-0.637568	-0.249058	0.259638	0.470457	0.676952	0.986372	1.18833	1.58739	1.78719	1.87321
25	0.692348	0.512518	0.420646	0.594022	0.576038	0.553758	0.807604	0.797285	0.700357	0.600905	0.405756	0.301525	0.204363	0.10497	0.00342091	0.179676	0.270256	0.0887956	0.167012	0.23484	0.124973	0.0243697	0.101196	0.178608	-0.0042519	0.0749218	-0.0220787	-0.28597	-0.27872	-0.364277	-0.281588	-0.207612	-0.0393078	-0.0373945	0.0501	0.0461217	-0.123918	-0.105923	-0.0961319	-0.0948195	0.000455039	0.105593	0.0337383	-0.0476984	-0.129754	0.0577817	-0.0261104	-0.120391	-0.14101
26	0.765671	0.641579	0.51171	0.61862	0.477871	0.44718	0.284831	0.246857	0.206604	0.165066	0.00837267	-0.147861	-0.175335	-0.188255	0.0562106	-0.0541776	-0.162417	-0.154077	-0.271896	-0.0185469	0.00606833	0.0437901	0.208603	0.244445	0.150456	0.168297	0.297514	0.295552	0.162432	0.140754	-0.0114461	0.0765034	0.290691	0.274786	0.144148	-0.101041	0.151626	0.28974	0.555574	0.578792	0.358755	0.392142	0.563104	0.500417	0.674719	0.714782	0.734491	0.618453	0.736454
27	-1.86622	-1.72355	-1.86579	-1.57263	-1.54947	-1.52656	-1.50443	-1.0334	-1.1197	-1.05927	-0.853523	-0.803994	-0.776809	-0.907906	-1.04782	-0.911709	-0.919676	-0.7863	-0.796308	-0.664085	-0.674242	-0.541134	-0.549432	-0.563715	-0.868871	-0.87947	-0.745471	-0.751883	-1.16899	-1.00686	-0.98636	-1.10796	-1.10199	-0.968489	-0.842136	-0.722292	-0.593236	-0.439474	-0.561192	-0.688749	-0.822725	-0.963618	-0.961709	-0.952301	-0.800535	-0.80663	-0.820367	-0.976554	-0.839697
28	1.08648	1.08925	1.09285	1.16262	1.21214	1.19466	1.18007	1.1892	1.26387	1.20543	1.2098	1.16474	1.13559	1.10375	1.13946	1.15191	1.07596	1.04494	0.986692	0.99029	0.969803	0.928056	0.914522	0.903859	0.875298	0.854639	0.928242	0.941872	0.934926	0.930353	0.972063	0.987227	1.06653	1.12095	1.12926	1.16358	1.15594	1.21341	1.27037	1.41536	1.37972	1.4528	1.41267	1.32222	1.40788	1.45488	1.43751	1.46773	1.4823
29	0.603382	0.194769	0.381544	0.341979	0.477728	0.0312109	0.184164	0.136683	-0.299855	-0.344602	-0.186277	-0.624974	-0.458212	-0.486334	-0.919566	-1.14617	-0.976016	-1.18859	-0.961481	-0.737612	-0.728016	-0.701019	-0.256526	-0.407248	-0.163398	-0.327219	-0.0776143	-0.0271884	0.0335691	0.292977	0.117294	0.138114	0.144047	0.134941	0.132064	0.515313	0.484376	0.440789	-0.0150332	-0.481577	-0.346277	-0.619597	-1.11025	-1.18411	-1.45092	-1.52959	-1.608	-2.08491	-2.15754
30	-0.113357	0.00278566	-0.0151657	0.263093	0.181024	0.213308	0.0635797	-0.0716777	0.0543176	0.00551997	-0.0475959	-0.0546166	0.0540739	-0.0752585	-0.088614	-0.207155	-0.24782	-0.293218	-0.223611	-0.222403	-0.175729	-0.203262	-0.361242	-0.282291	-0.553287	-0.453088	-0.530984	-0.55265	-0.631382	-0.754219	-0.750476	-0.689699	-0.635027	-0.693811	-0.625955	-0.684425	-0.863097	-0.606033	-0.393812	-0.47975	-0.32738	-0.360831	-0.220462	-0.210072	-0.329974	-0.397089	-0.341911	-0.341321	-0.287798
31	-0.722729	-0.542546	-0.679723	-0.961491	-0.729253	-0.679352	-0.813145	-0.784359	-0.593846	-0.572233	-0.389927	-0.377203	-0.204129	-0.374376	-0.0539301	-0.232397	-0.249312	0.24321	0.238186	-0.264318	-0.25719	-0.418288	-0.574346	-0.569472	-0.577547	-0.233673	-0.215207	-0.0531918	-0.0600671	-0.0618955	-0.0585875	-0.0501981	-0.210635	-0.0364165	0.142256	-0.178642	0.164246	0.180547	0.0608056	0.290318	0.329432	0.698409	0.736534	0.929468	0.946613	0.943878	0.625658	0.807822	0.812572
32	1.38011	1.36129	1.79298	1.74981	1.67208	1.12268	1.51769	1.44497	0.906388	0.878602	0.874751	1.82186	1.86705	1.44836	1.05167	1.11374	1.14509	0.70552	0.720424	1.18931	1.18581	1.14926	1.08068	0.542739	0.463661	1.33325	1.30071	0.806223	0.776973	0.725966	0.215068	0.658952	-0.234386	0.313349	0.398586	1.43383	2.05187	2.20126	2.3177	2.39834	2.48958	2.589	2.64548	2.65747	3.11207	3.08302	2.61945	3.1354	3.16755
33	0.231197	0.101327	-0.0346228	0.0897692	0.0941431	-0.0215662	0.110232	-0.0177461	0.0765118	0.0511754	-0.0932309	-0.22954	-0.230737	-0.223559	0.159709	0.310332	0.583018	0.254408	0.274585	0.160983	0.306161	0.595379	0.634695	0.778294	0.442179	0.576576	0.331509	0.44236	0.414951	0.490983	0.456005	0.412521	0.108055	0.0384513	-0.276635	-0.455362	-0.610667	-0.754412	-0.530896	-0.307099	-0.450071	-0.705849	-1.06182	-0.935104	-1.04872	-0.92105	-0.91995	-0.804486	-0.67597
34	-0.513666	-0.509652	-0.543834	-0.491859	-0.446155	-0.397576	-0.47086	-0.500314	-0.532487	-0.433902	-0.384664	-0.472518	-0.388379	-0.399679	-0.460015	-0.522921	-0.675685	-0.691866	-0.663317	-0.686443	-0.663797	-0.673288	-0.626968	-0.617063	-0.652957	-0.693359	-0.821541	-0.816321	-0.770167	-0.678556	-0.666146	-0.604012	-0.497096	-0.336517	-0.256552	-0.225576	-0.202739	-0.147059	-0.229596	-0.275317	-0.242802	-0.344154	-0.353149	-0.491083	-0.453331	-0.419539	-0.393872	-0.32958	-0.401256
35	2.38953	2.36921	2.30877	2.51888	2.41457	1.72022	1.61292	1.47729	1.31679	0.856962	0.410486	-0.297794	-0.678312	-1.03847	-1.09866	-1.16653	-1.24048	-1.87548	-1.89618	-1.92025	-1.94704	-1.97587	-2.00602	-2.03683	-2.34595	-2.34595	-2.03683	-2.00602	-1.97587	-1.94704	-1.61113	-1.55625	-1.50539	-1.15069	-1.08076	-0.709857	-0.626983	-0.555818	-0.498141	-0.455432	-0.428821	-0.419029	-0.42634	-0.450589	-0.491163	-0.54703	-0.616783	-0.977004	-0.729741
36	-0.816005	-0.771744	-0.748658	-0.696626	-0.692037	-0.672916	-0.698852	-0.698254	-0.761824	-0.801453	-0.707548	-0.682891	-0.639205	-0.667078	-0.737831	-0.73697	-0.779043	-0.754385	-0.689227	-0.621616	-0.711304	-0.71738	-0.725634	-0.728773	-0.817408	-0.724427	-0.700298	-0.745025	-0.768	-0.769243	-0.727251	-0.72782	-0.770938	-0.746924	-0.770304	-0.774273	-0.801704	-0.759473	-0.738128	-0.713751	-0.819972	-0.722991	-0.675741	-0.745034	-0.744846	-0.672829	-0.64116	-0.578456	-0.465948
37	-2.00713	-1.81429	-1.65668	-1.61429	-1.62719	-1.57465	-1.52506	-1.42482	-1.44576	-1.35722	-1.2758	-1.20204	-1.07525	-1.01138	-1.07137	-1.02341	-0.982973	-1.06536	-1.08711	-0.986702	-0.763619	-0.880844	-1.10073	-1.13119	-1.04609	-1.02288	-0.940214	-0.859621	-0.903522	-0.718689	-0.585748	-0.504957	-0.421862	-0.330878	-0.232668	-0.201174	-0.121269	-0.103234	-0.0377793	-0.0958796	-0.216758	-0.272531	-0.208457	-0.152581	-0.22058	-0.302408	-0.336529	-0.309924	-0.337564
38	-0.330375	-0.373368	-0.506944	-0.471154	-0.484743	-0.547415	-0.517424	-0.658972	-0.670826	-0.589193	-0.637295	-0.646199	-0.747943	-0.814533	-0.92764	-0.995578	-1.01331	-0.975891	-1.02445	-0.990066	-0.991114	-1.11875	-1.16328	-1.03803	-1.03929	-1.03931	-1.08825	-1.22259	-1.18697	-1.28683	-1.33504	-1.38168	-1.39016	-1.3602	-1.4282	-1.4157	-1.49071	-1.60692	-1.71358	-1.64148	-1.78701	-1.74854	-1.70377	-1.70735	-1.79575	-1.83223	-1.77596	-1.62722	-1.60525
39	-0.817151	-0.873891	-0.881162	-0.780789	-0.837546	-0.822064	-0.814049	-0.83785	-0.937107	-0.876708	-0.970957	-1.16716	-1.20019	-1.17764	-1.28717	-1.3438	-1.24527	-1.17081	-1.28307	-1.29477	-1.33268	-1.31372	-1.26801	-1.3555	-1.49326	-1.44383	-1.47491	-1.42628	-1.48281	-1.48706	-1.4583	-1.4214	-1.27984	-1.26566	-1.24664	-1.28667	-1.11831	-1.20839	-1.21502	-1.147	-1.02951	-1.0423	-1.02832	-0.92993	-0.913131	-0.826375	-0.846499	-0.874231	-0.851601
40	0.17071	0.438034	0.468502	0.366046	0.0251929	0.320664	0.36248	0.515712	0.413584	0.552228	0.55223	0.426576	0.554354	0.543538	0.394499	0.486954	0.442726	0.511343	0.615611	0.507766	0.645199	0.530886	0.177405	0.459828	0.619243	0.641869	0.409355	0.548522	0.562201	0.698467	0.708757	0.84132	0.717018	0.584234	0.691542	0.660385	0.491521	0.434274	0.372199	-0.0334335	0.21148	0.349091	0.497098	0.642204	0.41798	0.451167	0.740946	0.776662	0.675049
41	-0.527012	-0.315234	-0.308151	-0.310748	-0.32285	-0.344076	-0.373858	-0.411463	-0.651091	-0.463792	-0.477278	-0.474561	-0.455685	-0.442655	-0.630888	-0.609347	-0.595241	-0.588956	-0.590696	-0.600472	-0.618099	-0.643201	-0.870289	-0.887326	-0.910481	-0.939096	-0.972383	-1.00946	-1.04937	-1.09116	-1.32896	-1.35055	-1.56722	-1.56722	-1.56722	-1.56722	-1.56722	-1.35055	-1.32896	-1.09116	-1.04937	-1.00946	-0.972383	-0.939096	-0.910481	-0.887326	-0.870289	-0.643201	-0.618099
42	-1.0073	-1.00966	-0.924185	-0.968194	-0.97054	-1.0191	-1.06759	-1.02347	-1.06252	-1.01365	-0.964812	-0.916022	-0.913566	-0.915839	-0.964455	-1.01314	-0.923092	-0.958016	-0.905311	-0.894683	-0.884721	-0.88026	-0.835158	-0.874359	-0.822211	-0.771356	-0.76815	-0.724765	-0.812363	-0.76735	-0.673014	-0.705218	-0.739317	-0.733928	-0.596657	-0.591203	-0.592749	-0.679983	-0.677235	-0.677104	-0.628736	-0.624686	-0.627986	-0.495173	-0.438959	-0.376243	-0.399885	-0.339185	-0.2778
43	-0.239374	-0.248382	-0.240397	-0.215651	-0.209611	-0.222555	-0.569373	-0.550679	-0.516768	-0.503191	-0.510156	-0.537394	-0.584174	-0.299516	-0.346651	-0.724441	-1.08238	-1.10523	-0.792416	-0.80785	-1.15115	-1.15767	-1.1771	-1.17422	-1.14912	-1.13719	-0.788885	-0.768989	-1.07799	-0.702242	-0.65696	-0.628213	-0.616715	-0.622846	-0.961582	-0.968472	-0.993208	-0.685401	-0.708828	-1.06284	-0.73256	-0.73197	-0.396111	-0.389347	-0.7118	-0.699351	-0.702242	-1.0356	-1.03522
44	1.37891	1.1397	1.1518	1.00976	0.907061	0.919083	0.792313	0.851634	0.776796	0.623305	0.598573	0.648458	0.613498	0.427057	0.448457	0.378782	0.383361	0.42932	0.407753	0.196723	0.154895	0.0120116	0.113535	0.0158732	0.0348696	0.212261	0.231304	0.357544	0.358853	0.479975	0.273705	0.347639	0.431851	0.441963	0.41156	0.420578	0.37602	0.446681	0.447062	0.334934	0.418112	0.37587	0.419184	0.463655	0.593647	0.682527	0.531838	0.626496	0.594901
45	0.998139	0.862903	0.775791	0.822209	0.688009	0.839104	1.00397	0.906091	1.09158	1.32637	1.41443	1.35487	1.46563	1.56076	1.60207	1.51344	1.46597	1.45489	1.40422	1.44257	1.43223	1.24028	1.30943	1.23118	1.13956	1.13074	0.853883	0.676229	0.684263	0.522026	0.418406	0.359473	0.336099	0.358347	0.341164	0.28497	0.189979	0.179955	0.216994	0.129949	0.280221	0.215595	0.377932	0.405162	0.429892	0.394484	0.39848	0.446456	0.443198
46	0.972435	1.032	1.02988	1.09444	0.969165	1.12119	1.08364	1.01132	1.02613	0.973841	0.831785	0.850209	0.683966	0.546973	0.557839	0.437425	0.377079	0.440002	0.314531	0.251408	0.159278	0.0651587	-0.0664215	-0.16235	-0.149581	-0.129582	-0.296112	-0.234588	-0.264015	-0.262728	-0.290017	-0.349322	-0.375042	-0.367368	-0.237636	-0.19969	-0.161516	-0.123235	-0.075145	0.0120367	0.167458	0.17016	0.25955	0.339634	0.321137	0.308845	0.298915	0.340152	0.317106
47	-0.310604	-0.267297	-0.318669	-0.410791	-0.401636	-0.394295	-0.486917	-0.302115	-0.266078	-0.201986	-0.324917	-0.560969	-0.679942	-0.56955	-0.475071	-0.293467	-0.343068	-0.251257	-0.297341	-0.334374	-0.362661	-0.250304	-0.281988	-0.222848	-0.210446	-0.245109	-0.189912	-0.192058	-0.192738	-0.142915	-0.199379	-0.165882	-0.169558	-0.220034	-0.23384	-0.205755	-0.262817	-0.218542	-0.263985	-0.163914	-0.197818	-0.0866111	-0.11005	-0.0922144	-0.077695	-0.0129919	-0.0455608	0.108494	0.169534
48	-0.192541	-0.228427	-0.201053	-0.234975	-0.330248	-0.227399	-0.321157	-0.282828	-0.212903	-0.281035	-0.286436	-0.222081	-0.254031	-0.254182	-0.191329	-0.266117	-0.204931	-0.170338	-0.165795	-0.288371	-0.282186	-0.244355	-0.244211	-0.281782	-0.180489	-0.175703	-0.274417	-0.210138	-0.245893	-0.281237	-0.0841529	-0.114893	-0.106928	-0.0258047	0.0243595	0.00858249	0.224162	0.151448	0.215563	0.145728	0.266592	0.349165	0.330741	0.404823	0.508929	0.352173	0.35321	0.408204	0.288983
49	0.325387	0.154658	0.115668	0.287234	0.316918	0.386091	0.290943	0.124321	0.187554	0.252885	0.357096	0.411773	0.551334	0.506538	0.546471	0.420454	0.216293	0.323251	0.425395	0.420474	0.443212	0.480095	0.670615	0.773474	0.695711	0.840827	0.90693	1.17198	1.27316	1.37629	1.39178	1.39699	1.29774	1.22751	1.22739	1.12087	1.14025	1.00779	0.90091	0.742257	0.788928	0.695142	0.481765	0.336361	0.339303	0.3479	0.0474553	0.0232145	-0.235097
50	0.232078	0.115176	0.00147355	-0.0677086	-0.0968649	-0.0571357	0.0223105	-0.012448	0.0215908	0.0122078	0.0927048	0.100886	-0.0132913	-0.0086963	0.156199	0.0778453	0.0349421	0.148178	0.0557755	0.04497	-0.0338897	0.0188097	0.0364225	0.0852253	0.0901681	0.213432	0.213722	0.178377	0.186306	0.349691	0.360587	0.177102	0.231431	0.319373	0.324256	0.254232	0.379513	0.504513	0.475262	0.557878	0.519329	0.521805	0.531916	0.503678	0.420208	0.364685	0.2666	0.242785	0.218852
51	-0.538432	-0.535901	-0.59907	-0.624052	-0.611184	-0.56083	-0.540344	-0.446059	-0.352861	-0.32819	-0.23495	-0.252159	-0.13102	-0.0801283	-0.0291114	0.0886971	0.213566	0.237293	0.2189	0.195111	0.132063	0.13732	0.102829	0.169888	0.234483	0.188977	0.100581	0.192838	0.298779	0.381415	0.399749	0.379511	0.461704	0.474927	0.530377	0.66472	0.587146	0.512533	0.54412	0.63651	0.759464	0.767634	0.690646	0.707173	0.646559	0.583796	0.512144	0.458548	0.223316
52	-0.980878	-0.923329	-0.808253	-0.546784	-0.536304	-0.47352	-0.311442	-0.149497	-0.0819735	0.04239	0.081726	0.139541	0.109722	0.126431	0.391898	0.402555	0.643392	0.674197	0.797626	0.955779	1.04408	1.13087	1.17993	1.13389	1.03457	0.976078	0.853951	0.982338	0.713224	0.684949	0.558078	0.327895	0.0890785	-0.0111657	0.0283344	-0.329638	-0.189431	-0.0829006	-0.212683	-0.185681	-0.142464	-0.087991	-0.111316	-0.160891	-0.15433	0.0533334	0.110279	0.203341	-0.0557668
53	-1.65942	-1.44434	-1.42842	-1.41665	-1.40939	-1.38528	-1.34498	-1.31106	-1.28437	-1.26556	-1.03814	-0.79775	-0.761874	-0.735919	-0.720472	-0.715919	-0.722433	-0.935318	-0.94236	-0.960399	-0.77203	-0.788925	-1.01063	-1.02459	-0.830388	-0.839787	-1.0525	-1.0562	-1.06778	-1.08698	-1.11346	-1.12511	-1.31711	-1.2993	-1.28905	-1.28656	-1.07487	-1.06618	-1.06524	-1.07205	-0.869481	-1.06497	-1.05128	-1.04576	-1.04858	-1.25513	-1.25335	-1.26026	-1.27571
54	0.250522	0.250636	0.419444	0.256104	0.181479	0.190834	0.279545	0.407696	0.362583	0.228441	0.311136	0.269416	0.311603	0.233784	0.284044	0.240665	0.267713	0.201514	0.22426	0.00389248	0.0325892	0.0136881	-0.00362158	-0.0987368	-0.107395	-0.12241	-0.0946592	-0.147889	-0.148894	-0.10204	0.0281234	-0.130807	-0.166925	-0.29328	-0.248556	-0.285528	-0.244736	-0.254667	-0.137783	-0.0445062	-0.0723486	-0.0707835	-0.0265622	-0.0638221	-0.102905	-0.0597173	-0.151499	-0.161034	-0.168005
55	-1.42342	-1.73889	-1.60534	-1.64407	-1.83795	-1.85908	-1.87058	-1.88841	-2.05942	-1.74512	-1.73065	-1.55791	-1.538	-1.68767	-2.00733	-2.18636	-2.22462	-2.57976	-2.9403	-2.83086	-2.88835	-3.1112	-3.02318	-3.09682	-3.1665	-3.23034	-3.43404	-3.46559	-3.48787	-3.66411	-3.65067	-3.5954	-3.67966	-3.59444	-3.19444	-2.79238	-2.22638	-1.95651	-1.69054	-1.61083	-1.53947	-0.987431	-1.06915	-1.01741	-1.14457	-0.977007	-0.97323	-1.14962	-1.03119
56	-0.472088	-0.479084	-0.49187	-0.639997	-0.623843	-0.621969	-0.472332	-0.393558	-0.385594	-0.294604	-0.274821	-0.253739	-0.231866	-0.128708	-0.0177841	0.0191484	0.289232	0.564828	0.68305	0.41598	0.378248	0.479652	0.48458	0.47387	0.38282	0.438649	0.560957	0.531837	0.433122	0.411306	0.313025	0.211765	0.181035	0.0675535	0.0341113	-0.145563	-0.252232	-0.431333	-0.593428	-0.673605	-0.606915	-0.54694	-0.566057	-0.428669	-0.442129	-0.533092	-0.547306	-0.711463	-0.871574
57	1.85798	1.65333	1.45006	1.4532	1.22874	0.982183	1.37618	1.3387	1.09896	1.29683	0.836923	1.2495	1.02826	1.24657	0.808537	0.809943	1.02242	1.24069	1.03099	0.804003	0.787897	0.343378	0.794637	1.50234	1.34721	2.06352	2.12053	1.72252	1.98693	1.81651	1.62088	1.60462	1.3566	1.10541	0.828778	0.961826	0.867405	0.776328	0.485527	0.636482	0.546459	0.446203	0.338147	-0.414834	-1.12637	-0.95097	-1.16666	-1.13432	-0.443493
58	1.23014	1.2304	1.04316	1.00726	1.3118	1.26248	1.19938	1.1241	0.530423	0.303309	0.255649	0.576648	0.552717	0.541809	0.0173395	-0.137437	0.246022	0.0952232	0.293509	0.671272	0.889742	0.948214	1.01471	1.06894	1.27892	1.13592	1.18425	1.59206	1.45562	1.46986	1.63439	1.98712	1.64435	1.47086	1.27832	1.23629	1.53387	1.11936	1.04731	1.15006	0.921576	0.532213	0.509177	0.683771	1.05643	1.08182	0.928765	0.953824	0.629496
59	-0.576726	-0.522457	-0.549047	-0.551877	-0.584593	-0.565074	-0.600557	-0.637132	-0.592589	-0.57128	-0.601303	-0.572335	-0.563567	-0.580825	-0.573454	-0.595374	-0.590226	-0.586437	-0.6124	-0.586198	-0.615258	-0.592112	-0.649545	-0.654596	-0.635381	-0.645376	-0.684308	-0.698169	-0.658346	-0.666271	-0.693483	-0.663635	-0.68141	-0.66506	-0.592333	-0.545617	-0.528182	-0.512201	-0.498093	-0.489052	-0.510793	-0.481508	-0.508698	-0.484927	-0.463794	-0.470549	-0.479519	-0.493255	-0.483123
60	0.118721	0.114114	0.10041	0.166995	0.0650524	0.133394	0.114337	0.00840698	-0.0147238	0.0455069	-0.0507598	0.0350664	-0.124417	-0.111045	-0.103241	-0.0923731	0.0993346	0.213278	0.159825	0.187533	0.295739	0.314748	0.324258	0.413041	0.50975	0.525155	0.450047	0.453337	0.445915	0.427949	0.497745	0.406366	0.314258	0.301722	0.280052	0.249767	0.131382	-0.0655697	-0.171425	-0.10558	-0.125699	-0.231254	-0.252593	-0.189188	-0.289824	-0.465183	-0.376878	-0.372168	-0.370979
61	-0.118361	-0.083692	-0.121336	-0.126833	-0.0627462	-0.0705275	-0.0791141	-0.155434	-0.086847	-0.123064	-0.159663	-0.163088	-0.204134	-0.208169	-0.212412	-0.287648	-0.325725	-0.330335	-0.338641	-0.350432	-0.398984	-0.375861	-0.42242	-0.433977	-0.447522	-0.529875	-0.539129	-0.583215	-0.591123	-0.667111	-0.632145	-0.6316	-0.631906	-0.633056	-0.668599	-0.667717	-0.667717	-0.668599	-0.670343	-0.672909	-0.67624	-0.680262	-0.71846	-0.682661	-0.680966	-0.642539	-0.63825	-0.634612	-0.631709
62	0.0836407	0.115099	0.119163	0.154916	0.100818	0.0688223	0.0308935	-0.00663873	-0.0467455	-0.0611911	-0.105709	-0.0896649	-0.0687432	-0.0115171	0.0199233	-0.0677789	-0.128345	-0.133779	-0.20233	-0.212464	-0.282345	-0.35578	-0.398317	-0.468879	-0.508082	-0.487644	-0.472606	-0.428274	-0.500527	-0.517752	-0.566723	-0.522487	-0.62134	-0.685689	-0.771602	-0.760947	-0.719356	-0.650174	-0.640766	-0.573004	-0.593387	-0.555782	-0.522607	-0.549992	-0.519698	-0.550067	-0.550831	-0.553122	-0.581827
63	-0.980868	-0.988773	-1.19689	-1.21548	-1.24903	-1.29667	-1.35718	-1.40868	-1.44987	-1.6847	-1.51776	-1.52234	-1.51367	-1.69695	-1.68312	-1.86218	-1.84525	-1.63282	-1.40977	-1.38159	-1.54897	-1.5232	-1.50989	-1.50935	-1.52157	-1.54624	-1.58274	-1.63021	-1.6671	-1.69247	-1.72609	-1.95172	-2.16381	-2.17754	-1.99252	-1.99786	-2.0088	-2.02511	-2.2311	-2.42184	-2.41311	-2.41018	-2.41311	-2.21682	-2.21067	-2.21012	-2.01011	-2.0001	-1.99568
64	-0.507961	-0.333267	-0.361825	-0.0398221	-0.0904899	0.0215349	-0.579279	-0.442693	-0.826153	-0.833029	-0.672677	-0.497015	-0.496335	-0.517994	-0.886057	-0.685623	-1.0042	-0.565533	-0.305331	0.137227	0.207731	0.247934	0.466478	0.500199	0.157487	0.162045	0.151266	0.125315	-0.105913	0.030597	-0.0168266	-0.265886	-0.696026	-0.77182	-0.681975	-0.958056	-1.2356	-1.51256	-1.95864	-2.21001	-2.24627	-2.25721	-2.08979	-2.44913	-2.43923	-2.25094	-2.0559	-2.02594	-1.99011
65	-0.782569	-0.621772	-0.806474	-0.493453	-0.507389	-0.847953	-0.689818	-0.699993	-0.702636	-1.03136	-0.861078	-0.876519	-0.743613	-0.76016	-0.223398	-0.152123	-0.0910447	-0.375294	-0.321612	0.0686095	0.126887	0.343569	0.208256	0.562889	0.247989	0.263782	0.258699	0.232884	0.555701	0.560556	0.89753	0.724164	0.690484	0.81473	0.447989	-0.233958	-0.230563	-0.244368	-0.116982	-0.339159	-0.734229	-0.791806	-1.01973	-1.10038	-1.1723	-1.05797	-1.10691	-0.984074	-1.19746
66	1.25162	1.19388	1.07178	1.03366	0.804869	0.819556	0.823642	0.690689	0.615337	0.634041	0.553843	0.38058	0.410585	0.496481	0.490743	0.301651	0.311372	0.463526	0.186733	0.204501	0.322542	0.346644	0.306953	0.448039	0.387631	0.319778	0.397867	0.331755	0.116759	0.242803	0.129111	0.158561	0.239858	0.184758	0.0902784	-0.00290522	0.149803	0.160748	0.0245679	0.128466	0.181614	0.0461591	0.109306	0.314703	0.126789	0.223568	0.319518	0.124063	0.167493
67	1.46051	1.61223	1.6013	1.56801	1.37335	1.45367	1.37554	1.01642	0.952794	0.735488	0.38149	0.622502	0.745009	0.609886	0.621064	0.498404	0.396517	0.733916	0.623832	0.65579	0.828904	0.847255	0.725768	0.743474	0.744542	0.884379	0.868056	0.851467	0.990552	0.975031	0.945335	0.902203	0.706647	0.390458	0.389001	0.375996	0.211788	0.502739	0.363275	0.368312	0.206956	0.190175	0.022999	0.311886	0.466682	0.316572	0.15681	-0.0125394	-0.0358181
68	0.199438	0.202627	0.208955	0.278972	0.224218	0.351027	0.39121	0.402081	0.501545	0.414897	0.48348	0.371862	0.571301	0.44299	0.58015	0.529144	0.660024	0.701312	0.739042	0.709251	0.736403	0.766287	0.706357	0.671495	0.668122	0.785719	0.660517	0.659644	0.658622	0.625569	0.646759	0.543622	0.555808	0.326122	0.400714	0.317142	0.257881	0.105427	0.016816	-0.0743531	-0.0141342	-0.0379533	-0.20903	-0.166204	-0.0877633	-0.120181	-0.142101	-0.160116	-0.177764
69	-0.269582	-0.370214	-0.476917	-0.497109	-0.317388	-0.317424	-0.507408	-0.507382	-0.522779	-0.440279	-0.547168	-0.658335	-0.773579	-0.892612	-0.922548	-0.759964	-0.979358	-0.789169	-0.877423	-0.874329	-0.975135	-1.07713	-1.08783	-1.10978	-1.14255	-1.46301	-1.57772	-1.59936	-1.42467	-1.44333	-1.65482	-1.56563	-1.26782	-1.15151	-1.13462	-1.02229	-1.09237	-0.955286	-1.09502	-1.03028	-0.978412	-0.838039	-0.702651	-0.573064	-0.449899	-0.436315	-0.440048	-0.460941	-0.498456
70	0.413802	0.515448	0.366215	0.580812	0.582483	0.5802	0.352877	0.600452	0.598182	0.468955	0.458543	0.333703	0.327868	0.453384	0.587382	0.705169	0.352225	0.22845	0.088159	0.312437	0.201512	0.185377	0.0188176	-0.0515045	-0.34358	-0.377234	-0.409492	-0.193821	-0.429665	-0.564092	-0.596746	-0.625248	-0.771823	-0.802579	-0.680213	-0.392511	-0.443935	-0.270828	-0.230617	0.0319214	-0.0245215	0.421556	0.999857	1.09421	1.40264	1.48111	1.561	1.87367	1.85216
71	-0.021995	-0.110399	-0.104286	-0.0854559	-0.138613	-0.124848	-0.169	-0.167835	-0.182103	-0.239772	-0.264515	-0.256096	-0.315739	-0.388274	-0.391744	-0.411077	-0.441741	-0.44495	-0.478779	-0.498415	-0.490319	-0.522905	-0.457404	-0.433732	-0.477077	-0.44877	-0.463559	-0.463311	-0.518128	-0.547615	-0.5071	-0.533715	-0.557477	-0.582983	-0.601356	-0.596121	-0.576016	-0.595962	-0.618507	-0.644919	-0.643608	-0.654508	-0.677354	-0.71344	-0.789466	-0.778668	-0.764457	-0.776633	-0.773507
72	-0.543007	-0.528377	-0.495036	-0.442909	-0.428452	-0.363213	-0.397247	-0.433358	-0.452101	-0.48528	-0.485239	-0.469666	-0.472116	-0.490802	-0.541632	-0.541606	-0.575538	-0.595716	-0.586146	-0.564276	-0.611069	-0.607842	-0.605484	-0.683174	-0.688768	-0.657463	-0.721699	-0.734919	-0.736077	-0.755217	-0.774663	-0.743155	-0.777257	-0.760374	-0.793215	-0.79453	-0.813761	-0.799613	-0.804986	-0.776737	-0.797742	-0.767186	-0.785674	-0.803703	-0.803608	-0.818982	-0.88347	-0.898261	-0.829853
73	-0.73642	-0.712047	-0.714274	-0.718788	-0.698535	-0.650647	-0.599195	-0.541406	-0.504263	-0.517591	-0.533232	-0.49496	-0.478509	-0.462756	-0.448127	-0.435016	-0.423768	-0.390426	-0.332465	-0.301129	-0.326093	-0.278105	-0.283568	-0.318081	-0.332961	-0.214805	-0.15986	-0.200425	-0.210221	-0.162719	-0.0880107	-0.016214	-0.0205217	-0.026106	0.0418862	0.110337	0.0980885	0.104419	0.131837	0.0806658	0.0505163	0.0630634	-0.00788895	-0.00570845	0.0190685	0.0133126	-0.167648	-0.181365	-0.21595
74	0.823647	0.81298	0.78119	0.43173	0.243662	0.217525	0.519041	0.505317	0.639072	0.607497	0.262741	0.0837833	-0.0776939	-0.0731757	0.245857	0.252411	0.408567	0.252244	0.0967835	-0.206726	-0.19671	-0.203475	-0.226846	-0.266241	-0.155666	-0.207438	-0.420308	-0.77667	-0.648554	-0.662249	-0.668685	-0.684008	-0.707806	-0.888162	-0.911185	-1.07368	-1.06218	-1.20708	-1.19525	-1.192	-1.19739	-0.881185	-0.870264	-0.702542	-0.526602	-0.656279	-0.630138	-0.613862	-0.607948
75	-0.142581	-0.111008	-0.225305	-0.223683	-0.224773	-0.315973	-0.410047	-0.385385	-0.357292	-0.391155	-0.399507	-0.288527	-0.326095	-0.337287	-0.412252	-0.429037	-0.471509	-0.477047	-0.476726	-0.383217	-0.524081	-0.547172	-0.505764	-0.493672	-0.489309	-0.486568	-0.426242	-0.370662	-0.466296	-0.40743	-0.281325	-0.303202	-0.320418	-0.336382	-0.235999	-0.19725	-0.19226	-0.218088	-0.181354	-0.231969	-0.251694	-0.153451	-0.183746	-0.308298	-0.19645	-0.175415	-0.248024	-0.295457	-0.314202
76	-0.49005	-0.490439	-0.491597	-0.368947	-0.448761	-0.44769	-0.44736	-0.490726	-0.448965	-0.403659	-0.440737	-0.311238	-0.341594	-0.291554	-0.3245	-0.316141	-0.30964	-0.262236	-0.294326	-0.247238	-0.288561	-0.336739	-0.391665	-0.367196	-0.460498	-0.430818	-0.402336	-0.370375	-0.295953	-0.294752	-0.328098	-0.280211	-0.305891	-0.285312	-0.26622	-0.249133	-0.148647	-0.085447	-0.145938	-0.171806	-0.0775829	0.0162776	0.105351	0.189611	0.191807	0.193528	0.190476	0.144046	0.0972299
77	1.08997	1.01765	0.950746	0.808954	0.679678	0.623572	0.657218	0.611495	0.635784	0.561375	0.724222	0.700094	0.914419	0.961518	0.922222	0.965743	0.67737	0.641677	0.700151	0.446327	0.455028	0.301263	0.152506	0.335439	0.442791	0.553768	0.738717	0.501955	0.594961	0.592976	0.664171	0.649637	0.717811	0.444458	0.342894	0.324956	0.311426	0.470777	0.369976	0.274744	0.362211	0.27862	0.448588	0.447594	0.266806	0.180419	0.1883	0.113294	0.379757
78	0.323559	0.268666	0.262135	0.140038	0.183698	0.164964	0.0315045	-0.0464121	-0.173815	-0.133602	-0.0365957	0.0122693	0.0074798	-0.00387434	0.0487244	0.124316	0.0409246	0.125877	0.267169	0.247331	0.340757	0.318063	0.348229	0.36607	0.60543	0.626714	0.581869	0.634701	0.562735	0.594791	0.626015	0.493003	0.418821	0.456629	0.431211	0.296252	0.11658	0.214604	0.204058	0.260928	0.215378	0.225373	0.232117	0.235432	0.346513	0.0732274	0.0244374	0.0183225	-0.0563255
79	-0.0593449	-0.160548	-0.325628	-0.131559	-0.210177	-0.0875785	-0.0708038	-0.0179448	0.15083	0.146605	0.1293	0.1057	0.184961	0.188051	0.25725	0.2977	0.338586	0.372594	0.326823	0.347486	0.307106	0.242273	0.280643	0.272547	0.23633	0.237705	0.338726	0.342384	0.237675	0.177745	0.151401	0.176753	0.305089	0.266627	0.222111	0.175363	0.0280245	0.0174584	0.114699	0.177697	0.137353	-0.00621457	-0.0485857	0.0505135	0.00659217	-0.143694	0.0231822	-0.189711	-0.227604
80	-0.821393	-0.733978	-0.733657	-0.653223	-0.704747	-0.626036	-0.674296	-0.722916	-0.681462	-0.72601	-0.730073	-0.820086	-0.869582	-0.878499	-0.932506	-0.986255	-0.99438	-1.047	-1.10323	-1.03174	-1.04888	-1.02319	-1.0762	-1.12635	-1.178	-1.09551	-1.1769	-1.1694	-1.11838	-1.14601	-1.04039	-1.01873	-0.955026	-0.940064	-0.974213	-0.971926	-0.838461	-0.871967	-0.77902	-0.82167	-0.868967	-0.830528	-0.832701	-0.830248	-0.696689	-0.739124	-0.736266	-0.638516	-0.671887
81	0.394778	0.181275	0.167255	0.137146	0.286278	0.0113248	-0.470204	-0.552002	-0.448055	-0.955183	-0.818543	-0.857191	-1.09162	-1.30528	-1.30367	-1.10833	-1.51836	-1.71336	-1.71541	-1.74062	-1.76703	-1.98861	-2.01626	-2.04377	-2.07041	-2.09538	-2.11789	-2.1587	-1.78473	-1.57802	-1.55983	-1.94659	-1.68094	-1.6067	-1.74728	-1.69413	-1.42724	-1.35847	-1.1005	-0.848869	-0.388393	-0.324685	0.161898	0.875716	0.994354	1.09863	0.970046	1.01685	1.45359
82	0.35293	0.291537	0.113532	0.1184	0.118646	0.114179	-0.00742499	-0.127643	-0.13416	-0.151683	-0.235988	-0.267845	-0.302647	-0.277047	-0.252524	-0.340551	-0.415586	-0.296181	-0.2257	-0.210548	-0.301128	-0.323435	-0.166058	-0.0671794	-0.090203	0.00115762	0.0936931	0.124209	0.204421	0.277706	0.343849	0.402816	0.454746	0.443713	0.370013	0.29015	0.266963	0.24475	0.111565	0.0424804	0.0314524	0.0225405	0.00976177	-0.125221	-0.138623	-0.154987	-0.236358	-0.313634	-0.267802
83	0.0728207	0.0760009	0.0855109	0.0888737	0.073781	-0.0711554	0.0150015	-0.0271202	0.0519871	0.141518	-0.118086	-0.242029	-0.466473	-0.33216	-0.435794	-0.429888	-0.438836	-0.574329	-0.600023	-0.515339	-0.543101	-0.68263	-0.821635	-0.835439	-0.599369	-0.59759	-0.606304	-0.737149	-0.629681	-0.743455	-0.842704	-0.828593	-0.937644	-0.934186	-1.05447	-0.938242	-0.821396	-0.827904	-0.7214	-0.737483	-0.875713	-1.01148	-1.03264	-0.938716	-0.95278	-1.18641	-1.1801	-1.05823	-0.932642
84	-0.230941	-0.238976	-0.913379	-0.88253	-0.628813	-0.610243	-0.610568	-0.60595	-0.572621	-0.535319	-0.518807	-0.523396	-0.548938	-0.594832	-0.876838	-1.15319	-0.724609	-0.745719	-0.541473	-0.568549	-1.25993	-0.521139	-0.206868	-0.125907	-0.0633314	0.00322136	0.312749	0.381796	0.449248	0.537247	0.860407	0.935184	1.21746	1.2487	1.48585	1.47147	1.66353	1.17197	1.12908	1.07833	1.02094	0.934292	0.169927	0.125642	0.0802225	0.0109013	-0.297405	-0.602246	-0.685241
85	0.0798737	0.0801794	0.11488	0.0977851	0.108535	0.205268	0.160306	0.200759	0.12038	0.134018	0.204494	0.328548	0.358602	0.356149	0.241281	0.32744	0.175146	0.224003	0.271391	0.262289	0.289134	0.229094	0.254336	0.103661	0.0967384	0.0246782	-0.112296	-0.193987	-0.192254	-0.192504	-0.277018	-0.300705	-0.31524	-0.353999	-0.45357	-0.373945	-0.376125	-0.349338	-0.444144	-0.537605	-0.599049	-0.806869	-0.755471	-0.850494	-0.710653	-0.744461	-0.601272	-0.637329	-0.62182
86	-0.706927	-0.659134	-0.737422	-0.63088	-0.613264	-0.642506	-0.586954	-0.536416	-0.491009	-0.540352	-0.637319	-0.640473	-0.587538	-0.620076	-0.568554	-0.522608	-0.529301	-0.541292	-0.600736	-0.622444	-0.780445	-0.848034	-0.914366	-0.979004	-1.08868	-1.15338	-1.13022	-1.1506	-1.21401	-1.18322	-1.14741	-1.15811	-1.21039	-1.29476	-1.23698	-1.22125	-1.20081	-1.13375	-1.11017	-0.946746	-0.823226	-0.744985	-0.670299	-0.595134	-0.520165	-0.403612	-0.335631	-0.316752	-0.347464
87	0.0651249	0.18321	0.138099	0.159823	0.0854991	0.0718796	0.15593	0.0516469	0.0722529	-0.00174715	-0.00699461	-0.0132656	-0.186905	-0.101544	-0.203137	-0.345069	-0.297389	-0.376067	-0.49087	-0.411662	-0.514267	-0.33224	-0.441232	-0.454679	-0.492171	-0.496955	-0.502231	-0.694435	-0.700746	-0.740891	-0.781469	-0.819024	-0.79017	-0.771314	-1.10846	-0.972197	-0.901312	-0.918419	-0.963077	-0.918347	-1.05685	-1.09536	-1.12703	-0.992067	-1.04355	-1.12533	-1.04802	-0.928519	-0.937111
88	0.120316	-0.022331	0.0204215	0.0791871	-0.0158806	-0.115232	-0.220778	-0.182755	-0.322094	-0.151538	-0.159238	0.143167	0.117078	0.234695	0.362711	0.502333	0.317903	0.297999	0.123282	0.281867	0.134188	-0.000663589	-0.123695	-0.252913	-0.221099	-0.0290541	-0.01385	0.312339	0.646857	0.653373	0.651697	0.641948	0.304553	0.447338	0.431175	0.273072	0.124242	0.287243	0.29085	0.454771	0.307811	0.320865	0.157159	0.473005	0.461051	0.609673	0.448007	0.430434	0.254229
89	-0.464221	-0.337611	-0.445554	-0.438256	-0.54115	-0.517183	-0.492	-0.478663	-0.23988	-0.363319	-0.361329	-0.233968	-0.2189	-0.3164	0.0608593	0.199992	0.0882581	0.0880063	0.224056	0.133381	0.152892	0.0444056	0.0575297	0.191898	0.197187	0.198332	0.0703013	-0.074186	-0.122038	-0.422342	-0.498624	-0.574257	-0.384868	-0.654266	-0.443723	-0.690277	-0.430886	-0.1534	-0.108524	-0.284913	-0.0965432	0.0922262	0.279654	0.226371	0.293135	0.353145	0.404889	0.434698	0.55453
90	0.141039	0.288377	0.437759	0.190031	0.305105	0.243027	0.258152	0.262724	0.184359	0.110451	0.250083	0.0941246	0.220593	0.0902406	0.114043	0.174587	0.234287	0.122444	0.0786212	-0.0719595	-0.0404103	0.135362	-0.118474	-0.304158	-0.0568705	-0.243048	-0.174647	-0.0187987	-0.00736563	-0.121444	0.0571226	-0.00747415	0.106582	0.114126	0.0833942	0.0179374	0.179721	0.0590185	0.00490138	0.233544	0.208811	0.0977257	0.173865	0.254773	0.389913	0.237453	0.375311	0.180352	0.105028
91	-0.939802	-0.769722	-0.679567	-0.59222	-0.452032	-0.42646	-0.353163	-0.314323	-0.280809	-0.210598	-0.228748	-0.297338	0.00753251	-0.0089015	0.00438326	0.0513416	-0.0696498	0.0528504	-0.0311564	-0.0429072	-0.0291923	0.014967	-0.136777	-0.205148	-0.232414	-0.410933	-0.4232	-0.470433	-0.385291	-0.467777	-0.559269	-0.578172	-0.481234	-0.778098	-0.697077	-0.786783	-0.669843	-0.586091	-0.788368	-0.835246	-0.765205	-0.822278	-0.710346	-0.574876	-0.514536	-0.576834	-0.513658	-0.406988	-0.50177
92	-0.537201	-0.593071	-0.637132	-0.669854	-0.698148	-0.667182	-0.398366	-0.41818	-0.201761	-0.226233	-0.146017	-0.246231	-0.174801	-0.111359	0.0677882	0.0720408	0.254023	0.316928	0.260768	0.26482	0.217568	0.112479	0.0543115	-0.0127809	-0.0887454	-0.117618	-0.0307614	-0.229513	-0.311319	-0.455014	-0.363048	-0.331499	-0.359528	-0.452543	-0.547925	-0.75631	-0.842123	-0.978127	-1.04655	-0.991572	-0.986299	-0.907113	-0.884212	-0.874679	-0.810689	-0.686138	-0.742337	-0.855759	-0.909147
93	-0.204035	-0.165665	-0.178498	-0.41007	-0.312433	-0.511957	-0.504539	-0.501264	-0.664565	-0.693335	-0.759062	-0.737485	-0.66339	-0.880888	-0.793809	-0.777582	-0.81044	-0.751441	-0.508295	-0.726381	-0.479321	-0.394986	-0.531703	-0.470836	-0.380668	-0.513053	-0.532342	-0.340985	-0.304917	-0.313365	-0.277706	-0.369885	-0.470461	-0.256812	0.0150972	-0.215739	-0.194835	-0.0993895	-0.124127	-0.17253	-0.148334	-0.21564	-0.101249	0.044177	0.0481498	0.0431124	0.0646046	0.201502	0.0129676
94	-0.68259	-0.617188	-0.635751	-0.652046	-0.641919	-0.603454	-0.495001	-0.425541	-0.417819	-0.348527	-0.304615	-0.222398	-0.0978578	-0.0818984	-0.137243	-0.135751	-0.0974265	-0.168318	-0.199976	-0.254182	-0.202247	-0.260763	-0.323051	-0.302281	-0.412633	-0.440998	-0.528448	-0.610273	-0.599745	-0.605063	-0.65263	-0.702499	-0.730218	-0.813217	-0.809886	-0.76899	-0.794539	-0.842184	-0.849843	-0.815137	-0.841923	-0.930075	-0.827134	-0.849542	-0.915318	-0.791947	-0.791448	-0.831893	-0.831444
95	-0.74555	-0.747741	-0.747529	-0.677166	-0.73335	-0.658756	-0.643444	-0.620021	-0.528013	-0.503548	-0.418378	-0.401733	-0.392979	-0.392348	-0.399894	-0.476522	-0.554273	-0.571888	-0.657758	-0.682603	-0.706815	-0.729747	-0.757524	-0.782676	-0.865591	-0.883803	-0.965693	-1.04317	-1.04826	-1.04193	-0.963297	-1.00925	-0.922654	-0.765005	-0.733421	-0.706578	-0.685126	-0.534046	-0.375815	-0.34656	-0.189357	-0.223413	-0.0630938	-0.0344243	-0.0770673	0.00496432	0.0824951	0.155281	0.290981
96	-0.184882	-0.190657	-0.153248	-0.274371	-0.400792	-0.482912	-0.460006	-0.380444	-0.407278	-0.588981	-0.662925	-0.574021	-0.578495	-0.621616	-0.550682	-0.535327	-0.575949	-0.399924	-0.422729	-0.443064	-0.412616	-0.392189	-0.327703	-0.317761	-0.0949978	-0.0308461	-0.0325788	-0.0892551	-0.24998	-0.154311	-0.0586374	-0.017242	-0.237366	-0.303878	-0.369463	-0.379272	-0.447716	-0.476133	-0.545889	-0.498219	-0.611354	-0.464589	-0.527182	-0.596809	-0.722308	-0.89247	-0.790412	-0.683562	-0.675621
97	-0.159045	-0.160294	-0.17849	-0.147667	-0.116011	-0.120449	-0.156073	-0.221201	-0.225757	-0.230742	-0.237638	-0.259159	-0.264618	-0.271556	-0.278208	-0.281213	-0.30944	-0.258423	-0.240744	-0.286988	-0.254117	-0.265979	-0.264786	-0.232917	-0.305481	-0.28488	-0.282164	-0.297394	-0.237323	-0.254609	-0.289701	-0.297485	-0.321197	-0.281866	-0.319162	-0.32682	-0.362562	-0.381274	-0.42952	-0.433314	-0.37649	-0.406844	-0.389322	-0.388261	-0.416561	-0.414809	-0.365374	-0.343874	-0.371317
98	-0.81624	-0.903672	-1.07841	-0.943891	-0.979953	-1.0161	-1.01564	-1.06629	-1.0757	-0.988355	-0.984065	-0.938263	-0.892432	-0.888069	-0.832977	-0.773468	-0.760566	-0.706921	-0.737381	-0.727763	-0.761458	-0.880367	-0.785026	-0.558616	-0.588674	-0.570967	-0.561152	-0.610125	-0.53786	-0.371667	-0.452628	-0.397943	-0.526137	-0.52832	-0.529118	-0.662376	-0.665233	-0.671452	-0.680886	-0.642565	-0.560847	-0.610762	-0.487605	-0.495545	-0.625199	-0.752137	-0.798136	-0.670953	-0.591851
99	-0.250364	0.0459122	0.0559039	0.0673908	0.231682	0.260555	0.289835	0.303771	0.301991	0.147975	0.14471	0.292166	0.150874	0.00856467	0.00150696	-0.0216081	0.0913504	-0.0830603	-0.119792	-0.305868	-0.352435	-0.4099	-0.749808	-0.795355	-0.833455	-0.999649	-1.1571	-1.01761	-1.02034	-1.02872	-0.89101	-1.03134	-0.858981	-0.813932	-0.62437	-0.276129	-0.209831	-0.290655	-0.232381	0.115029	0.326003	0.38399	0.424022	0.44509	0.446618	0.595121	0.754229	0.908757	1.07385
100	-0.360435	-0.317979	-0.434682	-0.351908	-0.22634	-0.360989	-0.250091	-0.402681	-0.491968	-0.522498	-0.759559	-0.942146	-1.11876	-1.13715	-1.36072	-1.52875	-1.28278	-1.34426	-1.3003	-1.2645	-1.43727	-1.34599	-1.30509	-1.36311	-1.36796	-1.35763	-1.22924	-1.20043	-1.11449	-1.2328	-0.980991	-0.935384	-0.689845	-0.543728	-0.557615	-0.428411	-0.254411	-0.38889	-0.425338	-0.364199	-0.0916785	-0.0800904	-0.12875	-0.18347	-0.141061	-0.104403	-0.0568778	-0.155746	-0.211099
101	-1.06404	-1.19162	-0.92142	-0.756999	-0.576562	-0.63974	-0.56724	-0.374387	-0.185144	0.0126505	0.0813977	0.128367	0.560514	0.615106	1.06652	1.1246	1.69973	1.51201	1.70264	1.75322	1.78501	1.93316	1.93868	1.80126	1.53434	1.38274	1.21078	1.41397	1.21841	1.00674	0.794517	0.978349	1.02988	0.570187	0.376225	-0.0677532	0.0146686	-0.532062	-0.55126	-0.573188	-0.719888	-0.746134	-0.896323	-0.639438	-0.492114	-0.195896	-0.023264	0.0114907	-0.214945
102	0.0864937	0.0772293	-0.038697	-0.0744007	-0.215507	-0.254975	-0.289915	-0.231037	-0.165648	-0.279334	-0.188935	-0.178792	0.0354679	-0.105987	-0.064623	-0.0279921	0.100979	0.0465445	-0.00602508	0.0206557	0.135647	0.25019	0.256081	0.33976	0.31522	0.369608	0.238989	0.199018	0.0642194	0.129835	0.112055	0.109421	0.220108	0.0708896	0.112191	0.137016	0.0563408	-0.0322549	-0.0310039	0.0599684	0.142654	-0.0574157	-0.167175	-0.0979186	-0.123678	-0.155367	-0.29023	-0.331061	-0.374951
103	-0.167606	-0.113777	-0.034867	-0.057505	-0.0275538	-0.110297	-0.0854722	-0.0549679	-0.101475	-0.117783	-0.0848181	-0.0604964	0.0378696	0.00670581	-0.0465089	-0.0474377	-0.0731873	0.0138839	0.0484706	-0.024646	0.0311762	0.056172	0.0310603	0.0356252	-0.0101184	-0.00721155	0.0663232	0.0371198	0.012616	0.0396046	0.0134616	0.00856164	0.0250307	-0.0635869	-0.0726236	0.00087745	0.0524767	-0.0554133	-0.163106	-0.0833909	-0.000726778	-0.0500489	-0.0497048	-0.04656	-0.0682358	-0.0652873	-0.0405373	-0.043531	-0.0411975
104	0.417288	0.353573	0.230588	0.345732	0.284109	0.275055	0.442722	0.384781	0.442035	0.434934	0.252055	0.370359	0.449079	0.419695	0.436461	0.387402	0.334121	0.325979	0.189602	0.346537	0.153022	0.0740302	0.0419166	0.125619	-0.0208619	-0.11183	-0.0907497	-0.359421	-0.446407	-0.474993	-0.562237	-0.534064	-0.612854	-0.847854	-0.842713	-0.783364	-0.781284	-0.718763	-0.719691	-0.728268	-0.911663	-0.854829	-0.737343	-0.614856	-0.778571	-0.702288	-0.565998	-0.543484	-0.523698
105	0.998002	1.07549	0.99312	1.05768	1.10391	0.991706	0.887553	0.941255	0.921429	0.836851	0.919751	0.921561	0.83399	0.74821	0.672449	0.755701	0.600009	0.528334	0.61503	0.686023	0.67524	0.58297	0.484102	0.544817	0.608195	0.591884	0.579193	0.570447	0.482973	0.482596	0.49466	0.353106	0.446967	0.535585	0.378408	0.455932	0.29575	0.444831	0.356451	0.345762	0.330191	0.235539	0.377144	0.440634	0.26901	0.260307	0.340114	0.26813	0.193333
106	0.651913	0.462147	0.436595	0.478767	0.230579	0.169029	0.111065	-0.213815	-0.241516	-0.272119	-0.41148	-0.551732	-0.400532	-0.335503	-0.550079	-0.937107	-1.0403	-1.14124	-1.13316	-1.12304	-1.13044	-1.23291	-1.24576	-1.17831	-1.20463	-1.13954	-1.25417	-1.26646	-1.37025	-1.56537	-1.57987	-1.60761	-1.73545	-1.74925	-1.73613	-1.72531	-1.53246	-1.42941	-1.41628	-1.58075	-1.37002	-1.1535	-0.922067	-0.773726	-0.719401	-0.663381	-0.607115	-0.649144	-0.509293
107	-0.598404	-0.55309	-0.626292	-0.655531	-0.643117	-0.608438	-0.617594	-0.603842	-0.665333	-0.777161	-0.815977	-0.85285	-0.936735	-0.99358	-0.976433	-0.983544	-1.01472	-1.04518	-1.05504	-1.11545	-1.19907	-1.21214	-1.17407	-1.15349	-1.10842	-1.10769	-1.12425	-1.15828	-1.14367	-1.13242	-1.08051	-1.04963	-0.990731	-1.00496	-0.974443	-1.01258	-0.957182	-0.973302	-0.970034	-0.972039	-0.90787	-0.892986	-0.880384	-0.933813	-0.984242	-0.98732	-1.03651	-1.06289	-1.04179
108	-0.526936	-0.524861	-0.453857	-0.477781	-0.50135	-0.456621	-0.43943	-0.422884	-0.376675	-0.297713	-0.251095	-0.271231	-0.262901	-0.192185	-0.188803	-0.191399	-0.196522	-0.234775	-0.275345	-0.249849	-0.188789	-0.22503	-0.228834	-0.29564	-0.23097	-0.232623	-0.300561	-0.267634	-0.232774	-0.264244	-0.293899	-0.321861	-0.286849	-0.25372	-0.318001	-0.319396	-0.25786	-0.2936	-0.300295	-0.27778	-0.317939	-0.3524	-0.319707	-0.352872	-0.322245	-0.354012	-0.352681	-0.321685	-0.353122
109	-2.0034	-2.00161	-1.47712	-1.27089	-0.881986	-0.489843	-0.435208	-0.558132	-0.519877	-0.464903	-0.233612	-0.167651	0.429275	0.535129	0.648627	0.570272	0.637835	0.849735	1.02624	1.18528	1.14839	1.07766	1.17152	0.769473	0.910841	0.737358	0.929379	1.1467	1.35299	1.18974	1.01444	1.00573	1.00231	0.68162	0.543898	0.749271	1.11818	1.48932	1.34344	1.16346	0.96735	0.916728	0.83379	0.756047	0.506259	0.0860249	0.0158876	-0.561773	-0.96563
110	0.513957	0.525375	0.559286	0.100128	0.147912	0.457328	0.268676	0.0673529	0.122303	0.161391	0.427577	0.406537	0.884338	1.37509	1.36567	1.10039	1.36465	1.1295	1.12547	0.594038	0.319994	0.0323006	0.272616	0.0123482	-0.0172595	-0.0861692	-0.680244	-0.498069	-0.59339	-0.96365	-0.550101	-0.893276	-0.989125	-1.32304	-1.59593	-1.83477	-1.82356	-2.0503	-2.00155	-1.97623	-1.97502	-1.72726	-1.7471	-1.73641	-1.42456	-1.38083	-1.36222	-1.0983	-1.34731
111	1.01735	1.16671	1.15372	1.05172	1.08804	1.02924	0.957816	0.802718	0.565785	0.329742	-0.0494137	-0.0361538	-0.39791	-0.591502	-0.616178	-0.706034	-0.795966	-0.650958	-0.578139	-0.658199	-0.737348	-0.742793	-0.739297	-0.718958	-0.536563	-0.581141	-0.554033	-0.44785	-0.417005	-0.316495	-0.219659	-0.20781	-0.281247	-0.286373	-0.30403	-0.479576	-0.424182	-0.45288	-0.556899	-0.654694	-0.680951	-0.634957	-0.669621	-0.776039	-0.791743	-0.951073	-0.873614	-0.874948	-0.866103
112	-0.351371	-0.363355	0.0597049	0.0695813	0.0791111	0.0880337	-0.110476	-0.0812758	-0.0544674	-0.0306926	-0.0104914	0.212237	0.201733	-0.0417745	-0.0820665	-0.354197	-0.627841	-0.901965	-0.510141	-0.52904	-0.315494	-0.327636	-0.129104	-0.338785	-0.52124	-0.493924	-0.464173	-0.432889	-0.630404	-0.62175	-0.384481	-0.354799	-0.556202	-0.323916	-0.323151	-0.117802	-0.143049	0.0377558	0.219243	-0.0105884	0.242928	0.0845239	0.132144	-0.0513674	-0.00849292	0.0302202	0.0408924	-0.183389	-0.206893
113	-0.499026	-0.444172	-0.5218	-0.41705	-0.253676	-0.279744	-0.238988	-0.379685	-0.269053	-0.339047	-0.340601	-0.391717	-0.499348	-0.546179	-0.532772	-0.453039	-0.490866	-0.273428	-0.246676	-0.175224	-0.236111	-0.180418	-0.263401	-0.294655	-0.39145	-0.15351	-0.209235	-0.198347	-0.055526	-0.226522	-0.0174317	0.0144687	-0.013622	0.139847	0.0942692	0.229061	0.249076	0.206212	0.0343802	0.171983	0.238896	0.235156	0.285441	0.324694	0.288089	0.30751	-0.159892	0.00653563	0.0605548
114	-0.645239	-0.570279	-0.573727	-0.647405	-0.718055	-0.712476	-0.549213	-0.546409	-0.549103	-0.557251	-0.725721	-0.817853	-0.988456	-1.0089	-1.11526	-1.15191	-1.19949	-1.33029	-1.46153	-1.58386	-1.61466	-1.56123	-1.65938	-1.67209	-1.67245	-1.58703	-1.48939	-1.52689	-1.39871	-1.34261	-1.28655	-1.24006	-1.04122	-0.919412	-0.802198	-0.772003	-0.59295	-0.493863	-0.483237	-0.48784	-0.581004	-0.680891	-0.705501	-0.735812	-0.77109	-0.88393	-0.755411	-0.678461	-0.660998
115	-0.934725	-0.927325	-0.918695	-1.04343	-1.2885	-1.27842	-1.26879	-1.12559	-0.983361	-0.976565	-0.97101	-0.832459	-0.816174	-0.667194	-0.654388	-0.388474	-0.500835	-0.0920205	-0.304172	-0.386346	-0.084627	0.237289	0.322852	0.532871	0.596968	0.634534	0.778896	0.787817	0.660978	0.65339	0.630911	0.459777	0.409511	0.360448	0.313884	0.660642	0.515573	0.497163	0.0954792	0.0762471	0.0369083	-0.129376	-0.529634	-0.532656	-0.527986	-0.394784	-0.401572	-0.548108	-0.431091
116	-0.21238	-0.211487	-0.238553	-0.210387	-0.180489	-0.233602	-0.143919	-0.165653	-0.129521	-0.0936419	-0.130997	-0.0827246	-0.088669	-0.0390296	-0.0186676	-0.0262416	-0.00840094	0.00948855	0.0303092	0.0494859	0.0223358	0.00676768	-0.0105873	0.0119536	-0.039903	-0.0931572	-0.092596	-0.177625	-0.177033	-0.233164	-0.246122	-0.261634	-0.33432	-0.392498	-0.422453	-0.463972	-0.475142	-0.530011	-0.598616	-0.619823	-0.623203	-0.626489	-0.614729	-0.614605	-0.640972	-0.625508	-0.639579	-0.625244	-0.65386
117	0.507114	0.506919	0.506311	0.330278	0.282858	0.357155	0.365042	0.364624	0.297559	0.280523	0.190788	0.0418189	0.0219698	0.0605635	-0.0295515	-0.124576	-0.165386	-0.274075	-0.384832	-0.606795	-0.693123	-0.779291	-0.864783	-0.884329	-0.960555	-0.911753	-1.04205	-1.04688	-1.04921	-1.04896	-1.0526	-0.995256	-0.993453	-1.04726	-1.03385	-1.01832	-1.00749	-1.00162	-1.00087	-1.00527	-1.07307	-1.01634	-0.957973	-0.962564	-0.965202	-0.836244	-0.886602	-0.876827	-0.807135
118	-0.139682	-0.124154	-0.146545	-0.113496	-0.112597	-0.115827	-0.121241	-0.104482	-0.15877	-0.142331	-0.198777	-0.242258	-0.27079	-0.282304	-0.328791	-0.395096	-0.406347	-0.418218	-0.52553	-0.526441	-0.48394	-0.509592	-0.500551	-0.506956	-0.524938	-0.591823	-0.536124	-0.566864	-0.555515	-0.562052	-0.569987	-0.506831	-0.445529	-0.382497	-0.463416	-0.423609	-0.330315	-0.358924	-0.354729	-0.176012	-0.206992	-0.324674	-0.284924	-0.28188	-0.296987	-0.311691	-0.275705	-0.297212	-0.245568
119	-3.37249	-3.37589	-3.38601	-3.40255	-3.42506	-3.4529	-3.48534	-3.08154	-2.63676	-2.34905	-2.02177	-1.89922	-1.78627	-1.88389	-1.55725	-1.00733	-0.875129	-0.547848	-0.22631	-0.133034	0.147819	0.416748	0.452713	0.453125	0.418135	0.568688	0.708418	0.839251	0.347094	-0.128784	-0.367561	-0.368737	-0.374048	-0.405138	-0.241235	-0.497238	-0.952371	-0.550162	-0.544006	-0.735925	-0.730345	-0.725487	-0.69957	-0.675074	-0.67445	-0.697757	-0.942656	-0.9687	-0.753435
120	-0.519875	-0.546751	-0.535501	-0.564041	-0.552982	-0.556544	-0.574634	-0.593227	-0.59967	-0.634187	-0.642325	-0.675418	-0.680429	-0.683686	-0.658645	-0.658135	-0.655699	-0.652771	-0.650805	-0.688849	-0.687644	-0.700151	-0.658207	-0.669038	-0.667278	-0.679423	-0.679056	-0.680097	-0.696429	-0.701527	-0.69526	-0.71643	-0.724484	-0.703923	-0.733939	-0.74903	-0.761698	-0.759432	-0.756202	-0.725624	-0.694218	-0.689915	-0.686375	-0.707385	-0.687679	-0.695625	-0.678465	-0.675272	-0.631825
121	-1.9873	-1.99154	-1.6358	-1.43562	-1.57549	-1.35631	-1.12885	-0.709919	-0.634916	-0.573972	-0.528696	-0.832107	-0.601724	-0.373033	-0.331365	-0.311881	-0.315036	-0.340726	-0.554131	-0.60441	-0.674406	-0.57813	-0.295042	-0.688911	-0.893068	-0.925278	-1.13483	-1.33703	-1.69742	-1.70041	-1.71435	-1.73898	-1.77379	-1.98386	-2.0002	-1.45397	-0.86068	-0.773543	-0.512609	-0.245413	-0.158158	-0.0872943	-0.0165593	0.0886024	0.207017	0.483162	0.564665	0.799547	0.83658
122	-0.840389	-0.841967	-0.846668	-0.854395	-0.864991	-0.944128	-0.879424	-0.948835	-0.94745	-0.875265	-0.798112	-0.716041	-0.702405	-0.691614	-0.683946	-0.672357	-0.584005	-0.558386	-0.457058	-0.353887	-0.322769	-0.298552	-0.281827	-0.273015	-0.272353	-0.279882	-0.295442	-0.384569	-0.407796	-0.364544	-0.459045	-0.551656	-0.568661	-0.582758	-0.600826	-0.622398	-0.712871	-0.798692	-0.87962	-0.955527	-0.953208	-0.945915	-0.867911	-0.858363	-0.851569	-0.847665	-0.846732	-0.848791	-0.853808
123	-2.07026	-2.125	-2.11878	-2.11738	-2.05527	-2.24092	-2.29407	-2.09037	-1.8728	-1.64836	-1.67351	-1.6407	-1.60979	-1.65364	-1.45787	-1.38355	-1.43751	-1.41675	-1.2627	-1.36955	-1.1735	-1.09459	-1.13309	-1.05979	-0.92737	-0.919583	-0.859386	-0.936994	-1.08009	-1.20984	-1.13604	-0.858855	-0.63445	-0.660171	-0.451188	-0.559055	-0.603778	-0.533389	-0.650024	-0.639154	-0.382964	-0.570404	-0.762069	-0.577493	-0.456017	-0.646696	-0.722955	-0.815647	-0.73377
124	0.69299	0.423147	0.298712	0.304538	0.17763	0.0631476	0.222787	-0.0295686	-0.00927379	-0.00847318	-0.0271236	-0.0646805	-0.120125	-0.192008	-0.278516	-0.494309	-0.560478	-0.621215	-0.937658	-0.969367	-0.992743	-1.26989	-1.11551	-0.952821	-0.928084	-0.896111	-0.857743	-0.813976	-0.620079	-0.56891	-0.384549	-0.345089	-0.174326	-0.00418399	0.164759	0.186119	0.205225	0.367453	0.249415	0.258942	0.249951	0.237127	0.512408	0.521865	0.688329	0.719724	0.746705	0.76866	0.78504
125	-0.27172	-0.377118	-0.386115	-0.605922	-0.6196	-0.745228	-0.97164	-0.980481	-0.881252	-0.893065	-0.916711	-1.0503	-1.08462	-1.12848	-1.1808	-1.33914	-1.59148	-1.61882	-1.63998	-1.86302	-1.87078	-1.98133	-1.87635	-1.87396	-1.76563	-1.75983	-1.53842	-1.40878	-1.48114	-1.43816	-1.39063	-1.24092	-0.979124	-0.814832	-0.650567	-0.597379	-0.55778	-0.532789	-0.621892	-0.507389	-0.397946	0.0356536	0.168038	0.0866877	0.208105	0.115003	0.224028	0.0192699	-0.0826414
126	-0.619756	-0.579577	-0.419264	-0.393734	-0.467145	-0.638661	-0.651845	-0.835572	-0.937558	-1.07534	-0.983558	-0.951894	-0.944751	-0.962258	-0.79366	-0.822922	-0.725551	-0.714259	-0.66715	-0.633889	-0.487721	-0.475769	-0.510382	-0.455367	-0.350578	-0.209421	-0.124366	0.0412911	0.169004	0.162151	0.060547	-0.0783996	-0.118196	0.0686261	0.0149457	-0.0334758	0.0457154	0.0755727	0.139071	0.147715	0.224627	0.211499	0.192318	0.251216	0.0145541	-0.0548799	-0.0357515	-0.103551	-0.29732
127	-1.04726	-0.982637	-0.960161	-1.15728	-1.03243	-0.905666	-0.720331	-0.739508	-1.08398	-0.830227	-0.40703	-0.425692	-0.190529	-0.129902	-0.226897	-0.202256	-0.176397	0.0613312	0.248048	0.160753	0.0614395	0.235081	0.207658	0.235448	0.580475	0.540469	0.440425	0.394147	0.464129	0.678726	0.330327	0.377955	0.205351	0.34355	0.325126	0.247661	0.0546159	0.186108	0.112121	0.0557425	0.108477	0.259119	-0.0228404	0.0331297	0.0959038	0.00542547	0.0294325	0.098882	-0.00351226
128	-0.158452	-0.210694	-0.300787	-0.223296	-0.201443	-0.13012	-0.377283	-0.403901	-0.650433	-0.438482	-0.124119	-0.174443	-0.0716697	0.234674	0.00498243	-0.237233	-0.196621	-0.0843727	-0.245512	-0.151382	-0.313881	-0.360252	-0.190551	-0.389365	-0.328205	-0.374598	-0.0945791	-0.133791	-0.130658	0.126328	0.0587013	-0.210925	-0.265283	-0.160108	-0.251614	-0.0781493	0.131997	-0.238865	-0.289389	-0.0808839	-0.0305449	0.0287269	0.146991	0.0624822	-0.0360249	-0.104281	-0.0141544	-0.338646	-0.187316
129	-0.635149	-0.913476	-0.788622	-0.557373	-0.516644	-0.483472	-0.346411	-0.290348	-0.234874	-0.089382	-0.0490943	-0.0230481	0.0902303	0.198452	0.199307	0.399237	0.318166	0.425781	0.630086	0.634886	0.624054	0.42402	0.627173	0.640917	0.464878	0.578588	0.583287	0.488965	0.397545	0.390581	0.478428	0.773798	0.878625	0.987094	0.90502	0.907902	0.923996	1.055	1.08572	1.02551	1.36372	1.60913	1.65854	1.71503	1.77723	1.8233	1.85215	1.96518	1.86585
130	-0.168324	-0.0233642	0.0647177	0.0962622	0.173774	0.25695	0.0144716	0.0227648	-0.116351	-0.0561742	0.0500591	-0.00179982	-0.0739049	-0.313814	-0.307543	-0.390982	-0.558326	-0.666282	-0.734912	-0.559579	-0.476299	-0.397696	-0.506899	-0.512813	-0.461264	-0.495244	-0.71729	-0.5465	-0.51417	-0.488413	-0.663846	-0.597239	-0.533911	-0.387304	-0.361303	-0.485987	-0.561772	-0.485966	-0.55384	-0.28518	-0.536494	-0.588219	-0.792398	-0.55204	-0.438481	-0.406082	-0.516792	-0.296974	-0.415663
131	-0.368746	-0.280579	-0.338227	-0.356379	-0.261213	-0.0860986	-0.0212687	-0.0342432	-0.0100992	0.01337	0.0314411	0.126192	0.222944	0.197493	0.165087	0.125522	0.161336	0.19424	0.216261	0.190713	0.126434	0.10654	0.0200105	0.139522	0.221647	0.307707	0.166372	0.0654941	0.0747278	0.202001	0.215902	0.223442	0.273891	0.214205	0.308172	0.316084	0.312129	0.180793	0.244305	0.18521	0.0741876	0.20089	0.140898	0.0846469	-0.0872138	-0.0978577	-0.21954	-0.183851	-0.0731904
132	-1.12505	-1.02178	-0.917789	-0.911157	-0.992268	-0.789105	-0.772195	-0.667529	-0.739961	-0.617726	-0.497374	-0.565662	-0.352964	-0.330096	-0.399671	-0.474165	-0.279735	-0.374962	-0.48551	-0.405377	-0.134119	-0.239489	-0.33909	-0.148632	-0.334234	-0.151311	-0.334591	-0.335563	-0.242481	-0.329725	-0.323196	-0.409302	-0.313953	-0.497735	-0.108412	-0.272796	-0.0800611	-0.26509	0.0146621	-0.0929888	-0.303693	-0.41147	-0.131981	-0.219445	-0.497645	-0.320114	-0.225494	-0.213674	-0.118186
133	1.19055	0.997607	1.13599	0.908501	0.844468	0.416937	0.532925	0.288414	0.0434066	-0.0119376	0.123862	-0.283686	-0.158039	-0.196019	-0.208062	-0.382575	-0.191493	-0.710679	-0.129748	-0.43066	-0.19979	-0.343987	-0.147241	-0.13828	0.248668	0.466174	0.494865	0.522829	0.360786	0.347889	0.144583	0.317156	0.299923	0.0744759	0.226446	0.228246	0.231041	0.423577	0.805875	0.302226	0.32673	0.708926	0.731492	0.733543	0.733598	0.391633	0.235109	0.055728	-0.146746
134	1.20133	1.32219	1.35011	1.52901	1.9736	1.82014	2.13469	2.0662	2.1278	2.5624	2.24894	2.52428	2.29375	2.40618	2.38563	2.50283	2.73262	2.44524	2.13073	1.90641	1.42692	1.56967	1.34626	0.887643	0.942074	0.417247	0.382069	0.464244	0.433176	0.160939	0.420042	0.579853	0.35667	0.496148	0.637418	0.419524	0.343296	0.150022	0.430375	0.694699	0.814172	0.917729	0.658355	0.512473	0.467725	0.0488699	-0.00957537	0.0364314	-0.28745
135	1.23159	1.49221	1.59678	1.82863	2.20318	2.02985	1.71905	1.8363	1.71844	1.88764	1.77855	2.06827	2.09273	2.10543	1.99273	2.0361	1.68362	1.72451	1.87541	1.86783	1.97039	1.90171	1.67756	1.44114	0.926392	0.559132	0.736945	0.50221	-0.00154402	0.0607818	-0.113804	0.125357	-0.152732	-0.284337	-0.424971	-0.278348	0.0562316	0.28102	0.507087	0.605225	0.700146	0.789486	0.856945	0.90079	1.06105	1.61958	1.64437	1.38919	1.65849
136	1.17426	1.09863	1.0231	1.09128	1.00448	0.9143	1.00737	0.919294	0.832814	0.818074	0.801693	0.787949	0.699571	0.680493	0.587499	0.498572	0.445056	0.349663	0.333109	0.314292	0.375154	0.224932	0.255729	0.250353	0.247771	0.2442	0.197043	0.036565	0.104437	0.063126	0.0563288	0.0142937	-0.0240881	0.0499082	0.050066	0.127815	0.0580478	0.131804	0.205518	0.135604	0.213031	0.076677	0.203584	0.216931	0.232814	0.289657	0.270596	0.392601	0.511876
137	1.50107	1.92451	1.77746	1.73958	1.53127	1.31648	1.36286	0.949234	0.846175	0.804973	0.782718	0.898433	0.872343	1.16275	0.661842	1.03662	1.11849	0.890643	0.941918	1.56616	1.49212	1.67811	1.14825	1.30427	1.88011	1.73899	1.7082	1.50801	1.68635	1.1675	1.10522	1.20571	0.879499	0.821613	0.368559	0.347789	-0.0968039	0.00973725	0.0923777	0.181972	-0.399706	-0.264317	0.0272485	0.179841	0.178708	-0.360309	-0.0499084	-0.0277068	0.562352
138	-0.253104	-0.229088	-0.279676	-0.310321	-0.338844	-0.337088	-0.312715	-0.342332	-0.30317	-0.281891	-0.252834	-0.246698	-0.26615	-0.308784	-0.226579	-0.218997	-0.140555	-0.185565	-0.203446	-0.219962	-0.240437	-0.239454	-0.2656	-0.196181	-0.128122	-0.155765	-0.181901	-0.160458	-0.142417	-0.176164	-0.304997	-0.309125	-0.260037	-0.183242	-0.178404	-0.220084	-0.111722	-0.170365	-0.135719	-0.125582	-0.0916472	-0.08777	-0.088514	-0.0427933	-0.0680968	-0.115889	-0.0891257	-0.138581	-0.169693
139	1.00585	0.882204	0.880088	1.25394	1.15173	1.41256	1.42576	1.07649	1.33075	1.22168	1.7409	1.79416	1.96547	1.64318	2.16153	1.71374	1.73585	1.7312	1.96687	1.83267	1.67237	1.37226	1.54404	1.47726	1.31344	1.53704	1.28406	1.26715	1.23245	0.939045	0.756558	0.22798	0.333055	0.46164	0.588398	0.230016	0.225678	0.194026	0.657226	0.178877	0.297805	0.149366	0.217445	0.172418	-0.0993164	-0.114052	-0.342218	-0.453486	-0.460804
140	-0.477648	-0.443298	-0.446832	-0.334072	-0.369563	-0.407137	-0.450725	-0.425142	-0.44071	-0.528724	-0.578356	-0.628889	-0.680083	-0.767243	-0.696585	-0.700957	-0.748569	-0.799695	-0.850105	-0.863961	-0.916	-0.85185	-0.900314	-0.986125	-1.0262	-1.02053	-0.977082	-0.974947	-0.974663	-1.01181	-1.05088	-1.01684	-1.0597	-1.06877	-1.11893	-1.20209	-1.20748	-1.21788	-1.19352	-1.16564	-1.05491	-1.09026	-1.1216	-1.07404	-1.06628	-1.09461	-1.11987	-1.14637	-1.13892
141	0.249071	0.316052	0.318798	0.250511	0.371076	0.352795	0.319237	0.154901	-0.00287336	-0.153587	-0.105431	-0.131305	-0.169045	-0.402433	-0.56423	-0.78375	-0.67091	-0.62158	-0.642032	-0.731715	-0.753388	-0.699731	-0.693495	-0.741617	-0.72828	-0.845277	-0.764974	-0.617621	-0.663332	-0.64969	-0.706968	-0.698757	-0.625261	-0.62328	-0.562916	-0.573837	-0.594202	-0.74661	-0.832416	-0.857991	-0.822719	-0.84892	-0.997521	-1.13832	-1.14808	-1.16324	-1.18344	-1.26976	-1.41499
142	0.0953436	-0.00319988	-0.0978002	-0.14334	-0.00415199	-0.057135	-0.25699	-0.121084	-0.317827	-0.284098	-0.255826	-0.468811	-0.445055	-0.425237	-0.499137	-0.520353	-0.684421	-0.649103	-0.710633	-0.58213	-0.675479	-0.759512	-0.603277	-0.584055	-0.415714	-0.430571	-0.292602	-0.108266	-0.159996	-0.0215756	0.0596971	0.193577	0.27368	0.294254	0.410583	0.280384	0.380848	0.626458	0.539701	0.683522	0.535187	0.381277	0.604021	0.394523	0.471987	0.313996	0.197309	0.177571	0.214988
143	-1.42802	-1.0731	-1.07957	-1.28085	-1.32539	-1.39682	-1.65979	-2.09408	-2.34705	-2.417	-2.30213	-2.16695	-1.82537	-1.81235	-1.77702	-2.07127	-1.99482	-1.73433	-1.66128	-1.77766	-1.54959	-1.32946	-1.26627	-1.0105	-0.951579	-0.924388	-0.744675	-0.578502	-0.610009	-0.672019	-0.74468	-0.807966	-1.02681	-1.40046	-1.59612	-1.6135	-1.45216	-1.46251	-1.45951	-1.46147	-1.30198	-1.49786	-1.51317	-1.31087	-1.4272	-1.38311	-1.36438	-1.35312	-1.33132
144	-0.772315	-0.780386	-0.657149	-0.389087	-0.364807	-0.330389	-0.407346	-0.34251	-0.284733	0.153121	0.206456	0.517105	0.708882	0.88772	0.918577	1.33644	1.13586	1.1862	1.09771	1.11051	0.969673	1.33175	1.56789	1.29033	1.14249	1.1248	0.969871	0.932873	1.02809	1.12253	0.708013	0.669161	0.377067	0.48867	0.749896	0.893003	0.40867	0.702562	0.876446	0.91609	1.0618	1.46049	1.24107	1.03208	1.05994	0.935362	0.925939	1.16577	1.14637
145	0.00329981	0.00459373	0.0470265	-0.0547679	0.0655374	0.0797131	0.0993229	0.116203	0.0527575	0.0938883	0.0542354	0.242503	0.180204	0.256929	0.221817	0.256233	0.0978503	-0.0332319	-0.0633434	-0.130798	-0.19634	-0.224571	-0.326714	-0.390201	-0.341052	-0.510481	-0.643322	-0.700535	-0.758825	-0.786808	-0.853335	-0.807284	-1.03787	-1.00087	-0.920077	-0.976972	-0.921061	-0.868469	-0.711422	-0.700916	-0.725315	-0.673089	-0.729881	-0.641484	-0.740154	-0.729151	-0.643494	-0.641564	-0.646195
146	-0.591715	-0.599205	-0.566528	-0.647084	-0.625831	-0.551396	-0.626287	-0.591518	-0.660899	-0.619642	-0.780771	-0.677062	-0.775737	-0.76376	-0.690981	-0.557898	-0.57403	-0.536884	-0.562766	-0.597429	-0.426992	-0.364962	-0.312503	-0.373987	-0.285367	-0.299075	-0.249875	-0.351976	-0.352573	-0.301105	-0.296458	-0.239743	-0.290433	-0.124346	3.62817e-05	-0.132055	-0.103598	-0.124207	-0.101203	0.0693016	0.183691	0.252776	0.276233	0.29209	0.569345	0.646095	0.565859	0.591827	0.613451
147	1.65377	1.65161	1.37015	1.64873	1.66242	1.52681	1.51672	1.37169	1.36673	1.35722	1.34341	1.32565	1.30442	1.28025	1.25375	1.09526	1.0802	0.91951	0.743892	0.698775	0.379795	0.33773	0.298525	0.538181	0.102443	-0.0530607	0.0576214	-0.114755	-0.00499047	-0.16235	-0.0364122	-0.176842	-0.17838	-0.316087	-0.459875	-0.60985	-0.765971	-0.928012	-0.965243	-0.876751	-0.777057	-0.809712	-0.988215	-1.16693	-1.4753	-1.50744	-1.55201	-1.59356	-1.63116
148	-0.178927	-0.280277	-0.221352	-0.119444	-0.186584	-0.204625	-0.268159	-0.220535	-0.17324	-0.282497	-0.174034	-0.222082	-0.275946	-0.386002	-0.166905	-0.154911	-0.0821571	-0.0496177	-0.130564	0.266475	0.347983	0.269783	0.355076	0.441121	0.471307	0.657178	0.735646	0.761983	0.785829	0.806598	0.929939	0.892987	1.01378	1.06873	1.21986	0.947921	0.99023	0.816332	0.85654	0.938086	0.759902	0.864149	0.86007	0.798123	0.901921	0.903514	0.741455	0.68376	0.568417
149	0.159941	0.193572	0.298357	0.406084	0.520715	0.421807	0.390392	0.247639	0.316456	0.30805	0.226353	0.25393	0.25033	0.287878	0.321039	0.167485	0.119973	0.148299	0.108262	0.0988394	0.0822843	0.173013	0.120643	0.111732	0.00578959	0.099115	0.281104	0.277497	0.296642	0.307621	0.39368	0.634294	0.553925	0.505315	0.377535	0.420883	0.528744	0.632801	0.558415	0.628759	0.771825	0.995475	0.862733	0.981484	0.846007	0.885449	0.863893	0.822655	1.03465
150	-2.17095	-2.17605	-2.19124	-2.21614	-2.25016	-2.2925	-2.52448	-2.56058	-2.58222	-2.58878	-2.39766	-2.39324	-2.39324	-2.19518	-2.36612	-2.33981	-2.29929	-2.24564	-2.20037	-2.16465	-2.13941	-2.12531	-2.12273	-2.13172	-2.15205	-2.18316	-2.02174	-2.05151	-2.08932	-2.31651	-2.34767	-2.56682	-2.3863	-2.39287	-2.38392	-2.35967	-2.1384	-2.28772	-2.24181	-2.20426	-2.17605	-1.95545	-1.92773	-1.91127	-1.90647	-1.91347	-1.93214	-2.14436	-1.9626
151	-1.35956	-1.50459	-1.49642	-1.48815	-1.32712	-1.44177	-1.42	-1.41522	-1.41239	-1.41163	-0.969581	-1.23286	-1.2083	-1.20219	-1.35234	-1.36827	-1.24963	-1.42387	-1.44704	-1.3186	-1.48135	-1.49156	-1.34893	-1.49659	-1.50642	-1.8064	-1.66268	-1.5185	-1.37368	-1.21284	-1.1891	-1.44072	-1.38787	-1.35279	-1.18344	-1.17081	-0.871816	-0.852228	-0.837194	-0.674193	-0.791688	-0.7775	-0.769632	-0.905938	-0.911457	-0.93893	-0.987737	-1.04156	-1.08395
152	-0.690335	-0.651368	-0.697116	-0.638779	-0.745267	-0.771434	-0.734552	-0.758149	-0.783562	-0.74993	-0.800226	-0.849668	-0.811326	-0.769672	-0.813574	-0.838861	-0.778215	-0.796453	-0.789524	-0.757596	-0.787689	-0.693523	-0.703115	-0.673555	-0.683182	-0.545692	-0.556334	-0.61123	-0.563095	-0.581277	-0.496639	-0.493571	-0.51786	-0.584655	-0.54422	-0.504935	-0.42546	-0.464036	-0.460172	-0.520254	-0.518562	-0.455152	-0.514446	-0.492622	-0.472159	-0.49212	-0.550396	-0.506088	-0.487205
153	0.381768	0.331881	0.401369	0.468245	0.416635	0.416933	0.420338	0.420688	0.417949	0.418225	0.360581	0.354625	0.34564	0.278981	0.148727	0.186611	0.289564	0.348385	0.290168	0.346439	0.340666	0.279029	0.16757	0.170539	0.178124	0.18404	0.30387	0.196424	0.1965	0.133484	0.0683355	-0.00489368	0.0298721	-0.0521689	-0.0189476	0.00842019	-0.0850046	-0.225406	-0.35141	-0.304402	-0.370386	-0.37862	-0.444664	-0.269916	-0.323308	-0.373518	-0.305072	-0.46546	-0.453111
154	0.434818	0.170723	0.0113407	0.0555869	-0.0102807	-0.224766	-0.433914	-0.236	-0.307792	-0.318565	-0.333972	-0.469098	-0.458951	-0.555713	-0.697791	-0.642008	-0.745023	-0.928765	-0.989048	-0.997237	-1.10734	-1.14327	-1.01728	-1.11508	-1.11764	-1.1186	-1.06294	-1.01123	-1.06803	-0.958076	-0.934672	-0.855076	-0.510552	-0.418986	-0.432493	-0.342816	-0.315988	-0.237188	-0.310879	-0.394818	-0.335552	-0.392092	-0.448875	-0.401213	-0.259787	-0.123038	-0.0287479	-0.0864707	0.0674297
155	-0.316703	-0.324404	-0.231847	-0.133322	-0.133704	-0.138406	-0.252384	-0.349529	-0.230428	-0.210467	-0.195473	0.0138629	0.018358	0.017496	0.0112345	-0.18952	-0.280414	-0.177694	-0.280529	-0.189746	-0.199162	-0.213927	-0.244105	-0.478116	-0.61074	-0.746328	-0.789548	-0.844391	-1.09871	-1.14177	-1.17213	-1.19944	-1.42261	-1.337	-1.44637	-1.35135	-1.34589	-1.12548	-1.19465	-1.06047	-1.12294	-1.18355	-1.14886	-1.12483	-1.1121	-1.11103	-1.12168	-1.14378	-0.861671
156	-0.367771	-0.371477	-0.382599	-0.707466	-1.00647	-0.974452	-0.952566	-0.941458	-0.941458	-0.952566	-0.974452	-1.00647	-1.0477	-1.09698	-1.15296	-1.21417	-0.938853	-0.972046	-1.313	-1.62151	-1.59202	-1.56553	-1.54274	-1.5243	-1.51072	-1.50241	-1.49962	-1.50241	-1.51072	-1.5243	-1.54274	-0.885056	-0.843733	-0.806834	-0.434872	-0.375183	-0.322914	-0.585854	-0.519477	-0.465834	-0.426428	-0.0621506	-0.0202627	0.344858	0.386136	0.409129	0.413465	0.399178	0.366696
157	-1.20452	-1.40321	-1.37963	-1.13436	-1.10426	-1.06052	-1.21102	-0.937337	-0.67701	-0.637642	-0.590597	-0.330244	-0.293748	-0.481955	-0.482258	-0.294671	-0.561473	-0.822549	-0.870348	-0.474024	-0.275167	-0.502518	-0.0305853	0.015171	-0.159436	0.339988	-0.0265161	0.025079	0.0568464	-0.139103	0.331804	0.15982	0.652793	0.730426	1.01148	1.26537	1.28497	1.5064	1.49345	1.68279	0.99555	0.970379	0.711932	0.0139146	0.415347	0.378712	-0.0949551	0.0745993	0.223036
158	-1.37231	-1.29657	-1.37982	-1.34826	-1.43056	-1.4306	-1.38924	-1.42498	-1.42755	-1.39688	-1.43903	-1.36189	-1.47997	-1.52363	-1.49686	-1.55057	-1.48425	-1.48965	-1.48492	-1.39249	-1.41278	-1.35824	-1.3436	-1.29159	-1.28015	-1.30962	-1.34354	-1.33721	-1.24996	-1.12281	-1.15199	-1.18246	-1.21441	-1.17444	-1.14418	-1.16018	-1.1812	-1.2395	-1.1304	-1.20505	-1.23471	-1.22367	-1.17625	-1.16617	-0.993433	-1.00972	-0.913138	-0.818507	-0.758914
159	-1.50463	-1.65059	-1.78777	-1.61566	-1.59398	-1.42229	-1.54457	-1.51808	-1.18509	-0.989669	-0.948452	-0.904039	-0.857491	-0.825699	-0.809463	-0.809247	-0.809369	-0.809871	-0.826508	-0.858878	-0.732051	-0.888846	-0.901309	-0.927408	-1.10907	-1.14469	-1.17605	-1.2024	-1.23892	-1.57007	-1.73617	-1.75283	-1.92069	-1.93847	-1.8057	-1.82271	-1.84641	-2.01878	-2.03846	-2.06336	-1.93451	-2.23753	-2.22809	-2.22318	-2.22292	-2.06895	-2.06221	-2.04449	-2.01621
160	-2.09661	-2.25961	-2.50939	-2.4294	-2.17015	-2.07719	-1.74241	-1.55561	-1.69429	-1.32564	-1.35481	-1.37532	-1.21162	-1.12283	-0.960349	-1.05425	-0.830081	-0.546195	-0.7086	-0.821	-0.776538	-0.893485	-0.754161	-0.632266	-0.340128	-0.612295	-0.632412	-0.648278	-0.97889	-0.631507	-0.954137	-0.839172	-0.544567	-0.390492	-0.484869	-0.519152	-0.397176	-0.288291	-0.352662	-0.271464	-0.0533122	0.00122296	0.158979	-0.0140023	0.236127	-0.260906	-0.0779765	0.0133022	0.0216842
161	-0.212702	-0.229455	-0.2622	-0.465078	-0.510346	-0.723789	-0.622412	-0.703439	-0.930614	-0.803523	-0.665081	-0.996276	-0.988505	-0.814005	-1.28175	-1.08512	-0.723821	-0.852335	-0.8179	-0.948411	-0.745925	-0.710188	-0.532182	-0.521832	-0.180307	-0.333409	-0.172643	-0.351609	-0.216242	-0.402548	-0.411265	-0.741229	-0.755987	-0.954215	-1.16327	-1.05535	-0.938748	-1.12192	-0.795596	-0.957154	-0.797845	-1.12613	-0.961519	-1.12988	-0.960419	-1.26206	-1.2442	-1.0623	-0.699535
162	0.508147	0.345677	0.338427	0.351834	0.168652	0.276432	0.0435924	-0.0316444	0.0931298	-0.133849	-0.259333	-0.223967	-0.182471	-0.424466	-0.434976	-0.548905	-0.593287	-0.436608	-0.465582	-0.587023	-0.486805	-0.576169	-0.527183	-0.519804	-0.516225	-0.374905	-0.427629	-0.291136	-0.190032	-0.411132	-0.198154	-0.114478	-0.236435	-0.222377	-0.172856	-0.1331	-0.0687046	-0.142026	-0.214819	-0.211036	0.0282396	0.00209329	-0.0580927	0.0479345	0.0851899	0.0156211	-0.084814	-0.0192632	-0.0226512
163	-0.382377	-0.447599	-0.435972	-0.479157	-0.460156	-0.448575	-0.506985	-0.50432	-0.440702	-0.440544	-0.441616	-0.513011	-0.385007	-0.38232	-0.380441	-0.38622	-0.461724	-0.475407	-0.496098	-0.516479	-0.453232	-0.506751	-0.497532	-0.481148	-0.250575	-0.214219	-0.117016	-0.0910014	-0.0745828	-0.130482	-0.189984	-0.122038	-0.0580822	-0.122542	-0.18414	-0.187624	-0.132826	-0.150692	-0.178461	-0.215415	-0.253777	-0.410248	-0.359375	-0.377239	-0.45656	-0.652496	-0.647205	-0.641327	-0.565871
164	1.32901	1.23455	1.25757	1.18745	1.17919	1.15074	1.27751	1.20785	1.27252	1.18122	1.22187	1.29844	1.31297	1.2881	1.32411	1.24132	1.18697	1.16544	1.20782	1.12241	1.09735	1.05509	1.07539	0.992758	0.903292	0.886858	0.949924	0.823153	0.850027	0.799954	0.828493	0.796999	0.771109	0.70807	0.622263	0.55669	0.525783	0.685099	0.593735	0.507347	0.485308	0.503165	0.444507	0.46869	0.53073	0.649036	0.652032	0.562106	0.609899
165	0.369379	0.266399	0.260152	0.303822	0.293289	0.328023	0.309303	0.0914367	0.227909	0.16597	0.0990099	0.0377595	-0.0175786	-0.0251428	0.0674119	-0.0267802	-0.0156225	-0.00891614	-0.00680865	0.0428248	-0.0583218	-0.0598121	0.0905575	0.04322	-0.0557737	-0.0603858	-0.116676	-0.0731914	-0.0862763	-0.249592	-0.161075	-0.175223	-0.187306	-0.249195	-0.266666	-0.328093	-0.328886	-0.2742	-0.268432	-0.264715	-0.205763	-0.14394	-0.183876	-0.268526	-0.304412	-0.250162	-0.147654	-0.0386641	-0.126828
166	1.18874	1.17046	1.1161	1.02709	0.905742	0.456101	0.312474	0.146417	-0.336988	-0.801841	-0.945806	-1.69571	-1.78708	-2.18111	-2.54423	-2.57663	-2.60973	-2.94188	-2.60973	-2.57663	-2.21208	-1.81587	-1.72158	-1.63234	-1.55034	-1.47769	-1.41633	-1.03582	-0.968728	-0.917691	-0.551844	-0.50321	-0.473794	-0.464189	-0.142373	-0.139192	0.176636	0.174394	0.153247	-0.185439	-0.210436	-0.552552	-0.547411	-0.195161	-0.160464	0.519366	0.581678	0.623262	0.67622
167	-0.749079	-1.03726	-1.09296	-1.10705	-1.06924	-1.18023	-1.10309	-1.20922	-1.41298	-1.33232	-1.54465	-1.18024	-1.18305	-1.03525	-1.11867	-1.19746	-1.17666	-1.30806	-1.15499	-1.08459	-0.961695	-1.11858	-0.897855	-0.782453	-0.868219	-1.00977	-0.775122	-0.772052	-0.764348	-0.626384	-0.584027	-0.451109	-0.74493	-0.837528	-0.930106	-0.877137	-0.678688	-0.716637	-0.579062	-0.733113	-0.631048	-0.760359	-0.603839	-0.588798	-0.620069	-0.316113	-0.254924	-0.441796	-0.530402
168	2.38763	1.39011	1.72558	2.22724	2.00415	2.05174	1.66277	1.98625	1.99352	1.56135	1.54835	1.95483	1.90747	1.25412	0.870533	0.881546	0.293165	-0.00153469	0.154382	0.0434775	-0.223845	-1.0439	-0.650837	-0.822836	-1.39075	-1.06662	-1.49253	-1.34988	-1.34459	-1.17017	-1.2875	-0.976291	-1.06552	-0.528558	-0.134024	0.0857167	-0.0241805	-0.019848	-0.0397449	-0.344693	0.12361	0.306297	0.0187033	0.180802	-0.235607	0.364402	0.400761	0.548228	0.362128
169	-0.273885	-0.246983	-0.304244	-0.195496	-0.139097	-0.0515894	-0.0709736	-0.0363889	0.000261815	-0.0446109	-0.0620694	0.0884497	0.136414	0.0756048	0.178571	0.257956	0.252872	0.355415	0.430051	0.413161	0.416602	0.529391	0.53303	0.528114	0.408332	0.398038	0.27892	0.263901	0.244084	0.25444	0.23509	0.267059	0.141027	0.162084	0.270092	0.246703	0.146439	0.121404	0.154158	0.198498	0.297199	0.254401	0.270953	0.179664	0.270445	0.272864	0.327751	0.297168	0.454372
170	-1.88219	-1.89619	-1.5996	-1.29618	-1.93279	-1.2432	-0.851915	-0.76012	-0.326945	-0.197539	0.268014	0.390016	1.14669	0.945313	1.37293	1.47956	1.56705	1.59943	1.98144	2.06909	2.09782	2.40553	2.68847	2.64344	2.27166	2.52157	2.14301	1.77986	1.7373	1.37335	0.993201	1.27444	1.23713	0.882217	1.19147	0.846118	0.489395	0.426435	0.658652	-0.368436	-0.0827173	-0.140819	-0.203022	-0.572462	-0.943695	-0.672913	-0.367736	-0.670205	-0.667064
171	0.582923	0.622065	0.664784	0.511748	0.469926	0.418889	0.520707	0.389674	0.38712	0.272343	0.30684	0.370453	0.384798	0.317284	0.176789	0.0425859	0.0685657	0.13471	0.166666	0.0857748	0.174304	0.14982	0.082546	-0.0237693	0.145978	0.11007	0.225396	0.0229156	-0.0698477	-0.164836	-0.0168421	-0.111136	-0.0488028	-0.103316	-0.245167	-0.191568	-0.174321	-0.109814	-0.234269	-0.190624	-0.178239	-0.359349	-0.261278	-0.245633	-0.155066	-0.0936802	-0.0287242	-0.0437639	0.138777
172	0.0927631	0.246671	-0.0732591	0.413617	0.426698	0.597895	0.461253	0.481924	0.343294	0.194428	0.517263	0.363694	0.515327	0.506614	0.337732	0.324833	0.152156	-0.0303209	-0.0723747	-0.139289	-0.362662	-0.258678	-0.474528	-0.376799	-0.895549	-0.433247	-0.735723	-0.389443	-0.509231	-0.314204	-0.121199	-0.0641994	0.171382	0.0847797	-0.00996373	0.0350471	0.0688146	0.0904385	0.0828287	0.0461961	0.147792	0.0897149	0.0398406	0.149345	-0.0626194	0.0373651	-0.480772	-0.352181	-0.690585
173	0.219767	0.127431	0.189762	0.112745	-0.0404425	0.114625	0.0519391	0.151494	-0.0456583	-0.114953	-0.265625	-0.153585	-0.242622	-0.238121	-0.443724	-0.355398	-0.223167	-0.0872258	-0.32711	-0.349752	-0.253799	-0.204594	-0.117419	-0.12167	0.0460807	-0.167466	-0.119744	-0.109904	-0.236308	-0.200037	-0.170543	-0.276941	-0.295703	-0.346952	-0.354564	-0.327198	-0.304606	-0.531823	-0.495375	-0.498557	-0.420694	-0.426693	-0.516417	-0.520243	-0.47831	-0.640604	-0.462885	-0.712954	-0.578802
174	-0.786335	-0.949067	-1.10515	-1.09757	-0.576782	-0.697503	-0.813646	-0.769125	-0.739957	-0.726915	-0.555487	-0.715566	-0.367767	-0.176794	0.0145831	0.206087	0.064985	0.0978328	0.128939	0.489921	0.358104	0.397195	0.606188	0.809271	1.18058	0.739694	0.796874	0.826062	0.826577	0.798398	0.917074	0.868917	0.987488	0.609349	0.749899	0.570347	0.910693	0.931597	0.772785	0.766307	0.422303	0.405274	0.382987	0.37316	0.20096	0.0411843	0.0510398	0.0381168	0.177804
175	0.0822562	0.262577	0.048845	-0.00204263	-0.0874997	0.211657	-0.0164426	-0.234211	-0.0633849	-0.0793774	-0.102818	-0.292269	-0.469087	-0.276082	-0.0710863	-0.232023	-0.581052	-0.741867	-0.536551	-0.342879	-0.339603	-0.149116	-0.148635	0.039594	0.0186183	0.166554	-0.231046	-0.0217187	0.198238	0.0507355	0.0910154	-0.0793061	-0.262358	-0.0811022	-0.0917653	-0.473069	-0.489976	-0.340664	-0.20276	-0.0549221	-0.0746821	-0.281159	-0.495117	-0.517453	-0.32786	-0.323506	-0.524358	-0.731863	-1.12494
176	-0.545	-0.480252	-0.503148	-0.437615	-0.436764	-0.482287	-0.466704	-0.513361	-0.469039	-0.445731	-0.484607	-0.416588	-0.458896	-0.456145	-0.364973	-0.443789	-0.391046	-0.405833	-0.401453	-0.355156	-0.351581	-0.3062	-0.326487	-0.211307	-0.287655	-0.256295	-0.298026	-0.351198	-0.408846	-0.491317	-0.600589	-0.603639	-0.650768	-0.7002	-0.705531	-0.837541	-0.860192	-0.926076	-0.902045	-0.917888	-0.996078	-1.00378	-1.00489	-0.999423	-1.11563	-1.07505	-1.09992	-1.04209	-0.991033
177	-1.31994	-1.46212	-1.59178	-1.0995	-1.17494	-0.787435	-0.689729	-0.602535	-0.371638	-0.296227	-0.237412	-0.196739	-0.0188849	0.311153	0.339336	0.346792	0.333468	0.299771	0.105724	0.0495234	-0.164718	-0.379184	-0.451627	-0.53675	-0.898671	-0.941697	-1.1184	-0.974505	-0.978818	-1.13112	-0.97779	-0.816001	-0.802366	-0.780923	-1.03402	-0.827832	-0.617304	-0.560187	-0.360614	-0.16047	0.195629	0.40945	0.620542	0.671245	0.701182	0.725122	0.742373	0.595983	0.442019
178	-1.15371	-0.999488	-0.949311	-1.16066	-1.35196	-1.61087	-1.62127	-1.62022	-1.52862	-1.43423	-1.34575	-1.17517	-1.35259	-1.29807	-1.32717	-1.43931	-1.37059	-1.27887	-1.48944	-1.42372	-1.27636	-1.15401	-1.13656	-0.952228	-0.592527	-0.725317	-0.622348	-0.530015	-0.422275	-0.123992	-0.0576309	0.0916346	-0.274905	-0.0958919	-0.285168	-0.236526	-0.37086	-0.511535	-0.815513	-0.605369	-0.362908	-0.535209	-0.392773	-0.250942	-0.258254	-0.493582	-0.47436	-0.385575	-0.376942
179	0.0568173	0.124809	-0.00441336	0.240657	0.116404	0.0188553	0.0880904	-0.0477166	0.183064	0.191381	0.233176	0.21009	0.290236	0.199815	0.341884	0.351561	0.428557	0.407813	0.352133	0.454112	0.355929	0.390621	0.288076	0.451606	0.116771	0.342669	0.256376	0.265198	0.30313	0.072759	0.125236	0.152357	0.0105854	0.071807	-0.0390663	-0.0869039	-0.127626	-0.129558	-0.124249	-0.0872254	-0.190392	-0.160219	-0.0562633	-0.120491	-0.219715	-0.0523842	-0.260207	-0.278465	-0.334793
180	-1.15135	-1.29006	-1.03785	-0.937663	-0.777351	-0.698483	-0.771798	-0.627626	-0.619813	-0.599136	-0.809954	-0.568598	-0.614873	-0.58771	-0.708111	-0.449893	-0.419277	-0.396609	-0.319339	-0.266033	-0.228276	-0.409791	-0.432443	-0.594648	-0.526478	-0.534409	-0.460886	-0.384386	-0.30482	-0.434656	-0.41258	-0.176145	-0.229022	-0.115643	-0.0806732	0.103116	0.151736	0.205651	0.326584	0.670841	0.946606	0.916992	1.02927	1.0623	1.00743	1.09212	1.01721	1.01065	0.844423
181	-1.33791	-1.29763	-1.39379	-1.32147	-1.23281	-1.25716	-1.23787	-1.1708	-1.27356	-1.02954	-0.831721	-0.795973	-0.756762	-0.650221	-0.82324	-0.777357	-0.775998	-0.777696	-0.953403	-0.961418	-0.889279	-0.907382	-0.705688	-0.676079	-0.559345	-0.729192	-0.668461	-0.516027	-0.669524	-0.381396	-0.345031	-0.247319	-0.357492	-0.256895	-0.127018	0.0311767	0.096995	0.162322	0.129764	0.077633	0.320215	0.165363	0.177133	-0.0317088	-0.0632781	-0.138525	-0.113562	-0.223359	-0.333496
182	-0.037313	-0.148774	-0.0847464	-0.0250543	-0.17629	-0.247288	-0.138479	-0.0719043	-0.120118	-0.122027	-0.15037	-0.0750104	-0.0760131	-0.180239	-0.169546	-0.205048	-0.0301313	-0.108133	-0.213027	-0.203258	-0.16709	-0.169624	-0.0996697	-0.106464	-0.109399	-0.0317667	-0.0267935	-0.0600885	-0.0551626	-0.0159767	-0.042261	-0.0653427	-0.135353	-0.0992526	-0.137117	-0.141671	-0.0438189	-0.20334	-0.217749	-0.079037	-0.0780012	-0.0842419	-0.0516253	-0.125601	-0.0533416	-0.16048	-0.190538	-0.0288357	-0.047246
183	-0.527723	-0.525253	-0.426773	-0.398396	-0.2998	-0.355286	-0.333454	-0.392413	-0.449934	-0.440293	-0.363755	-0.369439	-0.382564	-0.328149	-0.437605	-0.627373	-0.66469	-0.780734	-0.734266	-0.772988	-0.887692	-0.828982	-0.836663	-0.902295	-0.79414	-0.761418	-0.80492	-0.6935	-0.742919	-0.556183	-0.531769	-0.595718	-0.41704	-0.228196	-0.195446	-0.0873488	0.0127079	0.104377	0.11285	0.203681	0.21091	0.126059	-0.0426666	-0.0549265	0.105986	0.0422942	0.0521131	0.301054	0.316695
184	-0.266412	-0.164034	-0.204883	-0.243736	-0.192526	-0.300572	-0.406834	-0.313879	-0.32789	-0.24081	-0.19253	-0.338736	-0.232892	-0.165921	-0.148469	-0.196435	-0.143802	0.0300491	0.262397	0.246218	0.178029	0.202373	0.0744264	0.245337	0.21605	0.271778	0.261815	0.3422	0.222588	0.293001	0.169827	0.0509824	0.0720184	0.0466706	-0.0140637	0.12908	0.268705	0.0103795	-0.188939	-0.173728	-0.256002	-0.202492	-0.30937	-0.280532	-0.447992	-0.416684	-0.44057	-0.472249	-0.552486
185	-1.23146	-1.0395	-0.93248	-0.895827	-1.12873	-1.11963	-1.11545	-1.32153	-1.3912	-1.63341	-1.46066	-1.53459	-1.46856	-1.71805	-1.7524	-1.57249	-1.45536	-1.47807	-1.31057	-1.33328	-1.0987	-0.945649	-1.12992	-0.9206	-1.02861	-0.750583	-0.817967	-0.892621	-0.581002	-0.862321	-0.680601	-1.01526	-0.886546	-1.15685	-0.908446	-1.05172	-1.33117	-1.14635	-1.09022	-1.3073	-1.1901	-1.12459	-1.04849	-1.11365	-1.11316	-1.02643	-1.06777	-1.12045	-1.05381
186	-1.56785	-1.58009	-1.61657	-1.83173	-1.88007	-2.24321	-2.11064	-2.30866	-2.33681	-2.34942	-2.01851	-2.01564	-1.51342	-1.47667	-1.25129	-1.33837	-1.27459	-1.3721	-1.46068	-1.38747	-0.982099	-0.918216	-0.542386	-0.165593	0.211545	0.260986	0.464404	0.321425	0.314035	0.11485	0.0689399	0.0391692	0.353545	-0.142039	0.0341322	-0.272676	0.246706	0.265367	0.437996	0.781859	1.14186	0.862692	1.06315	1.10458	1.17518	1.10074	1.01683	1.0764	1.278
187	0.859964	0.780405	0.833927	0.781164	0.736136	0.801618	0.771489	0.706995	0.72518	0.714921	0.59295	0.632286	0.488133	0.469686	0.449336	0.380255	0.388124	0.495745	0.263993	0.16636	0.286679	0.232855	0.121845	0.170749	0.118007	0.0943733	-0.00604448	0.178426	0.0967933	0.0969594	0.212297	0.220077	0.0923079	0.257422	0.345216	0.219204	0.277149	0.282344	0.23464	0.320339	0.428034	0.19308	0.224756	0.355982	0.163805	0.344093	0.29033	0.420111	0.199223
188	0.271604	0.371602	0.277105	0.195947	0.105567	0.125909	0.146826	0.376018	0.506293	0.416667	0.643666	0.67194	0.917373	0.962917	1.21317	1.14135	1.15212	0.938204	0.926703	0.909465	0.68943	0.891343	0.989573	0.776265	0.755723	0.928583	0.791781	0.861218	0.622722	0.493275	0.451498	0.0926782	-0.0565324	-0.41183	-0.446576	-0.57644	-0.493905	-0.307736	-0.334799	-0.366043	-0.499304	-0.416166	-0.521619	-0.607538	-0.477174	-0.131093	-0.293236	-0.241626	-0.185838
189	0.138056	0.387928	0.375169	0.446098	0.512663	0.389428	0.778009	0.757345	0.558747	0.28023	0.0993742	0.255686	0.252731	0.0194056	0.0516176	0.171227	0.111482	0.297474	0.3033	0.297388	0.200065	0.339778	0.1408	0.0205378	-0.0114372	-0.0342087	0.0149742	-0.430717	-0.439842	-0.464319	-0.326156	-0.263952	-0.365746	-0.63122	-0.643492	-0.828051	-0.838892	-0.675797	-0.84403	-0.492301	-0.374451	-0.251531	-0.12428	-0.0734314	0.0506567	-0.169858	0.035435	-0.0172145	0.0881244
190	-0.311422	-0.509151	-0.90455	-1.29988	-1.51706	-1.57538	-1.65159	-1.92202	-1.63296	-1.90965	-1.9785	-2.21368	-2.63382	-2.86221	-2.71989	-2.95743	-3.19793	-3.26235	-3.32747	-3.15474	-3.29772	-3.42105	-2.97224	-2.50646	-2.42091	-2.36125	-2.329	-2.30545	-1.89581	-1.8329	-1.56428	-1.86329	-1.80217	-1.58017	-1.57378	-1.38747	-1.39679	-1.24515	-1.30732	-1.38402	-2.00789	-1.85253	-1.88631	-2.30623	-2.51818	-2.14574	-1.76203	-1.56445	-1.75078
191	-0.137924	-0.146813	-0.279792	-0.311731	-0.360197	-0.637112	-0.573649	-0.949398	-0.864547	-0.436448	-0.681388	-0.806342	-0.917563	-0.81392	-0.601636	-0.931112	-0.67906	-0.863449	-0.58638	-0.298474	-0.462353	-0.298828	-0.0220186	0.142307	0.417871	0.460678	0.719308	0.637081	0.769191	0.665609	0.455963	0.932279	0.840436	0.960795	1.06856	0.832698	1.04589	0.809497	0.786144	0.999928	0.788782	1.01606	1.12589	0.787148	0.780332	0.786004	0.9105	0.692287	0.923635
192	0.621035	0.482652	0.683926	0.452558	0.533077	0.810003	0.88355	0.882285	0.765414	0.722164	0.806173	1.01702	1.09703	0.910392	0.788604	0.805811	0.941411	0.856771	0.816494	0.909473	0.831755	0.759886	0.931275	0.465864	0.508551	0.19959	-0.0470249	0.304815	0.0166223	-0.152269	-0.126551	-0.155918	-0.300615	-0.302876	-0.176032	-0.109528	-0.0898059	-0.130786	-0.12463	0.00286651	-0.10751	-0.199044	-0.0966208	-0.126282	0.0362765	0.254998	0.455093	0.582408	0.413418
193	1.04579	1.02821	0.975951	0.890391	0.773782	0.629133	0.460086	-0.17766	-0.782527	-0.903255	-1.03484	-1.62251	-1.71755	-1.81578	-2.36348	-2.86155	-2.86155	-2.36348	-2.31384	-1.76718	-1.67111	-1.57935	-1.49413	-1.4176	-0.853753	-0.750887	-0.663131	-0.59272	-0.541485	-0.510773	-0.00331763	0.0341545	0.0493896	0.540282	0.560659	0.558712	0.534589	0.488803	-0.0262023	-0.0636745	-0.569427	-0.596815	-0.643257	-0.707626	-0.78836	-1.33195	-1.3906	-1.46077	-1.54057
194	-1.34744	-1.40772	-1.56404	-1.51317	-1.38969	-1.26818	-1.31152	-1.25551	-1.3408	-1.26072	-1.11091	-1.0576	-0.899888	-0.842958	-0.890795	-0.775501	-0.829287	-0.681729	-0.679048	-0.648323	-0.607238	-0.728995	-0.787987	-0.551396	-0.686495	-0.653095	-0.613609	-0.571602	-0.675437	-0.628445	-0.687961	-0.7052	-0.888121	-0.865759	-0.902688	-0.878686	-0.853521	-0.788096	-0.816454	-0.815061	-0.780432	-0.903327	-0.756815	-0.821316	-0.747462	-0.803797	-0.799948	-0.820878	-0.909266
195	0.506656	0.558573	0.658588	0.570997	0.358603	0.314343	0.147045	0.156249	0.106984	-0.055491	-0.149881	-0.119375	-0.261641	-0.209411	-0.260894	-0.254594	-0.302657	-0.100837	-0.246494	-0.21208	0.0637063	0.163566	0.198531	0.236104	0.393531	0.483529	0.499249	0.440295	0.36871	0.290856	0.325221	0.360505	0.27924	0.374225	0.242016	0.293329	0.34202	0.270319	0.0846583	0.133248	0.117874	-0.12914	-0.011	-0.0685744	-0.0657172	-0.0522867	-0.0969084	0.0301908	0.0927327
196	-1.76772	-1.64566	-1.65562	-1.61649	-1.55704	-1.78519	-1.47994	-1.57595	-1.69792	-1.55376	-1.25526	-1.09541	-0.949114	-1.06741	-0.781636	-0.203474	-0.141736	-0.0819707	0.239233	-0.0993114	-0.0263894	-0.115246	0.16237	0.0393969	0.0727172	0.24768	0.38259	0.240622	0.351728	0.84224	0.542861	0.248762	0.350744	0.738102	0.742467	0.614633	0.25646	0.725819	0.530057	0.726553	0.923555	0.5622	0.951447	0.377237	0.442776	-0.160674	-0.247115	-0.21859	-0.183887
197	0.187864	0.0860452	-0.0838051	-0.215863	-0.304368	-0.498922	-0.507254	-0.573813	-0.691925	-0.864902	-1.13118	-1.28344	-1.46099	-1.43214	-1.39206	-1.44082	-1.34746	-1.28263	-1.15137	-1.24561	-1.24044	-1.13724	-0.982569	-0.893146	-0.864996	-0.743308	-0.629018	-0.763415	-0.720149	-0.880533	-0.521432	-0.64076	-0.720882	-0.901581	-0.941149	-1.01938	-0.949837	-1.17347	-1.24306	-1.14319	-1.02437	-1.00237	-1.02749	-1.04517	-0.925636	-0.955551	-0.834363	-0.848769	-0.828873
198	-0.0946102	0.00701568	-0.103601	-0.137375	-0.0445529	-0.163288	-0.0446161	-0.0844272	-0.103435	-0.117744	-0.149069	-0.285382	-0.29	-0.366589	-0.391401	-0.312208	-0.313377	-0.339837	-0.231948	-0.229126	-0.273629	-0.241767	-0.18319	-0.0924934	-0.082695	-0.0164231	-0.00131758	-0.0652925	0.0306541	0.0439376	-0.0505811	0.0962753	0.189757	0.0892685	0.168952	0.219662	0.136901	0.264782	0.209894	0.126427	0.174073	0.171318	0.217357	0.133435	0.134272	0.134532	0.139686	0.174399	0.205509
199	-0.462942	-0.155953	-0.465006	0.163916	0.501028	0.514062	0.526668	0.862394	0.582009	0.591137	0.274087	-0.045901	-0.369237	-0.404682	-0.119322	-0.127468	-0.460947	-0.18025	-0.222994	0.0273701	0.313544	0.312887	0.317041	0.325855	-0.276343	-0.551973	-0.211023	-0.484706	-0.435463	-0.0645201	-0.0203693	0.311355	0.315419	0.283396	0.539852	-0.111833	-0.149518	-0.219733	-0.612362	-0.710641	-1.12762	-1.82897	-1.58291	-1.61794	-1.64142	-1.03724	-1.03457	-1.01803	-0.664224
200	-0.595469	-0.84798	-0.621978	-0.714621	-0.708534	-0.702873	-0.752787	-0.913411	-0.86608	-0.874498	-0.834025	-0.898228	-0.857944	-0.597368	-0.698752	-0.859813	-0.811275	-0.811369	-0.810624	-0.644215	-0.526595	-0.771348	-0.642641	-0.718167	-0.586451	-0.566841	-0.549889	-0.376578	-0.151531	-0.133224	-0.173591	-0.333404	-0.294015	-0.363012	-0.523707	-0.528748	-0.394396	-0.361872	-0.430606	-0.50672	-0.683178	-0.805733	-0.725584	-0.799365	-0.817714	-0.725218	-0.78531	-0.904375	-0.911894
201	-2.57213	-2.29955	-2.54015	-1.95784	-1.89014	-1.83713	-2.05088	-1.72529	-1.66935	-1.63374	-1.61947	-1.59931	-1.57381	-1.57127	-1.59172	-1.63461	-1.67114	-1.70029	-1.19194	-1.20324	-0.926028	-0.889397	-0.843416	-0.510764	-0.951385	-0.580458	-0.486605	-0.421546	-0.637867	-0.0510584	0.00105337	0.0187472	-0.249101	0.00511153	0.252903	0.495253	0.454781	0.132628	0.337619	0.0406776	0.579172	0.365762	0.429686	0.490897	0.297066	1.18303	1.03049	1.39644	1.74949
202	2.04426	2.03829	2.12748	1.63513	1.35789	1.1661	1.06152	0.95152	0.850599	0.53548	0.459792	0.637344	0.380492	0.248442	-0.103034	-0.234287	-0.0144861	0.105012	0.00519159	-0.302733	-0.273269	-0.370662	-0.357859	-0.579777	-0.252298	-0.396646	-0.346499	-0.539924	-0.499839	-0.545284	-0.342289	-0.460356	-0.780584	-0.756978	-0.853522	-0.619209	-0.386923	-0.703506	-0.548021	-0.25422	-0.0610777	0.243675	0.313882	0.254901	0.754551	0.932663	0.989992	0.889683	0.868797
203	-0.0236092	-0.116207	-0.048937	-0.125493	-0.116097	-0.174335	-0.0925441	-0.202815	-0.162885	-0.119278	-0.189818	-0.288033	-0.321176	-0.317964	-0.252836	-0.180124	-0.0456071	-0.101853	-0.10296	-0.19919	-0.166948	-0.249231	-0.216237	-0.269444	-0.194971	-0.155982	-0.0599051	-0.0920514	-0.0733761	-0.150605	-0.32025	-0.243313	-0.290079	-0.373885	-0.491095	-0.644412	-0.667116	-0.740828	-0.727744	-0.78075	-0.713929	-0.820647	-0.768194	-0.808726	-0.906912	-0.842227	-0.860817	-0.873523	-0.823277
204	-2.27327	-1.87184	-2.0785	-2.4529	-1.76184	-2.4986	-2.5937	-2.31465	-2.2806	-1.41202	-1.38475	-1.33933	-1.49704	-0.623911	-0.594076	0.047578	0.0444732	-0.339046	0.152573	0.238907	-0.501297	-0.240838	-0.0175423	0.0135799	0.689691	0.113905	0.357591	0.560452	0.502589	0.18543	-0.124372	-0.204219	-0.713607	-0.61425	-0.476903	-0.277549	-0.257922	-0.440235	-0.406277	-0.553949	-0.906969	-0.0118986	-0.20684	-0.434209	-0.429855	-0.811734	-0.34618	-0.533187	-0.755778
205	2.48233	2.4726	2.6548	2.37329	2.07491	2.46476	2.88796	2.40771	2.17368	2.18602	1.9522	1.68338	1.61476	2.0056	1.30928	0.839262	1.01789	0.509361	0.206003	-0.33617	-0.458426	-0.837901	-1.00194	-1.15762	-1.06648	-0.95944	-1.93586	-2.18858	-2.20946	-2.44367	-2.65676	-2.19249	-1.94228	-1.90674	-2.04024	-1.68841	-1.58095	-1.48592	-1.17106	-0.872822	-0.827209	-0.35512	-0.348069	-0.595155	-0.39266	-0.373431	-0.326679	0.16903	0.221914
206	-0.687463	-0.684243	-0.674641	-0.658835	-0.648069	-0.653487	-0.773907	-0.690377	-0.809068	-0.712107	-0.717925	-0.826377	-0.828637	-0.614748	-0.811079	-0.80255	-0.908069	-0.9189	-0.834825	-0.63341	-0.512153	-0.482236	-0.555257	-0.633114	-0.716572	-0.597445	-0.594736	-0.499727	-0.619934	-0.526546	-0.526989	-0.63216	-0.644209	-0.661759	-0.88225	-0.898835	-0.820932	-0.746682	-0.785121	-0.825489	-1.16376	-1.16231	-1.24979	-1.12982	-1.0114	-1.00461	-1.10959	-1.11764	-1.23749
207	-1.55936	-1.64514	-1.74185	-1.39564	-1.39073	-1.47191	-1.38419	-1.72332	-1.68652	-1.57702	-1.48024	-1.29227	-1.28722	-1.30436	-1.2488	-1.62104	-1.33395	-1.40859	-1.58061	-1.49105	-1.41395	-1.42461	-1.52278	-1.46244	-1.38483	-1.63946	-1.73506	-1.75673	-1.77026	-1.40662	-1.39345	-1.19202	-1.42664	-1.20956	-0.995295	-1.05868	-1.31546	-1.48284	-1.28727	-1.09773	-1.18845	-1.29475	-1.12331	-1.03293	-1.05163	-1.23572	-1.04619	-0.690816	-0.793068
208	0.415015	0.787458	0.487682	0.625623	0.55455	0.352892	0.399597	0.244415	0.142617	-0.0225742	-0.119711	-0.0368726	-0.210513	-0.443615	-0.291055	-0.176346	-0.183796	-0.30662	-0.296715	-0.108543	-0.336593	-0.0541679	-0.391941	-0.227781	-0.313778	0.0283173	0.125213	0.159101	0.24035	0.505758	0.654749	0.615155	0.693474	0.830613	0.895754	0.712386	0.476037	0.538876	0.600351	0.791123	0.601856	0.594204	0.396067	0.556336	0.592463	0.498694	0.334558	0.375115	0.425061
209	0.365397	0.0214543	0.0452347	0.0655756	0.0633672	-0.295261	-0.640345	-0.453778	-0.625105	-0.450445	-0.0962177	-0.0991478	-0.125255	0.196812	-0.00266292	-0.0375715	-0.055516	-0.3898	-0.188799	0.00967528	0.223608	-0.0667018	-0.0106705	0.0382416	0.449369	0.499157	0.520111	0.511737	0.307354	0.259414	0.0168787	-0.400502	-0.472678	-0.383113	-0.815128	-0.710804	-0.790617	-1.21931	-1.29119	-1.54184	-1.78447	-2.18459	-2.03738	-2.06462	-2.08047	-2.41826	-2.02252	-1.96846	-1.55311
210	-3.27799	-3.29053	-3.04963	-2.80469	-2.55463	-2.57655	-2.61916	-2.68127	-2.42785	-2.38691	-2.36435	-2.5836	-1.96134	-1.58428	-1.70542	-1.27137	-0.564074	-0.393935	0.0140239	0.406166	0.501511	0.826259	1.12866	0.879356	0.884325	0.614839	0.571718	0.756117	0.919909	0.0364282	0.221534	0.114615	-0.281653	-0.936739	-1.3197	-1.42809	-1.78798	-2.39745	-2.19797	-2.24482	-2.53679	-2.01621	-1.4335	-1.59588	-1.50408	-1.68889	-1.34594	-1.28385	-1.22635
211	0.763689	0.932222	1.1061	1.11069	0.928381	1.10039	0.980344	0.846583	0.698135	1.05822	1.07094	1.06793	1.39856	1.20766	0.827467	0.939722	0.550274	-0.00814572	0.278192	0.240708	0.369503	0.33398	0.484345	0.332235	0.523548	0.708705	0.241092	0.114797	0.642975	0.497923	0.359783	0.733977	0.781516	0.501293	0.520697	0.664741	0.637131	0.770458	1.04842	0.669244	0.629232	0.42292	0.732122	0.40503	0.593911	0.285563	0.299946	0.304838	0.282629
212	0.0882586	0.0918152	0.102404	0.237765	0.366713	0.502246	0.408157	0.332532	0.261	0.297115	0.308987	0.558397	0.547564	0.774796	0.755871	0.622264	0.374065	0.247005	0.490097	0.47475	0.319359	0.286584	0.12814	-0.0373679	-0.209175	-0.255341	-0.541832	-0.701015	-0.863175	-0.909469	-0.969727	-1.04245	-1.23081	-1.15336	-1.30683	-1.31057	-1.29544	-1.27479	-1.13112	-1.3498	-1.18487	-1.14834	-1.11017	-1.07138	-1.04601	-0.903736	-1.01189	-1.00398	-0.880154
213	1.95333	1.68401	1.56605	1.599	1.6133	1.46787	1.57143	1.53032	1.34549	1.27156	0.80283	1.02508	0.601256	0.588253	0.423119	0.388296	0.343886	0.150178	0.0761395	-0.144234	-0.621988	-0.947359	-0.724825	-0.882859	-1.02641	-0.901589	-0.775553	-0.774684	-0.898932	-0.894996	-0.763041	-0.897537	-1.15796	-1.27729	-1.27016	-1.2777	-1.28572	-1.15313	-1.16131	-1.18308	-0.936028	-0.954591	-0.984572	-1.27892	-1.14711	-1.13838	-1.26704	-1.25174	-1.36064
214	-2.44268	-2.44813	-2.43341	-2.39908	-2.03491	-1.90297	-1.7572	-1.32083	-1.18854	-0.772025	-0.665481	-0.279974	0.102368	0.168559	0.50862	0.530301	0.513354	0.800391	0.520116	0.512775	0.809653	1.13094	1.13427	0.819666	1.08998	0.793872	0.833728	0.866309	0.890818	1.21791	1.25562	1.28331	0.989037	0.994889	0.989408	0.972719	0.945247	0.876671	0.83059	1.11944	1.09034	0.775072	0.485129	0.469417	0.41704	0.671405	0.361875	0.360234	0.666507
215	-0.322225	-0.394531	-0.37454	-0.344512	-0.795768	-0.723424	-0.650894	-0.807083	-0.742345	-0.685292	-0.946082	-0.821001	-1.00419	-1.1188	-1.00855	-1.21183	-1.08983	-1.19754	-1.14179	-1.30636	-1.30692	-1.28261	-1.56926	-1.54637	-1.75429	-1.44959	-1.55599	-1.57427	-1.50402	-1.51656	-1.76688	-1.8049	-2.08766	-1.97641	-2.10766	-2.24305	-2.05424	-2.30864	-2.24534	-2.48541	-2.40744	-2.23223	-2.17278	-1.87861	-2.06229	-1.94841	-1.68513	-1.56753	-1.67839
216	0.428337	0.502171	0.305018	0.443098	0.502077	0.482422	0.360581	0.523481	0.544363	0.45078	0.541349	0.588486	0.66778	0.671459	0.679107	0.646607	0.505857	0.483719	0.448225	0.550841	0.500756	0.525611	0.470305	0.718175	0.707613	0.666288	0.662126	0.623403	0.482206	0.421563	0.464967	0.544413	0.591984	0.483845	0.486918	0.493401	0.614852	0.544185	0.620307	0.76759	0.723111	0.638572	0.745404	0.820491	0.756177	0.663761	0.722119	0.699464	0.671137
217	-2.40798	-2.75508	-2.72005	-2.47692	-2.39238	-2.31449	-2.2452	-1.99402	-1.92799	-1.87566	-1.64611	-1.22118	-0.967239	-0.712508	-0.458318	-0.398301	-0.168347	0.249805	0.489869	0.55064	0.603709	0.474496	0.526773	0.93228	0.613183	0.645106	0.835027	0.817599	0.593312	0.528467	0.624675	0.537956	0.0972914	-0.157265	-0.416408	-0.486151	-0.364761	-0.415957	-0.811645	-0.820632	-0.808137	-0.7936	-0.969703	-0.971494	-1.14539	-0.934186	-0.915277	-0.896824	-0.879241
218	0.728336	0.491202	0.475097	0.503624	0.577701	0.472905	0.416195	0.171189	0.154202	-0.029456	-0.256368	-0.41569	-0.561497	-0.748171	-0.694985	-0.688463	-0.679892	-0.486484	-0.517144	-0.504064	-0.557418	-0.543347	-0.529311	-0.46686	-0.52084	-0.453584	-0.497042	-0.492907	-0.447306	-0.585588	-0.669477	-0.63742	-0.543614	-0.619142	-0.698858	-0.721305	-0.850699	-0.867217	-1.16704	-1.05487	-1.00622	-1.14279	-1.34229	-1.31154	-1.45858	-1.42903	-1.62475	-1.64274	-1.60447
219	-1.24022	-1.31954	-1.35599	-1.31266	-1.27191	-1.25853	-1.11241	-1.08499	-1.14395	-1.17055	-1.12406	-1.07871	-1.07577	-1.03715	-1.03687	-1.04197	-1.09755	-1.27325	-1.252	-1.15261	-1.2049	-1.21107	-1.22022	-1.23209	-1.24231	-1.1684	-1.27767	-1.37709	-1.27794	-1.22333	-1.21771	-1.21604	-1.25135	-1.29087	-1.3758	-1.38268	-1.35244	-1.28887	-1.18737	-1.19963	-1.3253	-1.3709	-1.3322	-1.25026	-1.24441	-1.23663	-1.34237	-1.32759	-1.15156
220	-0.360265	-0.64315	-0.642959	-0.639566	-0.52335	-0.584529	-0.544315	-0.503592	-0.373405	-0.354271	-0.546565	-0.5609	-0.576844	-0.404159	-0.431735	-0.369117	-0.495122	-0.619237	-0.541056	-0.539786	-0.335616	-0.597973	-0.588274	-0.496649	-0.493001	-0.767402	-0.561245	-0.634089	-0.716767	-0.609887	-0.303604	-0.0976258	-0.191761	-0.196475	-0.191634	-0.0874112	-0.273527	-0.180858	0.210564	0.151466	0.200409	-0.0333596	0.497664	0.943467	1.01324	1.18491	1.44682	1.51765	1.48557
221	1.68676	1.17669	0.93155	0.676984	0.412279	0.656736	0.617293	-0.170792	-0.148832	0.108504	0.629106	0.894128	0.876947	0.824565	1.28535	0.236349	0.248423	0.774106	0.801257	0.575331	0.614843	0.152545	0.198813	0.205474	0.719449	0.975435	0.700453	0.934391	0.638635	0.853457	0.540556	-0.0256471	-0.051344	-0.0829847	0.400024	0.413998	0.45132	0.456743	-0.0624984	-0.0402433	-0.0241737	-0.288271	-0.0394421	0.202999	0.166192	-0.395355	-0.687934	-0.464751	-0.764203
222	-0.395327	-0.302614	0.0291617	-0.0854777	0.230108	0.328975	0.148834	0.0578513	0.270034	0.391506	0.405842	0.420238	0.819123	1.14044	0.9991	1.00284	1.03597	0.9285	1.08757	1.54374	1.63513	1.41532	1.27644	1.22567	1.30863	1.07867	0.912852	0.803747	0.675162	0.389769	0.610957	0.524984	0.210967	-0.0827951	-0.208393	-0.195152	-0.480236	-0.515928	-0.232057	-0.390011	-0.897475	-0.954689	-0.646876	-0.76711	-0.654283	-0.532486	-0.341122	-0.073371	-0.184159
223	-1.70485	-1.70263	-1.57473	-1.64416	-1.59423	-1.68034	-1.83463	-1.6727	-1.57072	-1.65588	-1.7931	-1.65911	-1.83307	-1.87118	-1.84817	-1.77134	-1.89688	-1.89514	-1.83354	-1.83991	-1.78615	-1.73255	-1.73266	-1.72576	-1.65129	-1.64398	-1.71065	-1.52808	-1.5943	-1.71415	-1.77349	-1.70528	-1.81945	-1.53737	-1.50577	-1.34816	-1.32093	-1.24276	-1.3025	-1.10309	-1.089	-0.876748	-0.843782	-0.869655	-0.766784	-0.791947	-0.629627	-0.543127	-0.728232
224	-0.395485	-0.492037	-0.319334	-0.416479	-0.460802	-0.447629	-0.473578	-0.418649	-0.374515	-0.475983	-0.438828	-0.537364	-0.641452	-0.702732	-0.6775	-0.613336	-0.692491	-0.764959	-0.825345	-1.01777	-0.889387	-0.897351	-0.911369	-1.01785	-1.12028	-1.03555	-1.11989	-1.1568	-1.10798	-1.05535	-1.1483	-1.24723	-1.2076	-1.0292	-1.07776	-1.0353	-1.03176	-0.884173	-1.00681	-0.990754	-0.932709	-0.823365	-0.841304	-0.582625	-0.64503	-0.581363	-0.657016	-0.73287	-0.491537
225	0.337732	0.172428	0.276819	0.33681	0.285048	0.222467	0.222061	0.233325	0.396401	0.284939	0.168248	0.214713	0.216881	0.113028	0.379989	0.378369	0.220422	0.281886	0.231611	0.170489	0.272503	0.279696	0.556693	0.469451	0.387787	0.513078	0.463438	0.356443	0.360215	0.250209	0.290114	0.317568	0.181679	0.0457447	0.11802	-0.0719097	-0.0969581	-0.12473	-0.204983	-0.236026	0.00173085	-0.0575841	-0.0435309	-0.175284	-0.189972	-0.155898	-0.236671	-0.0571706	0.0174332
226	1.34709	1.32738	1.29824	1.2604	1.18531	1.66804	0.782361	1.05053	1.0197	1.28406	1.01358	1.00911	0.70695	0.40375	0.663239	0.922279	0.0835604	0.400911	0.420185	0.704783	0.720864	0.735317	0.718412	0.700147	0.977615	1.25459	1.29391	1.36174	1.13027	1.45829	0.95021	0.998559	1.0088	1.27723	1.24065	0.899854	0.55255	0.467118	0.0819288	-0.0369915	-0.450407	-0.858674	-0.69512	-0.520131	-0.894414	-0.955602	-0.969342	-1.49908	-1.44832
227	0.509312	0.380328	0.548614	0.443474	0.605	0.7549	0.49802	0.389014	0.558541	0.450382	0.458562	0.875307	1.16011	1.16704	1.17387	1.18046	0.777235	0.92846	0.917616	0.744867	0.703073	0.676006	0.518057	0.361163	0.483478	0.461683	0.5888	0.44144	0.560855	0.260491	0.22781	0.317305	-0.142573	-0.157291	0.141787	0.0381545	-0.0741952	0.374222	0.564357	0.612351	0.926577	0.965394	0.727785	1.04577	1.08513	1.12257	1.15707	0.909889	0.921012
228	-0.163495	-0.194093	-0.210076	-0.164439	-0.160295	-0.126457	-0.0903065	-0.0959526	-0.0738498	-0.0666357	-0.0896581	-0.0566704	-0.0678504	-0.0808463	-0.0365866	-0.0503007	-0.0355767	-0.051526	-0.0404869	-0.0599736	-0.0795463	-0.0839224	-0.062351	-0.0404169	-0.116507	-0.120757	-0.168331	-0.215215	-0.188598	-0.205156	-0.1769	-0.162904	-0.19345	-0.165412	-0.197005	-0.198742	-0.182731	-0.194475	-0.162774	-0.189262	-0.158782	-0.156278	-0.137846	-0.149054	-0.173332	-0.0940579	-0.117528	-0.0558562	-0.0379705
229	0.374676	0.267872	0.252755	0.340165	0.225294	0.108445	0.189982	0.0600279	0.119226	-0.220903	-0.0544983	-0.27535	-0.293638	-0.50893	-0.415807	-0.529699	-0.555606	-0.682475	-0.804579	-0.932012	-0.959013	-0.66396	-0.656825	-0.54814	-0.622215	-0.49018	-0.247415	-0.294717	-0.149177	-0.211876	0.0212908	0.0652866	0.0137033	0.0442458	0.166601	0.190802	0.411112	0.416895	0.302904	0.269452	0.527866	0.489938	0.0618115	0.0332607	-0.100311	-0.233008	-0.164196	-0.16684	0.0539702
230	0.0269788	0.0237159	-0.100584	-0.0688813	-0.0621498	-0.0967304	-0.149384	-0.121915	-0.195175	-0.187667	-0.236544	-0.245779	-0.273471	-0.256981	-0.296188	-0.234912	-0.310609	-0.325581	-0.238331	-0.232261	-0.263809	-0.293643	-0.290759	-0.232334	-0.21412	-0.173577	-0.150246	-0.0629322	-0.0908394	-0.0634183	-0.0974804	-0.0515842	-0.0466649	-0.0849463	-0.124896	-0.0853609	-0.0205003	0.00715512	0.0308226	-0.0224779	0.0637106	-0.0314232	0.0668936	0.102579	0.0778321	0.073953	0.0118453	-0.0314483	-0.07052
231	-0.683764	-0.665179	-0.628056	-0.64323	-0.639943	-0.638765	-0.656518	-0.654103	-0.63344	-0.650491	-0.651238	-0.633812	-0.633602	-0.633825	-0.599048	-0.635465	-0.653616	-0.636726	-0.638808	-0.65796	-0.641968	-0.644833	-0.645999	-0.680863	-0.680497	-0.69896	-0.684056	-0.687898	-0.708539	-0.729148	-0.734744	-0.741978	-0.765606	-0.77009	-0.755315	-0.792016	-0.77579	-0.777407	-0.796825	-0.798608	-0.799504	-0.818138	-0.837739	-0.856443	-0.820198	-0.818453	-0.817681	-0.81789	-0.835853
232	-0.26487	-0.337319	-0.391019	-0.349034	-0.307212	-0.27515	-0.253672	-0.24339	-0.23608	-0.232021	-0.231378	-0.234195	-0.326666	-0.344627	-0.451538	-0.48284	-0.523953	-0.401246	-0.441394	-0.479433	-0.669837	-0.848235	-0.936833	-0.763061	-0.818867	-0.794207	-0.775943	-0.764544	-0.674067	-0.660056	-0.558923	-0.534996	-0.511135	-0.496463	-0.491305	-0.409506	-0.328652	-0.248626	-0.410938	-0.410201	-0.324114	-0.316628	-0.318809	-0.330622	-0.584892	-0.589847	-0.431645	-0.437858	-0.452936
233	-1.52769	-1.70957	-1.63468	-1.83061	-1.67649	-1.78297	-1.98288	-1.84044	-1.86419	-2.05351	-2.07467	-2.00131	-2.10157	-2.02326	-2.19223	-2.09928	-2.09647	-2.17468	-1.98228	-2.04749	-2.02819	-2.00823	-1.90469	-2.07909	-1.72585	-1.89141	-1.69617	-1.50157	-1.48379	-1.63401	-1.52686	-1.43132	-1.31986	-1.10959	-1.25494	-1.04363	-1.01356	-0.896862	-0.684936	-0.823065	-0.608347	-0.486097	-0.549626	-0.355003	-0.356326	-0.544408	-0.465412	-0.656293	-0.579684
234	-1.57676	-1.56834	-1.55285	-1.54018	-1.53059	-1.34102	-1.43425	-1.34751	-1.52428	-1.32849	-1.4063	-1.3049	-1.29448	-1.2885	-1.37396	-1.26189	-1.24187	-1.1407	-1.14168	-1.14838	-1.16068	-1.26514	-1.36519	-1.37394	-1.38759	-1.40578	-1.51487	-1.34808	-1.358	-1.45754	-1.65617	-1.67412	-1.59779	-1.79317	-1.72015	-1.92789	-2.13643	-2.16222	-2.18787	-2.21274	-2.23618	-2.35398	-2.38231	-2.40727	-2.52461	-2.45419	-2.56181	-2.57721	-2.77009
235	0.197686	0.296872	0.300218	0.210116	0.151545	0.241693	0.190976	0.244349	0.321838	0.392151	0.426727	0.509767	0.543929	0.564949	0.601095	0.560573	0.448814	0.534696	0.375931	0.31806	0.440544	0.416059	0.339304	0.361257	0.407818	0.404897	0.378142	0.40431	0.360551	0.315784	0.315911	0.335314	0.159147	0.0995282	0.0773561	0.0777571	0.0296905	0.00283868	-0.119831	-0.176528	-0.238129	-0.334545	-0.224714	-0.258668	-0.264729	-0.286268	-0.123824	-0.0693428	-0.0288433
236	-0.243344	-0.37314	-0.351715	-0.3829	-0.414113	-0.361148	-0.290767	-0.253918	-0.227843	-0.261922	-0.200195	-0.155314	-0.0590215	-0.0819046	-0.0662198	-0.0667829	-0.0769368	-0.0266409	-0.0265701	0.0444292	0.100277	0.00741824	0.01328	0.0106412	0.00133021	0.0558128	-0.0240447	-0.000903617	-0.0589154	-0.115386	-0.103464	-0.0423197	-0.0933585	-0.107296	-0.0350124	-0.0925993	-0.016839	0.0200213	0.0389689	0.0802924	0.0981142	0.141186	0.20192	0.241102	0.342525	0.409218	0.374075	0.470277	0.449912
237	-1.96426	-1.74778	-1.30196	-1.28332	-1.48845	-1.48763	-1.68875	-1.66221	-1.43123	-1.63009	-1.17243	-0.918845	-0.892429	-1.09373	-0.866659	-0.867992	-1.07526	-0.832317	-1.02266	-0.786578	-0.780979	-0.349341	-0.329228	-0.721105	-0.235494	0.266368	0.330593	0.385986	0.657595	0.487528	0.50839	0.311686	0.349319	0.824179	1.07908	0.88704	1.10792	1.1078	0.88678	1.30539	1.07368	1.02981	0.767043	0.738959	0.923608	0.461346	0.235461	0.22343	0.425597
238	0.465829	0.43672	0.471356	0.537573	0.481184	0.363016	0.35947	0.380679	0.27593	0.225246	0.203337	0.152901	0.167523	0.122449	0.0437709	0.0571244	0.0698797	0.0568096	-0.00746971	-0.0747149	0.0445637	-0.0733712	-0.0691179	-0.122679	-0.109124	-0.0287934	-0.0136772	0.0868203	0.0670496	0.135494	0.166835	0.103264	0.195202	0.205078	0.312522	0.324665	0.205923	0.299617	0.181861	0.151057	0.16865	0.128899	0.21822	0.179963	0.168446	0.126153	0.152872	0.245581	0.250279
239	0.672034	0.794405	1.02395	1.36123	1.2186	1.08483	0.960176	0.581808	0.676057	0.3922	0.332035	0.158745	-0.264198	-0.221871	-0.050493	-0.211525	-0.365796	-0.249603	0.037197	0.218674	0.63187	0.687311	0.383512	0.307045	0.243354	0.0529416	-0.0404502	0.225086	0.473555	0.229258	0.807102	0.668225	0.890207	0.973277	0.91864	0.514656	0.225341	0.151704	-0.393668	-0.921701	-0.968564	-1.12182	-1.26801	-1.06822	-0.746468	-1.12768	-1.05916	-1.12801	-1.29517
240	-0.790108	-0.181181	0.15868	-0.477393	-0.175434	-0.122407	-0.480714	-0.325021	-0.425698	-0.338019	-0.161558	-0.322508	-0.313312	-0.224925	-0.384038	-0.201621	-0.720959	-0.718255	-0.547379	-0.806796	-0.562347	-0.348407	-0.816829	-0.924012	-0.533192	-1.0216	-1.24554	-1.11328	-1.24042	-1.18171	-1.45343	-1.54758	-1.54574	-1.54767	-1.54434	-1.79887	-1.71296	-1.45885	-1.73458	-1.75097	-1.48958	-1.47624	-1.36649	-1.51443	-1.41279	-1.66051	-1.67756	-1.3549	-1.79844
241	1.41629	1.51093	1.31555	1.20944	0.912877	0.815067	0.806018	0.785987	0.585532	0.664251	0.533455	0.3838	0.31647	0.233326	0.0564539	-0.102445	-0.0720114	-0.320021	-0.645631	-0.668707	-0.868108	-0.774401	-0.856888	-0.846227	-0.642817	-0.626305	-0.707205	-0.696253	-0.883407	-0.879563	-0.974477	-0.888588	-0.911164	-0.841933	-0.770032	-0.884501	-0.995138	-1.01169	-0.923762	-0.830878	-0.922613	-0.819631	-0.801734	-0.869408	-0.853615	-1.02458	-0.903708	-0.781161	-0.657486
242	-0.644055	-0.687277	-0.812666	-0.808975	-0.836011	-0.81649	-0.677484	-0.583191	-0.65464	-0.646257	-0.562562	-0.722862	-0.764984	-0.779526	-0.792104	-0.806687	-0.663217	-0.727737	-0.874594	-0.848819	-0.89162	-0.929556	-0.932444	-0.857066	-0.858565	-0.893811	-0.842207	-0.867961	-0.889541	-0.657244	-0.710793	-0.559066	-0.65562	-0.349672	-0.374872	-0.446886	-0.315848	-0.56	-0.398755	-0.362605	-0.40826	-0.449355	-0.412492	-0.426882	-0.40158	-0.538941	-0.601399	-0.666178	-0.68964
243	-1.36538	-1.37108	-1.37482	-1.36327	-1.21694	-1.202	-1.06608	-1.18168	-1.04383	-0.892143	-0.727102	-0.81541	-0.652762	-0.745308	-0.588685	-0.688907	-0.674374	-0.545471	-0.554834	-0.569298	-0.575263	-0.452786	-0.467454	-0.618842	-0.640534	-0.651701	-0.66527	-0.813858	-0.844423	-0.876051	-1.14754	-1.28637	-1.30566	-1.1917	-1.1967	-0.934781	-0.911116	-0.899927	-0.888186	-0.61026	-0.571884	-0.654307	-0.739089	-0.574798	-0.547984	-0.659428	-0.643817	-0.634533	-0.645012
244	0.793035	0.770748	1.01754	0.940281	1.13609	1.01322	1.20105	1.42101	1.08066	1.40194	1.16377	1.21005	0.944466	0.67844	0.441442	0.513062	0.265159	0.917058	0.96524	1.2856	1.28335	1.55383	1.5034	1.1335	1.04057	1.25797	1.19297	0.533937	0.18948	-0.152903	-0.774549	-0.798763	-0.851008	-0.61688	-0.376251	-0.722147	-0.776742	-0.538621	-1.16468	-1.18313	-0.562364	-0.492124	-0.723306	-0.66293	-0.312591	-0.268392	-0.813557	-0.760341	-0.736247
245	-0.158778	-0.181798	-0.177799	-0.0711542	-0.159668	-0.148597	-0.113961	-0.105615	-0.0976762	-0.166084	-0.0916856	-0.169531	-0.12801	-0.139241	-0.174233	-0.211831	-0.175994	-0.21517	-0.250688	-0.232671	-0.239236	-0.293731	-0.296864	-0.298204	-0.28995	-0.30362	-0.297698	-0.290661	-0.334923	-0.305333	-0.277716	-0.278219	-0.228489	-0.151964	-0.197444	-0.116945	-0.163805	-0.163166	-0.109856	-0.181497	-0.127555	-0.146582	-0.0663839	-0.085513	-0.0813947	-0.0698476	0.0977346	0.0894804	0.103488
246	-1.40164	-1.40875	-1.29255	-1.3135	-1.47102	-1.50354	-1.54752	-1.72551	-1.63815	-1.68256	-1.84398	-1.86085	-2.13109	-2.13281	-2.14066	-2.27814	-2.00964	-1.85702	-1.95795	-1.65395	-1.605	-1.56493	-1.39738	-1.48781	-1.45276	-1.15581	-0.844862	-0.79547	-0.624154	-0.579061	-0.262955	-0.336125	-0.154418	0.0201404	0.186658	0.344409	0.3555	0.0958958	-0.036553	0.0816012	0.354453	0.521135	0.540116	0.548455	0.820727	0.821377	0.550365	0.282186	0.538557
247	0.778107	0.69649	0.690894	0.606047	0.643456	0.601668	0.564619	0.729548	0.651509	0.733437	0.702455	0.663364	0.616102	0.527158	0.556181	0.623685	0.486535	0.472449	0.376051	0.571262	0.625978	0.645022	0.913523	0.864365	0.887261	0.910204	0.97452	1.04175	1.11954	1.32451	1.16455	1.36479	1.56338	1.50775	1.51219	1.67309	1.67988	1.83901	1.79383	1.89716	1.51964	1.42119	1.39641	1.17707	1.31769	1.28998	1.34232	1.15224	1.20314
248	-0.364463	-0.260402	-0.276367	-0.332054	-0.319745	-0.303292	-0.308513	-0.253253	-0.195032	-0.138449	-0.168513	-0.122474	-0.0978294	-0.120031	-0.10858	-0.0971523	-0.106681	-0.0755335	-0.164364	-0.252368	-0.23993	-0.272918	-0.365899	-0.336576	-0.370947	-0.381908	-0.388248	-0.417292	-0.424401	-0.379799	-0.368196	-0.360142	-0.311372	-0.3597	-0.312779	-0.350752	-0.283256	-0.271359	-0.256068	-0.263125	-0.174265	-0.101837	-0.0290745	-0.0408436	-0.0357167	0.0708612	0.0607491	0.0713272	0.0960049
249	0.380042	0.406505	0.427444	0.38134	0.38581	0.379743	0.21759	0.245191	0.089157	-0.00569709	-0.0647022	-0.184855	-0.307025	-0.42742	-0.578087	-0.634879	-0.779546	-0.829422	-0.725449	-0.838049	-0.857569	-0.777013	-0.879113	-0.98142	-0.924327	-0.925748	-0.956371	-0.921888	-0.93961	-0.824374	-0.801186	-0.805515	-0.717575	-0.567216	-0.507919	-0.325463	-0.297019	-0.208423	-0.122108	-0.159076	-0.0107913	0.0748777	0.107137	0.264296	0.285371	0.332579	0.314405	0.347702	0.344508
250	-1.46082	-1.44658	-1.34604	-1.41654	-1.40145	-1.53333	-1.35685	-1.19564	-1.1907	-1.25105	-1.31909	-1.23764	-1.23891	-1.07416	-1.12484	-0.860811	-0.854397	-0.774129	-0.752758	-0.72441	-0.382933	-0.673925	-0.561966	-0.354652	-0.235312	-0.279486	0.075681	0.0335993	-0.108123	-0.26719	-0.278006	-0.23151	-0.193259	-0.0710391	-0.336407	-0.358648	-0.460445	-0.0856728	-0.170343	-0.0758721	0.114631	0.0855077	0.457397	0.60728	0.624569	0.797067	0.882	0.893653	1.06184
251	0.610504	0.394163	0.574719	0.73819	0.470946	0.210571	-0.020276	-0.0464606	-0.500366	-0.333551	0.0622638	0.49171	0.30039	0.295746	0.0847922	0.30028	-0.105885	-0.501592	-0.473204	-0.0215286	0.21994	0.032423	0.463182	0.922817	1.21441	1.29301	1.13519	1.17608	1.63288	1.65353	1.43376	1.0167	0.838158	0.853631	0.822778	0.549866	0.472889	0.375641	0.238974	-0.130186	-0.269802	-0.591185	-0.502082	-0.807272	-1.48296	-1.699	-1.6954	-1.71228	-1.94592
252	0.0676429	0.0693283	-0.106979	0.0647006	0.0587102	0.201916	0.350045	0.159259	-0.206894	-0.403678	-0.430764	-0.468922	-0.698682	-0.937641	-0.985106	-1.00324	-1.19086	-1.22104	-1.09288	-1.313	-1.35441	-1.56077	-1.58683	-1.43201	-1.60367	-1.41278	-1.56698	-1.70425	-1.66236	-1.64173	-1.28017	-1.24895	-1.04082	-1.0191	-0.839664	-0.992444	-1.1335	-1.11852	-0.947899	-0.947998	-0.955521	-0.970276	-0.991905	-1.20126	-1.05362	-1.05612	-1.22666	-1.23877	-1.2554
253	-0.58573	-0.593259	-0.607119	-0.704294	-0.729842	-0.683133	-0.709308	-0.807695	-0.909146	-0.935911	-1.04197	-0.977784	-1.06921	-0.989718	-1.0741	-1.07336	-1.14218	-0.954618	-0.931842	-0.997086	-1.065	-0.972848	-0.969884	-0.970338	-0.888346	-0.552077	-0.528215	-0.662613	-0.552377	-0.53297	-0.355806	-0.424766	-0.499815	-0.581297	-0.583541	-0.592441	-0.607841	-0.706717	-0.888728	-0.827167	-0.770396	-0.80346	-0.839587	-0.877835	-0.831398	-0.939869	-1.1942	-1.26813	-1.17905
254	0.168887	0.159443	0.158645	-0.0813258	0.208951	0.258492	0.0659801	0.399825	0.460785	0.495067	0.501804	0.233092	0.211515	0.162547	0.087398	0.262962	-0.0787691	-0.41334	-0.491507	-0.558972	-0.861673	-0.903421	-0.683113	-0.694787	-0.69049	-0.945454	-1.18522	-1.16312	-1.40261	-1.10685	-1.07424	-1.05784	-0.78296	-0.772269	-0.778252	-0.800707	-1.08675	-1.11334	-1.15488	-0.935302	-1.22373	-0.974312	-0.984212	-1.25319	-0.956198	-0.891505	-0.565187	-0.501149	-0.453259
255	0.9669	1.01913	0.874515	0.974394	1.02789	0.993377	1.0627	1.27708	1.24153	1.20499	1.219	1.23125	1.34525	1.36851	1.44595	1.56664	1.62633	1.69227	1.71735	1.78418	1.90275	1.87528	1.89343	2.10741	2.01832	1.86995	1.70883	1.68567	1.61388	1.5875	1.60203	1.51296	1.46674	1.2723	1.12805	1.08696	1.20719	1.1364	1.07767	0.979229	1.028	0.943386	1.06773	0.943365	0.870772	0.947863	1.01303	1.11269	1.10661
256	0.575047	0.560148	0.694325	0.835675	0.806647	0.768804	1.08019	0.724144	0.557808	0.741736	0.758068	0.767179	0.590264	0.566386	0.195849	-0.164208	-0.192345	-0.405731	-0.285704	-0.509273	-0.575119	-0.659945	-0.761532	-0.859561	-1.2731	-1.16144	-1.20148	-1.3745	-1.35913	-1.51284	-1.30077	-1.04534	-0.944703	-0.501261	-0.395649	-0.308952	-0.243356	-0.0220757	0.549991	0.454075	0.509754	0.715754	0.910705	1.09425	0.927055	0.908905	0.879487	0.857262	0.842793
257	0.819095	0.809881	0.795846	0.655524	0.388855	0.252326	0.232362	0.0860143	0.0837192	0.212182	0.201551	0.444135	0.697493	0.827102	0.698104	0.580565	0.595643	0.742813	0.521538	0.430512	0.333433	0.350915	0.347351	0.201137	0.169317	0.117656	0.182624	0.109311	0.034731	0.109373	-0.0570016	-0.0985773	-0.392737	-0.668775	-0.669895	-0.666371	-0.793501	-0.794861	-1.04894	-1.0427	-0.9114	-0.641451	-0.624577	-0.482625	-0.337259	-0.188618	-0.0369688	-0.139464	-0.118569
258	-0.844031	-0.855548	-0.797092	-0.730075	-0.661804	-0.599576	-0.395923	-0.490933	-0.806836	-0.817622	-0.832405	-0.990191	-0.997114	-1.16242	-1.47057	-1.40344	-1.26236	-1.20156	-1.22054	-1.08674	-1.08574	-0.931254	-0.700517	-0.749333	-0.629874	-0.722145	-0.671919	-0.766757	-0.490068	-0.21428	-0.311755	-0.203787	-0.254652	-0.171055	-0.0304193	0.0207034	-0.00929576	-0.189248	-0.309589	-0.369251	-0.49837	-0.38641	-0.403547	-0.479683	-0.622476	-0.762538	-0.683633	-0.687446	-0.542006
259	-0.729718	-1.10831	-0.895619	-0.766236	-0.559411	-0.74827	-0.859786	-0.80303	-0.85895	-0.503078	-0.680796	-0.758291	-0.826767	-1.17894	-1.06092	-0.95632	-0.563295	-0.73732	-0.441956	-0.452144	-0.264433	-0.532996	-0.624249	-0.921031	-1.12159	-1.04471	-0.971719	-0.821305	-1.07542	-1.05835	-1.88573	-1.8355	-1.58081	-1.6942	-1.53074	-1.56256	-1.78891	-1.99793	-1.99824	-2.09191	-1.88665	-2.13775	-2.09135	-1.76855	-1.64304	-1.42348	-1.49286	-1.56	-1.43439
260	-2.54489	-2.42091	-2.32817	-2.2669	-2.19589	-2.08245	-1.96071	-1.82745	-1.73384	-1.52279	-1.42884	-1.37827	-1.29315	-1.13292	-1.10267	-1.0448	-1.03062	-0.818745	-0.809321	-0.8066	-0.648042	-0.487625	-0.562716	-0.515041	-0.586445	-0.497995	-0.445764	-0.55093	-0.618132	-0.614453	-0.610952	-0.561934	-0.43419	-0.427787	-0.463614	-0.304165	-0.307638	-0.398876	-0.531873	-0.506413	-0.526352	-0.582977	-0.626005	-0.584512	-0.579324	-0.49382	-0.648922	-0.561438	-0.510672
261	0.390579	0.516219	0.212946	0.136355	0.391096	0.753916	0.896188	0.817273	1.07898	0.801129	1.20141	1.24693	1.6049	1.53614	1.7078	1.64969	1.80603	1.82426	2.03226	2.00836	1.99915	2.35653	2.17765	2.31749	2.55283	2.80142	2.61736	2.42164	2.54162	2.3204	2.42586	2.1898	2.15163	1.98384	1.71095	1.54508	1.4759	1.2825	1.64693	1.45796	1.38581	1.10392	0.625117	0.723521	0.942272	0.964954	0.685379	0.629572	0.772659
262	-1.87272	-1.7352	-1.58847	-1.69861	-1.67444	-1.65648	-1.50533	-1.6132	-1.58903	-1.57333	-1.56652	-1.56877	-1.44012	-1.30626	-1.30692	-1.44202	-1.44569	-1.45774	-1.33794	-1.47771	-1.34526	-1.34624	-1.48064	-1.60874	-1.46495	-1.17535	-1.00606	-0.957724	-0.905444	-0.864356	-0.835465	-0.819549	-0.677216	-0.800543	-0.644308	-0.474808	-0.44653	-0.434087	-0.437727	-0.583329	-0.464946	-0.613826	-0.637837	-0.676286	-0.588362	-0.764752	-1.06472	-1.2219	-1.37575
263	-0.100025	-0.072834	-0.0741668	-0.130219	-0.168339	-0.152287	-0.23635	-0.195111	-0.214738	-0.16419	-0.150958	-0.195318	-0.157536	-0.245508	-0.255468	-0.24247	-0.265845	-0.318089	-0.329175	-0.416748	-0.435267	-0.397734	-0.413132	-0.456675	-0.461403	-0.479588	-0.45584	-0.520951	-0.517643	-0.51406	-0.619096	-0.636265	-0.582939	-0.652504	-0.569998	-0.528807	-0.556506	-0.535293	-0.485659	-0.519781	-0.511323	-0.463413	-0.524623	-0.458097	-0.418275	-0.453408	-0.406583	-0.413208	-0.357018
264	-0.6483	-0.791847	-0.639237	-0.620533	-0.59807	-0.864287	-0.836784	-0.961626	-0.794302	-0.780444	-0.782104	-0.645647	-0.662325	-0.693389	-0.738011	-0.933323	-0.833038	-1.00412	-0.862582	-1.00689	-1.00721	-1.15531	-1.15963	-1.31193	-1.30528	-1.29341	-1.29189	-1.14723	-1.15098	-1.14951	-0.835739	-0.808564	-0.930295	-0.909869	-0.594248	-0.413671	-0.0770767	-0.0152386	-0.0914651	-0.169437	-0.112812	-0.0765741	-0.0617047	-0.0686583	0.0561812	-0.116511	-0.156211	-0.215385	-0.277221
265	0.510185	0.428595	0.425528	0.443486	0.295575	0.312883	0.274036	0.317433	0.282213	0.309591	0.368014	0.313629	0.365164	0.306858	0.366073	0.375807	0.442326	0.571115	0.488364	0.59918	0.710109	0.685243	0.826027	0.823872	0.868117	1.01879	1.00224	1.00528	0.947199	0.997803	0.970126	0.970697	0.990966	0.976495	0.956433	0.968642	0.901279	0.80068	0.762104	0.754132	0.601412	0.614971	0.605167	0.514679	0.559529	0.575956	0.460618	0.397808	0.353162
266	-0.595061	-0.730594	-0.728319	-0.753366	-0.637309	-0.66731	-0.524203	-0.477115	-0.53703	-0.492575	-0.440895	-0.389533	-0.338885	-0.353935	-0.406466	-0.256545	-0.241641	-0.161142	-0.126437	-0.198545	-0.237551	-0.132195	-0.162253	-0.134018	-0.172931	-0.0672348	0.00376364	-0.272057	-0.17018	-0.103118	-0.0313413	-0.0517657	-0.0391107	-0.133596	0.0124808	0.162205	0.0750113	0.0554253	0.0671851	0.178177	0.219648	0.3278	0.0971215	0.201748	0.196806	0.225883	-0.0194402	0.00255924	0.152302
267	-0.166146	-0.15873	-0.151451	-0.159253	-0.315977	-0.338473	-0.375087	-0.410145	-0.576874	-0.457808	-0.618073	-0.342571	-0.479544	-0.329268	-0.457638	-0.582204	-0.569517	-0.419956	-0.550641	-0.3962	-0.388663	-0.379391	-0.502686	-0.490999	-0.344548	-0.34615	-0.361635	-0.390594	-0.566394	-0.456584	-0.626141	-0.657586	-0.818307	-0.5273	-0.647982	-0.480965	-0.309539	-0.134206	-0.238552	-0.206695	-0.0246915	0.321359	0.249508	0.457818	0.512982	0.41361	0.4414	0.595639	0.742117
268	1.17834	1.1767	0.949566	1.02724	1.03916	1.03446	1.14892	1.21603	1.16166	1.04735	1.05182	1.04542	0.966561	0.704499	0.611353	0.570601	0.410414	0.360117	0.235871	0.224317	-0.0616795	-0.0964836	-0.125957	0.0975185	0.049987	0.187958	0.455535	0.210284	0.148027	0.199309	0.183743	0.161734	0.311138	0.766937	0.936121	0.9104	0.806301	0.925824	0.917346	1.00951	0.795725	0.690167	0.761683	0.597961	0.446729	0.308644	0.289061	0.0490073	0.0390477
269	-1.33056	-1.67279	-1.31535	-1.47878	-1.65346	-1.45728	-1.583	-1.55805	-1.54707	-1.18605	-1.16727	-0.9628	-0.554937	-0.308864	-0.244089	-0.198089	-0.354214	-0.51303	-0.49319	-0.659668	-0.684956	-0.896606	-0.947794	-1.18341	-1.25585	-1.36346	-1.81336	-1.72875	-1.83565	-1.76701	-2.01209	-2.05919	-2.07126	-2.55826	-2.31918	-2.22991	-1.41818	-1.28883	-1.35299	-1.43148	-1.18081	-0.949035	-1.0837	-0.893709	-0.889478	-0.360561	-0.362996	-0.386306	-0.229426
270	-1.3237	-1.32842	-1.34247	-1.36555	-1.52341	-1.12846	-0.979554	-1.09079	-1.19625	-1.03022	-0.859778	-0.825861	-0.803054	-0.792012	-0.779198	-0.751105	-0.441983	-0.399483	-0.358083	-0.318709	-0.296188	-0.291007	-0.163043	-0.0382722	-0.0565673	0.0489545	-0.366254	-0.502861	-0.234667	-0.234563	-0.376229	-0.238887	-0.229118	-0.234778	0.0247357	0.0308399	-0.0904015	-0.0590363	-0.0160741	-0.116741	0.18495	0.355472	0.380119	0.398496	0.424079	0.442278	0.312419	0.440964	0.561671
271	-1.04372	-1.03989	-1.04242	-1.12137	-1.19953	-1.14363	-1.41591	-1.21767	-1.15125	-1.08337	-1.21712	-1.0831	-1.21372	-1.2167	-1.085	-1.02166	-1.15275	-1.21222	-1.20737	-1.26449	-1.26474	-1.13108	-1.25582	-1.1907	-1.20184	-1.2189	-1.23449	-1.04501	-1.18255	-1.24772	-1.17054	-1.23141	-1.2974	-1.08839	-1.221	-1.28904	-1.21556	-1.344	-1.14205	-1.20518	-1.20416	-1.21602	-1.35966	-1.29864	-1.31294	-1.33215	-1.42586	-1.45341	-1.60344
272	-0.401036	-0.487381	-0.360707	-0.36148	-0.338505	-0.35943	-0.424264	-0.341288	-0.297612	-0.293207	-0.244696	-0.343947	-0.358906	-0.310088	-0.369076	-0.213477	-0.294465	-0.246775	-0.219367	-0.234892	-0.169386	-0.21456	-0.244062	-0.343477	-0.399831	-0.457985	-0.499565	-0.503808	-0.596431	-0.661804	-0.588873	-0.749379	-0.698704	-0.781566	-0.866747	-0.865866	-0.943167	-0.951786	-1.0923	-1.05557	-1.05351	-1.0929	-1.13322	-1.02341	-1.04314	-0.975859	-0.947904	-0.94357	-0.985522
273	0.025112	-0.108188	-0.0922737	-0.0567506	-0.160267	-0.403855	-0.229093	0.0763125	0.224968	0.374417	0.395289	0.143616	0.163836	-0.104009	0.157571	0.117066	0.191511	-0.277623	-0.198927	-0.388729	-0.286359	-0.435991	-0.162919	-0.428	-0.413758	0.309896	0.365423	0.282439	0.0593805	-0.0471689	-0.153285	-0.116671	-0.0960926	0.0513557	0.18216	-0.119342	-0.0347711	-0.236979	-0.322599	-0.562072	-0.809562	-0.904796	-0.687703	-0.845208	-0.716715	-1.00483	-1.39414	-1.34047	-1.43324
274	-0.735405	-0.863712	-0.864101	-0.969182	-0.921931	-0.852115	-0.914083	-0.875342	-0.836428	-0.884434	-0.891814	-0.936723	-1.00125	-0.960181	-0.983388	-0.990286	-0.956106	-0.943216	-0.931259	-0.998306	-1.04146	-1.12562	-1.01829	-1.03919	-0.998254	-1.06315	-1.0595	-1.01421	-1.0145	-1.07607	-0.966426	-0.982983	-0.953663	-0.925566	-0.918955	-0.889268	-0.8635	-0.857433	-0.848875	-0.952072	-0.818386	-0.810132	-0.808925	-0.785753	-0.825622	-0.783245	-0.783814	-0.762452	-0.716895
275	0.313511	0.104028	0.0874378	0.0673874	0.262919	0.0408491	0.0134332	-0.233894	-0.0665967	-0.117291	-0.581584	-0.628288	-1.08692	-1.12638	-0.964239	-1.21117	-1.03583	-1.26769	-1.29427	-1.53017	-1.34114	-1.55706	-1.3474	-1.12727	-1.31204	-1.26872	-0.998387	-0.939324	-0.896221	-1.06697	-0.818986	-0.568346	-0.534362	-0.302551	-0.288536	-0.492666	-0.281473	-0.485355	-0.274011	-0.281005	-0.0908142	-0.314797	-0.340753	-0.146341	-0.343077	-0.341155	-0.118872	0.148674	0.220128
276	-0.308748	-0.288537	-0.315858	-0.265259	-0.275318	-0.233752	-0.164276	-0.245378	-0.26892	-0.237614	-0.207565	-0.253577	-0.170415	-0.163628	-0.20675	-0.164032	-0.145226	-0.132069	-0.015511	0.0174909	-0.187952	-0.0931035	-0.0258902	-0.082094	-0.141529	-0.0279249	-0.191746	-0.176628	-0.158379	-0.163446	-0.245032	-0.226976	-0.234486	-0.344769	-0.301632	-0.33432	-0.49341	-0.424074	-0.376888	-0.447764	-0.364684	-0.31705	-0.350094	-0.402353	-0.399143	-0.321836	-0.447877	-0.371903	-0.371347
277	-0.216367	-0.249973	-0.317974	-0.285309	-0.31999	-0.316142	-0.314022	-0.31732	-0.395387	-0.475068	-0.450274	-0.463179	-0.444048	-0.527635	-0.574828	-0.58897	-0.569695	-0.61888	-0.699691	-0.636587	-0.710624	-0.746432	-0.780558	-0.710771	-0.672204	-0.661286	-0.645386	-0.66503	-0.61831	-0.538364	-0.494786	-0.557178	-0.481051	-0.544154	-0.542131	-0.471405	-0.434228	-0.430601	-0.427698	-0.392674	-0.387618	-0.346847	-0.343494	-0.271701	-0.303177	-0.332134	-0.322255	-0.346843	-0.271007
278	0.394199	0.392891	0.304353	0.352093	0.559744	0.642919	0.509201	0.743303	0.636707	0.611891	0.875634	0.980653	1.06487	1.06632	0.853857	0.942737	1.10932	1.13768	1.08883	0.946878	0.850225	0.960994	1.003	1.03111	0.900227	0.634627	0.458414	0.495446	0.315481	0.0731111	-0.115722	-0.311838	-0.129364	-0.0829768	-0.179559	-0.202992	-0.214359	-0.428987	-0.331382	-0.453148	-0.22518	-0.232616	-0.390755	-0.538003	-0.620628	-0.484616	-0.483807	-0.479553	-0.248586
279	-1.10953	-1.19588	-1.18836	-1.0969	-1.01021	-1.11566	-1.03764	-1.14124	-1.14967	-1.25045	-1.15706	-1.15585	-1.15794	-1.25224	-1.25119	-1.34255	-1.24003	-1.32896	-1.23412	-1.04431	-1.04584	-1.23866	-1.33639	-1.34891	-1.36489	-1.47293	-1.19861	-1.29224	-1.2895	-1.19043	-1.1827	-0.970161	-0.928562	-0.693262	-0.640573	-0.593902	-0.554452	-0.414694	-0.175743	0.269908	0.170167	0.540418	0.618267	0.866251	1.10527	1.24535	1.76947	1.84695	2.1182
280	-0.773733	-0.948197	-0.830157	-0.928507	-0.776517	-0.845045	-0.765973	-0.714086	-0.625118	-0.651239	-0.568755	-0.776573	-0.73598	-0.731893	-0.585948	-0.582824	-0.616238	-0.727998	-0.519413	-0.559642	-0.567573	-0.683522	-0.611279	-0.684864	-0.577768	-0.574654	-0.459163	-0.557912	-0.54094	-0.556736	-0.545023	-0.456791	-0.258155	-0.397343	-0.400042	-0.437159	-0.470779	-0.474376	-0.379488	-0.386988	-0.42073	-0.313602	-0.316018	-0.389919	-0.360637	-0.40269	-0.364167	-0.5033	-0.467232
281	-0.385653	-0.446301	-0.45014	-0.397026	-0.341968	-0.223299	-0.16361	-0.168879	-0.116139	-0.177203	-0.296864	-0.291088	-0.270702	-0.24237	-0.274307	-0.133821	-0.0547201	0.0178825	0.0898563	0.160976	0.292446	0.312099	0.385373	0.456689	0.593294	0.561418	0.593722	0.566599	0.645079	0.601424	0.668562	0.723506	0.655787	0.526948	0.631956	0.737891	0.605721	0.524442	0.494583	0.406295	0.499734	0.308819	0.294405	0.340134	0.274358	0.158557	0.103132	0.107928	0.111419
282	0.424928	0.457009	0.206997	0.271743	0.330331	0.145462	0.159999	0.057423	0.230606	0.0877316	-0.0911069	0.0533376	-0.154554	-0.197241	-0.12058	-0.208224	-0.213896	-0.0415784	0.0665347	0.172568	-0.0370591	-0.0123416	0.125076	0.178674	0.143963	0.150069	0.397146	0.288407	0.41617	0.35046	0.403957	0.572266	0.592368	0.860351	0.891716	0.961225	1.06403	1.08268	1.03738	1.04399	1.12643	1.11264	1.31915	1.20329	1.36172	1.35225	1.37547	1.28575	1.31291
283	-0.348117	-0.680127	-0.880497	-0.39976	-0.584854	-0.535582	-0.592829	-0.547371	-0.728305	-0.11835	-0.18161	0.298523	0.677794	0.592825	0.487888	0.491408	0.720299	0.624255	0.413547	0.743319	0.513259	0.296857	0.281187	0.478256	0.0107138	0.435934	0.197763	0.163039	0.227297	0.169343	-0.559826	-0.402326	-0.913744	-0.828713	-0.497597	-0.739238	-0.534753	-0.984102	-1.10405	-1.12865	-1.03409	-0.796566	-0.767329	-0.759529	-1.20668	-1.11408	-1.46495	-1.00664	-0.874571
284	0.276493	0.415404	0.553508	0.396842	0.364145	0.301368	0.225464	-0.280294	-0.0370596	-0.236424	-0.582805	-0.641317	-0.999486	-0.741979	-0.766351	-1.22694	-1.22501	-1.07043	-1.07303	-1.07781	-1.06928	-0.908153	-0.889101	-1.15213	-1.12489	-0.962995	-0.96111	-0.964402	-0.8179	-0.955375	-0.788265	-0.781574	-0.795873	-0.67589	-1.13384	-0.99207	-1.00954	-1.18584	-1.36554	-1.25363	-1.43801	-1.4686	-1.63908	-1.65455	-1.51453	-1.37349	-1.52548	-1.3816	-1.53054
285	-1.05833	-1.05747	-1.06241	-1.41689	-1.18026	-1.07759	-1.25163	-1.06111	-0.873046	-0.763049	-0.664667	-0.787649	-0.557341	-0.474403	-0.40448	-0.123373	-0.250881	-0.0851901	0.156658	-0.00401628	0.126193	0.247203	0.215931	0.307745	0.529544	0.328303	0.413153	0.417774	0.267349	0.25327	0.532763	0.605866	0.592429	0.500341	0.628864	0.687166	0.391702	0.53422	0.546972	0.354871	0.382957	0.48113	0.656247	0.758317	0.921223	0.726229	0.733025	0.582838	0.634262
286	0.72501	0.532391	0.338772	0.235047	0.312364	0.287984	0.162496	0.128733	0.288663	-0.0244481	-0.0413974	-0.0651711	-0.196337	-0.312902	-0.323413	-0.439963	-0.358731	-0.362552	-0.269165	-0.371773	-0.46808	-0.548158	-0.531488	-0.529667	-0.441603	-0.55033	-0.562321	-0.578463	-0.59839	-0.70264	-0.708936	-0.819358	-0.841398	-0.774501	-0.992228	-0.917506	-0.843073	-0.95046	-1.04728	-0.941404	-0.825146	-0.800004	-0.866566	-0.6412	-0.508942	-0.571728	-0.344923	-0.405872	-0.178918
287	2.76059	2.56246	1.94106	2.05252	1.88947	2.19647	2.25055	2.30767	2.34058	2.09074	2.07299	2.80288	2.55551	2.28433	2.47949	2.16377	2.60099	2.81421	2.52141	2.70238	1.9158	1.16629	0.684965	1.19232	1.45194	2.21092	2.00123	1.77531	1.53257	1.50466	1.4346	1.60711	1.09634	1.34508	1.32338	1.28936	1.75897	1.03283	1.32549	1.63161	2.46533	2.58881	2.92696	3.24581	2.82213	2.6323	1.95281	2.24963	2.25943
288	-0.47607	-0.430506	-0.248362	-0.0659527	-0.0923928	-0.109941	-0.214645	-0.157216	-0.0243509	-0.0161239	-0.0464347	-0.0838125	-0.128486	-0.0805622	0.0599202	0.102095	0.050612	0.0919442	-0.0328489	0.14423	0.137032	0.0775182	0.106814	0.0206259	0.0324374	0.0101548	0.030567	0.0387269	0.075357	-0.0684892	-0.0790896	-0.133446	0.0232336	-0.0402497	-0.1462	-0.244256	-0.125085	-0.179127	-0.228894	-0.32422	-0.424072	-0.305561	-0.318275	-0.416516	-0.554708	-0.605563	-0.696246	-0.658545	-0.624041
289	-0.430747	-0.43258	-0.438048	-0.478694	-0.479407	-0.519222	-0.523033	-0.565862	-0.493483	-0.495456	-0.496609	-0.496887	-0.496263	-0.455214	-0.413285	-0.406115	-0.319256	-0.263596	-0.203951	-0.255442	-0.232954	-0.216097	-0.126281	-0.0744949	-0.0610569	-0.050705	-0.0476138	-0.0123315	-0.0198581	-0.0660699	-0.0756798	-0.127467	-0.146007	-0.205945	-0.148707	-0.199077	-0.250023	-0.297331	-0.336879	-0.333068	-0.329423	-0.329959	-0.295162	-0.331712	-0.325087	-0.314979	-0.266047	-0.218033	-0.246243
290	-0.24211	-0.23763	-0.241629	-0.428385	-0.291507	-0.336028	-0.543439	-0.232393	-0.256799	-0.458922	-0.646283	-0.661537	-1.0104	-1.18695	-1.0341	-0.882956	-1.22162	-1.23013	-1.25714	-1.28463	-1.13745	-1.14645	-1.31129	-1.31793	-1.34062	-1.36147	-1.03114	-1.18682	-1.32298	-1.10898	-1.06915	-1.02997	-0.992419	-0.800327	-0.785731	-0.774605	-0.92436	-0.746957	-0.399538	-0.213576	-0.363739	-0.344545	-0.139031	0.252137	0.479129	0.697814	0.92444	0.843459	0.92379
291	-1.20496	-0.54429	-0.519974	-0.378707	-0.405438	-0.239521	-0.0783903	0.252627	-0.0603293	-0.000932752	0.0279759	0.133221	0.22638	0.395659	0.0149403	0.288472	0.453279	0.324239	0.186168	0.245647	0.131599	0.471208	-0.0171121	0.0764179	-0.286013	-0.0868546	-0.256464	-0.345059	-0.636844	-0.564043	-0.69392	-0.565466	-0.911445	-0.986396	-0.954991	-1.19734	-1.34985	-1.58738	-1.4486	-1.39234	-1.59388	-1.49496	-1.46772	-1.52261	-1.47469	-1.42311	-1.07553	-1.07957	-1.21204
292	2.46841	2.26598	1.67842	1.45445	1.57502	1.31263	1.25986	1.41811	1.57187	1.72237	1.31901	0.913939	0.507412	0.277094	0.204062	0.112475	-0.153463	-0.592197	-0.473416	-0.347041	-0.743484	-0.933173	-0.561138	0.0186197	0.0381129	0.245806	0.286524	0.356058	0.275037	0.198179	0.516378	0.852122	0.965778	1.82009	1.91578	2.15727	2.18874	2.20647	2.38748	2.35772	2.13753	2.10192	2.03514	1.56433	0.90791	1.19072	0.720723	0.426101	-0.0651198
293	0.31518	0.181463	0.157221	0.342786	0.253188	0.261579	0.331851	0.295187	0.295196	0.227687	0.229022	0.3674	0.262237	0.330088	0.301663	0.237918	0.339868	0.22697	0.319542	0.452686	0.454244	0.435485	0.489442	0.400225	0.346918	0.645086	0.601284	0.688973	0.63478	0.642981	0.716911	0.684078	0.723938	0.761008	0.619312	0.683121	0.636632	0.688443	0.698991	0.676031	0.598496	0.559969	0.564116	0.571388	0.639149	0.670464	0.439053	0.551461	0.526269
294	-0.555147	-0.535138	-0.519289	-0.574952	-0.592364	-0.659596	-0.687586	-0.691968	-0.73729	-0.734462	-0.769183	-0.820188	-0.86639	-0.840243	-0.807071	-0.837002	-0.799975	-0.761591	-0.698952	-0.680034	-0.686658	-0.677302	-0.624286	-0.63728	-0.588355	-0.542781	-0.430629	-0.384564	-0.44881	-0.448735	-0.54043	-0.521274	-0.54728	-0.532199	-0.559755	-0.629864	-0.660945	-0.697082	-0.733336	-0.790359	-0.802627	-0.818706	-0.793908	-0.853527	-0.773578	-0.777373	-0.752988	-0.854221	-0.815847
295	0.36095	0.368656	0.197192	0.112034	0.419771	0.649649	0.668293	0.567413	0.264976	0.446359	0.436549	0.542598	0.263031	0.661505	0.489778	0.514713	0.521038	0.396171	0.355428	0.409887	0.171741	0.450033	0.160821	0.153262	0.222964	-0.192253	-0.294143	-0.00071821	-0.109679	0.0545978	-0.0698874	-0.288239	-0.600185	-0.534867	-0.654404	-0.856082	-1.07832	-1.02387	-0.783666	-0.826879	-1.0603	-1.00221	-0.887149	-0.633369	-0.681663	-0.439754	-0.594201	-0.66538	-0.62372
296	-0.14938	-0.232814	-0.163239	-0.290653	-0.350545	-0.260233	-0.217702	-0.331109	-0.338026	-0.259032	-0.351724	-0.360466	-0.413982	-0.376245	-0.362121	-0.433542	-0.417716	-0.454862	-0.565391	-0.647665	-0.662244	-0.696301	-0.72197	-0.748327	-0.731508	-0.740391	-0.816201	-0.845956	-0.788029	-0.796418	-0.912382	-0.871134	-0.852141	-0.899075	-0.919854	-0.960581	-0.979925	-0.95494	-0.957007	-0.923887	-0.977357	-0.942263	-1.08313	-1.09136	-1.10028	-1.15343	-1.09634	-1.08069	-1.10857
297	-1.02074	-1.08486	-1.00454	-1.16193	-1.10841	-1.1269	-1.05385	-1.1026	-1.10206	-1.14653	-1.02524	-1.07053	-1.12613	-1.09022	-1.1188	-1.21917	-1.01172	-1.1088	-0.920027	-1.10259	-1.02918	-1.09428	-1.17908	-1.09786	-1.01702	-1.03593	-0.983608	-1.00152	-0.926108	-0.968258	-0.966873	-1.03611	-0.962723	-0.873152	-0.851556	-0.820968	-0.746726	-0.931509	-0.807563	-0.888468	-0.752912	-0.765798	-0.706665	-0.625359	-0.66347	-0.603004	-0.54344	-0.628898	-0.527291
298	-0.664638	-0.663332	-0.434027	-0.444946	-0.482626	-0.44064	-0.70382	-0.553173	-0.647939	-0.638854	-0.61857	-0.546458	-0.474167	-0.525512	-0.578562	-0.517115	-0.724959	-0.768319	-0.785555	-0.68092	-0.682447	-0.801613	-0.870751	-1.04005	-1.00617	-0.971527	-0.93625	-0.854173	-0.881289	-0.847098	-0.818113	-0.7683	-0.850727	-0.785151	-0.635305	-0.762603	-0.780161	-0.598703	-0.527695	-0.512568	-0.568219	-0.481458	-0.406076	-0.429189	-0.403611	-0.491193	-0.501176	-0.395811	-0.37137
299	-0.0110067	-0.0111591	0.0353407	0.0765326	0.112712	0.0504113	0.0411002	0.0381004	0.0832685	-0.073472	-0.0306618	-0.0331747	0.0180878	-0.0228781	-0.0155343	-0.0643349	-0.164207	-0.216222	-0.220393	-0.286063	-0.209579	-0.282278	-0.201252	-0.263095	-0.326692	-0.339591	-0.244133	-0.290347	-0.436602	-0.490201	-0.294778	-0.288114	-0.272292	-0.351975	-0.381761	-0.158865	-0.184141	-0.0671274	-0.00104871	-0.038351	0.16475	0.123404	0.233594	0.0467657	0.156791	0.162057	0.213607	0.123686	0.183988
300	-0.468721	-0.563805	-0.46751	-0.370567	-0.413516	-0.31027	-0.397356	-0.38384	-0.27004	-0.257105	-0.199736	-0.283968	-0.274168	-0.170593	-0.169179	-0.26999	-0.222001	-0.170782	-0.166531	-0.164084	-0.0228207	-0.0689483	-0.0212861	-0.0203988	0.0390903	0.106739	0.0315005	0.194421	0.218492	0.148309	0.163955	0.0741758	0.220125	0.220208	0.169844	0.209696	0.189423	0.119532	0.0507379	-0.0214673	0.0491107	-0.0180332	0.0185906	-0.0414889	-0.002198	-0.144549	-0.187508	-0.136281	-0.126572
301	0.527338	0.492328	0.398406	0.529226	0.514437	0.60022	0.535902	0.534242	0.531644	0.636484	0.456447	0.484718	0.370148	0.396857	0.348374	0.333401	0.389737	0.446885	0.430599	0.408592	0.250507	0.285383	0.251683	0.145566	0.0415836	0.339383	0.291477	0.342102	0.311556	0.278102	0.174324	0.130878	0.147889	0.0538668	0.06231	-0.00175238	0.0791079	-0.0456633	-0.0953511	-0.106946	-0.0464641	0.0228968	-0.111753	-0.0321122	0.0112597	0.0144085	-0.146283	-0.0790822	-0.0911163
302	-0.551739	-0.529548	-0.467203	-0.508474	-0.511654	-0.474548	-0.477399	-0.498984	-0.477947	-0.456574	-0.456018	-0.535535	-0.449921	-0.442445	-0.437128	-0.408748	-0.397671	-0.389325	-0.383911	-0.400605	-0.340106	-0.363111	-0.406149	-0.40787	-0.391477	-0.356847	-0.37995	-0.382447	-0.321965	-0.359164	-0.293206	-0.221447	-0.232879	-0.306603	-0.27795	-0.271923	-0.30565	-0.298994	-0.275382	-0.296214	-0.281116	-0.308201	-0.254629	-0.30413	-0.274594	-0.220702	-0.243715	-0.244146	-0.224081
303	0.619356	0.544427	0.596813	0.578048	0.410566	0.436096	0.257908	0.267796	0.204345	0.0192578	-0.0803893	0.105074	-0.105719	-0.307821	-0.153392	0.0802088	-0.0266436	0.143266	0.255265	0.372275	0.493142	0.545586	0.727249	0.70317	0.813209	1.04935	1.07708	1.09471	1.15874	1.00639	0.978907	0.877958	0.711341	0.955718	0.99403	0.834221	0.966975	1.25055	0.995924	1.08343	1.04369	1.07484	1.03394	0.984092	1.06669	1.08234	1.10164	1.19514	1.14224
304	-2.29394	-2.11719	-1.93688	-1.93705	-1.9517	-1.79616	-1.98574	-1.81999	-1.81452	-1.96943	-1.76932	-1.74895	-1.74298	-1.91757	-2.08884	-1.9071	-2.07263	-1.70135	-1.67776	-1.67049	-1.67962	-1.52063	-1.709	-1.52596	-1.50586	-1.50157	-1.31064	-1.09917	-1.23634	-1.37319	-1.345	-1.50269	-1.49683	-1.32761	-1.34485	-1.19798	-1.40215	-1.25652	-1.62629	-1.64508	-1.49656	-1.34568	-1.54174	-1.56838	-1.75683	-1.75692	-1.77133	-2.13165	-1.9353
305	0.0639925	0.0160655	0.0861052	0.0955257	0.0440442	-0.00918628	-0.0525819	0.0204493	-0.0222904	-0.0682291	-0.0700484	-0.0871068	-0.0595307	0.0252941	-0.0517906	0.0426664	-0.142547	-0.20889	-0.156162	-0.156588	-0.0436786	-0.209739	-0.256782	-0.30403	-0.298306	-0.299239	-0.247425	-0.362725	-0.24689	-0.179241	-0.171715	-0.176788	-0.134853	-0.211985	-0.223562	-0.222859	-0.275257	-0.273876	-0.337656	-0.460622	-0.410884	-0.46768	-0.470484	-0.478629	-0.432436	-0.503952	-0.526377	-0.606216	-0.630035
306	-0.311178	-0.267408	-0.38388	-0.495795	-0.481935	-0.429612	-0.460828	-0.367305	-0.396991	-0.345917	-0.340285	-0.341067	-0.391666	-0.409297	-0.515236	-0.543842	-0.616136	-0.561918	-0.632483	-0.696806	-0.702263	-0.739918	-0.731591	-0.633976	-0.577672	-0.606448	-0.594662	-0.538349	-0.559624	-0.580831	-0.606885	-0.55133	-0.323227	-0.257463	-0.241427	-0.149386	-0.146594	-0.150522	-0.239351	-0.20877	-0.175912	-0.301413	-0.26371	-0.223519	-0.259014	-0.252955	-0.209768	-0.168546	-0.16402
307	-1.2808	-1.28956	-0.820409	-1.11118	-0.924233	-0.903864	-0.736772	-0.885377	-0.88775	-0.892578	-0.718337	-0.530387	-0.659441	-0.792632	-0.782082	-0.776712	-0.446493	-0.270183	-0.0993391	-0.396406	-0.0558715	-0.035572	-0.038751	-0.51138	-0.512941	-0.357214	-0.357745	-0.365854	-0.381292	-0.420076	-0.629923	-0.828253	-1.01421	-1.05497	-1.11451	-1.0263	-1.25086	-1.29158	-1.46118	-1.6273	-1.64123	-1.96502	-1.97139	-1.99037	-2.02154	-1.89917	-2.06826	-2.06632	-2.05843
308	0.16342	0.0305037	0.322151	0.404149	0.491578	0.423815	0.355672	0.639529	1.1148	1.0285	1.28703	1.51355	1.90499	1.71067	2.07667	2.05546	2.00348	1.76385	1.33764	1.45681	1.74772	0.928107	0.322457	0.484394	0.644256	0.23003	-0.00683335	0.310123	0.0564701	-0.371312	-0.41905	-0.480672	-0.337495	-0.739098	-0.381099	-0.744687	-0.723905	-0.319207	-0.262018	-0.217577	0.0105568	0.0854348	0.163415	0.400766	0.262724	0.320727	0.75121	1.17786	1.24418
309	-0.0318221	-0.0347028	-0.198381	-0.367684	-0.682023	-1.00174	-0.27204	-0.275424	0.0274536	0.0629437	0.0941644	-0.0191733	0.0166456	-0.109425	-0.088046	0.080146	0.0691178	0.204517	-0.087312	-0.0778363	0.248204	0.285751	0.158342	0.144797	0.10592	0.66292	0.933146	0.49859	0.831971	0.443757	0.510872	0.721536	0.624594	0.807986	1.13132	0.849727	0.691513	0.796309	0.451633	0.697447	0.341094	-0.166433	-0.234524	-0.326539	-0.300481	-0.587541	-1.30878	-1.40721	-1.46986
310	-0.254013	-0.361315	-0.369471	-0.693062	-0.693457	-0.60586	-0.754673	-0.701945	-0.961961	-1.00703	-1.1611	-1.08695	-1.09749	-1.2147	-1.32629	-1.2081	-1.08431	-0.966347	-0.966461	-1.05132	-1.1208	-1.08626	-0.713328	-0.652965	-0.49181	-0.443963	-0.185517	0.293881	0.242564	0.286852	0.313607	0.434148	0.233367	0.136534	0.345028	0.332339	0.210825	0.0816745	-0.0657678	0.0944484	-0.164704	0.110484	-0.154409	-0.409196	-0.216009	-0.33618	-0.354744	-0.13696	-0.411383
311	0.143842	0.129992	0.0887835	0.0212199	0.293505	1.30874	0.66215	1.08723	1.16089	1.20977	0.904371	0.935871	0.610331	0.983877	0.99855	0.981994	0.277847	0.635755	0.634073	0.966017	0.939928	0.885117	0.803204	0.696276	0.566798	0.0892888	-0.661305	-0.663524	-1.01104	-1.01134	-1.02888	-1.06316	-1.11327	-1.17799	-1.58403	-1.63751	-1.3371	-1.37409	-1.01842	-0.59807	-0.843344	-0.735817	-0.642601	-0.566063	-0.508292	-0.471011	-0.455488	-0.790705	-0.055561
312	-0.512684	-0.634453	-0.598701	-0.560524	-0.639019	-0.677968	-0.718346	-0.687383	-0.703991	-0.659928	-0.662535	-0.65189	-0.747929	-0.729769	-0.831328	-0.759921	-0.851147	-0.71667	-0.704009	-0.813491	-0.578552	-0.447965	-0.320084	-0.434356	-0.431801	-0.432114	-0.213796	-0.273244	-0.44292	-0.142596	-0.228238	-0.197868	-0.219817	-0.133344	-0.172488	-0.0564471	-0.0545895	0.00657452	-0.0524958	-0.0641979	-0.0940562	-0.356921	-0.439329	-0.460377	-0.377513	-0.465145	-0.321531	-0.394679	-0.396932
313	-0.600793	-0.534518	-0.548534	-0.51967	-0.592727	-0.671837	-0.658491	-0.739757	-0.744404	-0.819543	-0.839257	-0.870767	-0.916414	-0.956243	-0.972951	-1.00942	-0.973279	-1.01021	-0.925088	-0.86104	-0.770769	-0.682165	-0.643143	-0.578832	-0.584796	-0.498525	-0.490713	-0.486395	-0.483222	-0.554002	-0.510884	-0.5117	-0.531384	-0.577521	-0.507286	-0.488445	-0.420562	-0.398665	-0.405067	-0.384502	-0.354456	-0.390244	-0.401969	-0.415046	-0.402254	-0.41406	-0.330502	-0.294666	-0.336856
314	-0.546242	-0.552253	-0.899935	-0.8937	-0.899935	-0.918504	-0.582743	-0.587984	-0.934086	-0.925441	-0.928453	-0.943031	-0.602598	-0.602598	-0.943031	-0.562203	-0.522691	-0.129354	-0.0788517	-0.042638	-0.351462	-0.310775	0.0783425	0.119231	0.140666	0.142098	0.123418	-0.244777	0.466109	0.498423	0.511206	0.504349	0.478074	0.103179	0.0758169	0.0302625	-0.362346	-0.405484	-0.794229	-0.831993	-0.517784	-0.546242	-0.586722	-0.967877	-0.993171	-1.02814	-1.07191	-1.12352	-1.1819
315	-0.335674	-0.32419	-0.34073	-0.299679	-0.375083	-0.277176	-0.349588	-0.295083	-0.295208	-0.33644	-0.379807	-0.324764	-0.340874	-0.326042	-0.365851	-0.305772	-0.33048	-0.343993	-0.38839	-0.303061	-0.344632	-0.299973	-0.271146	-0.343696	-0.301491	-0.303606	-0.392046	-0.352161	-0.339989	-0.39601	-0.353629	-0.358395	-0.393688	-0.384335	-0.400773	-0.387401	-0.461261	-0.449716	-0.441249	-0.390678	-0.464467	-0.465948	-0.435635	-0.459106	-0.413369	-0.453087	-0.405735	-0.373453	-0.324792
316	0.122958	0.115586	-0.0831597	-0.136557	0.133655	-0.101783	0.007785	-0.0487418	-0.26982	-0.335811	-0.20997	-0.545754	-1.04277	-0.870474	-0.683489	-0.641432	-0.0731767	-0.147123	-0.0694268	-0.195604	0.180461	0.403568	0.631839	0.846463	0.869667	0.895273	0.922585	0.597198	0.590581	0.389912	0.491042	-0.0773112	-0.146646	0.0903733	-0.0179505	-0.628178	-0.90688	-1.32926	-1.55742	-1.46592	-1.38873	-1.44751	-1.62328	-1.77442	-1.91914	-1.72219	-1.83876	-1.95188	-1.92152
317	1.36929	1.12333	1.19021	1.2522	1.56692	1.87463	1.62801	1.37254	0.848217	0.859379	0.830388	0.761908	0.655571	0.513912	0.109957	-0.265701	-0.351614	-0.432973	-0.24843	-0.341948	-0.711232	-1.32579	-1.6382	-1.36041	-1.03904	-0.962657	-1.13312	-1.03519	-0.67124	-0.589823	-0.246268	-0.188635	-0.159333	0.128522	0.128156	-0.160491	-0.190763	-0.220969	0.0373296	0.0383304	0.0412952	0.305431	0.284775	0.238833	-0.0618346	-0.329446	-0.593243	-0.307217	0.269563
318	-0.588683	-0.626234	-0.64288	-0.602178	-0.602117	-0.621584	-0.602967	-0.640376	-0.639729	-0.656743	-0.643412	-0.722565	-0.673246	-0.662366	-0.666695	-0.666908	-0.686006	-0.64715	-0.604122	-0.620371	-0.655652	-0.631329	-0.607074	-0.638737	-0.651594	-0.592027	-0.56768	-0.559472	-0.477296	-0.503748	-0.458506	-0.455029	-0.456903	-0.460276	-0.463183	-0.482872	-0.540461	-0.530292	-0.55401	-0.573091	-0.522161	-0.566229	-0.611023	-0.61987	-0.57334	-0.580655	-0.662758	-0.688922	-0.655176
319	-0.886538	-1.13068	-0.84052	-0.528193	-0.437179	-0.327285	0.0412089	0.154236	0.251346	0.330029	0.388195	0.424258	0.437213	0.42668	0.392922	0.336838	0.259919	0.164184	-0.190272	-0.0203979	-0.104384	-0.440041	-0.514092	-0.836379	-0.867348	-1.11795	-1.10392	-1.33728	-1.30737	-1.2842	-0.999187	-0.96434	-0.938078	-0.920995	-0.644282	-0.350471	-0.309257	-0.279142	-0.260826	-0.254816	-0.503772	-0.496694	-0.503035	-0.522722	-0.286158	-0.546556	-0.550042	-0.565588	-0.592693
320	0.421835	0.422463	0.193005	0.128865	0.10837	-0.0324491	-0.17751	-0.393181	-0.392544	-0.393378	-0.436869	-0.527946	-0.793538	-0.885992	-0.804465	-0.894943	-0.858458	-0.980562	-1.10292	-1.2377	-1.42742	-1.4286	-1.35692	-1.4013	-1.4037	-1.41278	-1.42221	-1.19431	-1.20341	-1.16312	-1.2861	-1.39582	-1.38294	-1.25991	-1.37983	-1.50546	-1.45419	-1.50596	-1.55135	-1.37147	-1.19751	-1.19969	-1.25619	-1.30016	-1.16755	-0.85859	-0.951707	-0.753639	-1.00754
321	0.0426303	-0.00812056	-0.111047	-0.118052	0.0862505	0.145408	0.152712	0.00373337	0.0603963	0.229281	0.197405	0.266167	0.226638	0.1827	0.238323	0.0805526	0.131802	0.128684	0.175577	0.272712	0.156985	0.0920569	0.133107	0.170761	0.254861	0.144405	0.157748	0.173917	0.236483	0.295799	0.049739	0.17272	0.3021	0.382521	0.402461	0.526088	0.593908	0.550736	0.610324	0.673722	0.581566	0.635401	0.62667	0.670771	0.66365	0.654879	0.490961	0.429885	0.416945
322	0.692079	0.79867	0.782071	0.762826	0.741336	0.489617	0.584972	0.342667	0.327894	0.192434	0.153188	-0.0053294	0.186684	0.273562	0.135961	-0.117424	-0.0174465	-0.00856147	0.0172534	0.167639	0.213457	0.249876	0.275966	0.182751	0.077687	-0.0397195	0.0587865	-0.191455	-0.104883	-0.137481	-0.180089	-0.00309166	-0.169948	-0.330784	-0.472548	-0.498358	-0.539734	-0.81224	-1.07485	-1.21895	-1.47254	-1.60697	-1.51366	-1.64882	-1.6753	-1.47215	-1.2548	-1.13079	-0.991818
323	0.270742	0.236248	0.313437	0.162777	0.280153	0.191235	0.150113	0.221294	0.0899049	0.0530819	0.0497846	0.0679371	0.0190736	-0.0872456	-0.125212	-0.039515	-0.0411782	-0.0750131	-0.0827721	-0.140871	-0.163661	-0.224727	-0.115939	-0.238084	-0.122816	-0.171039	-0.0707313	-0.0363055	-0.150517	-0.0921272	-0.118264	-0.112707	-0.112287	-0.0588558	0.0262806	0.0330204	-0.0724457	-0.0333209	0.064479	0.165699	0.0956331	0.138528	0.107399	0.0389095	0.086191	0.0198844	-0.071147	-0.0766711	0.00652958
324	-0.103039	-0.12402	-0.0416947	0.0362702	-0.0408085	-0.0361702	-0.00106421	0.0562836	0.0361761	0.124144	0.0858409	0.0931993	0.0975579	0.0476357	0.0482792	0.0994549	0.120482	-0.0419334	-0.105121	0.0118979	0.021578	-0.0487293	-0.195924	-0.190874	-0.205348	-0.166286	-0.280573	-0.343464	-0.354752	-0.335745	-0.410112	-0.432602	-0.408673	-0.462106	-0.495998	-0.531759	-0.617665	-0.519422	-0.551688	-0.595829	-0.686495	-0.616176	-0.591845	-0.516465	-0.543313	-0.642791	-0.718167	-0.586569	-0.608655
325	1.28591	1.47997	1.46119	1.22995	1.38797	1.56298	1.17506	1.40551	1.44536	1.66713	1.69725	1.72171	1.53265	1.52352	1.48708	1.23731	0.795613	0.763769	0.935248	0.709784	0.875963	0.833767	0.584436	0.523114	0.444042	0.369691	-0.0715875	-0.111972	-0.331224	-0.335187	-0.331111	-0.505754	-0.27921	-0.253104	-0.0340132	-0.0161189	-0.0131739	-0.0253141	-0.23905	-0.447074	-0.46282	-0.679936	-0.704227	-0.742353	-0.378714	-0.39988	-0.618504	-0.432889	-0.443666
326	-0.927177	-0.692957	-0.582652	-0.889169	-0.782814	-0.849614	-0.739994	-0.578304	-0.825671	-0.827038	-0.700894	-0.565802	-0.484377	-0.519462	-0.665528	-0.511793	-0.308504	-0.530295	-0.404285	-0.448505	-0.183033	-0.0448437	-0.2775	-0.0890943	0.164767	0.053614	-0.0672049	-0.0168705	-0.144555	-0.0384438	-0.240912	-0.26508	-0.272712	-0.394572	-0.468373	-0.306647	-0.439061	-0.453552	-0.41829	-0.513536	-0.538997	-0.662602	-0.659706	-0.299507	-0.51761	-0.603501	-0.451955	-0.244531	-0.337368
327	2.37983	2.36499	1.6154	1.08964	1.13871	1.17383	1.56621	1.57148	1.73792	1.51769	1.30296	1.27052	0.853269	0.619916	0.552069	0.455726	0.333326	0.383647	0.0616227	-0.610364	-1.41504	-1.45069	-1.4996	-1.56046	-1.63174	-1.69222	-1.74045	-1.95164	-1.75743	-1.92154	-1.89626	-2.05435	-1.82881	-1.78837	-1.5619	-1.52235	-1.49439	-1.28297	-1.437	-1.40905	-1.39557	-1.39688	-1.41291	-1.44324	-1.48712	-1.54347	-1.78727	-1.84521	-1.69638
328	-0.219157	-0.218669	-0.30567	-0.38226	-0.37035	-0.260522	-0.14156	-0.308639	-0.192766	-0.177445	-0.174616	-0.0763615	-0.0693084	-0.0749198	0.29982	0.328357	0.354064	0.278184	0.385031	0.301027	0.123941	0.030078	0.117443	0.209348	0.207713	0.289477	0.0915633	0.183808	0.17362	0.15956	0.436687	0.435769	0.343511	0.346402	0.434494	0.362125	0.423217	0.478982	0.420103	0.736659	0.681511	0.695806	0.779176	0.568383	0.348565	0.306899	0.257746	0.300546	0.0634381
329	-0.53404	-0.53404	-0.53404	-0.53404	-0.53404	-0.53404	-0.53404	-0.53404	-0.53404	-0.53404	-0.53404	-0.53404	-0.53404	-0.53404	-0.53404	-0.53404	-0.53404	-0.53404	-0.53404	-0.53404	-0.53404	-0.53404	-0.53404	-0.53404	-0.53404	-0.53404	-0.53404	-0.53404	-0.467148	-0.460482	-0.453956	-0.447719	-0.441921	-0.436713	-0.432233	-0.428607	-0.425938	-0.424304	-0.423754	-0.424304	-0.425938	-0.428607	-0.432233	-0.403267	-0.405142	-0.37423	-0.374016	-0.37438	-0.375324
330	-0.662924	-0.711901	-0.710463	-0.658618	-0.657037	-0.657997	-0.661448	-0.667295	-0.675404	-0.733328	-0.68724	-0.738453	-0.738564	-0.735301	-0.728734	-0.671277	-0.610742	-0.600289	-0.592426	-0.587344	-0.58519	-0.633779	-0.632527	-0.6345	-0.687403	-0.690517	-0.696759	-0.705956	-0.717858	-0.679141	-0.690157	-0.697605	-0.648269	-0.64804	-0.696917	-0.694284	-0.740976	-0.784187	-0.77647	-0.718042	-0.709787	-0.70418	-0.701352	-0.64836	-0.645909	-0.593301	-0.59122	-0.591959	-0.542484
331	-0.302302	-0.211138	-0.266774	-0.363341	-0.331412	-0.261324	-0.226065	-0.264033	-0.28472	-0.249586	-0.306805	-0.288903	-0.342196	-0.2858	-0.358444	-0.30224	-0.375153	-0.286533	-0.346204	-0.311542	-0.384613	-0.332492	-0.486195	-0.402887	-0.378755	-0.448135	-0.476011	-0.573839	-0.506654	-0.491789	-0.529122	-0.435744	-0.484986	-0.499873	-0.45743	-0.488685	-0.503336	-0.405277	-0.452579	-0.427929	-0.437387	-0.390684	-0.343832	-0.264258	-0.315676	-0.294144	-0.274795	-0.234554	-0.31013
332	-0.403471	-0.234127	-0.303162	-0.292142	-0.201261	-0.108131	0.0732563	0.0929211	0.191633	0.127825	0.150695	0.173486	0.109431	0.0440438	0.0543198	0.0538578	0.0426669	0.0210399	-0.0104588	-0.0510184	-0.177157	-0.138048	-0.337397	-0.369561	-0.405953	-0.523235	-0.548432	-0.7222	-0.639617	-0.714095	-0.704708	-0.775389	-0.762865	-0.753594	-0.747826	-0.745722	-0.747345	-0.752656	-0.675389	-0.678982	-0.685754	-0.695511	-0.785548	-0.705948	-0.706334	-0.709129	-0.714276	-0.799237	-0.800406
333	-0.811933	-0.904068	-1.00126	-0.999729	-0.710814	-0.502505	-0.478898	-0.546173	-0.525707	-0.606704	-0.327345	-0.574614	-0.368162	-0.434912	-0.237747	-0.305281	-0.194642	-0.0948135	-0.00588733	-0.19192	-0.105767	-0.200074	-0.12568	-0.0613998	-0.270787	-0.47043	-0.565758	-0.292506	-0.376818	-0.38475	-0.410396	-0.330658	-0.324461	-0.505047	-0.419752	-0.606216	-0.706018	-0.813421	-0.928169	-1.04981	-0.809786	-1.00903	-0.845175	-0.855305	-0.954106	-0.59418	-0.671391	-0.752049	-0.72341
334	0.149098	0.240284	0.325244	0.414274	0.706429	0.715143	0.619259	0.518103	0.411705	0.30016	0.18365	0.0624628	-0.0629949	-0.0928356	-0.115837	-0.131409	-0.139063	-0.148341	-0.0694013	-0.179892	-0.00249931	0.0857037	0.0849527	0.0945236	-0.074757	-0.225032	-0.0792916	0.162605	0.310804	0.453614	0.490679	0.609941	0.622112	0.616332	0.701925	0.700261	0.601496	0.495113	0.768823	0.866724	0.868493	0.873502	1.09026	1.03153	1.0641	1.18716	1.11189	1.12571	1.04924
335	-0.32457	-0.32457	-0.32457	-0.32457	-0.32457	-0.32457	-0.32457	-0.32457	-0.32457	-0.32457	-0.302536	-0.30034	-0.29819	-0.296136	-0.294226	-0.292511	-0.291035	-0.28984	-0.288961	-0.288423	-0.288242	-0.288423	-0.288961	-0.28984	-0.291035	-0.270476	-0.269996	-0.269756	-0.269756	-0.269996	-0.270476	-0.291035	-0.28984	-0.288961	-0.288423	-0.288242	-0.288423	-0.288961	-0.28984	-0.291035	-0.292511	-0.294226	-0.296136	-0.29819	-0.30034	-0.302536	-0.32457	-0.32457	-0.32457
336	-0.275794	-0.361303	-0.447214	-0.483493	-0.443451	-0.344312	-0.356261	-0.314157	-0.376528	-0.45793	-0.484882	-0.489796	-0.440251	-0.468552	-0.542426	-0.529766	-0.522069	-0.431254	-0.454542	-0.400771	-0.517042	-0.547379	-0.524092	-0.505853	-0.46589	-0.512657	-0.607542	-0.55615	-0.673134	-0.675992	-0.647038	-0.65094	-0.602268	-0.66268	-0.690914	-0.657587	-0.621643	-0.615592	-0.633725	-0.593905	-0.643483	-0.644364	-0.678957	-0.658901	-0.636977	-0.671849	-0.710389	-0.749436	-0.756387
337	-0.705374	-0.825692	-0.874087	-0.861166	-0.977701	-0.802488	-0.859355	-0.723526	-0.752099	-0.683394	-0.670523	-0.557336	-0.537921	-0.548096	-0.496546	-0.349662	-0.298151	-0.257357	-0.353326	-0.423045	-0.537954	-0.616304	-0.654504	-0.601352	-0.58565	-0.576264	-0.664358	-0.624913	-0.814248	-0.643568	-0.822822	-0.732884	-0.757775	-0.707269	-0.615777	-0.517894	-0.608225	-0.530831	-0.354784	-0.278297	-0.14595	-0.0945095	-0.148305	-0.141129	-0.107194	-0.0397365	0.027297	0.128007	0.129912
338	-1.69982	-1.59638	-1.78424	-1.75534	-1.60592	-1.64449	-1.48054	-1.31692	-1.1551	-1.10244	-1.06481	-1.04315	-0.93203	-0.826969	-0.727898	-0.740538	-0.663127	-0.685776	-0.70194	-0.817172	-0.925253	-0.930695	-0.93933	-0.950976	-1.07138	-1.18374	-1.19256	-1.2036	-1.31205	-1.42238	-1.33306	-1.245	-1.15773	-1.06019	-0.941568	-1.01405	-0.886172	-0.855285	-0.922208	-0.886587	-0.749388	-0.818823	-0.693084	-0.457579	-0.420234	-0.401605	-0.49751	-0.294835	-0.397474
339	1.11103	0.945356	0.873683	0.965163	0.880908	0.559865	0.731008	0.725594	0.804231	0.967112	0.797635	0.790836	0.616883	0.510415	0.385097	0.42416	0.368213	0.0621767	0.0281486	0.162848	0.232684	0.0817727	0.265682	0.0373128	0.134238	0.147933	0.0693321	0.236796	0.250703	0.18878	0.0503615	0.0691674	0.0797412	0.342403	0.692188	0.877316	0.906309	1.1	1.11923	0.885281	0.805584	0.480151	0.568379	0.575024	0.743108	0.647261	0.713319	0.855049	0.578249
340	-0.246615	-0.397386	-0.460714	-0.36243	-0.351253	-0.311429	-0.193257	-0.232663	-0.276465	-0.237723	-0.352479	-0.273095	-0.310151	-0.38509	-0.423532	-0.342717	-0.217115	-0.253707	-0.224731	-0.245852	-0.180032	-0.333406	-0.366601	-0.325333	-0.441544	-0.326127	-0.372328	-0.414439	-0.332353	-0.291655	-0.284056	-0.235141	-0.352078	-0.35345	-0.23512	-0.237155	-0.318135	-0.349789	-0.261904	-0.22021	-0.141916	-0.292026	-0.322991	-0.367499	-0.33855	-0.186212	-0.187622	-0.230879	-0.23724
341	1.70319	1.62976	1.47656	1.63012	1.53564	1.52957	1.37646	1.30306	1.5446	1.31083	1.46762	1.29211	1.50772	1.15667	1.11392	1.14497	0.948221	0.759829	0.571953	0.528146	0.478048	0.279815	0.00154789	-0.0532498	-0.194445	-0.336604	-0.722196	-0.870692	-0.940339	-1.0725	-1.19026	-1.05721	-1.06766	-1.22964	-0.979778	-1.04959	-1.27968	-1.2587	-1.39927	-1.39102	-1.30999	-1.38336	-1.45166	-1.37216	-1.2204	-1.13891	-1.05174	-0.975539	-0.82591
342	0.217418	0.201676	0.154829	-0.115423	0.0154568	-0.0521238	-0.122888	-0.194922	-0.26633	-0.743589	-0.808949	-0.847794	-0.644413	-1.03652	-0.585329	-0.731083	-0.680298	-0.842582	-0.811058	-0.994932	-0.771938	-0.765447	-0.567309	-0.585352	-0.625622	-0.665704	-0.898003	-0.935068	-1.18418	-1.02128	-1.06821	-0.700724	-0.90602	-1.0826	-1.05931	-1.43853	-1.19011	-0.938033	-0.683227	-0.641491	-0.40557	-0.362934	-0.321197	-0.281382	-0.244452	-0.0178425	-0.203579	-0.200596	-0.223789
343	0.14961	0.135315	0.223188	0.0992435	-0.0286805	-0.231572	-0.212298	-0.397349	-0.406664	-0.483128	-0.216815	-0.283363	-0.183941	-0.196915	-0.0964584	-0.49936	-0.201451	-0.164175	-0.0086265	-0.186744	0.0417473	0.212794	0.5447	0.54397	0.606781	0.826691	0.965378	0.921368	0.700132	0.740413	0.822993	0.628153	0.601422	0.802858	0.610371	0.576404	0.82053	0.572526	0.627867	0.517989	0.569123	0.217634	0.31775	0.145725	0.0929611	0.040581	0.16049	0.108555	0.104296
344	-1.3319	-1.2493	-1.3429	-1.52287	-1.51977	-1.4147	-1.38778	-1.2689	-1.23841	-1.13519	-1.21123	-1.20624	-1.02154	-0.827977	-0.81447	-0.630847	-0.340225	-0.383432	-0.339171	-0.370352	-0.226756	0.000435831	0.139285	0.269483	0.381051	0.311552	0.329959	0.256073	0.170423	0.153857	0.116979	0.060735	0.0763678	-0.247782	-0.0386447	0.103207	-0.0907557	-0.350519	-0.352608	-0.447436	-0.455262	-0.45694	-0.533479	-0.514549	-0.220969	-0.264403	-0.232458	-0.197832	-0.17026
345	0.895467	0.955874	0.698503	0.688151	0.73889	0.605084	0.459658	0.621955	0.4746	0.456693	0.435801	0.352636	0.333944	0.247299	0.0998221	0.343835	0.208866	0.0672355	0.125104	0.056963	-0.203648	-0.0121811	-0.0663911	-0.000887648	0.0580816	-0.0023538	-0.0626233	-0.0164059	-0.228902	-0.247883	-0.265671	-0.3483	-0.568438	-0.340708	-0.488408	-0.519201	-0.724897	-0.606723	-0.689298	-0.633311	-0.564778	-0.636494	-0.768683	-0.629149	-0.610222	-0.785462	-0.769974	-0.623995	-0.347848
346	-1.04533	-1.04574	-1.33102	-1.31339	-1.08463	-1.14238	-1.21372	-1.00525	-0.89256	-0.875986	-0.661805	-0.625679	-0.484367	-0.44158	-0.406946	-0.289936	-0.385099	-0.297088	-0.106918	0.00297882	-0.261774	-0.242641	-0.132778	-0.0337856	-0.0369217	-0.121896	-0.116492	0.0604326	0.0441952	0.0379824	0.133235	-0.156823	-0.152921	0.0636143	0.299761	0.240474	0.158788	0.449782	0.352804	0.161778	0.0791704	0.489975	0.714453	0.549314	0.561842	0.467695	0.368105	0.648486	0.437011
347	0.318448	0.32943	-0.0398635	-0.152638	-0.0232558	-0.178327	-0.201677	-0.0927599	-0.266675	-0.320591	-0.516696	-0.68748	-0.693536	-0.700779	-0.847465	-0.745064	-1.04428	-1.07915	-0.848875	-1.01785	-1.16966	-1.42886	-1.2691	-0.81561	-0.623583	-0.292157	-0.0859628	-0.145208	0.0687774	0.13827	0.0476321	0.197466	0.503807	0.438992	0.348105	0.632097	0.500665	0.882581	1.14095	1.013	1.2751	1.4147	1.83386	1.60361	1.24957	1.2831	0.912951	1.06662	1.21674
348	-0.386055	-0.37647	-0.377287	-0.396188	-0.380663	-0.364794	-0.401309	-0.375329	-0.349424	-0.312737	-0.319046	-0.326814	-0.325156	-0.315199	-0.295825	-0.298751	-0.311859	-0.28141	-0.292809	-0.313175	-0.31076	-0.309709	-0.30018	-0.278872	-0.287419	-0.295194	-0.270497	-0.246264	-0.232419	-0.248768	-0.275716	-0.252033	-0.262141	-0.25347	-0.234745	-0.257401	-0.261135	-0.265588	-0.289287	-0.281763	-0.284563	-0.28665	-0.279185	-0.271947	-0.315266	-0.317098	-0.330009	-0.352876	-0.353914
349	0.205262	0.197726	0.175285	0.138432	0.0990189	-0.0418646	-0.183716	-0.425571	-0.456443	-0.497177	-0.646518	-0.581992	-0.612852	-0.416809	-0.425504	-0.638716	-0.735213	-0.715416	-0.790524	-0.651021	-0.286613	-0.230199	-0.183715	-0.0374542	-0.00295043	0.0297531	0.0598414	0.40806	0.442144	0.460737	0.574258	0.571987	0.675605	0.574799	0.369125	0.590336	0.706377	0.706138	0.700492	0.689564	0.673566	0.46426	0.471594	0.573546	0.681575	0.684936	0.683375	0.787757	0.477143
350	-0.574824	-0.686605	-0.661886	-0.602757	-0.649129	-0.690894	-0.693831	-0.771551	-0.738271	-0.662106	-0.656716	-0.653935	-0.615906	-0.500965	-0.411535	-0.347953	-0.318391	-0.323586	-0.326465	-0.221763	-0.0822397	-0.090489	0.112877	0.167383	0.224211	0.169219	0.176325	0.177116	0.35352	0.315382	0.316708	0.391636	0.502325	0.429018	0.353588	0.24564	0.173255	0.280374	0.392736	0.358784	0.318709	0.393803	0.398371	0.290642	0.328227	0.147253	0.168354	0.217513	0.306649
351	0.332487	0.519248	0.247551	0.172786	0.0986673	0.200929	0.293468	0.376403	0.361922	0.3482	0.345258	0.451023	0.381436	0.410032	0.438327	0.455969	0.452815	0.428893	0.492273	0.281357	-0.0175689	0.0557519	-0.153997	-0.186253	-0.324045	-0.380307	-0.441743	-0.497057	-0.544843	-0.681761	-0.818711	-0.945033	-1.14823	-1.25188	-1.25589	-1.3462	-1.15098	-1.14012	-1.13761	-1.31982	-1.21718	-1.11371	-0.9998	-0.973662	-0.859595	-0.843972	-0.839047	-0.835257	-0.823022
352	1.00069	1.02854	1.04985	1.0682	0.988815	0.995843	0.968508	0.943551	0.800166	0.660108	0.769745	0.660386	0.703103	0.721171	0.563945	0.470839	0.536869	0.476561	0.473551	0.570505	0.642772	0.650879	0.558583	0.523226	0.521839	0.551167	0.512863	0.538268	0.637358	0.550968	0.577516	0.6088	0.612048	0.642998	0.59006	0.633449	0.700773	0.644279	0.841066	0.917029	0.780013	0.770642	0.789945	0.926081	1.09356	1.01338	1.01984	1.05041	1.08212
353	-0.224203	-0.238102	-0.224716	-0.250733	-0.249514	-0.221092	-0.233608	-0.247953	-0.262692	-0.279267	-0.297635	-0.303211	-0.29442	-0.313166	-0.347725	-0.36896	-0.347707	-0.366419	-0.358272	-0.404314	-0.407332	-0.438295	-0.427565	-0.443214	-0.472172	-0.460791	-0.503268	-0.460436	-0.429419	-0.410251	-0.405911	-0.403438	-0.415948	-0.427559	-0.410799	-0.381674	-0.395301	-0.408225	-0.405996	-0.404608	-0.389591	-0.374004	-0.344804	-0.371577	-0.38621	-0.390138	-0.381833	-0.358276	-0.402001
354	-0.117148	-0.268924	-0.291199	-0.586791	-0.45389	-0.758121	-0.648111	-0.839643	-0.46566	-0.480289	-0.464928	-0.598821	-0.598537	-1.01669	-1.01769	-1.03462	-0.619317	-0.458122	-0.28248	-0.526021	-0.174672	-0.0956753	-0.0368383	0.149741	0.194248	0.0806921	0.0769874	0.0486267	0.29467	-0.169425	-0.178683	-0.0164858	0.138112	-0.0132852	0.246389	0.350751	0.450176	0.291759	0.174196	0.216217	0.252547	-0.135994	-0.0997795	0.061604	-0.0703942	0.235416	0.545934	0.54758	0.374882
355	-0.985713	-0.986871	-1.06768	-1.15097	-1.23687	-1.23957	-1.40821	-1.24461	-0.989157	-1.06268	-0.975663	-0.788327	-0.578307	-0.612654	-0.583149	-0.481993	-0.455825	-0.170378	-0.202063	-0.242874	-0.20807	-0.261797	-0.164267	-0.156338	-0.0834559	-0.0225829	0.0355134	0.254827	0.326965	0.346808	0.709278	0.666565	0.466768	0.529383	0.586574	0.782966	0.636569	0.730713	0.420588	0.341194	0.483832	0.368085	0.484539	0.430883	0.629568	0.669863	0.630409	0.598163	0.754247
356	0.0879228	0.187897	0.101258	0.19544	0.210783	0.207633	0.201176	0.174389	0.0844509	0.116222	0.048639	0.105211	-0.00178525	0.0348597	-0.0511339	0.00877672	-0.00874935	0.0767048	0.0223855	0.0880819	0.0503325	0.134608	0.0530443	0.155706	0.118231	0.086543	0.0539486	0.0567392	0.0582947	0.0521569	0.0212622	0.096854	0.0321289	0.0871329	0.0601555	0.0931601	0.111166	0.0949226	0.0378998	0.128967	0.140261	0.151001	0.163041	0.214739	0.249959	0.270485	0.333853	0.437452	0.475613
357	0.63792	0.597297	0.829521	0.650287	0.552366	0.631494	0.481136	0.235457	0.20576	0.167747	0.0839961	0.0463444	0.204094	0.0986651	0.122999	-0.176997	-0.0543655	-0.245709	-0.214899	-0.406789	-0.376238	-0.391008	-0.484399	-0.570319	-0.419228	-0.366237	-0.497578	-0.210396	-0.246475	-0.208692	-0.360135	-0.188576	-0.33027	-0.55559	-0.453263	-0.444624	-0.261795	-0.340227	-0.235066	-0.228837	0.0133511	-0.0685129	-0.0631129	0.0436827	-0.0834294	-0.0715877	-0.0120888	-0.0536063	0.00937526
358	-2.78792	-2.37736	-2.5714	-2.24187	-1.76683	-1.65914	-1.67926	-1.58791	-1.64304	-1.18784	-0.855955	-0.917926	-0.743331	-0.723137	-0.857798	-0.757239	-0.797194	-0.707631	-0.621751	-0.686066	-0.885554	-0.949724	-1.10585	-0.976787	-1.23474	-1.34213	-1.43408	-1.41731	-1.29228	-0.91106	-1.01314	-1.08822	-0.908883	-1.00059	-0.718753	-0.574758	-0.703318	-0.580137	-0.837182	-0.977053	-0.878566	-0.783078	-0.541843	-0.517393	-0.467981	-0.434738	-0.539407	-0.527116	-0.411617
359	0.0196055	0.0484181	0.0224835	-0.0351646	0.0167008	0.100422	0.126802	0.124749	0.123143	0.0615143	-0.0543406	-0.0342453	-0.094206	-0.00656641	0.0874561	0.104152	0.118144	0.238654	0.309907	0.271088	0.254331	0.204552	0.236754	0.212473	0.261268	0.198822	0.111659	0.0747736	0.120078	0.112478	0.153155	0.190708	0.17091	0.151877	0.059085	0.117431	0.104988	0.145339	0.0767675	0.0428656	0.175622	0.223885	0.293812	0.223686	0.373324	0.442858	0.429156	0.435662	0.51699
360	0.462241	0.471889	0.483033	0.319116	0.508221	0.556369	0.44475	0.489036	0.529453	0.564999	0.577304	0.566107	0.531708	0.651143	0.432327	0.54601	0.324091	0.454941	0.270077	0.439495	0.452452	0.467351	0.325193	0.342393	0.51838	0.200808	0.0583293	0.424848	0.454107	0.304066	0.485187	0.662616	1.01264	1.02445	0.856529	1.19596	1.21472	1.22962	0.905372	0.910824	0.576	0.569992	0.558013	0.540326	0.499866	0.455227	0.407608	0.340756	0.115298
361	0.0704472	-0.0354418	-0.14212	-0.183201	-0.203669	-0.109955	0.146967	0.143878	0.301815	0.464053	0.679422	0.780142	0.920773	0.945006	1.01337	1.08103	1.25324	1.36869	1.27164	1.01175	1.01089	0.8968	0.869666	0.930154	0.773799	0.612864	0.554157	0.399027	0.243115	0.0820307	-0.0163651	-0.0454602	0.0455444	-0.0705947	-0.138062	-0.206637	-0.265048	-0.41892	-0.624152	-0.453354	-0.334511	-0.323355	-0.09231	-0.130466	-0.232553	-0.176537	-0.0680094	-0.0625178	-0.0490726
362	-0.369265	-0.318237	-0.390742	-0.285669	-0.294334	-0.256988	-0.284843	-0.298928	-0.314492	-0.378736	-0.348649	-0.336948	-0.345195	-0.437166	-0.466214	-0.462341	-0.522847	-0.521176	-0.48556	-0.466106	-0.592079	-0.637698	-0.7458	-0.70749	-0.743061	-0.692541	-0.702379	-0.644773	-0.668009	-0.610714	-0.584173	-0.573471	-0.5772	-0.499723	-0.48943	-0.501122	-0.496264	-0.459845	-0.390275	-0.393696	-0.362627	-0.320891	-0.234983	-0.148723	-0.191789	-0.219592	-0.230626	-0.225065	-0.251891
363	0.10003	0.0999677	0.106785	0.113364	0.105596	-0.106013	-0.0508688	-0.00250253	0.116809	0.04767	0.042999	-0.0235316	0.192111	0.289485	0.261003	0.358629	0.51846	0.416824	0.586521	0.682664	0.57109	0.588136	0.529646	0.605958	0.613279	0.670975	0.786419	0.693384	0.729596	0.572785	0.764194	0.756564	0.606338	0.531369	0.335034	0.473533	0.616728	0.567829	0.586214	0.537986	0.626287	0.780478	0.79658	0.870897	0.88386	0.968612	0.907165	0.839736	0.969892
364	0.523936	0.684785	0.851666	0.933249	0.771711	0.848951	0.841023	0.839449	0.852522	0.705502	0.622403	0.603206	0.65658	0.633534	0.53458	0.609373	0.534094	0.607915	0.365695	0.513767	0.578874	0.644517	0.561441	0.329614	0.24786	0.316089	0.393217	0.313162	0.399929	0.345942	0.441606	0.603623	0.765579	0.694853	0.873125	0.901179	0.695229	0.968914	0.923807	1.02438	0.954334	1.0456	1.06522	1.08754	1.17867	1.3302	1.15189	0.968122	1.09512
365	-0.257149	-0.255134	-0.244165	-0.176958	-0.149124	-0.0912536	-0.0317089	0.00608907	0.0387475	0.113018	0.108083	0.141133	0.16687	0.16024	0.244107	0.231068	0.191617	0.171245	0.152932	0.162198	0.126845	0.169834	0.143624	0.0958069	0.101399	0.115129	0.159169	0.132891	0.103334	0.212718	0.252924	0.363833	0.349898	0.428713	0.457458	0.388472	0.339317	0.304989	0.335765	0.321857	0.261103	0.246437	0.188058	0.201405	0.139066	0.0489305	-0.0160754	-0.028062	-0.014255
366	-0.947634	-0.950204	-0.948868	-0.943652	-0.853384	-0.849604	-0.842134	-0.831147	-0.825893	-0.817529	-0.806267	-0.801373	-0.802988	-0.892388	-0.807803	-0.720658	-0.712141	-0.701126	-0.60654	-0.509731	-0.582381	-0.57207	-0.569332	-0.655572	-0.569139	-0.562835	-0.465293	-0.357964	-0.241217	-0.124608	-0.0899887	-0.0568589	0.0552895	0.0743595	0.0811057	-0.00602402	0.0835765	0.00674145	0.00696125	0.00294744	0.00381588	0.0909154	0.0839082	0.0643553	0.123058	0.00795681	-0.018556	-0.0371708	-0.219039
367	-1.06541	-0.841291	-0.927233	-0.885983	-0.833888	-0.910711	-0.991204	-0.93614	-0.876061	-0.671704	-0.644487	-0.627419	-0.527819	-0.429631	-0.37026	-0.401194	-0.341375	-0.321475	-0.207059	-0.0824318	-0.0506433	0.152806	0.141194	0.26272	0.284073	0.172089	0.363536	0.41153	0.409032	0.500261	0.243168	0.377234	0.414022	0.400316	0.527207	0.487906	0.57556	0.483191	0.476024	0.381979	0.294071	0.333171	0.378351	0.392356	0.454033	0.511913	0.519241	0.568905	0.437474
368	-0.0601154	-0.0940749	-0.0627018	-0.0325528	-0.0350953	-0.0702783	-0.138104	-0.070285	-0.0701719	-0.13776	-0.104755	-0.0728005	-0.0768827	-0.148477	-0.154275	-0.164279	-0.241421	-0.248777	-0.287873	-0.295448	-0.306366	-0.351923	-0.36522	-0.412568	-0.458605	-0.50306	-0.514124	-0.491529	-0.529697	-0.495263	-0.458327	-0.450498	-0.436892	-0.42132	-0.40765	-0.396232	-0.387379	-0.38135	-0.374845	-0.29792	-0.28751	-0.210567	-0.200505	-0.194378	-0.192304	-0.159251	-0.0916728	-0.0912142	-0.126319
369	0.190683	0.0365764	-0.124798	-0.134962	-0.136289	0.013963	0.015046	0.326503	0.489095	0.645382	0.209033	0.224792	0.422642	0.658938	0.726137	0.765283	0.949547	1.13557	1.1642	1.03471	1.20581	1.23354	1.24418	1.38019	1.19845	1.00054	0.945786	0.73442	0.367692	0.306281	0.250681	0.344971	0.273953	-0.230132	-0.406004	-0.12627	-0.150489	-0.478079	-0.490961	-0.64836	-0.665125	-0.984672	-1.14759	-1.1696	-1.19285	-1.05831	-1.08214	-1.1052	-1.12682
370	1.74281	1.85554	1.86251	1.75255	1.85671	1.76652	1.77961	1.5755	1.68369	1.78407	1.66711	1.76351	1.65413	1.74755	1.72409	1.7057	1.69284	1.57542	1.57437	1.46897	1.56825	1.56329	1.46515	1.47231	1.46324	1.34969	1.35248	1.3502	1.33194	1.30913	1.18293	1.15251	1.01983	1.10558	0.979887	0.952304	0.824736	0.917756	1.02203	0.927984	1.15418	1.0712	0.987511	1.01282	1.14645	1.27739	1.19531	1.44039	1.59248
371	-1.1384	-1.05677	-1.0589	-1.05963	-1.21242	-1.27919	-1.18374	-1.00303	-0.984398	-1.05155	-0.872667	-0.771662	-0.757352	-0.830041	-0.742959	-0.65804	-0.660493	-0.750318	-0.918995	-1.00474	-1.01603	-0.867415	-0.873633	-0.881059	-0.804244	-0.804781	-0.729193	-0.815812	-0.894261	-0.888034	-0.890998	-0.88621	-0.950553	-0.854456	-0.845255	-0.667646	-0.55188	-0.515568	-0.406084	-0.385837	-0.293432	-0.205799	-0.36166	-0.35251	-0.349004	-0.513168	-0.521429	-0.535479	-0.469776
372	-0.774552	-0.774767	-0.775406	-0.776451	-0.777871	-0.779624	-0.781663	-0.783932	-0.786374	-0.788928	-0.791538	-0.817722	-0.817722	-0.817722	-0.817722	-0.817722	-0.817722	-0.817722	-0.817722	-0.791538	-0.788928	-0.786374	-0.783932	-0.781663	-0.779624	-0.777871	-0.776451	-0.775406	-0.774767	-0.748368	-0.719789	-0.715265	-0.711314	-0.708022	-0.705468	-0.703714	-0.676627	-0.64781	-0.617333	-0.611482	-0.630401	-0.598322	-0.591335	-0.559849	-0.553753	-0.549618	-0.547546	-0.547595	-0.549772
373	-0.228328	-0.0864259	-0.197747	-0.127968	-0.21217	-0.191072	-0.129069	-0.1363	-0.208767	-0.133124	-0.134109	-0.204114	-0.160412	-0.083141	-0.147667	-0.247606	-0.246125	-0.20811	-0.244075	-0.140681	-0.21396	-0.0295733	-0.0597909	-0.0913416	-0.0519321	0.0203324	-0.0192621	-0.0907376	-0.0875535	-0.0441318	-0.147313	-0.0735035	-0.184657	-0.229378	-0.19993	-0.164683	-0.0967877	-0.0340715	-0.0752726	-0.121164	-0.209647	-0.222388	-0.338223	-0.339954	-0.231348	-0.339956	-0.342029	-0.382315	-0.388373
374	-1.13418	-1.11365	-1.04721	-1.06886	-1.06369	-1.12757	-1.15522	-1.07233	-1.10377	-0.997883	-1.08733	-0.98902	-1.04313	-0.977	-0.934726	-0.799378	-0.659964	-0.586417	-0.555425	-0.498302	-0.346422	-0.263452	-0.209534	-0.202235	-0.103437	-0.122167	0.081001	0.136962	0.165259	0.309476	0.320516	0.356242	0.318247	0.321277	0.415534	0.416614	0.346024	0.275536	0.248206	0.240135	0.182035	0.100474	0.0627711	0.0166322	-0.0349905	-0.13452	-0.195006	-0.349687	-0.31989
375	-0.367559	-0.366628	-0.364978	-0.363766	-0.363023	-0.372914	-0.372067	-0.371771	-0.372036	-0.37286	-0.374225	-0.386245	-0.36496	-0.353151	-0.340676	-0.338818	-0.326205	-0.33442	-0.331985	-0.318967	-0.30556	-0.313239	-0.309425	-0.294218	-0.290244	-0.287454	-0.285916	-0.285664	-0.286702	-0.289003	-0.292508	-0.285865	-0.279106	-0.303672	-0.305429	-0.316999	-0.306818	-0.31767	-0.318011	-0.319098	-0.331057	-0.331351	-0.331246	-0.330751	-0.340026	-0.338828	-0.338448	-0.338891	-0.340143
376	0.111047	0.174387	0.038584	-0.013623	-0.0647729	-0.167001	-0.150333	0.0670142	0.171293	0.220065	0.264727	0.250171	0.322208	0.392328	0.402501	0.519989	0.574347	0.428617	0.371827	0.312491	0.189635	0.0884989	-0.0455122	0.0771715	0.107188	0.0453603	0.0082239	0.0302013	-0.113071	-0.217047	-0.287442	-0.208315	-0.238194	-0.325332	-0.442474	-0.413227	-0.469045	-0.521821	-0.547393	-0.488025	-0.425874	-0.336525	-0.311176	-0.291804	-0.4182	-0.3645	-0.364967	-0.39825	-0.519133
377	-0.695538	-0.617274	-0.540581	-0.548592	-0.791093	-0.710475	-0.706361	-0.695617	-0.603518	-0.596719	-0.517155	-0.589586	-0.24811	-0.133954	-0.0229258	-0.0738728	-0.129416	-0.11537	0.0758977	0.127312	0.329172	0.364232	0.306598	0.238879	0.235636	0.213678	0.181794	0.0657898	0.0246897	-0.015406	0.0215115	0.0616827	0.114494	-0.127368	-0.114443	-0.0966922	0.0836876	0.101639	0.106516	-0.276771	-0.00846911	-0.0466313	0.0739403	0.102649	0.363544	0.381825	0.38201	0.372444	0.436632
378	0.908896	0.900853	0.884722	0.860894	0.751571	0.635903	0.514807	0.389337	0.260652	0.216192	0.264898	0.243004	0.221706	0.0603844	0.0570996	0.0629274	0.156066	0.108745	0.0613372	0.0836154	0.104375	0.279822	0.382108	0.332277	0.349239	0.432623	0.433372	0.500475	0.485249	0.458642	0.28009	0.106869	0.0805406	-0.0256175	-0.0619517	-0.176553	-0.29015	-0.47245	-0.424834	-0.373856	-0.397191	-0.415859	-0.570579	-0.641837	-0.637615	-0.636444	-0.63061	-0.620318	-0.605861
379	0.201434	0.127466	0.160823	0.198702	0.237325	0.276697	0.28249	0.212679	0.253808	0.188579	0.264452	0.268002	0.34394	0.385549	0.35843	0.292839	0.295231	0.258831	0.366499	0.36687	0.366662	0.327802	0.357029	0.385936	0.273714	0.306143	0.193739	0.187986	0.17473	0.0856643	0.142097	0.0891786	-0.0003303	-0.0536996	-0.139162	-0.0735533	-0.0432741	-0.0518863	-0.0610638	-0.177304	-0.179567	-0.178326	-0.177426	-0.176918	-0.245456	-0.204124	-0.274015	-0.161863	-0.195325
380	-0.292419	-0.220634	-0.0823116	-0.0313588	0.096531	-0.0155514	-0.0486748	-0.165237	-0.192508	-0.0609658	-0.337117	-0.427545	-0.401067	-0.284029	-0.171717	-0.38295	-0.274103	-0.327258	-0.302503	-0.20898	-0.210194	-0.151311	-0.186477	-0.306309	-0.424043	-0.624832	-0.658624	-0.610474	-0.81463	-0.685719	-0.790079	-0.645768	-0.819549	-0.890215	-0.95266	-0.844133	-0.814504	-0.881652	-0.865655	-0.595079	-0.73219	-0.461107	-0.263593	-0.312111	-0.289369	-0.273271	-0.186815	-0.356732	-0.370487
381	-0.14972	-0.145568	-0.151326	-0.348996	-0.391954	-0.279204	-0.50127	-0.528778	-0.543162	-0.543937	-0.184699	-0.157641	-0.135218	-0.300156	-0.470827	-0.283368	-0.41243	-0.367252	-0.34929	-0.340913	-0.342375	0.010718	-0.137774	0.0499067	0.409789	0.595902	0.426066	0.246213	0.420545	0.438812	0.282281	0.132386	0.352629	0.395553	0.406079	0.383948	0.00154456	-0.212308	-0.274948	-0.184823	0.0966105	0.225226	-0.14374	-0.153473	-0.35017	-0.533155	-0.520263	-0.329986	-0.144796
382	-1.27609	-1.11859	-0.646162	-0.602876	-0.427737	-0.257856	-0.230314	0.0944424	0.169118	0.417048	0.653913	0.740923	0.964318	1.17038	0.795768	0.992247	1.02994	1.3482	1.50651	1.48978	1.587	1.52619	1.47573	1.16355	1.13673	0.940642	0.728141	0.500584	0.274733	-0.221137	-0.424281	-0.485244	-0.690974	-0.448017	-0.620146	-0.659949	-0.70301	-0.58135	-0.719383	-0.692272	-0.667586	-0.797821	-0.780127	-1.0403	-1.15441	-1.13854	-0.841348	-0.535995	-0.222404
383	0.258567	0.247613	-0.168029	-0.18033	0.21087	0.197859	-0.219214	-0.615294	-0.608073	-0.623001	-0.659618	-0.291578	-0.325713	-0.378045	-0.447259	-0.914755	-1.35424	-1.38239	-1.42388	-1.47779	-1.50052	-1.4915	-1.49316	-1.50538	-1.52788	-1.94317	-1.94317	-1.52788	-1.08003	-1.02542	-0.556904	-0.483876	0.0425678	0.211643	0.359986	0.483974	0.580429	1.0721	1.57413	1.65914	1.70799	1.33641	1.77681	1.79523	1.77445	1.71519	2.04437	1.95604	1.45238
384	-0.456922	-0.406749	-0.360554	-0.526997	-0.493803	-0.678208	-0.810501	-0.895631	-1.04278	-1.13567	-1.06891	-1.04478	-1.0679	-1.08814	-1.14893	-1.21157	-1.2704	-1.25951	-0.970336	-1.03533	-0.993871	-0.792058	-0.683722	-0.67566	-0.571483	-0.421879	-0.167406	-0.0727074	0.0646757	0.079236	0.0255369	-0.0360983	-0.0396727	0.0643779	-0.047987	0.046565	0.298999	0.182292	0.114371	-0.0474067	-0.0502401	-0.00945089	-0.122673	-0.175543	-0.124129	-0.0233278	-0.0213971	-0.112921	-0.204816
385	-0.0935671	-0.266496	-0.302533	-0.205286	-0.275894	-0.238395	-0.136296	-0.136451	-0.100845	-0.141982	-0.183572	-0.214709	-0.308163	-0.264569	-0.153101	-0.104573	-0.130095	-0.0628507	-0.236841	0.0448923	-0.0525728	-0.188143	0.0228461	0.0250097	-0.0836435	-0.0889346	0.0164615	-0.0469662	-0.14867	-0.11452	0.0954558	0.067502	0.0411109	0.0451431	0.1521	0.0569622	0.0353606	0.112404	0.00476889	0.133557	-0.00206458	0.109692	0.105752	-0.075537	0.168534	0.133863	0.0165797	-0.0633505	-0.0367571
386	-0.541373	-0.548598	-0.416519	-0.352007	-0.354667	-0.362792	-0.452843	-0.401703	-0.35466	-0.380179	-0.539221	-0.539875	-0.750832	-0.734811	-0.568994	-0.553172	-0.541786	-0.458315	-0.372052	-0.429128	-0.345769	-0.268047	-0.272792	-0.352302	-0.345347	-0.405676	-0.326233	-0.329778	-0.262655	-0.26292	-0.338196	-0.419358	-0.506294	-0.529629	-0.557974	-0.728955	-0.757942	-0.790157	-0.663602	-0.815357	-0.746096	-0.747414	-0.819229	-0.746574	-0.821237	-0.966544	-0.890912	-0.963034	-0.968034
387	-0.209078	-0.119921	-0.147775	-0.27114	0.0274386	-0.349801	-0.316503	-0.179636	-0.34112	-0.326853	-0.348234	-0.267671	-0.0740074	0.0011537	-0.0308804	-0.0532608	0.13513	-0.257057	-0.238061	0.00158955	0.165618	0.210665	0.547355	0.689386	0.519687	0.353762	0.602087	0.640884	0.574754	0.698441	0.684412	0.839162	0.382649	0.223636	0.36345	0.202089	0.0366335	-0.015305	0.258741	0.237104	-0.069109	-0.0478012	-0.0371587	-0.22762	-0.197614	-0.0745705	-0.0596647	-0.237941	0.0970627
388	-1.13715	-1.05192	-1.03773	-1.09493	-0.97379	-0.934437	-0.906187	-0.889752	-0.617307	-0.679459	-0.575938	-0.548718	-0.339061	-0.296491	-0.171456	-0.143603	-0.0436015	0.0477473	-0.039622	0.0429957	0.0541067	0.0650478	0.0666485	0.255541	0.282693	0.219162	0.413236	0.426339	0.598082	0.525937	0.629902	0.641275	0.56861	0.500867	0.428584	0.431867	0.510636	0.495201	0.475401	0.442853	0.228406	0.190672	0.330593	0.300318	-0.0604331	0.00886018	-0.0995159	-0.206249	-0.140995
389	1.09071	1.13696	1.17035	1.29173	1.20115	1.25859	1.16963	1.07782	0.841591	0.915609	0.746317	0.935847	0.782507	0.835206	0.645089	0.507252	0.832884	0.824492	0.861276	1.14829	1.23098	1.35682	1.43551	1.51393	1.43836	1.71484	1.6461	1.72754	1.74732	1.91083	1.82192	1.98171	1.84109	1.7904	1.72406	1.85353	2.07919	1.76307	1.80802	2.00316	1.85785	1.91567	1.92312	1.77969	1.88623	1.94171	1.74537	1.75081	1.75198
390	0.367368	0.292363	0.335469	0.307858	0.352625	0.268205	0.182455	0.141575	0.0207968	0.0478173	-0.01941	-0.0144474	-0.0823462	-0.10009	-0.110665	-0.118874	-0.17302	-0.196413	-0.0971338	-0.163736	-0.232995	-0.205535	-0.201496	-0.249104	-0.218272	-0.231718	-0.228357	-0.154629	-0.0538751	-0.0562339	-0.108012	-0.135119	-0.216659	-0.178882	-0.213065	-0.319028	-0.305137	-0.339695	-0.322898	-0.400094	-0.377126	-0.335572	-0.443742	-0.430774	-0.393423	-0.471863	-0.397889	-0.373169	-0.545818
391	-0.491224	-0.327161	-0.0978071	-0.134678	-0.0664793	0.0494612	-0.0612732	0.155733	-0.271249	-0.0508206	-0.0518758	-0.0458264	-0.0900155	0.244043	-0.124048	-0.114439	-0.167528	-0.0089652	-0.135773	-0.164587	-0.140493	0.108768	-0.0677007	-0.229547	-0.222541	-0.275448	-0.274039	-0.0525713	-0.199803	0.0898665	0.0502398	-0.159054	-0.155509	-0.0937126	-0.0710804	-0.105202	-0.11071	-0.127544	-0.258234	-0.182179	-0.110024	-0.252326	-0.494064	-0.457506	-0.30218	-0.302033	-0.25112	-0.309375	-0.413964
392	1.60358	1.32278	1.24453	1.30947	1.451	1.44664	1.31129	1.38609	1.1738	1.45346	1.31255	1.45599	1.24566	1.37895	1.44795	1.45276	1.38589	1.55135	1.71879	1.52415	1.67923	1.41194	1.48603	1.61203	1.4563	1.67199	1.76205	1.78561	1.80165	2.02509	1.82505	1.83189	1.98601	1.9978	2.06737	1.93487	2.16391	1.96022	1.82794	1.91509	2.0656	1.99747	2.05949	2.1778	2.07849	2.04417	2.03095	1.74972	1.89046
393	-0.100853	-0.232247	-0.252093	-0.19742	-0.176017	-0.315471	-0.29238	-0.265548	-0.322865	-0.305392	-0.368959	-0.380026	-0.389404	-0.340108	-0.317033	-0.320023	-0.34899	-0.457827	-0.513278	-0.384849	-0.446837	-0.472207	-0.293651	-0.271663	-0.281825	-0.21107	-0.16756	-0.239604	-0.342439	-0.121686	-0.113548	-0.108229	-0.137058	-0.19722	-0.257458	-0.320515	-0.332302	-0.289671	-0.248961	-0.212556	-0.370041	-0.340817	-0.498829	-0.591229	-0.649043	-0.632443	-0.609309	-0.576673	-0.548726
394	0.0785062	0.073921	0.296731	0.635717	0.731153	1.05676	0.693062	0.809612	0.80952	0.941556	0.844669	0.878832	0.682259	0.962675	0.773546	0.922081	0.723171	0.760413	0.759475	1.09366	1.30363	1.14168	1.33039	1.29887	1.04792	1.03805	0.672343	0.659741	0.515276	0.363671	0.217821	0.563322	0.579655	0.714561	0.495143	0.505623	0.497048	0.49441	0.734169	0.718964	0.337067	0.198122	0.289955	0.0284268	-0.225426	0.00134657	0.000215366	-0.0169718	0.0747701
395	-0.0865631	-0.0491765	-0.043215	-0.00284795	-0.0379642	0.0271992	-0.0452258	0.0230713	-0.0167968	-0.164767	-0.0290171	-0.100025	-0.0702037	-0.140852	-0.0300563	-0.0234308	-0.0149097	0.0319487	0.11328	0.122704	0.129561	0.13729	0.0760757	0.121362	0.243589	0.296002	0.274588	0.395031	0.378769	0.463414	0.502254	0.473191	0.441967	0.470721	0.574183	0.400926	0.503721	0.542121	0.475843	0.440273	0.545256	0.545573	0.433951	0.415529	0.432056	0.319127	0.274614	0.331671	0.32949
396	0.648122	1.00365	0.987698	0.852512	1.20292	1.32181	1.32289	1.43296	1.32481	0.998037	1.00578	0.869173	0.953499	0.541629	0.389667	0.624087	0.741739	0.491189	0.452049	0.285267	0.24377	0.177662	-0.138211	-0.0853324	-0.392457	-0.315412	-0.684344	-0.693259	-0.694595	-1.04095	-0.78834	-0.541198	-0.412739	-0.402995	-0.159565	-0.261796	-0.584456	-0.662877	-0.510776	-0.380664	-0.37354	-0.237755	-0.111943	-0.247876	-0.519376	-0.447404	-0.849428	-0.893579	-0.704661
397	0.580364	0.583351	0.755389	0.571175	0.665023	0.360871	0.347392	0.334949	0.323864	0.544002	0.42807	0.423121	0.420577	0.480933	0.537795	0.422058	0.598654	0.390977	0.535213	0.565663	0.765518	0.789972	0.940393	0.865741	1.00602	1.02244	1.08977	1.2682	1.34024	1.35395	1.19425	1.14457	1.3738	1.19957	1.31039	1.24741	1.46981	1.35581	1.29799	1.2903	1.28453	1.22042	1.092	0.965853	1.01125	0.866168	1.00833	1.04595	0.919189
398	-0.707432	-0.840021	-0.521674	-0.918142	-0.808585	-0.915186	-0.698167	-0.735907	-0.979615	-1.01918	-1.1129	-1.32841	-1.26992	-1.53062	-1.59243	-1.45552	-1.24269	-1.08369	-0.93117	-1.23569	-1.09094	-1.21337	-1.01003	-1.38814	-1.19567	-1.34635	-1.11692	-1.2568	-1.32245	-1.27955	-1.50263	-1.05684	-1.1145	-1.30731	-1.25349	-1.20516	-1.34619	-1.60842	-1.66485	-1.65219	-1.51615	-1.51592	-1.24909	-1.28844	-1.13649	-0.991302	-0.914425	-0.762907	-0.844156
399	-0.120947	0.0705786	0.0745894	0.0300123	0.125382	0.122612	0.170657	0.17528	0.324989	0.242559	0.349458	0.322822	0.395346	0.521768	0.507871	0.630741	0.611823	0.683641	0.746402	0.705468	0.704528	0.837881	0.68894	0.729237	0.815121	0.807985	0.797424	0.788675	0.732357	0.628639	0.666219	0.65675	0.704595	0.710527	0.629709	0.640426	0.648112	0.657512	0.564219	0.606313	0.694605	0.635809	0.623689	0.613861	0.60163	0.497941	0.441905	0.528002	0.528231
400	-1.01896	-1.09042	-1.15981	-1.00154	-0.986596	-0.88947	-0.791173	-0.684092	-0.568853	-0.373682	-0.405878	-0.287562	-0.32617	-0.0550494	-0.0153046	0.0985382	0.132426	0.23074	0.409103	0.513886	0.44787	0.291363	0.358751	0.335841	0.223156	0.190729	0.158701	0.127863	0.187652	0.0241462	0.0972012	0.181248	0.187615	0.188775	0.200713	0.223075	0.408487	0.449827	0.402574	0.281888	0.320595	0.501694	0.51021	0.426578	0.64601	0.628739	0.609095	0.748872	0.661551
401	0.0941051	0.128897	0.271138	0.165765	0.13018	0.239991	0.23837	0.261519	0.241742	0.14543	-0.0157152	0.0457223	-0.100861	-0.0927492	-0.0472218	-0.00595241	-0.0105191	-0.0607868	0.0362393	-0.149943	-0.0864282	-0.0979812	-0.0709884	-0.179104	-0.101167	-0.0224023	-0.267916	-0.157791	-0.156863	-0.121531	-0.12732	-0.136323	-0.291982	-0.38254	-0.362356	-0.408669	-0.305793	-0.272613	-0.20687	-0.312427	-0.237877	-0.236412	-0.232514	-0.29814	-0.441115	-0.366932	-0.351594	-0.157305	-0.18105
402	1.41816	0.989078	1.06317	0.689725	0.79045	0.876092	0.481917	0.773265	1.04312	1.07162	1.07712	0.816325	0.752131	0.423979	0.539733	0.640382	0.0482292	0.15298	-0.20982	-0.550773	-0.867618	-1.62102	-1.15608	-1.34575	-1.07177	-1.25945	-1.22878	-0.73734	-0.929093	-0.637518	-0.545192	-0.459458	-0.163264	0.123075	0.641755	0.46734	0.279533	0.539286	0.321504	0.306875	0.0333628	-0.0360712	0.100141	-0.431676	-0.243366	-0.525458	-0.3521	-0.18371	-0.699712
403	0.635163	0.639957	0.458314	1.03036	1.06306	0.731971	0.584297	0.599306	0.4042	0.782456	0.989753	1.00641	1.20447	1.01579	1.00851	1.18282	1.16692	0.980665	0.800213	1.17391	0.985223	0.978547	1.17348	1.17818	1.01201	0.870181	1.28074	1.30283	1.48468	1.84607	1.48609	1.52086	1.36181	1.18444	1.36057	1.34187	1.52054	1.32881	1.11947	1.06931	0.826725	0.765165	0.494308	0.231367	0.154385	-0.107037	0.0169611	0.371307	0.388852
404	-0.0403534	-0.0514172	-0.133733	-0.139375	-0.0752979	-0.0681356	0.0156124	-0.162175	0.136682	0.243233	0.276391	0.298779	0.520953	0.541469	0.690577	0.433129	0.366685	0.22361	0.207945	0.186292	0.0324734	0.141046	0.308831	0.13584	0.0241162	-0.158991	-0.130992	-0.221647	-0.177035	-0.390706	-0.524833	-0.389545	-0.526656	-0.661899	-0.725113	-0.857221	-0.86835	-0.758218	-0.786505	-0.748422	-0.840214	-0.864228	-0.953546	-1.03029	-0.967537	-0.765051	-0.690054	-0.806034	-0.635103
405	0.033266	0.405494	0.398061	0.360322	0.11867	0.236508	-0.195725	-0.440112	-0.689216	-0.573228	-0.827026	-0.692982	-0.906373	-0.749105	-0.763219	-0.754543	-0.704009	-0.632125	-0.366058	-0.275988	-0.0150534	0.240408	-0.0542484	0.00995575	0.237492	0.646736	0.500337	0.708622	0.902971	0.889652	1.0568	1.2306	0.849363	1.01822	0.807101	0.778604	0.564884	0.360148	0.339123	-0.0600042	0.093692	-0.129472	-0.166454	-0.210092	-0.0846668	-0.331427	-0.755193	-0.812091	-0.869156
406	-0.0819122	0.0177883	0.00374841	-0.1129	-0.0185102	0.179341	0.16788	0.250074	0.0266998	-0.091456	-0.104211	-0.10863	0.00333826	-0.0818091	-0.159329	-0.132662	-0.0131838	0.10156	0.103369	-0.105086	-0.00532645	-0.0185349	-0.144398	-0.0691498	-0.0946183	-0.220195	-0.445429	-0.467459	-0.382982	-0.288651	-0.194823	-0.306426	-0.418066	-0.626975	-0.522754	-0.516002	-0.401615	-0.385087	-0.358783	-0.334065	-0.214225	-0.0860668	0.157979	0.30121	0.342813	0.389838	0.538427	0.571495	0.69346
407	-0.836239	-0.873295	-0.95288	-0.969703	-0.982988	-1.02745	-0.969697	-0.904019	-0.903806	-0.870896	-0.82629	-0.777168	-0.758891	-0.803451	-0.753778	-0.634859	-0.611791	-0.555531	-0.599785	-0.510449	-0.487714	-0.367408	-0.247965	-0.171677	-0.205233	-0.208538	-0.251588	-0.36926	-0.557809	-0.484089	-0.578375	-0.633393	-0.652107	-0.809151	-0.841236	-0.91573	-1.15784	-1.12884	-1.19213	-1.1858	-1.30888	-1.32616	-1.43698	-1.50457	-1.39585	-1.27557	-1.35079	-1.26126	-1.20718
408	0.60135	0.585114	0.560655	0.505299	0.533692	0.534175	0.617082	0.677631	0.670996	0.725465	0.714268	0.827993	0.747029	0.808568	0.806362	0.887007	0.990825	0.922768	1.04021	0.928465	0.953647	0.90481	0.854787	0.891906	0.887075	1.00412	1.03204	0.970691	0.993022	0.990299	0.962594	0.952219	0.855129	0.94453	0.905806	0.823704	0.78294	0.641909	0.687145	0.539658	0.472762	0.342707	0.278654	0.294428	0.164319	0.139597	0.0987908	0.0867585	0.0084569
409	-0.204393	-0.270909	-0.155252	-0.101551	-0.180268	-0.262451	-0.276988	-0.345761	-0.40432	-0.214694	-0.0918961	-0.267376	-0.323337	0.17099	0.199575	0.179878	0.0980165	0.010732	0.0391766	0.246887	0.331078	0.670704	0.641438	0.409807	0.348285	0.328175	0.292016	0.510703	0.431997	0.281567	0.124328	-0.0389865	0.107629	0.192211	-0.330994	-0.342576	-0.408212	-0.489114	-0.462656	-0.566032	-0.727688	-0.818295	-1.06888	-0.874822	-0.81482	-0.702127	-0.587816	-0.593767	-0.951498
410	1.95994	1.77821	1.59606	1.39285	1.3904	1.58858	2.16905	1.2543	1.50748	1.73638	1.96057	1.97776	1.76753	1.9156	1.8376	0.808143	0.947668	0.864672	0.379363	0.281091	-0.0132065	-0.0974283	-0.352942	-0.434724	-0.340621	-0.411445	-0.645506	-1.04205	-1.03588	-1.23285	-1.43142	-1.61176	-1.3909	-1.17308	-1.14043	-0.910019	-0.684274	-0.84729	-0.632626	-0.626055	-0.827767	-0.450493	-0.826382	-0.421601	-0.407201	-0.601804	-0.985544	-0.993529	-1.21107
411	1.45333	1.45185	1.30328	1.57003	1.4308	1.54892	1.3915	1.37699	1.50577	1.36013	1.48799	1.21203	1.06546	0.904141	0.728383	0.82715	0.66793	0.784693	0.760096	0.738993	0.577853	0.406973	0.22703	0.456956	0.0166416	0.131868	0.111258	-0.0447267	-0.0618921	-0.199465	0.234456	0.144099	0.479973	0.534679	0.710719	0.733313	0.760248	0.805034	0.852094	0.900193	0.948124	1.12454	1.1404	1.2693	0.978054	0.944485	0.751332	0.832266	0.770758
412	-1.73825	-1.57362	-1.24327	-0.910325	-0.737935	-0.343393	-0.43751	-0.54837	-0.149415	-0.0977184	-0.048633	0.196662	0.472476	0.394108	0.633013	0.677624	0.526714	0.543653	0.928302	1.31616	1.87096	2.06461	2.24309	2.26069	2.11689	2.33882	2.08735	2.17959	2.75909	3.18711	3.09775	3.32674	3.21692	3.47684	4.08659	4.33456	4.56542	4.94208	4.77205	4.4191	4.41095	3.87335	3.82608	3.57802	3.31278	3.01426	2.33925	1.81915	1.78583
413	0.560534	0.559793	0.489145	0.55385	0.493875	0.432176	0.368541	0.302811	0.433343	0.30179	0.29134	0.27226	0.381883	0.230818	0.339567	0.257145	0.175547	0.0950988	0.0160741	-0.0612996	-0.136836	-0.0803603	-0.083239	-0.0221898	-0.218697	-0.22126	-0.296676	-0.314753	-0.336687	-0.416759	-0.294607	-0.168283	-0.167517	-0.223861	-0.214356	-0.337682	-0.327322	-0.320407	-0.317155	-0.317698	-0.3905	-0.337065	-0.410321	-0.411703	-0.341119	-0.335358	-0.271226	-0.0732988	-0.00139988
414	0.0498263	0.198542	0.355263	0.278594	0.103114	0.1515	0.293376	0.157314	-0.0158408	0.144831	0.156784	0.145285	0.303548	0.318833	0.0182253	-0.0433063	0.033348	0.0171826	-0.0913854	-0.152174	-0.174487	-0.249482	-0.4008	-0.30033	-0.237459	-0.140022	-0.234733	-0.372178	-0.2342	-0.278918	-0.265324	-0.251559	-0.208927	-0.306214	-0.258891	-0.115167	-0.154744	-0.290955	-0.292458	-0.1544	-0.199765	-0.0668141	-0.0254118	0.0740487	-0.183322	-0.11813	-0.0539367	-0.0441597	0.0990271
415	0.71378	0.81129	0.658462	0.690504	0.631457	0.681433	0.555339	0.719306	0.672108	0.648347	0.82717	0.769681	0.760371	0.802625	0.695987	0.84904	0.740028	0.752803	0.733254	0.684895	0.496736	0.49343	0.41524	0.583387	0.549249	0.593643	0.598764	0.660289	0.632864	0.695715	0.756063	0.643843	0.74221	0.714077	0.525392	0.624524	0.458511	0.37703	0.352719	0.234687	0.261646	0.199468	0.104605	0.0767764	-0.0255655	0.0607195	0.119468	0.0580563	0.0897877
416	1.17235	1.06514	1.05696	1.14804	0.913417	0.991631	1.06998	1.0485	0.815806	0.9096	0.792915	0.779426	0.656693	0.637665	0.409183	0.284847	0.376862	0.249053	0.114552	0.309755	0.186023	0.169209	0.270944	0.155721	0.0364197	0.237909	0.122439	0.0147191	0.0265331	0.0344568	-0.174496	0.160595	0.18876	0.32372	0.128355	0.352204	0.468976	0.37775	0.492382	0.488083	0.275236	0.491759	0.275664	0.276131	0.493167	0.602283	0.614749	0.519201	0.516906
417	0.750689	0.669895	0.507652	0.558074	0.477481	0.560148	0.556322	0.733727	0.748863	0.797788	0.679572	0.773094	0.609749	0.746856	0.706962	0.525665	0.506381	0.479985	0.357864	0.314773	0.191066	-0.0123889	0.0442018	0.0137562	-0.151931	-0.197699	-0.198331	-0.273273	-0.457554	-0.322721	-0.261379	-0.367577	-0.258284	-0.139307	-0.180949	0.0395063	0.213223	0.254441	0.425339	0.550994	0.630488	0.711997	0.874947	0.779539	0.978127	1.17132	1.18035	1.13882	1.09125
418	-0.370188	-0.369525	-0.394498	-0.396636	-0.397484	-0.397038	-0.449212	-0.424688	-0.398886	-0.422981	-0.39729	-0.370294	-0.341978	-0.366252	-0.365019	-0.311365	-0.331979	-0.300338	-0.345931	-0.342289	-0.313783	-0.335943	-0.30647	-0.276632	-0.276116	-0.248349	-0.217598	-0.189297	-0.214677	-0.239882	-0.240699	-0.244071	-0.271521	-0.298786	-0.304287	-0.339113	-0.400403	-0.436772	-0.44798	-0.433733	-0.420642	-0.483816	-0.469377	-0.530635	-0.457202	-0.456415	-0.504032	-0.468158	-0.427174
419	-0.389979	-0.290327	-0.30861	-0.126734	-0.0502305	-0.0889676	0.0866344	0.0617068	0.0232116	-0.323666	-0.551592	-0.572834	-0.80319	-1.12222	-1.01559	-1.01975	-1.02511	-0.921978	-0.710059	-0.597044	-0.59373	-0.492022	-0.488845	-0.376268	-0.351613	-0.415589	-0.273694	-0.211677	-0.132536	0.0385959	0.0921822	0.125497	0.137718	0.347467	0.338857	0.320163	0.401343	0.265598	0.340595	0.331492	0.446665	0.456269	0.458742	0.355455	0.244767	0.0280052	0.0115873	0.0971574	-0.218615
420	-0.164313	-0.117273	-0.12695	-0.244356	-0.210581	-0.297446	-0.278402	-0.28529	-0.342178	-0.400426	-0.384414	-0.450155	-0.389829	-0.429361	-0.492979	-0.52925	-0.432869	-0.559363	-0.5801	-0.627272	-0.622883	-0.569719	-0.4624	-0.505737	-0.400767	-0.422373	-0.411707	-0.452552	-0.442807	-0.38003	-0.291383	-0.306413	-0.142416	-0.152549	-0.135058	-0.0687777	-0.11033	-0.125308	-0.140962	-0.114415	-0.013362	-0.0424947	-0.0508234	-0.159463	-0.0611257	0.0153462	-0.0323152	-0.10983	-0.0662988
421	-0.90212	-0.643702	-0.697648	-0.660113	-0.874661	-0.757543	-0.696308	-0.79479	-0.6876	-0.734887	-0.625743	-0.616661	-0.609574	-0.659196	-0.498276	-0.48696	-0.369012	-0.308352	-0.545374	-0.360534	-0.501894	-0.129621	-0.269566	-0.365582	-0.161481	-0.213686	-0.151197	-0.301536	-0.315649	-0.171473	-0.33787	-0.19261	-0.188248	-0.0246229	-0.127315	-0.343654	-0.242673	-0.451814	-0.300064	-0.294762	-0.343209	-0.139902	-0.454021	-0.347214	-0.1959	-0.19629	-0.130104	-0.374053	0.108143
422	-0.375073	-0.457736	-0.534618	-0.615068	-0.437989	-0.670706	-0.637937	-0.619876	-0.707122	-0.638345	-0.66556	-0.770187	-0.870648	-0.632937	-0.741354	-0.510124	-0.2629	-0.504012	-0.56682	-0.551089	-0.619618	-0.682923	-0.75076	-0.742638	-0.56875	-0.733986	-0.724802	-0.541346	-0.53514	-0.282399	-0.197363	-0.198626	-0.105794	-0.00904334	-0.170008	-0.16548	-0.248222	-0.48182	-0.542606	-0.539426	-0.463423	-0.386453	-0.398264	-0.426252	-0.55977	-0.788725	-0.850451	-0.914745	-1.23251
423	-0.78571	-0.851429	-0.60038	-0.961986	-1.00753	-0.92879	-0.976711	-0.83539	-0.742503	-0.639309	-0.546285	-0.529889	-0.267451	-0.194048	-0.243928	-0.166946	-0.154559	-0.147768	-0.146829	-0.323352	0.086801	0.0615163	0.344887	0.0662293	0.411095	0.561665	0.451575	0.515397	0.515684	0.399544	0.212782	0.719805	0.668476	0.678241	0.63024	0.702174	0.577522	0.566019	0.67449	0.58701	0.488627	0.346929	0.340166	0.468523	0.540971	0.287223	0.155371	0.5278	0.462335
424	0.700709	1.26274	1.53459	1.22228	1.4467	1.64963	1.59734	1.29124	1.26255	1.24666	1.24394	1.54913	1.30704	1.04706	0.768115	0.764259	0.504563	0.518907	0.777669	0.456311	0.381123	0.554021	-0.112888	-0.497373	-0.0370078	-0.114185	-0.461523	-0.782898	-0.517478	-0.814133	-1.1128	-1.41358	-1.68721	-0.784766	-0.711078	-0.0822064	-0.284658	-0.495102	-0.155454	-0.387092	-0.366095	0.496389	0.25507	0.854433	0.879299	0.329046	0.0575446	0.32958	0.0254206
425	0.509835	0.559346	0.424661	0.513602	0.431265	0.337776	0.287193	0.06223	-0.0407348	-0.20361	-0.313087	-0.47427	-0.632955	-0.498839	-0.631901	-0.866377	-0.818364	-1.00132	-0.901396	-1.02018	-1.02106	-0.963094	-0.958456	-0.782872	-0.932412	-0.911614	-0.957116	-0.602798	-0.57505	-0.720897	-0.421011	-0.336995	-0.132862	-0.275732	-0.483031	-0.289072	-0.267081	-0.25811	-0.0911422	-0.267923	-0.168399	-0.18188	-0.136764	-0.262945	-0.335756	-0.407971	-0.437825	-0.48366	-0.68629
426	0.792054	0.776526	0.742207	0.947004	0.877357	0.958493	0.802527	0.607651	0.643554	0.510065	0.68006	0.860722	0.693197	0.643718	0.831563	0.568503	0.368045	0.432707	0.421303	0.292086	0.212787	0.231816	0.230589	0.102899	-0.299224	-0.292664	-0.22889	-0.333749	-0.552195	-0.422644	-0.566078	-0.629086	-0.719338	-0.640017	-0.91207	-1.12951	-0.946054	-0.995934	-0.770942	-0.82714	-0.769735	-0.592626	-0.463158	-0.387386	-0.311725	-0.176688	-0.030545	-0.161097	-0.126847
427	-0.97872	-0.689904	-0.813095	-0.479095	-0.558451	-0.212803	-0.298086	-0.260869	-0.252105	-0.407244	-0.711482	-0.595002	-0.612123	-0.762402	-0.640604	-0.530788	-0.566779	-0.462525	-0.651668	-0.848221	-1.1861	-1.24451	-1.59216	-1.49332	-1.78688	-1.63307	-1.90173	-1.73859	-1.57872	-1.57218	-1.43407	-1.29911	-1.45196	-1.59275	-1.58678	-1.58424	-1.57039	-1.69555	-1.82529	-1.82505	-1.69476	-1.71886	-1.46181	-1.34251	-1.4952	-1.3349	-1.14674	-0.946457	-0.885164
428	0.66296	0.711514	0.610772	0.555869	0.700975	0.748566	0.893968	0.890979	0.8835	0.835677	0.69604	0.798011	0.653662	0.663175	0.8365	0.865144	0.933395	0.994663	0.997383	1.04928	1.00653	1.05898	1.06281	1.16173	1.15557	1.15734	1.16699	1.13294	1.24994	1.21473	1.17587	1.27685	1.22498	1.31294	1.30476	1.06192	1.10795	1.20163	1.30209	1.25029	1.2979	1.2499	1.24493	1.29331	1.19486	1.28837	1.19395	1.25031	1.21081
429	1.63648	1.64083	1.57231	1.63106	1.60996	1.57629	1.53828	1.5116	1.34873	1.32433	1.15738	1.12994	1.0351	1.16234	1.0897	1.17287	1.05595	1.14594	1.08677	1.15968	1.15708	1.01225	0.865835	0.925302	0.835232	0.810919	0.852965	0.828736	0.820375	0.887566	1.03061	1.10894	1.18921	1.20456	1.08779	1.26787	1.10654	1.29895	1.34739	1.45817	1.56361	1.52213	1.53311	1.74454	1.74162	1.87287	2.00533	2.07273	2.00121
430	-0.247631	-0.551976	-0.553918	-0.459524	-0.25761	-0.36008	-0.256957	-0.262701	-0.268679	-0.48094	-0.378825	-0.157612	-0.132105	-0.205241	-0.28019	-0.260087	-0.253944	-0.359649	-0.371138	-0.396648	-0.435588	-0.57391	-0.3877	-0.310054	-0.5463	-0.56426	-0.569595	-0.572905	-0.574071	-0.464588	-0.136052	-0.315626	-0.48348	-0.434713	-0.170571	-0.006879	0.478182	0.664924	0.736119	0.787789	1.03562	1.17493	1.09638	1.12462	1.2589	1.59629	1.6265	1.65273	1.55514
431	0.0496366	-0.140128	-0.152641	-0.186369	-0.240428	-0.293649	-0.344655	-0.392095	-0.434705	-0.292333	-0.69962	-0.522639	-0.894601	-0.881283	-0.880761	-1.07221	-1.07802	-1.27608	-1.0897	-1.09535	-0.914948	-1.10493	-1.10841	-1.12405	-1.15138	-1.18974	-1.41729	-1.4555	-1.68141	-1.71655	-1.93802	-1.96741	-1.98304	-1.98448	-1.99134	-2.00335	-1.82129	-1.82262	-1.82827	-1.61949	-1.57451	-1.71422	-1.66218	-1.41972	-1.36586	-1.12405	-1.07328	-0.836878	-0.793663
432	-0.283961	-0.168453	-0.356939	-0.383344	-0.486302	-0.469705	-0.691341	-0.615081	-0.781205	-0.823483	-0.986419	-1.01728	-1.02867	-0.969871	-1.14299	-1.14532	-1.26656	-1.32433	-1.19291	-1.0551	-1.21973	-1.01992	-1.05416	-0.970402	-0.838328	-0.645532	-0.681809	-0.538415	-0.700606	-0.570819	-0.621522	-0.626335	-0.755306	-0.756615	-0.875803	-0.634395	-0.579864	-0.403397	-0.40686	-0.275315	-0.241846	-0.0929702	-0.118943	-0.144368	-0.182786	-0.234962	-0.408469	-0.275678	-0.321675
433	-0.535668	-0.592786	-0.523157	-0.510919	-0.499232	-0.488377	-0.415191	-0.400489	-0.324081	-0.243415	-0.222352	-0.20428	-0.126206	-0.0456205	-0.0263782	-0.0118164	0.0611501	0.0717226	0.0767665	0.0761512	0.0698717	0.0643737	0.0597833	-0.007214	-0.015942	-0.029602	-0.047847	-0.127352	-0.147162	-0.227362	-0.240665	-0.250174	-0.261958	-0.332852	-0.39924	-0.403929	-0.410251	-0.475191	-0.478158	-0.482524	-0.488191	-0.495035	-0.560024	-0.562556	-0.565995	-0.570243	-0.511743	-0.510919	-0.510645
434	0.571937	0.575476	0.617548	0.619367	0.580894	0.576921	0.53663	0.495481	0.488965	0.556602	0.509646	0.466384	0.466299	0.501583	0.49754	0.454277	0.411258	0.368562	0.440447	0.441984	0.518853	0.44664	0.492926	0.468538	0.479477	0.604221	0.578785	0.706027	0.840011	0.783512	0.721077	0.805835	0.817056	0.829256	0.877582	0.808266	0.80226	0.867542	0.89416	0.807611	0.797116	0.709403	0.769175	0.602818	0.698844	0.644328	0.593184	0.620506	0.502113
435	0.354404	0.349828	0.175824	0.281958	0.22022	-0.15242	-0.209151	-0.413824	-0.284108	0.196895	0.227499	0.0961006	0.26736	0.275753	0.136857	0.170685	0.215767	-0.0340175	0.0131712	0.195714	0.0478027	0.515546	0.540478	0.699942	0.849773	1.16679	1.49085	1.51715	1.69429	1.26762	0.861253	0.906458	1.08115	0.935524	0.918327	0.885453	0.69326	0.487058	0.73338	0.664233	0.746778	0.662324	-0.0362164	-0.272564	-0.365755	-0.602584	-0.805049	-0.972262	-0.959653
436	0.34916	0.346135	0.290714	0.378908	0.373849	0.425176	0.378275	0.325892	0.324729	0.328401	0.275013	0.216153	0.151971	0.12915	-0.0426024	-0.0174587	-0.088682	-0.111393	-0.229379	-0.199869	-0.321294	-0.294135	-0.262152	-0.276406	-0.336561	-0.488856	-0.485905	-0.374231	-0.308712	-0.336117	-0.359064	-0.135891	-0.105281	-0.0307457	-0.0108057	0.000447734	0.0078269	0.119336	0.185243	0.148539	0.204821	0.204475	0.0959581	0.188681	0.189009	0.184677	0.222239	0.106103	0.0943066
437	-1.1142	-0.977396	-0.972168	-0.972834	-1.10521	-1.10397	-1.10888	-0.980154	-1.10888	-0.824525	-0.79792	-0.778002	-0.625483	-0.606199	-0.720641	-0.703926	-0.696243	-0.697869	-0.834666	-0.701513	-0.703517	-0.714798	-0.721128	-0.722271	-0.592276	-0.456607	-0.454791	-0.461016	-0.46125	-0.455572	-0.709749	-0.553699	-0.532866	-0.647813	-0.493915	-0.476761	-0.470921	-0.336775	-0.339678	-0.353707	-0.504307	-0.385947	-0.403354	-0.556103	-0.43864	-0.58151	-0.719106	-0.725657	-0.74073
438	-0.50346	-0.509978	-0.842796	-0.840787	-0.852049	-0.760287	-0.889883	-0.915527	-0.941063	-0.965864	-0.884863	-1.11511	-0.995125	-0.872988	-0.853258	-0.599842	-0.55421	-0.392474	-0.231786	-0.18935	-0.475286	-0.197701	0.0851946	0.256116	0.302205	0.326838	0.340968	0.57631	0.580285	0.573357	0.555745	0.411877	0.490486	0.583521	0.575538	0.455225	0.33873	0.22607	0.221633	0.10502	0.201193	0.290083	0.279347	0.180768	0.0868981	0.20622	0.202171	0.0748362	-0.163995
439	0.539199	0.447877	0.347795	0.164908	0.197635	0.314733	0.376735	0.508569	0.322264	0.306472	0.22165	0.142298	-0.0144613	-0.174462	-0.246996	-0.0834239	0.0762996	0.0997855	0.284468	0.472758	0.358022	0.642486	0.762795	0.95802	1.07022	1.16482	0.786196	0.810323	0.831094	0.756954	0.753094	0.910588	0.989814	1.0573	1.18809	1.07696	0.95636	0.835436	0.731526	0.794057	0.551838	0.79072	0.484906	0.568771	0.338926	0.423743	0.343319	0.403797	0.216813
440	0.675028	0.669043	0.503578	0.342689	0.317716	0.412966	0.51504	0.1661	-0.026342	-0.373165	-0.430874	-0.493383	-0.559202	-0.790763	-0.842192	-0.859897	-1.00732	-0.841716	-0.690982	-0.850128	-0.991368	-0.967661	-0.943641	-0.75599	-0.880971	-0.712633	-0.710492	-1.00603	-0.829076	-0.983457	-0.682039	-0.383397	-0.546029	-0.398914	-0.417217	-0.748187	-0.588222	-0.724538	-0.714839	-0.54307	-0.35712	-0.485494	-0.46976	-0.458004	-0.598216	-0.431678	-0.434072	-0.441351	-0.6173
441	-0.0287799	0.038214	0.139788	0.137502	0.0989551	0.0917524	0.0165595	0.00851461	0.000288989	0.0666748	0.104753	0.146483	0.120685	0.126643	0.0646829	0.0660529	-0.0363595	-0.0401432	-0.0802816	-0.0891586	-0.105622	-0.129268	-0.187976	-0.274086	-0.291204	-0.345429	-0.333204	-0.353438	-0.373636	-0.460847	-0.504601	-0.572257	-0.564412	-0.481262	-0.497201	-0.410133	-0.391005	-0.305245	-0.252729	-0.233882	-0.217181	-0.135526	-0.0887076	-0.112545	-0.104284	-0.0641271	0.00781641	-0.0235022	-0.0586518
442	-0.355997	-0.358238	-0.364913	-0.37173	-0.378537	-0.426831	-0.474804	-0.484799	-0.535728	-0.585705	-0.555354	-0.565183	-0.577427	-0.629287	-0.595558	-0.596855	-0.637286	-0.633582	-0.585839	-0.615015	-0.604757	-0.596973	-0.550226	-0.54382	-0.577934	-0.490302	-0.480988	-0.475192	-0.473035	-0.47456	-0.438076	-0.438469	-0.438211	-0.441442	-0.448086	-0.491355	-0.492061	-0.454337	-0.494752	-0.492526	-0.447699	-0.443635	-0.442917	-0.399767	-0.351732	-0.303115	-0.370747	-0.359188	-0.352027
443	-0.466817	-0.447348	-0.447492	-0.44906	-0.452017	-0.47448	-0.457829	-0.478737	-0.498806	-0.499848	-0.502022	-0.485075	-0.487302	-0.490463	-0.492475	-0.511478	-0.511134	-0.509637	-0.507023	-0.505364	-0.5047	-0.505054	-0.524608	-0.504812	-0.484034	-0.482476	-0.481988	-0.500761	-0.500449	-0.501253	-0.503154	-0.485917	-0.506035	-0.486754	-0.486622	-0.505637	-0.505451	-0.506261	-0.526235	-0.527001	-0.528736	-0.511204	-0.512717	-0.515057	-0.516158	-0.513983	-0.510587	-0.508048	-0.506423
444	-2.58365	-2.5768	-2.65255	-2.44605	-2.40967	-2.36169	-2.39945	-2.15904	-1.8148	-1.64689	-1.58004	-1.52927	-1.39969	-1.27873	-1.26315	-1.07455	-0.780305	-0.745916	-0.616297	-0.488277	-0.36255	-0.230222	0.100121	0.252519	0.312162	0.373688	0.329814	0.448378	0.468949	0.50614	0.645589	0.77107	0.776303	0.853531	1.02243	1.09136	0.964917	0.855235	0.945366	0.9471	0.946975	1.04109	0.864032	0.598036	0.607881	0.518314	0.511844	0.482917	0.336069
445	-0.286166	-0.233574	-0.284366	-0.17511	-0.169287	-0.217586	-0.215837	-0.21897	-0.117157	-0.217705	-0.158478	-0.153666	-0.153971	-0.258254	-0.258032	-0.263093	-0.27332	-0.337895	-0.352266	-0.316075	-0.382593	-0.397776	-0.410659	-0.366025	-0.472228	-0.471269	-0.472928	-0.422285	-0.423583	-0.526258	-0.467007	-0.509478	-0.500248	-0.43954	-0.376916	-0.367432	-0.306976	-0.299974	-0.297154	-0.298587	-0.243903	-0.237423	-0.235348	-0.17739	-0.217367	-0.207355	-0.202475	-0.147965	-0.197566
446	-1.68538	-1.693	-1.71566	-1.75274	-1.59415	-1.6359	-1.68856	-1.72993	-1.75892	-1.98386	-2.00697	-2.01604	-2.01091	-1.9918	-1.95925	-2.1232	-2.08742	-1.85282	-1.81742	-1.79379	-1.57338	-1.55381	-1.54725	-1.34472	-1.34344	-1.54346	-1.1294	-0.89591	-1.05259	-0.805876	-0.13582	0.161825	0.064147	0.363185	0.261915	0.343232	0.395877	0.627432	0.869685	1.12177	1.15281	1.38038	1.40684	1.39921	1.16954	1.11577	1.03008	0.537852	0.456335
447	1.75634	1.57743	1.40322	1.49393	1.66365	1.66158	1.67379	1.77451	1.77762	1.59928	1.509	1.59036	1.49012	1.39438	1.29394	1.54241	1.34992	1.15387	1.21502	1.35746	1.06134	0.950281	1.1085	1.18327	1.08204	1.07472	0.900977	0.913918	1.02947	1.1541	1.27782	1.30688	1.42656	1.36647	1.38621	1.48525	1.2262	1.40843	1.49261	1.38596	1.36782	1.34568	1.21786	0.994497	0.86248	0.906515	0.681394	0.625264	0.386031
448	0.0784572	0.249014	0.179668	0.28198	0.225996	0.167138	0.308553	0.237948	0.23679	0.183592	0.212891	0.121142	0.0255936	0.0089036	-0.0151645	-0.13266	-0.0479114	-0.0850409	-0.0696814	-0.0835003	-0.00036586	-0.0326299	-0.0981712	-0.0284338	-0.205686	-0.223295	-0.0819834	-0.146434	-0.0919816	-0.0489948	-0.0565264	-0.0623998	-0.10977	0.00107263	-0.054568	0.00993816	0.0694507	0.00753256	-0.0496293	-0.227498	-0.278852	-0.316385	-0.262211	-0.33339	-0.317826	-0.18115	-0.0926088	-0.125999	0.0133213
449	1.48692	1.26015	1.10926	1.22324	1.03159	0.870669	0.8791	0.896501	0.753181	0.693515	0.800851	0.55564	0.520141	0.520237	0.441797	0.290156	0.226865	0.0267094	0.00312149	-0.00920452	-0.056026	-0.183321	-0.101098	-0.122186	-0.361276	-0.247157	-0.184434	-0.342835	-0.537747	-0.639968	-0.616957	-0.629382	-0.501919	-0.37237	-0.318808	-0.566974	-0.555679	-0.593728	-0.464944	-0.510016	-0.498872	-0.431823	-0.313944	-0.288505	-0.273166	-0.314317	-0.223356	-0.166077	-0.11043
450	-0.70354	-0.694336	-0.49133	-0.46537	-0.246461	-0.030298	-0.539391	-0.48807	-0.462744	-0.639736	-0.258829	-0.256143	0.109619	-0.07779	-0.0965529	-0.141203	-0.347466	-0.149334	0.0437509	-0.138712	0.239349	0.261264	0.49213	0.560376	0.63992	0.533755	0.610317	0.867689	0.914232	1.11939	1.11215	0.911977	1.27966	1.10384	1.10614	1.07228	1.19822	0.763773	0.70636	0.461702	0.382212	0.313518	0.471642	0.291801	0.124972	0.146214	0.355079	0.770666	0.651087
451	0.816739	0.451717	0.192489	0.394057	0.362742	0.279486	0.483681	0.38549	0.230759	0.440178	0.396355	0.399738	0.291765	0.389355	0.386608	0.392809	0.51161	0.332817	0.407644	0.615446	0.56823	0.331329	0.445182	0.756662	0.599309	0.738236	0.616419	0.408926	0.465375	0.561725	0.561561	0.574216	0.741631	0.637494	0.573223	0.619953	0.570104	0.582019	0.436836	0.533189	0.630769	0.478372	0.638768	0.740438	0.373636	0.303287	0.595281	0.649118	0.437658
452	1.3185	1.43101	1.43952	1.54816	1.56406	1.58903	1.72469	1.75499	1.98565	2.1101	1.91236	2.04971	2.1016	2.04419	2.1826	2.41408	2.20514	2.19079	1.83799	1.90725	1.85498	1.7959	1.5159	1.33408	1.25216	0.965745	0.896234	0.500772	0.427519	0.133622	-0.039005	0.126614	-0.230443	-0.349546	-0.24182	-0.349586	-0.559528	-0.554314	-0.560976	-0.57942	-0.598002	-0.7185	-0.725182	-0.731308	-0.634542	-0.752174	-0.868446	-0.767616	-0.551458
453	-0.950295	-0.68157	-0.634261	-0.70464	-0.266099	-0.0653828	0.131431	0.19194	0.114575	0.146426	0.0379039	0.311416	0.220816	0.367024	0.252604	0.374442	0.484355	0.452233	0.527574	0.47625	0.430324	0.260091	-0.151336	-0.306429	-0.217732	-0.617048	-0.627751	-0.498132	-0.489656	-0.236048	-0.234152	-0.117621	-0.488024	-0.482424	-0.480375	-0.482003	-0.487358	-0.352567	-0.339349	-0.461038	-0.587053	-0.586697	-0.590728	-0.612004	-0.519175	-0.546859	-0.576596	-0.738468	-1.01873
454	0.267008	0.532035	0.815848	0.597629	0.551882	0.595227	0.726511	0.853353	0.801281	0.651492	0.65888	0.640637	0.779781	0.565912	0.611702	0.571348	0.7017	0.666221	0.639405	0.448479	0.532024	0.616304	0.445664	0.302687	0.341658	0.452061	0.477968	0.509952	0.364602	0.470282	0.561879	0.73075	0.895083	0.799675	1.14786	1.07254	1.08487	1.01103	1.03317	1.0594	0.988597	0.911467	0.827546	0.72746	0.894333	0.890211	0.961898	0.863341	0.941888
455	0.718141	0.415846	0.895893	0.625721	0.814161	0.686189	0.870057	0.752095	0.766927	0.752814	0.580782	0.880116	0.893075	1.07125	1.07578	1.06798	1.06418	1.22581	1.55289	1.27095	1.28255	1.1355	1.13582	0.831527	1.15773	1.17864	1.1843	1.02942	1.0205	1.30312	1.26526	1.37567	1.03858	0.70611	0.523735	0.475875	0.257056	0.0298267	-0.349578	-0.718532	-0.785377	-0.709682	-0.941025	-0.864505	-1.09103	-1.45762	-1.65662	-1.54181	-1.56387
456	-0.347885	-0.55207	-0.336839	-0.326792	-0.246113	-0.0949831	-0.149591	-0.0545114	-0.158951	-0.202315	-0.192553	-0.195348	-0.0654619	-0.151249	-0.314427	-0.409345	-0.355594	-0.370505	-0.322805	-0.124691	-0.131453	-0.20482	0.0111511	-0.18082	-0.0913287	0.0829357	-0.00749182	0.108185	0.0220201	0.139348	0.168561	0.24693	0.170862	0.0856694	0.27495	0.318189	0.281584	0.10795	0.139486	0.101201	-0.129503	-0.0800644	-0.171197	-0.395254	-0.417947	-0.514862	-0.736456	-0.675875	-0.826745
457	-0.532494	-0.5964	-0.601587	-0.481293	-0.355148	-0.356174	-0.351075	-0.399916	-0.389751	-0.387437	-0.319829	-0.373588	-0.362483	-0.353429	-0.353315	-0.288948	-0.406868	-0.400868	-0.271047	-0.203853	-0.205871	-0.077155	0.129089	0.14628	0.0339925	-0.0750836	0.0049821	-0.0394002	-0.022248	-0.017271	-0.0246446	-0.0975918	-0.0427551	-0.119642	-0.14135	-0.1739	-0.269795	-0.235046	-0.135436	-0.216673	-0.225168	-0.167342	-0.289594	-0.325776	-0.156673	-0.116237	-0.0855024	-0.058648	-0.0297704
458	0.459572	0.426357	0.36351	0.327867	0.450011	0.452235	0.297656	0.401139	0.407729	0.3809	0.451076	0.521115	0.524016	0.426245	0.418577	0.437539	0.399671	0.40215	0.371319	0.397562	0.393967	0.464396	0.538526	0.582763	0.787725	0.647721	0.704493	0.723137	0.639528	0.647361	0.61579	0.61497	0.551123	0.511283	0.555929	0.662167	0.609738	0.593364	0.482976	0.660591	0.617883	0.50912	0.438217	0.43867	0.379821	0.328351	0.344121	0.359783	0.472052
459	-1.16432	-1.17312	-1.36951	-1.1733	-1.06465	-0.943679	-1.01088	-0.796678	-0.681633	-0.656191	-0.620989	-0.18675	-0.114773	-0.236587	-0.0837717	0.0522015	-0.0197419	-0.110277	-0.119705	-0.147918	-0.474461	-0.528334	-0.4082	-0.58234	-0.458594	-0.695357	-0.831185	-0.674916	-0.795721	-0.812854	-0.816045	-0.905404	-1.26153	-1.31532	-0.887866	-0.830446	-0.674159	-0.520346	-0.480232	-0.254625	-0.224311	-0.119737	-0.0310882	-0.238324	-0.171018	-0.278842	-0.181405	-0.288698	-0.400436
460	-0.442192	-0.359476	-0.36913	-0.470988	-0.495844	-0.505593	-0.580147	-0.657466	-0.657709	-0.660899	-0.666899	-0.684347	-0.623851	-0.644853	-0.666761	-0.689062	-0.702408	-0.866663	-0.852995	-0.928496	-0.835548	-0.743258	-0.731785	-0.721327	-0.632069	-0.544135	-0.697771	-0.586552	-0.477769	-0.371873	-0.438256	-0.428377	-0.431426	-0.438535	-0.440737	-0.446857	-0.545687	-0.559137	-0.566936	-0.57769	-0.511	-0.615363	-0.721375	-0.739676	-0.758747	-0.86707	-0.88636	-0.896266	-0.985498
461	3.48814	3.33461	3.03245	3.32668	3.29818	3.10612	2.90976	2.56719	2.36451	2.00152	1.92342	1.83087	1.72615	1.15203	1.18909	0.9522	0.744641	0.393449	0.185105	0.263595	0.0597504	-0.266883	-0.129321	-0.288235	-0.600933	-0.76631	-0.467215	-0.60712	-0.441084	0.0465982	0.0946542	0.130332	0.0100889	0.192808	0.836343	0.750959	0.680156	0.606009	0.970466	1.1697	1.20261	0.925545	1.24137	1.10349	1.09829	1.21025	1.13923	0.60147	0.502317
462	0.817026	0.774134	0.636458	0.660638	0.761651	0.557695	0.571418	0.290469	0.264323	0.493658	0.304291	0.196189	0.17879	0.212011	0.192688	0.233643	0.253895	0.109007	0.261791	0.234714	0.202806	0.170165	0.181442	0.312899	0.447524	0.418785	0.334471	0.374491	0.547955	0.589521	0.377741	0.515451	0.602081	0.606131	0.662475	0.712359	0.422486	0.435847	0.486569	0.398978	0.474573	0.502142	0.572121	0.648985	0.643105	0.428651	0.608565	0.696863	0.563072
463	-0.754161	-0.681324	-0.783294	-0.799673	-0.730007	-0.738492	-0.75537	-0.528735	-0.707973	-0.477966	-0.731055	-0.635261	-0.763061	-0.551998	-0.592447	-0.556109	-0.365863	-0.429679	-0.332071	-0.142771	-0.191586	0.1709	0.45887	0.498397	0.531365	0.478953	0.331672	0.496281	0.331233	0.49508	0.493815	0.492152	0.576818	0.505165	0.68444	1.13191	1.1713	1.20064	1.21931	1.22674	0.988443	0.989193	0.907915	0.76155	0.7749	0.600989	0.829375	0.793441	0.56361
464	0.55681	0.729753	0.673032	0.616278	0.733018	0.532263	0.59492	0.523772	0.375557	0.45021	0.472026	0.28233	0.279171	0.308222	0.0655035	-0.0368777	0.0855387	-0.0537693	0.0274566	0.0673273	0.122181	0.313683	0.28597	0.352309	0.376484	0.545132	0.768591	0.816569	0.772151	0.765171	0.981789	1.02322	1.01486	0.99328	1.08898	1.31125	1.30458	1.24711	1.32174	1.29961	1.09232	1.06553	1.04661	0.937761	0.865788	0.742299	0.764499	0.628594	0.535938
465	-0.133761	0.107348	0.111395	-0.0391906	-0.0886985	-0.203455	0.169237	0.23446	0.28842	0.41251	0.688425	0.644168	0.742016	0.907207	0.990884	1.06749	0.971806	0.786761	0.520967	0.422811	0.401757	0.441883	0.329152	0.461285	0.516711	0.421743	0.565435	0.33632	0.354232	0.693192	0.815378	0.794241	0.934269	0.90328	0.947907	1.00071	1.13477	1.34061	1.45194	1.54254	1.46338	1.52864	1.66433	1.48249	1.28958	1.25166	1.21252	1.00778	0.960882
466	0.936463	0.760882	0.494866	0.570082	0.735136	0.810699	0.959205	1.10948	1.01935	0.949662	1.06185	0.914699	0.930039	0.68459	0.61824	0.550483	0.543815	0.688299	0.741882	0.615563	0.580069	0.564389	0.632175	0.68527	0.742547	0.651824	0.656014	0.754945	0.615459	0.569279	0.435383	0.38343	0.583292	0.692659	0.971869	0.818183	0.905675	1.42328	1.44516	1.47461	1.49314	1.32941	1.25273	1.34363	1.25122	0.975392	0.866886	0.926042	0.820758
467	0.208418	0.207847	0.206159	0.313517	0.432357	0.685078	0.704688	0.380655	0.396973	0.276255	0.385211	0.381562	0.253161	0.232514	0.686924	0.467459	0.735591	0.769405	0.556058	0.681929	0.559844	0.42209	0.391174	0.479838	0.456344	0.211061	-0.0235899	-0.027528	0.199496	0.303407	0.394918	0.376944	0.372273	0.356693	0.452759	-0.0119028	0.0016235	-0.326563	-0.0678907	0.0679467	-0.0416222	-0.0543437	-0.0921633	-0.142012	-0.178356	-0.200263	0.147593	0.278765	0.413403
468	-1.51281	-1.52449	-1.86338	-1.55006	-1.22596	-1.53283	-1.49199	-1.74633	-1.6896	-1.32308	-1.28923	-0.946894	-0.937936	-0.620667	-0.298725	-0.275911	-0.215082	-0.455408	-0.390967	0.314385	0.409792	0.501197	0.552791	0.900934	0.599202	0.626129	0.98098	1.02152	1.05102	1.0353	0.670711	0.599762	0.182291	0.0620073	-0.0623807	-0.492025	-0.920535	-1.00785	-0.751701	-0.825393	-1.53114	-1.88852	-1.93061	-1.99416	-2.3819	-2.451	-2.84186	-2.87797	-3.20036
469	0.514986	0.608948	0.564164	0.64865	0.66814	0.623043	0.510202	0.524635	0.506847	0.498965	0.563808	0.499819	0.466865	0.398798	0.368535	0.403763	0.337504	0.374796	0.348653	0.38412	0.31429	0.50781	0.540759	0.472367	0.434782	0.438463	0.514641	0.485863	0.584968	0.488576	0.495518	0.476905	0.561035	0.573726	0.577299	0.543814	0.504537	0.629946	0.562139	0.488947	0.473101	0.48367	0.329909	0.318171	0.407077	0.430108	0.290195	0.286462	0.31471
470	-0.186922	-0.0498146	0.11879	0.19034	0.40567	0.494797	0.430115	0.350238	0.381379	0.65016	0.671081	0.558465	0.426861	0.26372	0.325178	0.0130441	0.183985	0.227639	0.146224	-0.173054	-0.371183	-0.5614	-0.857214	-1.13018	-1.39267	-1.64458	-1.52861	-1.42729	-1.45489	-1.35557	-1.47334	-1.45094	-1.17385	-1.01255	-0.865556	-1.09074	-0.833825	-1.05234	-1.14745	-0.992457	-0.95823	-0.943431	-0.552917	-0.514315	-0.483707	-0.219165	-0.205805	-0.0737782	0.0619257
471	0.146284	0.333036	0.175393	0.0962179	0.113537	0.309811	0.408697	0.419185	0.248976	0.330312	0.239902	0.143363	-0.0512631	0.0151779	-0.0984803	-0.124757	-0.154944	-0.114517	-0.250763	-0.470558	-0.515274	-0.641579	-0.839483	-0.583972	-0.500356	-0.76331	-0.664472	-0.820713	-0.800106	-0.787235	-0.782477	-0.951732	-0.779908	-0.607349	-0.599503	-0.682804	-0.77453	-0.874639	-0.992072	-1.11706	-0.889895	-1.00894	-0.85685	-0.957487	-1.13573	-1.12476	-1.11803	-1.38259	-1.30207
472	-0.1792	-0.291411	-0.0810937	-0.186241	-0.288054	-0.489561	-0.460995	-0.442315	-0.331383	-0.105448	0.246917	0.178539	0.440735	0.48579	0.631862	0.764225	0.665763	0.461194	0.594192	0.403167	0.867294	0.789686	0.910423	1.1495	1.30156	1.55973	1.59297	1.50319	1.72289	1.60248	1.36978	1.14997	1.26184	1.15832	1.27228	1.38725	1.38945	1.37025	1.55816	1.42984	1.39612	1.03604	0.999616	0.945751	0.465159	0.435833	0.197454	0.058127	0.235095
473	-1.03733	-0.842595	-0.926422	-0.892774	-0.852893	-0.810849	-0.812012	-0.8894	-0.919411	-0.947648	-0.821736	-0.776854	-0.738804	-0.703425	-0.740786	-0.851007	-0.803375	-0.635183	-0.701279	-0.733853	-0.687746	-0.690914	-0.739194	-0.667467	-0.838491	-0.893258	-0.864485	-0.7931	-0.715929	-0.793654	-0.799391	-0.926883	-0.978037	-1.03514	-1.09375	-1.10815	-1.04089	-1.08963	-1.12632	-1.11801	-0.994663	-1.06153	-0.976493	-0.970634	-0.916262	-0.867273	-0.741413	-0.802891	-0.779989
474	1.69258	1.68494	1.92271	1.83088	1.86944	1.90216	1.79975	1.6385	1.74131	1.84852	1.78249	1.72832	1.89127	2.01698	2.3441	2.22001	2.49962	2.51612	2.64452	2.70494	2.94955	2.9729	3.04171	3.10784	2.90401	2.94447	2.98311	3.08249	2.97631	2.92612	2.67948	2.56647	2.58132	2.14247	2.10746	1.88747	1.92852	1.5114	1.54127	1.70365	1.62245	1.54493	1.38923	1.49172	1.35265	1.40415	1.18044	1.0246	0.875282
475	-3.17685	-2.711	-2.70572	-2.24859	-2.25151	-2.71442	-2.24514	-1.70809	-1.10452	-0.965054	-0.860567	-1.22599	-1.15183	-1.12034	-1.13269	-1.62136	-1.67397	-1.24156	-0.275015	1.22609	1.38834	1.98578	1.67123	2.26574	1.94136	2.51881	2.60237	2.18912	1.32434	0.91762	1.39929	1.37685	1.7638	2.13077	2.00124	1.8115	1.56672	1.2729	0.0721617	-1.06995	-2.58186	-2.68493	-3.24958	-3.36136	-2.96976	-2.98495	-3.45399	-3.46424	-3.01518
476	0.785252	1.01825	0.888802	0.999684	0.999526	0.888277	1.00471	0.758693	0.52672	0.785566	0.919886	0.917095	1.01595	0.852921	0.56688	0.296627	0.256182	0.207877	0.0523081	-0.109201	-0.0245998	0.319695	0.196284	0.572167	0.3675	0.284545	0.698919	0.642717	0.691908	0.983148	0.937476	0.891978	0.819643	0.970217	1.10445	1.09662	1.07253	1.0204	1.07963	1.1514	1.21215	0.911892	0.879607	0.739457	0.491817	0.613809	0.60325	0.372228	0.510423
477	0.412885	0.415407	0.632233	0.665363	0.562944	0.589269	0.611025	0.49499	0.505721	0.573109	0.501726	0.487032	0.396797	0.294388	0.313249	0.20335	0.0914065	-0.0284149	-0.0781184	-0.189065	-0.227628	-0.325485	-0.279612	-0.403621	-0.439614	-0.276606	-0.243203	-0.277409	-0.254476	-0.0285524	-0.0607658	0.0388084	0.206611	0.239592	0.255691	0.331242	0.347395	0.352731	0.40998	0.610063	0.757791	0.846078	0.937362	0.898534	0.938166	1.11811	1.16521	1.21091	1.44948
478	-0.333866	-0.486451	-0.348446	-0.37391	-0.264141	-0.315712	-0.386079	-0.61462	-0.827235	-0.865814	-0.886143	-0.903307	-0.916921	-0.75439	-0.698224	-0.451864	-0.346498	-0.102307	0.137434	0.213877	0.266171	0.151697	0.16712	0.32749	0.491489	0.345494	0.798716	0.801332	0.776969	0.741999	0.556218	0.518275	0.629066	0.434947	0.0934076	-0.238307	-0.559907	-0.588981	-0.466004	-0.472391	-0.168751	-0.166004	-0.0249505	-0.0430075	-0.20415	-0.351597	-0.360163	-0.810016	-0.8081
479	-0.0987479	-0.0544567	-0.0517503	-0.0906941	-0.090606	-0.0963956	-0.229204	-0.143439	-0.0993663	-0.101422	-0.145067	-0.104598	-0.150486	-0.197392	-0.164428	-0.177036	-0.181114	-0.17656	-0.0871025	-0.168613	-0.210276	-0.257071	-0.349401	-0.312173	-0.181164	-0.176211	-0.221034	-0.23032	-0.28022	-0.280856	-0.236673	-0.232932	-0.229285	-0.0911509	-0.0789572	-0.026865	0.0289814	0.00745097	0.0336685	-0.0276597	0.0337795	0.0873849	0.177798	0.309436	0.271333	0.153098	0.2058	0.204883	0.19081
480	0.0264038	-0.117484	-0.167876	-0.132973	-0.112691	-0.252564	-0.400406	-0.335153	-0.499219	-0.526103	-0.636477	-0.524323	-0.547279	-0.727436	-0.918985	-0.975899	-1.10286	-1.22232	-1.34839	-1.33493	-1.36383	-1.42683	-1.33331	-1.51864	-1.48014	-1.295	-1.26162	-1.16713	-1.14188	-1.12544	-1.11832	-0.891902	-1.08728	-0.980253	-0.73162	-0.639322	-0.253457	-0.291422	-0.265552	-0.107759	-0.176971	-0.229449	-0.2659	-0.310148	-0.29432	-0.371447	-0.610253	-0.575528	-0.701249
481	-0.914287	-0.983638	-0.909651	-0.967392	-1.01985	-0.995287	-1.03186	-0.927881	-0.684127	-0.648506	-0.62643	-0.538857	-0.523592	-0.378353	-0.233398	-0.0163821	-0.0673769	-0.0468103	-0.0926609	-0.0681239	0.170846	0.211284	0.24042	0.192399	0.204065	0.347413	0.499358	0.442711	0.517198	0.317583	0.386187	0.585667	0.583596	0.647803	0.568694	0.418747	0.342724	0.41302	0.340327	0.399586	0.316136	0.0974156	0.0184179	0.281938	0.418289	0.413329	0.267226	0.131912	0.347257
482	0.49576	0.49524	0.559983	0.635569	0.655307	0.739295	0.832633	0.813904	0.905277	0.816481	0.890495	0.958048	1.13953	1.09112	1.15035	1.08809	1.07929	0.949301	1.10847	1.09896	0.969351	0.949081	0.924034	0.846482	0.716809	0.879001	0.706216	0.650662	0.59166	0.704097	0.879588	0.943379	0.835093	0.729326	0.7403	0.807423	0.755603	0.874099	0.93373	0.705293	0.767471	0.824741	0.937499	0.937071	0.877803	0.928591	0.812186	0.932593	0.873738
483	-0.389108	-0.316971	-0.085299	-0.273098	-0.256479	-0.264312	-0.494634	-0.360943	-0.51798	-0.386698	-0.476983	-0.643739	-0.818006	-0.785909	-1.04917	-0.95179	-1.20853	-1.24725	-1.07451	-1.25275	-1.34709	-1.21235	-1.13001	-1.38213	-1.18522	-0.989702	-0.872808	-0.683279	-0.704029	-0.578449	-0.521147	-0.464981	-0.0456772	0.0807328	0.194993	0.220073	0.231547	0.389042	0.387791	0.151654	0.351077	0.255438	0.00234434	-0.17914	-0.21973	-0.339327	-0.46068	-0.285575	-0.536345
484	-0.756399	-1.02482	-1.0031	-0.691696	-0.504696	-0.457653	-0.418599	-0.0930068	-0.0431775	-0.00434296	0.0371366	0.227848	0.285885	0.342833	0.38261	0.404263	0.555011	0.55405	0.534483	0.496828	0.442003	0.105271	0.196903	0.142052	-0.0432178	-0.210195	-0.0922599	-0.11712	-0.417171	-0.43077	-0.453098	-0.321272	-0.448784	-0.570095	-0.552818	-0.545125	-0.547244	-0.54446	-0.389104	-0.37677	-0.374653	-0.382755	-0.400879	-0.561651	-0.584036	-0.600563	-0.610848	-0.762353	-0.774185
485	-0.0949432	-0.111934	0.32453	0.290048	-0.0521696	-0.0845541	0.193751	0.34538	0.20838	0.220849	0.544893	0.271062	0.632225	1.01037	0.933222	1.17806	1.27189	1.50469	1.43609	1.68081	2.22074	2.43756	2.46003	1.99521	2.13049	2.24942	2.84006	2.68589	2.3878	2.38393	2.51211	2.00993	2.43648	2.10427	1.77666	1.74604	1.55837	1.36039	1.2991	0.921213	0.845074	0.309307	0.0784804	0.138261	0.182722	0.0685804	-0.18525	-0.70659	-0.715125
486	1.52489	1.53162	1.38592	1.78661	2.03336	2.29055	2.53821	3.14294	2.88814	2.80215	2.86411	2.72244	2.90973	2.72599	2.35514	2.31284	2.2321	2.29911	2.00134	2.04145	1.74185	1.45538	1.90273	1.87132	1.87759	1.93976	1.85387	1.94888	1.72494	2.0437	2.16534	2.25241	2.6707	2.73749	2.96673	3.35748	3.37549	3.35211	3.12237	3.03733	2.93336	2.64721	2.51277	1.68606	1.40271	0.947072	0.873497	0.815727	0.572943
487	0.145651	-0.0016328	-0.298545	-0.116414	0.0762847	0.407978	0.910465	0.227521	0.470437	0.846647	0.886851	0.928736	0.971238	1.61047	1.78137	1.03175	1.37738	1.55921	1.54468	1.18887	1.13787	0.940979	1.05098	0.985137	0.922484	0.880621	0.521862	0.0245376	0.14756	0.262604	-0.0810826	0.343492	-0.140656	-0.17788	-0.671184	-0.684512	-0.556341	-0.883075	-0.889982	-0.592841	-0.620238	-0.48743	-0.48425	-0.46544	-0.447473	-0.73742	-0.706816	-0.372527	-0.348166
488	0.95933	0.953333	0.94071	1.07922	1.02286	1.22324	1.23443	1.2453	1.25564	1.31767	1.0742	1.12315	0.918521	0.958773	0.845148	0.824539	0.75043	0.670632	0.585875	0.654492	0.67801	0.599571	0.561691	0.523283	0.186014	0.0438146	-0.138843	-0.0990534	-0.15146	-0.0965794	-0.18116	-0.0748071	-0.123976	-0.0242669	-0.127243	0.0762058	0.0875286	0.20568	0.120667	0.230925	0.257927	0.405686	0.458035	0.445336	0.424348	0.641034	0.743469	0.637117	0.479392
489	-0.378528	-0.196569	-0.25417	-0.25274	-0.230348	-0.21534	-0.226423	-0.32368	-0.303653	-0.255033	-0.384029	-0.423692	-0.491434	-0.55857	-0.510614	-0.58237	-0.649741	-0.718931	-0.738889	-0.798101	-0.822893	-0.784063	-0.922477	-0.901045	-0.938674	-0.91761	-0.986935	-0.924157	-0.881771	-0.869522	-0.881393	-0.828906	-0.811047	-0.698058	-0.642905	-0.652501	-0.600333	-0.579031	-0.471519	-0.338451	-0.332471	-0.421962	-0.454563	-0.3985	-0.431544	-0.470999	-0.424531	-0.441074	-0.513908
490	0.230658	0.738419	1.03531	0.619706	0.440447	0.720818	0.0580088	0.101499	-0.125939	0.351004	0.331635	0.0419048	-0.0414494	-0.1664	-0.555059	-0.478215	-1.33327	-1.46565	-1.84805	-2.45235	-2.32502	-2.16403	-2.64322	-2.08616	-1.9704	-1.62261	-1.74592	-1.64266	-1.31559	-0.742045	-0.850297	-0.71781	-0.372783	-0.293098	-0.255395	-0.0103626	0.492003	0.526137	0.517282	0.716144	0.64853	0.566232	0.0204495	0.213377	-0.505624	-0.260074	-0.251062	-0.253403	-0.29191
491	-0.258623	-0.115711	0.017283	-0.155078	-0.19587	-0.0884377	-0.127525	-0.0159333	0.107249	0.0715493	-0.402811	-0.567855	-1.01569	-0.70289	-0.689107	-0.834429	-0.531449	-0.512398	-0.341288	-0.47025	-0.151865	0.17741	0.0653311	0.103053	0.289652	0.468494	0.202508	0.53447	0.591004	0.666785	0.729029	1.22819	1.43112	1.61731	1.6613	1.70235	2.02004	2.05301	2.0965	2.4455	2.64724	2.54478	2.60419	2.80853	3.00083	2.88413	2.73802	2.70249	2.65346
492	-0.0877686	-0.0531299	-0.0195666	-0.0842237	-0.0494654	-0.0157834	-0.0534837	-0.095454	-0.141502	-0.127694	-0.204422	-0.247487	-0.38733	-0.432815	-0.417144	-0.430363	-0.44195	-0.391248	-0.435324	-0.473398	-0.378013	-0.407032	-0.429907	-0.383244	-0.334386	-0.411068	-0.359237	-0.276533	-0.26053	-0.21781	-0.275952	-0.338017	-0.276795	-0.152459	-0.0920716	-0.162425	-0.236063	-0.215634	-0.258309	-0.270036	-0.314211	-0.353762	-0.324893	-0.391666	-0.359765	-0.386647	-0.251304	-0.272078	-0.325264
493	-0.558335	-0.47762	-0.515627	-0.392274	-0.458912	-0.519402	-0.381906	-0.322795	-0.380163	-0.445851	-0.148127	0.0402735	0.0645868	-0.000424579	0.0497005	0.0641299	0.109463	0.06845	-0.176097	-0.15174	-0.0881671	-0.106184	0.0413982	0.0372589	-0.0472651	0.0346656	0.161887	0.217291	0.116957	0.378879	0.438132	0.181218	0.1759	0.2916	0.356052	0.247377	0.253674	0.16573	0.100809	0.17664	0.160227	0.111489	0.106983	-0.169937	-0.204096	-0.199517	-0.222269	-0.267645	-0.297908
494	-0.658891	-0.575523	-0.494409	-0.495512	-0.498707	-0.503967	-0.671478	-0.752279	-0.755434	-0.760989	-0.768787	-0.609478	-0.35383	-0.428708	-0.246906	-0.22684	-0.280009	0.0287839	0.0933408	0.152477	0.204711	0.328798	0.541457	0.681469	0.649711	0.863158	0.813636	0.918593	0.919598	0.896791	0.948575	1.08471	0.967977	1.04403	1.13531	1.05502	1.06112	1.06447	0.824558	0.839175	0.751957	0.731866	0.699105	0.413937	0.303946	0.271815	0.060301	0.00857057	-0.0510918
495	0.114675	0.103936	0.086457	0.0626307	0.0330034	-0.132835	-0.0265838	-0.186215	-0.334622	-0.355027	-0.392486	-0.562699	-0.442746	-0.323193	-0.043317	-0.287352	-0.255235	-0.37005	-0.487004	-0.184577	-0.293264	0.161732	0.204228	0.0954277	0.256758	0.134391	0.135556	0.129084	0.129619	0.122709	0.239708	0.350242	0.46967	0.467537	0.329427	0.215289	0.255532	0.420262	0.577913	0.582514	0.448315	0.597195	0.344422	0.373566	0.378243	0.227254	0.34307	0.304136	0.257044
496	-0.351806	-0.470229	-0.702066	-0.800599	-0.8902	-0.74924	-0.613233	-0.816542	-0.779129	-0.514163	-0.491822	-0.366302	-0.248838	-0.0155757	-0.0246439	-0.263485	-0.0152249	-0.00925716	-0.134486	-0.255084	-0.235337	-0.322993	-0.308592	-0.192468	-0.197054	-0.210919	-0.233707	-0.252543	-0.143315	-0.152826	-0.404389	-0.428029	-0.334508	-0.469373	-0.72108	-0.619717	-0.634624	-0.876767	-0.517883	-0.50961	-0.629488	-0.741664	-0.735085	-0.745823	-0.884968	-1.0286	-0.941404	-0.845167	-0.850558
497	-0.422231	-0.067472	0.119671	-0.0435122	-0.0453503	-0.0683578	0.0709231	0.209029	0.347023	-0.190554	-0.0146574	-0.00264468	0.192425	-0.289084	-0.242211	-0.0336139	-0.0112595	0.354418	0.734278	0.597921	0.986325	1.20429	1.08639	1.16118	1.59147	1.84559	2.08637	1.96497	2.37541	2.27444	2.31831	2.15854	1.97721	1.77423	2.0802	2.38472	2.34212	2.46554	2.06192	1.66243	1.96265	1.75756	1.55962	1.35095	1.31481	1.30552	1.32318	1.34915	1.3646
498	1.13922	1.31062	0.881329	0.941995	0.994653	0.872342	0.755681	0.792247	0.815545	0.990404	1.31663	1.16556	1.14949	1.43446	1.24385	1.19082	0.813265	0.757664	0.859841	0.972225	0.483568	0.32051	0.333992	0.523713	0.39279	0.403913	0.556837	0.388388	0.527468	0.345725	0.323357	0.162871	0.162147	0.139327	-0.202972	-0.0700573	-0.106433	-0.162179	-0.384942	-0.607925	-0.813309	-0.520212	-0.373036	-0.685707	-0.829672	-0.656392	-0.645958	-0.633207	-0.618526
499	-0.000681305	0.0565956	-0.18369	-0.026337	-0.0429572	0.000695189	-0.073316	-0.0862102	-0.0991442	0.12815	-0.345243	-0.0615141	-0.29386	-0.291942	-0.234264	-0.0470146	-0.265535	-0.016734	-0.235912	0.00542241	-0.0433268	0.0297717	-0.138501	-0.0931521	0.252166	0.153405	0.23157	0.252494	0.394119	0.299159	0.268395	0.522646	0.477146	0.432915	0.549535	0.427094	0.496123	0.565776	0.512873	0.571078	0.439068	0.363152	0.405228	0.49816	0.636538	0.267521	0.326358	0.51169	0.472815
500	-0.225181	-0.178308	-0.174776	-0.0700791	-0.131094	-0.146226	-0.160622	-0.0548919	-0.0186927	-0.0772305	0.00597197	0.038746	0.0408669	0.0670933	0.0974285	0.124309	0.175107	0.157543	0.138793	0.213461	0.219466	0.248925	0.202009	0.253112	0.242588	0.327221	0.284925	0.332409	0.212877	0.185498	0.275241	0.272888	0.245853	0.283994	0.153224	0.165341	0.228394	0.178119	0.126782	0.216555	0.168406	0.0471475	0.0895493	0.156119	0.0350806	-0.0118844	-0.109482	0.00154402	-0.102348
501	0.39919	0.234532	-0.0750934	0.171427	0.251337	0.310491	-0.152287	-0.0670763	0.360637	0.778074	0.814393	0.468838	0.998269	1.34946	1.50465	1.27984	0.527957	0.654664	0.958614	0.738606	0.716476	0.374916	0.74889	0.78433	0.462047	0.668509	1.23675	1.2789	1.12685	0.964608	0.994763	1.01322	1.16748	0.792271	0.608716	0.783328	0.761914	0.8781	0.800695	0.198672	0.293694	0.237198	0.197055	-0.38031	-0.606761	-0.684624	-0.945114	-1.34975	-1.37991
502	0.106429	0.0645168	0.143336	0.104341	0.0625703	-0.028835	0.0390821	0.113241	0.0319496	0.114828	0.119017	0.0828078	-0.0407983	0.0336304	-0.0943558	-0.100865	-0.194583	-0.298589	-0.284626	-0.433335	-0.54811	-0.585599	-0.578993	-0.731935	-0.800793	-0.746478	-0.777012	-0.802185	-0.932273	-0.847557	-0.914577	-0.763013	-0.721608	-0.518538	-0.512672	-0.423906	-0.291763	-0.202639	2.40724e-05	0.0851872	0.124305	0.227294	0.197601	0.162721	0.199199	0.311432	0.218516	0.150908	0.160346
503	0.381913	0.479534	0.366943	0.460525	0.461637	0.359625	0.453302	0.2412	0.128924	0.00988011	0.30065	0.510841	0.523274	0.423226	0.424021	0.54687	0.791374	0.943343	1.00169	1.16782	1.13071	1.28362	1.21968	1.23662	0.928221	0.913188	0.775546	0.718883	0.862006	0.897215	1.02925	0.982591	0.769215	1.08334	1.41292	1.55495	1.62585	1.62377	1.63143	1.63516	1.63199	1.82194	1.67977	1.59866	1.47121	1.60749	1.51834	1.71851	1.6027
504	-0.497647	-0.497014	-0.527862	-0.523628	-0.473489	-0.44536	-0.440532	-0.388813	-0.406651	-0.377844	-0.39344	-0.327591	-0.317422	-0.294092	-0.294226	-0.262342	-0.243481	-0.202654	-0.187238	-0.139134	-0.171083	-0.143795	-0.139756	-0.161471	-0.141109	-0.167094	-0.193329	-0.18703	-0.21474	-0.185452	-0.214148	-0.208585	-0.272847	-0.254118	-0.267412	-0.258125	-0.249209	-0.250292	-0.261351	-0.248473	-0.268664	-0.228701	-0.255954	-0.236693	-0.195328	-0.190163	-0.184971	-0.182294	-0.182203
505	-0.242951	-0.218809	-0.221082	-0.243782	-0.152466	-0.147571	-0.079731	-0.0867504	-0.00165858	0.139111	0.134685	0.274538	0.333848	0.506327	0.561114	0.500545	0.554153	0.488067	0.490151	0.452599	0.35458	0.420624	0.450944	0.305724	0.269784	0.203486	0.164596	-0.0163731	-0.0515149	-0.137363	-0.279233	-0.279199	-0.354968	-0.479276	-0.511465	-0.505348	-0.467022	-0.480418	-0.348492	-0.337648	-0.301613	-0.234605	-0.250483	-0.262883	-0.221372	-0.123279	-0.0765251	-0.117367	-0.0219219
506	-0.827028	-0.774202	-0.74562	-0.688732	-0.714101	-0.74706	-0.78471	-0.824062	-0.839958	-0.85418	-0.888545	-0.923507	-0.958892	-0.98901	-0.936363	-0.933581	-0.928161	-0.867668	-0.860028	-0.855636	-0.879512	-0.796323	-0.813523	-0.881617	-0.895905	-0.859464	-0.775253	-0.745612	-0.773327	-0.780953	-0.815337	-0.876307	-0.891791	-0.800624	-0.862269	-0.896808	-0.956595	-0.908793	-0.988253	-0.990403	-1.02301	-1.00581	-1.09067	-1.11996	-1.1268	-1.08064	-1.08357	-1.11063	-1.10651
507	0.491381	0.373409	0.249628	0.120052	0.215024	0.195754	-0.0464552	-0.051159	0.0606479	-0.0621149	0.162282	0.164819	0.284848	0.292246	0.538239	0.804548	0.75125	0.825101	0.891071	1.18975	1.39237	1.3637	1.54985	1.59783	1.73661	1.62637	1.49703	1.45785	1.27955	1.08473	1.10546	0.895876	0.688505	0.473536	0.374496	0.175666	0.0121768	-0.126934	-0.144148	0.0820633	-0.126639	-0.189549	-0.132262	-0.198545	-0.159623	-0.00451459	0.0356381	0.178011	0.313023
508	0.563858	0.563498	0.444602	0.313244	0.287489	0.14396	0.00101393	0.0831125	-0.280576	-0.194129	-0.222295	-0.140374	-0.17129	-0.0903234	-0.332627	-0.226331	-0.33679	-0.322513	-0.301717	-0.274978	-0.243014	-0.324475	-0.296384	-0.0416304	-0.0202072	-0.126528	0.0986642	-0.0160747	-0.140806	-0.16925	-0.0889993	0.00649567	0.117825	0.127426	0.259067	0.170772	0.0740228	-0.0317423	-0.146936	-0.271778	-0.406253	-0.314454	-0.219708	-0.357068	-0.608166	-0.524703	-0.565244	-0.834764	-0.884518
509	-3.37413	-3.62099	-3.61331	-3.61859	-3.36944	-3.07958	-3.01687	-2.43398	-2.32144	-1.6658	-1.51251	-1.38382	-0.213655	0.497896	0.452528	0.901561	1.06505	0.93877	1.02705	1.5948	1.62503	1.35771	1.30102	1.4565	1.85367	1.48006	0.846566	0.704581	0.0416143	-0.0965319	-0.187933	-0.256965	-0.0879191	-1.14948	-1.65058	-1.378	-1.61528	-1.34709	-1.08148	-1.08574	-1.06586	-1.02223	-1.00906	-1.02665	-1.04809	-0.4851	-0.113621	-0.0157172	0.314477
510	0.22943	0.287821	0.271347	0.201517	0.135106	-0.0701437	-0.0734315	-0.151802	-0.0990534	-0.191819	-0.429547	-0.477623	-0.526752	-0.639652	-0.623326	-0.668279	-0.709406	-0.660499	-0.727032	-0.923224	-0.901348	-0.669025	-0.496783	-0.591467	-0.47117	-0.414232	-0.301231	-0.190149	-0.0109739	-0.105665	0.128655	0.21546	0.353371	0.215606	0.62626	0.64071	0.514539	0.652418	0.535635	0.69654	0.779493	0.649157	0.44017	0.294405	0.410824	0.185988	0.295197	0.192186	0.0838314
511	0.110264	0.0220136	-0.065979	-0.060768	0.0375248	-0.0411507	0.056643	0.153943	0.250659	0.253618	0.255772	0.0893953	0.2008	0.412676	0.724454	0.772411	0.806871	0.836267	1.04597	1.26773	1.13761	1.17561	1.20388	1.21241	1.21018	1.11338	1.08969	1.05589	1.0221	0.896159	0.846597	0.69784	0.814306	0.955552	0.768962	0.412985	0.501719	0.681488	0.598599	0.522627	0.378508	0.50038	0.617557	0.738692	0.760775	0.776363	1.06431	1.17764	1.19975
512	-0.389155	-0.399403	-0.316797	-0.355635	-0.401933	-0.760211	-0.785057	-0.815169	-0.962863	-1.01226	-1.27898	-1.33204	-1.48698	-1.30154	-1.31776	-1.21835	-1.33109	-1.53162	-1.49251	-1.33908	-1.18542	-1.03255	-0.881491	-0.721956	-0.555134	-0.38236	-0.31821	-0.0361323	0.0325837	0.078777	0.327583	0.461585	0.468977	0.688877	0.600818	0.62291	0.528435	0.633834	0.50935	0.483357	0.341496	0.299431	0.256311	0.213174	0.182339	0.0514769	-0.0770521	-0.100962	-0.336487
513	0.4671	0.652221	0.738507	0.540431	0.341571	0.31804	0.274847	-0.0511028	-0.189742	-0.335577	-0.399384	-0.360102	-0.30424	-0.435891	-0.568347	-0.876756	-0.803391	-0.72897	-0.829041	-1.00586	-0.995861	-0.897128	-1.07162	-1.05059	-0.834563	-0.60977	-0.376822	-0.234253	-0.192767	-0.165294	-0.152545	-0.0572074	-0.329243	-0.411954	-0.413258	-0.430922	-0.0735172	-0.0735719	-0.166878	-0.0698326	-0.0657823	0.0213517	-0.081918	-0.101682	-0.223358	-0.33907	-0.536594	-0.727985	-0.825377
514	-0.070293	-0.0363287	-0.00720817	0.0556964	0.0798966	0.100354	0.0446746	-0.00996397	-0.0286116	-0.152795	-0.198161	-0.172203	-0.182101	-0.254572	-0.171062	-0.115882	-0.127768	-0.0691634	-0.0517781	-0.0414863	-0.0385547	0.0336168	0.0331147	-0.0055529	-0.0824066	-0.124562	-0.0552091	-0.0199296	-0.0224094	0.010373	0.00571401	-0.00169854	-0.0500364	-0.0240198	-0.103731	-0.143362	-0.250354	-0.171699	-0.202839	-0.201962	-0.169072	-0.176927	-0.259871	-0.30649	-0.32039	-0.301226	-0.244721	-0.365255	-0.409461
515	-1.72926	-1.68599	-1.63767	-1.67043	-1.69855	-1.63639	-1.57491	-1.51452	-1.27447	-1.28984	-1.2262	-1.33313	-1.31244	-1.25523	-1.24784	-1.29499	-1.26531	-1.24	-1.30013	-1.2687	-1.27665	-1.24216	-1.34151	-1.35256	-1.36106	-1.28077	-1.27904	-1.36495	-1.41186	-1.62367	-1.48449	-1.56502	-1.56658	-1.43936	-1.48202	-1.44094	-1.31596	-1.31963	-1.32051	-1.36385	-1.44969	-1.49212	-1.44599	-1.35661	-1.35083	-1.29748	-1.41415	-1.26202	-1.1494
516	-0.748348	-0.753219	-0.58327	-0.515026	-0.548645	-0.463284	-0.443961	-0.423545	-0.341069	-0.32005	-0.244175	-0.28606	-0.212494	-0.263624	-0.144515	-0.261021	-0.268831	-0.167742	-0.178687	-0.239864	-0.123603	-0.0695013	-0.0219795	-0.146825	-0.321053	-0.378842	-0.381814	-0.391447	-0.524423	-0.479226	-0.427703	-0.369583	-0.304708	-0.356037	-0.234641	-0.223385	-0.0887838	-0.0155781	-0.0594619	-0.036475	-0.0702469	-0.167666	-0.0896075	-0.131746	-0.122346	-0.000129391	0.179606	0.183353	0.177237
517	-0.646946	-0.502474	-0.409605	-0.271478	-0.32171	-0.265316	-0.300698	-0.341665	-0.240957	-0.237626	-0.286017	-0.38119	-0.477573	-0.280378	-0.170948	-0.210422	-0.307474	-0.258814	-0.145815	-0.0754337	-0.0174524	0.0279917	-0.076364	-0.0813571	-0.0785208	0.0845594	0.0160309	-0.0101536	0.0461615	0.0016926	0.00375489	-0.0544579	-0.0761457	0.0408731	-0.175619	-0.186215	-0.0465033	-0.0611874	-0.179028	-0.33359	-0.234901	-0.23372	-0.238485	-0.249103	-0.311176	-0.368624	-0.558721	-0.602032	-0.508851
518	-1.24107	-1.48099	-1.49639	-1.51362	-1.02932	-1.70421	-1.65273	-1.63095	-1.86598	-1.88013	-1.92467	-2.22506	-2.05034	-1.62509	-1.90354	-1.70196	-1.74876	-2.24428	-1.72918	-1.41159	-1.31804	-0.972622	-0.352626	-0.215804	-0.0875598	0.0788011	0.254001	0.635192	0.992597	1.072	1.09802	1.06999	0.988525	0.628987	0.522237	0.419451	0.298389	0.162304	-0.236885	-0.618862	-0.703769	-0.766109	-1.05593	-1.29571	-1.03268	-0.996971	-1.41617	-1.36122	-0.808592
519	0.31517	0.209812	0.0891218	0.0664349	-0.145792	-0.249336	-0.151652	-0.161016	-0.277179	-0.294177	-0.0984908	-0.100969	-0.219102	-0.442235	-0.574582	-0.204275	-0.214667	-0.523217	-0.523395	-0.297572	-0.247173	-0.301215	-0.275661	-0.171144	-0.265492	-0.168268	-0.0645579	-0.0469947	0.274756	0.406882	0.544107	0.51078	0.675616	0.92418	1.06007	1.27775	1.22696	1.28686	1.51777	1.54868	1.39921	1.34571	1.45918	1.74965	1.83712	2.12302	2.21725	2.32571	2.55115
520	-1.1428	-1.14614	-1.15608	-1.17236	-1.19457	-1.15967	-1.29828	-1.31621	-1.33798	-1.41931	-1.49723	-1.45261	-1.39756	-1.45066	-1.44331	-1.37568	-1.47926	-1.46077	-1.44568	-1.37189	-1.35846	-1.34948	-1.28267	-1.21442	-1.14485	-1.1366	-1.18984	-1.186	-1.18765	-1.19474	-1.14463	-1.15581	-1.16555	-1.22368	-1.21774	-1.09159	-1.13902	-1.06656	-0.993168	-0.981607	-0.907168	-0.888931	-0.877318	-0.866443	-0.850412	-0.892147	-0.879607	-0.813093	-0.811462
521	0.0137892	0.0105262	0.132381	0.18583	0.247364	0.178711	-0.0893563	-0.0999929	-0.122994	-0.206393	-0.287506	-0.24823	-0.21251	-0.297317	-0.377559	-0.404381	-0.69573	-0.787338	-0.671785	-0.673977	-0.613673	-0.552953	-0.623176	-0.692777	-0.754906	-0.872116	-0.650216	-0.560359	-0.547576	-0.473725	-0.456738	-0.441596	-0.366351	-0.487428	-0.472884	-0.253815	-0.169707	-0.16542	-0.0402587	-0.306444	-0.306423	-0.310253	-0.449427	-0.398452	-0.489263	-0.451317	-0.40854	-0.554174	-0.631726
522	1.03895	0.611247	0.757174	0.883768	0.428737	0.426064	0.571682	0.865753	0.882681	0.759063	1.07224	0.955157	0.969798	1.13092	1.16443	1.3433	1.36275	1.37423	1.11867	1.29457	1.44518	1.00772	1.28967	1.42471	1.26129	1.36257	1.16701	1.26872	0.802009	0.770985	0.735404	0.559216	0.379935	0.472032	0.441277	0.592498	0.469641	0.482856	0.494951	0.824871	0.726883	1.0666	1.2652	1.32147	1.09706	1.13762	1.15305	1.0059	0.847963
523	0.857257	0.754821	0.764735	0.660112	0.656173	0.537623	0.622046	0.592637	0.461353	0.330682	0.189771	0.152629	0.118087	0.200335	0.0827147	0.0828977	0.0763603	0.0633102	0.0553316	0.0525655	0.0550051	-0.152893	-0.254184	-0.362563	-0.262802	-0.158731	-0.0501144	-0.0501166	-0.158649	-0.273674	-0.179675	-0.204912	-0.3488	-0.27064	-0.275826	-0.37552	-0.252538	-0.235823	-0.110356	-0.0805503	-0.158404	-0.24271	-0.118787	-0.115693	-0.131531	-0.0414109	-0.037703	-0.131773	-0.00652872
524	1.95782	1.50948	1.35539	0.891606	1.35673	1.8453	1.73742	1.33373	1.52229	1.53981	1.54467	1.37791	1.18273	1.1188	1.02878	0.94642	0.74654	0.68473	0.603796	0.0766973	-0.148528	-0.673942	-0.751563	-0.697195	-0.651453	-1.18387	-1.5148	-1.3578	-1.18923	-1.32683	-1.46917	-1.45776	-1.13406	-0.48244	-0.25007	-0.00966485	-0.0492999	-0.0700635	0.194865	0.297908	0.37947	0.421646	0.58212	1.03538	1.19401	1.20116	1.04099	1.17442	1.17315
525	0.360407	0.249988	0.211952	-0.0118964	0.0515272	0.0309605	0.00897084	-0.0882488	-0.107701	-0.00978284	-0.0599388	-0.183531	-0.153508	-0.200367	-0.210486	-0.406594	-0.342782	-0.42555	-0.0954884	-0.197049	-0.175159	-0.143738	-0.0682798	-0.0356086	0.102152	0.156744	0.209846	0.225838	0.313799	0.32868	0.195765	0.20397	0.20057	0.232551	0.221917	0.165099	0.246438	0.212552	0.295012	0.169958	0.0957833	0.135074	0.068779	-0.0759572	0.0330451	-0.003106	0.151834	-0.026278	0.091877
526	0.273165	-0.0464952	-0.154344	-0.258599	-0.374605	-0.115958	-0.00308523	-0.195287	-0.233955	-0.575842	-0.594129	-0.376664	-0.701819	-0.943283	-0.707705	-0.838201	-0.741161	-0.328699	-0.45224	-0.430052	-0.712415	-0.617648	-0.298675	-0.381759	-0.473425	-0.268302	-0.592804	-0.515408	-0.349139	-0.254595	-0.0874118	-0.305397	-0.451309	0.0125186	0.0183896	-0.281346	-0.196697	-0.0330475	-0.465173	-0.0567555	-0.0285561	0.140849	-0.174998	-0.109042	0.0339144	0.0937425	-0.0816263	-0.355253	-0.646135
527	-0.305957	-0.245287	-0.240487	-0.263203	-0.288346	-0.281337	-0.331031	-0.352311	-0.316955	-0.345335	-0.348888	-0.327509	-0.277771	-0.287941	-0.269099	-0.281037	-0.320298	-0.355042	-0.388339	-0.423311	-0.456752	-0.396873	-0.424036	-0.41494	-0.372954	-0.301467	-0.349433	-0.213371	-0.165683	-0.181393	-0.140605	-0.0720511	-0.064523	-0.0865954	-0.046748	-0.0369779	-0.029033	-0.0230995	-0.0193058	0.010772	0.0355469	-0.00494365	-0.078843	-0.0941217	-0.13905	-0.12153	-0.193127	-0.208014	-0.343084
528	0.54989	0.593291	0.506349	0.55232	0.601779	0.74702	0.632063	0.602945	0.617648	0.763612	0.818844	0.787727	0.799314	0.890336	0.936009	0.894725	0.900363	0.906591	0.954873	1.04977	0.923225	0.92158	0.961663	1.0482	1.09351	1.05602	0.889316	0.935001	0.878874	0.813533	0.656184	0.67525	0.607975	0.672101	0.697353	0.550305	0.670243	0.577066	0.617447	0.574339	0.493862	0.726917	0.788196	0.71887	0.744709	0.735621	0.727678	0.798556	0.767457
529	-1.12764	-1.13181	-1.14423	-1.16466	-1.18619	-1.32521	-1.3998	-1.47459	-1.49087	-1.38334	-1.39802	-1.53448	-1.35127	-1.15308	-1.13457	-1.04957	-1.01543	-0.838399	-0.571619	-0.41795	-0.33404	-0.32843	-0.27964	-0.0527842	-0.018687	0.0683575	0.0845002	0.275999	0.337988	0.257735	0.295247	0.334442	0.492868	0.544227	0.365605	0.495378	0.570077	0.589373	0.559138	0.426465	0.611679	0.665724	0.756088	0.823673	0.829284	0.831165	0.693054	0.661782	0.36822
530	0.0987379	0.136963	0.0962109	0.0184114	-0.0168018	0.0323643	0.00183464	0.0509926	0.141831	0.110332	0.115949	0.20058	0.204557	0.165642	0.201451	0.152452	0.140643	0.128448	0.0362828	-0.0138291	-0.0175154	-0.0208583	-0.0279226	-0.0343195	-0.00203465	0.0313573	-0.00958127	0.0726427	-0.00346232	-0.0784193	0.0492199	0.0600192	-0.00847993	0.0450246	0.182417	0.243748	0.388257	0.497857	0.65599	0.73588	0.812288	0.892731	0.972065	1.17119	1.29597	1.42104	1.46553	1.58802	1.58589
531	-1.82622	-1.70648	-1.5975	-1.61743	-1.50211	-1.51476	-1.65501	-1.79082	-1.40788	-1.37611	-0.957742	-1.02352	-0.704707	-0.635522	-0.567204	-0.63338	-0.572186	-0.517101	-0.350896	-0.0482359	0.258145	0.290565	0.29888	0.29609	0.150493	-0.137534	-0.198157	-0.280459	-0.250711	-0.713158	-0.651	-0.682247	-0.555473	-0.665802	-0.644311	-0.755015	-0.233711	-0.31982	0.106222	0.173224	0.0111904	-0.0132664	0.0708901	-0.00214462	0.0297421	0.165726	0.405729	0.63171	0.594199
532	-0.516499	-0.657884	-0.524393	-0.534033	-0.613191	-0.761696	-0.707886	-0.65678	-0.600524	-0.465318	-0.595807	-0.515256	-0.568778	-0.470665	-0.44164	-0.416348	-0.182635	-0.151926	-0.258944	-0.233097	0.145072	0.185363	0.363933	0.254438	0.347718	0.291051	0.722475	0.95958	1.06804	0.966376	0.785642	0.950486	0.895321	0.825132	0.893813	0.888611	0.868405	0.921674	0.770076	0.810243	0.837522	0.596081	0.578197	0.490906	0.679576	0.66059	0.705946	0.412493	0.13969
533	0.259445	0.103155	-0.0104434	0.0210392	-0.200481	-0.158001	-0.168925	-0.179151	-0.0268896	-0.0241491	-0.122431	0.0335273	0.0938502	0.0584106	0.120682	0.0273267	-0.0228164	-0.0299605	-0.236451	-0.0771947	-0.176756	-0.174525	-0.124306	0.0710394	0.0620402	0.102103	0.256183	0.21221	0.110027	-0.0398245	0.0207468	0.135329	0.152866	0.0243954	0.0991535	0.11818	0.183353	0.23524	0.279276	0.267238	0.0971308	0.124596	-0.0104982	-0.102885	-0.356292	-0.296035	-0.437908	-0.565711	-0.52808
534	0.0550148	0.140077	0.196723	0.107666	0.188925	0.214948	0.218919	0.146575	0.301586	0.394916	0.288002	0.206259	0.212631	0.279836	0.30542	0.268342	0.270997	0.247146	0.214783	0.237176	0.200163	0.272514	0.141633	0.217106	0.297642	0.145741	0.167755	0.080903	0.231217	0.188271	0.0871481	0.123067	0.208582	0.120997	0.272529	0.311022	0.167109	0.108474	0.195265	0.340293	0.28786	0.377964	0.264503	0.37474	0.260361	0.237246	0.233049	0.133453	0.266652
535	-1.08301	-1.12427	-1.17097	-1.06482	-1.04059	-1.06541	-1.17115	-1.30864	-1.43292	-1.39785	-1.32485	-1.33529	-1.23423	-1.24832	-1.37324	-1.36167	-1.29096	-1.25499	-1.18966	-1.13206	-1.03405	-1.05016	-0.913382	-0.895789	-0.876213	-0.733507	-0.711401	-0.660342	-0.572501	-0.561587	-0.554842	-0.548384	-0.509897	-0.633976	-0.608371	-0.586861	-0.715048	-0.79814	-0.72653	-0.739147	-0.758599	-0.812825	-0.787921	-0.918667	-0.856114	-0.863442	-0.895904	-0.807661	-0.757006
536	0.0747561	-0.0702369	-0.0188052	-0.159262	0.0464311	-0.0436717	0.0152796	-0.170367	-0.119629	-0.127595	-0.137194	-0.0964391	-0.206918	-0.38036	-0.217698	-0.292587	-0.257585	-0.417613	-0.130555	-0.224169	-0.108479	-0.0788415	0.112524	0.00406461	0.0346445	0.120499	0.11056	0.298823	0.337594	0.458945	0.631284	0.657493	0.52671	0.782011	0.87481	0.810542	0.646426	0.677758	0.599605	0.469459	0.500091	0.438357	0.331127	0.282071	0.37411	0.509211	0.304732	0.392257	0.290641
537	-0.838236	-0.844211	-0.861977	-0.891056	-0.930677	-0.562254	-0.578038	-0.601551	-0.590581	-0.545292	-0.0906753	-0.0210984	0.872838	1.00256	0.740826	0.877277	0.990844	1.07851	1.13787	1.16727	1.16586	1.13365	1.0715	0.981069	0.864787	0.725701	0.191425	0.0585729	-0.0869998	-0.617668	-0.73715	-1.23618	-0.901849	-1.69535	-1.65461	-1.61568	-1.16193	-1.08781	-1.01911	-0.957536	-0.904687	-0.861977	-0.830579	-0.811376	-0.804914	0.0237355	0.0877589	0.137834	0.172992
538	-0.830177	-0.963846	-0.827099	-0.830272	-0.697242	-0.555203	-0.609364	-0.520346	-0.500844	-0.622097	-0.608631	-0.602372	-0.603567	-0.668955	-0.671289	-0.469021	-0.522011	-0.37048	-0.425034	-0.211746	-0.134007	-0.121179	0.0316835	-0.0862104	-0.079109	-0.280003	-0.130261	-0.175155	-0.294942	-0.221163	-0.159099	-0.242966	-0.203419	-0.308605	-0.3524	-0.262957	-0.499122	-0.451589	-0.600996	-0.479958	-0.689633	-0.692186	-0.75656	-0.812185	-0.73201	-0.587047	-0.370376	-0.613008	-0.51605
539	-0.387608	-0.375562	-0.365705	-0.356567	-0.37298	-0.376082	-0.418437	-0.422423	-0.41426	-0.39243	-0.409441	-0.382106	-0.389377	-0.342709	-0.335038	-0.287575	-0.276691	-0.277716	-0.279881	-0.241935	-0.204318	-0.168663	-0.147646	-0.141448	-0.136369	-0.146379	-0.132762	-0.121824	-0.128713	-0.151879	-0.175865	-0.201811	-0.266846	-0.291764	-0.330321	-0.31437	-0.32121	-0.336803	-0.325038	-0.313551	-0.311997	-0.33427	-0.356948	-0.366321	-0.348675	-0.329075	-0.309054	-0.316473	-0.311311
540	1.54499	1.67079	1.68241	1.44993	1.42164	1.37401	1.21358	0.835123	1.01801	0.866811	0.948766	1.04068	1.14331	1.15093	1.39385	1.08138	1.00303	1.03979	1.29686	1.101	1.11188	0.998641	1.1384	1.29474	1.54962	1.56064	1.55188	1.41746	1.48822	1.21068	1.03414	0.735699	0.670623	0.509981	0.59696	0.602013	0.607962	0.485148	0.351758	0.219927	0.668053	0.788164	0.91054	0.610074	0.66417	0.611335	0.662392	0.816061	0.847261
541	0.778444	0.775545	0.739413	0.779811	0.822199	0.835118	0.763466	0.912992	0.919048	0.961926	0.9709	0.906518	0.956684	0.893646	0.975906	1.06213	1.14822	1.11639	1.04487	1.07865	0.95896	0.987819	1.09095	1.00982	0.92106	0.828847	0.776637	0.862874	0.688191	0.707967	0.577578	0.560144	0.581585	0.414871	0.546599	0.538023	0.546201	0.567064	0.627661	0.570648	0.501421	0.498108	0.37632	0.214481	0.161692	0.288875	0.188827	0.199434	0.211637
542	-0.128292	-0.0737758	-0.0658746	-0.132079	-0.0952561	-0.111296	-0.022126	0.0409906	0.0232245	-0.0729563	-0.013046	0.0690392	0.121406	0.0730812	0.106886	0.138085	0.163899	0.135212	0.155818	0.0429093	-0.0205082	-0.00695902	-0.0963722	-0.132926	-0.1737	-0.193773	-0.187212	-0.227239	-0.0978185	-0.0362507	0.0529868	0.0141163	0.00240581	0.0201515	-0.0123327	-0.0465029	-0.0583607	-0.0210639	-0.0113794	-0.0322778	0.0717504	0.06604	0.0299745	0.0976273	0.0591807	0.0378923	0.00972701	-0.0710994	-0.0975236
543	2.08422	2.08212	1.84736	2.0816	2.08329	2.23605	1.9934	1.97559	2.03607	1.86519	1.84669	1.91563	1.91723	1.76174	1.75914	1.83603	1.76399	1.76326	1.99706	2.08205	2.01817	1.96007	1.89093	1.88387	1.63694	1.54183	1.44373	1.73476	1.79553	1.78983	1.70169	1.67831	1.5896	1.50924	1.73926	1.65974	1.58072	1.50208	1.48897	1.41086	1.26758	1.36065	1.46129	1.71612	1.73328	1.97768	2.22899	2.25039	2.20453
544	-1.05609	-1.05667	-1.00346	-1.00082	-0.949826	-0.84491	-0.944277	-0.775516	-0.695994	-0.717205	-0.696967	-0.679794	-0.666155	-0.661927	-0.54646	-0.473852	-0.504947	-0.486382	-0.47898	-0.482896	-0.382659	-0.441818	-0.292021	-0.345114	-0.348246	-0.356278	-0.522939	-0.320633	-0.254703	-0.270452	-0.0169259	0.131445	0.0638795	0.142096	0.101637	0.117794	0.146051	0.169266	0.346249	0.412924	0.467996	0.363065	0.515754	0.464692	0.46819	0.515308	0.556801	0.587507	0.404551
545	0.271705	0.191806	0.0386916	0.132948	0.222751	0.0649929	0.153797	0.167971	0.185254	0.118498	0.210229	0.20876	0.279003	0.265135	0.254237	0.073096	0.311861	0.233529	0.323888	0.322651	0.411964	0.27067	0.288553	0.300306	0.392336	0.408238	0.503809	0.340454	0.342987	0.346474	0.428958	0.338981	0.232886	0.111162	-0.0167196	-0.149774	-0.130672	-0.435105	-0.480666	-0.691295	-0.658211	-0.770623	-0.698114	-0.709117	-0.629819	-0.529515	-0.660144	-0.53682	-0.498846
546	1.3003	1.34019	1.34136	1.29972	1.2562	1.25177	1.40108	1.35288	1.3813	1.25764	1.21088	1.20433	1.20131	1.16505	1.13225	1.13549	1.17063	1.16013	1.15324	1.10925	1.1836	1.18432	1.10735	1.23056	1.19832	1.1985	1.19836	1.12424	1.24985	1.18264	1.22891	1.26997	1.23219	1.23403	1.11603	1.18878	1.22356	1.25733	1.33116	1.29398	1.29295	1.33624	1.35018	1.39992	1.25626	1.34392	1.34792	1.30899	1.26383
547	-0.625392	-0.418474	-0.398694	-0.291378	-0.269922	-0.232988	-0.201711	0.0166994	0.350414	0.309784	0.260161	0.291956	0.312601	0.331626	0.246655	0.240661	0.31377	0.181404	-0.0538261	-0.10583	0.128574	0.0806782	-0.248234	-0.286947	-0.227996	-0.447281	-0.363778	-0.272479	-0.366774	-0.626663	-0.482787	-0.241715	-0.0979295	-0.0524723	-0.00461705	0.136179	0.470814	0.417946	0.648776	0.877407	0.89953	0.724709	0.647611	0.952873	0.957993	0.754545	0.831452	0.608641	0.575506
548	0.870649	1.03868	0.89094	1.06226	1.06791	1.39255	1.56838	1.42809	1.28863	0.9822	0.976116	1.28704	1.44732	1.45706	1.48315	1.35793	1.71569	1.75368	1.77205	1.93751	2.28331	2.32442	2.21031	2.74197	2.4811	2.51247	2.38374	2.26097	2.27692	2.43123	2.39001	2.30472	1.72593	1.79203	1.55272	1.47798	1.23559	0.82755	0.740506	0.642379	0.217892	-0.347133	-0.583196	-0.321632	-0.647375	-0.641016	-0.319227	-0.617795	-0.434244
549	-0.777669	-0.808206	-0.801994	-0.812936	-0.730979	-0.641909	-0.540093	-0.502198	-0.469148	-0.410198	-0.297623	-0.274053	-0.160049	-0.145514	-0.139203	-0.109683	-0.0253289	-0.0248929	0.0969535	0.0371849	0.0420682	0.111522	0.147548	0.121603	0.128245	0.164119	0.0521905	0.0668182	0.169774	0.240845	0.342994	0.356048	0.276576	0.284259	0.347356	0.279564	0.38729	0.317191	0.18628	0.143099	0.254211	0.251535	0.128892	0.119984	0.234484	0.298969	0.244008	0.211586	0.113261
550	-4.46822	-4.71193	-4.43288	-4.13659	-3.82361	-3.22898	-2.85933	-2.74349	-2.64478	-2.29986	-2.18982	-1.54641	-1.64915	-1.51791	-1.42188	-1.0976	-0.785972	-0.488036	-0.470301	-0.493559	-0.557101	-0.63285	-0.71893	-0.813245	-0.887052	-0.938559	-1.2059	-1.18355	-0.632452	-0.324191	0.272053	0.144017	0.0331073	0.972643	1.41658	1.83931	1.99738	1.88667	2.00851	2.62568	2.6989	2.70529	2.4053	2.57105	2.46026	2.34168	1.95252	1.53545	1.36019
[truncated: 751 more columns]

## Sheet: ExtFig2c_076_07
Unnamed: 0	-2.0	-1.995	-1.99	-1.985	-1.98	-1.975	-1.97	-1.965	-1.96	-1.955	-1.95	-1.945	-1.94	-1.935	-1.93	-1.925	-1.92	-1.915	-1.91	-1.905	-1.9	-1.895	-1.89	-1.885	-1.88	-1.875	-1.87	-1.865	-1.86	-1.855	-1.85	-1.845	-1.84	-1.835	-1.83	-1.825	-1.82	-1.815	-1.81	-1.805	-1.8	-1.795	-1.79	-1.785	-1.78	-1.775	-1.77	-1.765	-1.76
0	-0.53404	-0.53404	-0.53404	-0.53404	-0.53404	-0.53404	-0.53404	-0.53404	-0.53404	-0.53404	-0.53404	-0.53404	-0.53404	-0.53404	-0.53404	-0.53404	-0.53404	-0.53404	-0.53404	-0.53404	-0.53404	-0.53404	-0.53404	-0.53404	-0.53404	-0.53404	-0.53404	-0.53404	-0.467148	-0.460482	-0.453956	-0.447719	-0.441921	-0.436713	-0.432233	-0.428607	-0.425938	-0.424304	-0.423754	-0.424304	-0.425938	-0.428607	-0.432233	-0.403267	-0.405142	-0.37423	-0.374016	-0.37438	-0.375324
1	-1.98858	-2.2446	-2.12941	-2.11748	-2.08381	-1.673	-1.64356	-1.62041	-2.03273	-1.82025	-1.60976	-1.58624	-1.44041	-1.30446	-1.60713	-1.52496	-1.31538	-0.985177	-0.910109	-0.813549	-0.834552	-0.802628	-0.593287	-0.582735	-0.751697	-0.731753	-0.767468	-0.609057	-0.454873	-0.186672	-0.24624	-0.435931	-0.446003	-0.131229	-0.11756	0.0761545	0.146707	0.0346071	0.187624	0.163452	-0.0455174	0.376918	0.355419	0.844835	0.842319	0.953049	0.918835	0.870677	0.748693
2	-1.69982	-1.59638	-1.78424	-1.75534	-1.60592	-1.64449	-1.48054	-1.31692	-1.1551	-1.10244	-1.06481	-1.04315	-0.93203	-0.826969	-0.727898	-0.740538	-0.663127	-0.685776	-0.70194	-0.817172	-0.925253	-0.930695	-0.93933	-0.950976	-1.07138	-1.18374	-1.19256	-1.2036	-1.31205	-1.42238	-1.33306	-1.245	-1.15773	-1.06019	-0.941568	-1.01405	-0.886172	-0.855285	-0.922208	-0.886587	-0.749388	-0.818823	-0.693084	-0.457579	-0.420234	-0.401605	-0.49751	-0.294835	-0.397474
3	-0.283961	-0.168453	-0.356939	-0.383344	-0.486302	-0.469705	-0.691341	-0.615081	-0.781205	-0.823483	-0.986419	-1.01728	-1.02867	-0.969871	-1.14299	-1.14532	-1.26656	-1.32433	-1.19291	-1.0551	-1.21973	-1.01992	-1.05416	-0.970402	-0.838328	-0.645532	-0.681809	-0.538415	-0.700606	-0.570819	-0.621522	-0.626335	-0.755306	-0.756615	-0.875803	-0.634395	-0.579864	-0.403397	-0.40686	-0.275315	-0.241846	-0.0929702	-0.118943	-0.144368	-0.182786	-0.234962	-0.408469	-0.275678	-0.321675
4	-0.070293	-0.0363287	-0.00720817	0.0556964	0.0798966	0.100354	0.0446746	-0.00996397	-0.0286116	-0.152795	-0.198161	-0.172203	-0.182101	-0.254572	-0.171062	-0.115882	-0.127768	-0.0691634	-0.0517781	-0.0414863	-0.0385547	0.0336168	0.0331147	-0.0055529	-0.0824066	-0.124562	-0.0552091	-0.0199296	-0.0224094	0.010373	0.00571401	-0.00169854	-0.0500364	-0.0240198	-0.103731	-0.143362	-0.250354	-0.171699	-0.202839	-0.201962	-0.169072	-0.176927	-0.259871	-0.30649	-0.32039	-0.301226	-0.244721	-0.365255	-0.409461
5	-1.82622	-1.70648	-1.5975	-1.61743	-1.50211	-1.51476	-1.65501	-1.79082	-1.40788	-1.37611	-0.957742	-1.02352	-0.704707	-0.635522	-0.567204	-0.63338	-0.572186	-0.517101	-0.350896	-0.0482359	0.258145	0.290565	0.29888	0.29609	0.150493	-0.137534	-0.198157	-0.280459	-0.250711	-0.713158	-0.651	-0.682247	-0.555473	-0.665802	-0.644311	-0.755015	-0.233711	-0.31982	0.106222	0.173224	0.0111904	-0.0132664	0.0708901	-0.00214462	0.0297421	0.165726	0.405729	0.63171	0.594199
6	0.0879228	0.187897	0.101258	0.19544	0.210783	0.207633	0.201176	0.174389	0.0844509	0.116222	0.048639	0.105211	-0.00178525	0.0348597	-0.0511339	0.00877672	-0.00874935	0.0767048	0.0223855	0.0880819	0.0503325	0.134608	0.0530443	0.155706	0.118231	0.086543	0.0539486	0.0567392	0.0582947	0.0521569	0.0212622	0.096854	0.0321289	0.0871329	0.0601555	0.0931601	0.111166	0.0949226	0.0378998	0.128967	0.140261	0.151001	0.163041	0.214739	0.249959	0.270485	0.333853	0.437452	0.475613
7	-0.386055	-0.37647	-0.377287	-0.396188	-0.380663	-0.364794	-0.401309	-0.375329	-0.349424	-0.312737	-0.319046	-0.326814	-0.325156	-0.315199	-0.295825	-0.298751	-0.311859	-0.28141	-0.292809	-0.313175	-0.31076	-0.309709	-0.30018	-0.278872	-0.287419	-0.295194	-0.270497	-0.246264	-0.232419	-0.248768	-0.275716	-0.252033	-0.262141	-0.25347	-0.234745	-0.257401	-0.261135	-0.265588	-0.289287	-0.281763	-0.284563	-0.28665	-0.279185	-0.271947	-0.315266	-0.317098	-0.330009	-0.352876	-0.353914
8	0.700709	1.26274	1.53459	1.22228	1.4467	1.64963	1.59734	1.29124	1.26255	1.24666	1.24394	1.54913	1.30704	1.04706	0.768115	0.764259	0.504563	0.518907	0.777669	0.456311	0.381123	0.554021	-0.112888	-0.497373	-0.0370078	-0.114185	-0.461523	-0.782898	-0.517478	-0.814133	-1.1128	-1.41358	-1.68721	-0.784766	-0.711078	-0.0822064	-0.284658	-0.495102	-0.155454	-0.387092	-0.366095	0.496389	0.25507	0.854433	0.879299	0.329046	0.0575446	0.32958	0.0254206
9	-0.705374	-0.825692	-0.874087	-0.861166	-0.977701	-0.802488	-0.859355	-0.723526	-0.752099	-0.683394	-0.670523	-0.557336	-0.537921	-0.548096	-0.496546	-0.349662	-0.298151	-0.257357	-0.353326	-0.423045	-0.537954	-0.616304	-0.654504	-0.601352	-0.58565	-0.576264	-0.664358	-0.624913	-0.814248	-0.643568	-0.822822	-0.732884	-0.757775	-0.707269	-0.615777	-0.517894	-0.608225	-0.530831	-0.354784	-0.278297	-0.14595	-0.0945095	-0.148305	-0.141129	-0.107194	-0.0397365	0.027297	0.128007	0.129912
10	-2.0034	-2.00161	-1.47712	-1.27089	-0.881986	-0.489843	-0.435208	-0.558132	-0.519877	-0.464903	-0.233612	-0.167651	0.429275	0.535129	0.648627	0.570272	0.637835	0.849735	1.02624	1.18528	1.14839	1.07766	1.17152	0.769473	0.910841	0.737358	0.929379	1.1467	1.35299	1.18974	1.01444	1.00573	1.00231	0.68162	0.543898	0.749271	1.11818	1.48932	1.34344	1.16346	0.96735	0.916728	0.83379	0.756047	0.506259	0.0860249	0.0158876	-0.561773	-0.96563
11	0.468819	0.647346	0.82127	1.21246	1.82137	2.06475	1.92175	1.77331	1.61809	1.27372	1.90535	1.94319	2.53285	1.98444	2.00655	2.23635	2.49213	2.35049	2.95696	2.98389	3.19525	3.18866	3.54753	3.14601	2.9494	2.39402	2.62529	2.85804	2.87047	3.24577	3.01906	2.59325	2.53225	2.07307	2.18267	1.87759	1.18031	1.27981	1.3941	0.942057	0.890644	0.85905	1.02929	1.24114	1.29331	1.14456	1.17573	1.02358	1.08888
12	-0.927177	-0.692957	-0.582652	-0.889169	-0.782814	-0.849614	-0.739994	-0.578304	-0.825671	-0.827038	-0.700894	-0.565802	-0.484377	-0.519462	-0.665528	-0.511793	-0.308504	-0.530295	-0.404285	-0.448505	-0.183033	-0.0448437	-0.2775	-0.0890943	0.164767	0.053614	-0.0672049	-0.0168705	-0.144555	-0.0384438	-0.240912	-0.26508	-0.272712	-0.394572	-0.468373	-0.306647	-0.439061	-0.453552	-0.41829	-0.513536	-0.538997	-0.662602	-0.659706	-0.299507	-0.51761	-0.603501	-0.451955	-0.244531	-0.337368
13	-1.2808	-1.28956	-0.820409	-1.11118	-0.924233	-0.903864	-0.736772	-0.885377	-0.88775	-0.892578	-0.718337	-0.530387	-0.659441	-0.792632	-0.782082	-0.776712	-0.446493	-0.270183	-0.0993391	-0.396406	-0.0558715	-0.035572	-0.038751	-0.51138	-0.512941	-0.357214	-0.357745	-0.365854	-0.381292	-0.420076	-0.629923	-0.828253	-1.01421	-1.05497	-1.11451	-1.0263	-1.25086	-1.29158	-1.46118	-1.6273	-1.64123	-1.96502	-1.97139	-1.99037	-2.02154	-1.89917	-2.06826	-2.06632	-2.05843
14	0.895467	0.955874	0.698503	0.688151	0.73889	0.605084	0.459658	0.621955	0.4746	0.456693	0.435801	0.352636	0.333944	0.247299	0.0998221	0.343835	0.208866	0.0672355	0.125104	0.056963	-0.203648	-0.0121811	-0.0663911	-0.000887648	0.0580816	-0.0023538	-0.0626233	-0.0164059	-0.228902	-0.247883	-0.265671	-0.3483	-0.568438	-0.340708	-0.488408	-0.519201	-0.724897	-0.606723	-0.689298	-0.633311	-0.564778	-0.636494	-0.768683	-0.629149	-0.610222	-0.785462	-0.769974	-0.623995	-0.347848
15	-1.36538	-1.37108	-1.37482	-1.36327	-1.21694	-1.202	-1.06608	-1.18168	-1.04383	-0.892143	-0.727102	-0.81541	-0.652762	-0.745308	-0.588685	-0.688907	-0.674374	-0.545471	-0.554834	-0.569298	-0.575263	-0.452786	-0.467454	-0.618842	-0.640534	-0.651701	-0.66527	-0.813858	-0.844423	-0.876051	-1.14754	-1.28637	-1.30566	-1.1917	-1.1967	-0.934781	-0.911116	-0.899927	-0.888186	-0.61026	-0.571884	-0.654307	-0.739089	-0.574798	-0.547984	-0.659428	-0.643817	-0.634533	-0.645012
16	1.91756	1.41436	1.15994	0.892815	1.34591	1.29166	1.46419	1.39488	1.32107	1.48	0.670449	0.383835	-0.111977	0.43783	0.489479	0.277307	0.558761	0.836378	1.10979	1.11715	0.884251	0.410349	0.400733	0.881605	0.859856	0.309945	-0.00894979	-0.0955017	-0.680166	0.252751	-0.275988	-0.329904	-0.666033	-0.497971	-0.765483	-0.500357	-0.487207	-0.726393	-0.957075	-1.18019	-1.16136	-1.13669	-0.871374	-0.365558	-1.08385	-0.804072	-0.546547	-0.572567	-0.619927
17	0.69299	0.423147	0.298712	0.304538	0.17763	0.0631476	0.222787	-0.0295686	-0.00927379	-0.00847318	-0.0271236	-0.0646805	-0.120125	-0.192008	-0.278516	-0.494309	-0.560478	-0.621215	-0.937658	-0.969367	-0.992743	-1.26989	-1.11551	-0.952821	-0.928084	-0.896111	-0.857743	-0.813976	-0.620079	-0.56891	-0.384549	-0.345089	-0.174326	-0.00418399	0.164759	0.186119	0.205225	0.367453	0.249415	0.258942	0.249951	0.237127	0.512408	0.521865	0.688329	0.719724	0.746705	0.76866	0.78504
18	-0.881537	-0.827793	-0.814608	-0.671517	-0.569974	-0.351558	-0.239427	-0.189326	-0.145595	0.289095	0.413384	0.424973	0.652411	0.769732	0.877986	1.03286	1.23338	1.25679	1.26198	1.25447	1.18883	1.22472	1.19186	1.10238	1.01966	0.938728	0.860235	0.779127	0.792908	0.800088	0.442994	0.314187	0.340086	0.151246	0.129559	0.110413	0.0999302	-0.0667223	0.0374977	0.0313758	-0.0336534	-0.100462	-0.111902	-0.124656	-0.246647	-0.369528	-0.384928	-0.395014	-0.348272
19	-0.790108	-0.181181	0.15868	-0.477393	-0.175434	-0.122407	-0.480714	-0.325021	-0.425698	-0.338019	-0.161558	-0.322508	-0.313312	-0.224925	-0.384038	-0.201621	-0.720959	-0.718255	-0.547379	-0.806796	-0.562347	-0.348407	-0.816829	-0.924012	-0.533192	-1.0216	-1.24554	-1.11328	-1.24042	-1.18171	-1.45343	-1.54758	-1.54574	-1.54767	-1.54434	-1.79887	-1.71296	-1.45885	-1.73458	-1.75097	-1.48958	-1.47624	-1.36649	-1.51443	-1.41279	-1.66051	-1.67756	-1.3549	-1.79844
20	0.792054	0.776526	0.742207	0.947004	0.877357	0.958493	0.802527	0.607651	0.643554	0.510065	0.68006	0.860722	0.693197	0.643718	0.831563	0.568503	0.368045	0.432707	0.421303	0.292086	0.212787	0.231816	0.230589	0.102899	-0.299224	-0.292664	-0.22889	-0.333749	-0.552195	-0.422644	-0.566078	-0.629086	-0.719338	-0.640017	-0.91207	-1.12951	-0.946054	-0.995934	-0.770942	-0.82714	-0.769735	-0.592626	-0.463158	-0.387386	-0.311725	-0.176688	-0.030545	-0.161097	-0.126847
21	-0.053962	0.0510971	-0.100709	0.00104971	0.0959545	0.0812543	0.218107	0.25731	0.199262	0.0875418	-0.126721	-0.030894	-0.135387	-0.125388	-0.164092	-0.257279	-0.204298	-0.15718	-0.00709895	0.143106	0.0385023	0.03755	-0.0660934	0.0370586	0.0918113	0.049216	0.00133355	-0.15526	-0.203576	-0.1438	-0.0900703	0.00654344	-0.000341488	-0.0562203	-0.00349299	0.000447847	0.102266	0.0957514	0.0896443	-0.0137527	-0.0571108	0.00816859	0.073188	0.191967	0.103535	0.285321	0.324101	0.512391	0.588921
22	-0.985713	-0.986871	-1.06768	-1.15097	-1.23687	-1.23957	-1.40821	-1.24461	-0.989157	-1.06268	-0.975663	-0.788327	-0.578307	-0.612654	-0.583149	-0.481993	-0.455825	-0.170378	-0.202063	-0.242874	-0.20807	-0.261797	-0.164267	-0.156338	-0.0834559	-0.0225829	0.0355134	0.254827	0.326965	0.346808	0.709278	0.666565	0.466768	0.529383	0.586574	0.782966	0.636569	0.730713	0.420588	0.341194	0.483832	0.368085	0.484539	0.430883	0.629568	0.669863	0.630409	0.598163	0.754247
23	0.192578	0.189742	0.170396	0.134983	0.314319	0.0847578	-0.0492972	-0.284513	-0.0945212	-0.114052	-0.123461	0.0857575	-0.12158	-0.0115851	0.0979587	0.00967908	0.259822	0.102544	0.36911	0.324224	0.360884	0.379501	0.28089	0.371539	0.23543	-0.115933	0.052165	-0.00400142	-0.0747781	-0.246087	-0.308125	-0.357916	-0.602324	-0.42695	-0.553933	-0.56649	-0.563052	-0.741102	-0.488047	-0.637568	-0.249058	0.259638	0.470457	0.676952	0.986372	1.18833	1.58739	1.78719	1.87321
24	-1.06541	-0.841291	-0.927233	-0.885983	-0.833888	-0.910711	-0.991204	-0.93614	-0.876061	-0.671704	-0.644487	-0.627419	-0.527819	-0.429631	-0.37026	-0.401194	-0.341375	-0.321475	-0.207059	-0.0824318	-0.0506433	0.152806	0.141194	0.26272	0.284073	0.172089	0.363536	0.41153	0.409032	0.500261	0.243168	0.377234	0.414022	0.400316	0.527207	0.487906	0.57556	0.483191	0.476024	0.381979	0.294071	0.333171	0.378351	0.392356	0.454033	0.511913	0.519241	0.568905	0.437474
25	0.466338	0.468337	0.376785	0.288984	0.302141	0.415915	0.53243	0.641526	0.567355	0.582389	0.491269	0.48876	0.487102	0.671583	0.486684	0.67329	0.666164	0.553295	0.43253	0.314096	0.295955	0.281062	0.367293	0.36	0.249686	0.134135	0.120925	0.0250772	0.0221198	0.0243676	0.119582	0.210359	0.209078	0.115747	0.0277232	0.0325289	0.0422477	0.251625	0.270419	0.468745	0.38821	0.398911	0.412767	0.341629	0.555394	0.770879	0.79264	0.912616	0.945001
26	-0.305957	-0.245287	-0.240487	-0.263203	-0.288346	-0.281337	-0.331031	-0.352311	-0.316955	-0.345335	-0.348888	-0.327509	-0.277771	-0.287941	-0.269099	-0.281037	-0.320298	-0.355042	-0.388339	-0.423311	-0.456752	-0.396873	-0.424036	-0.41494	-0.372954	-0.301467	-0.349433	-0.213371	-0.165683	-0.181393	-0.140605	-0.0720511	-0.064523	-0.0865954	-0.046748	-0.0369779	-0.029033	-0.0230995	-0.0193058	0.010772	0.0355469	-0.00494365	-0.078843	-0.0941217	-0.13905	-0.12153	-0.193127	-0.208014	-0.343084
27	-0.302302	-0.211138	-0.266774	-0.363341	-0.331412	-0.261324	-0.226065	-0.264033	-0.28472	-0.249586	-0.306805	-0.288903	-0.342196	-0.2858	-0.358444	-0.30224	-0.375153	-0.286533	-0.346204	-0.311542	-0.384613	-0.332492	-0.486195	-0.402887	-0.378755	-0.448135	-0.476011	-0.573839	-0.506654	-0.491789	-0.529122	-0.435744	-0.484986	-0.499873	-0.45743	-0.488685	-0.503336	-0.405277	-0.452579	-0.427929	-0.437387	-0.390684	-0.343832	-0.264258	-0.315676	-0.294144	-0.274795	-0.234554	-0.31013
28	0.106429	0.0645168	0.143336	0.104341	0.0625703	-0.028835	0.0390821	0.113241	0.0319496	0.114828	0.119017	0.0828078	-0.0407983	0.0336304	-0.0943558	-0.100865	-0.194583	-0.298589	-0.284626	-0.433335	-0.54811	-0.585599	-0.578993	-0.731935	-0.800793	-0.746478	-0.777012	-0.802185	-0.932273	-0.847557	-0.914577	-0.763013	-0.721608	-0.518538	-0.512672	-0.423906	-0.291763	-0.202639	2.40724e-05	0.0851872	0.124305	0.227294	0.197601	0.162721	0.199199	0.311432	0.218516	0.150908	0.160346
29	-0.0935671	-0.266496	-0.302533	-0.205286	-0.275894	-0.238395	-0.136296	-0.136451	-0.100845	-0.141982	-0.183572	-0.214709	-0.308163	-0.264569	-0.153101	-0.104573	-0.130095	-0.0628507	-0.236841	0.0448923	-0.0525728	-0.188143	0.0228461	0.0250097	-0.0836435	-0.0889346	0.0164615	-0.0469662	-0.14867	-0.11452	0.0954558	0.067502	0.0411109	0.0451431	0.1521	0.0569622	0.0353606	0.112404	0.00476889	0.133557	-0.00206458	0.109692	0.105752	-0.075537	0.168534	0.133863	0.0165797	-0.0633505	-0.0367571
30	0.0711752	-0.0597515	-0.00820849	-0.0192609	-0.0328995	0.0772683	-0.0596162	-0.0122353	-0.224464	-0.112402	0.00608667	-0.313025	-0.121605	-0.182195	-0.368941	-0.244405	-0.372212	-0.374455	-0.251093	-0.181025	-0.237207	-0.366718	-0.317575	-0.467435	-0.424667	-0.440764	-0.449027	-0.449215	-0.454469	-0.404932	-0.671668	-0.611374	-0.349931	-0.126058	-0.00658025	0.106938	0.0873799	0.125891	0.287726	0.200572	0.314174	0.494719	0.661533	0.754089	0.897771	0.91319	0.992324	1.00891	0.956023
31	0.812523	0.981619	1.10697	1.15202	1.19517	1.06154	1.14252	1.00546	1.0924	1.09492	1.05901	1.24235	1.25349	1.1336	1.22765	1.10721	1.25078	1.12862	1.13181	1.21882	1.17332	1.15198	1.25656	1.29886	1.26986	1.19237	1.1905	1.22743	1.1744	1.11901	1.06602	1.10302	1.01374	0.881013	0.958062	0.899832	0.840172	0.68736	0.612211	0.52336	0.481635	0.492643	0.492878	0.322183	0.0871793	-0.00925849	-0.0267614	0.039691	-0.0165909
32	0.183468	0.182276	0.105819	0.0927221	-0.060922	-0.0778259	-0.0961283	-0.0497251	-0.215066	-0.241648	-0.267369	-0.357238	-0.372262	-0.239138	-0.300266	-0.147471	-0.130898	-0.185309	-0.2383	-0.217528	-0.123583	-0.168501	-0.148802	-0.0649894	-0.128803	-0.136263	-0.152836	-0.243755	-0.0512713	0.00967056	-0.0750466	-0.093591	-0.111129	-0.0543438	-0.119825	-0.176479	-0.231978	-0.21387	-0.0569901	-0.0387618	-0.0940233	-0.00452035	0.0907829	0.0383008	0.0490336	0.122751	0.186544	0.24789	0.307055
33	-0.0593449	-0.160548	-0.325628	-0.131559	-0.210177	-0.0875785	-0.0708038	-0.0179448	0.15083	0.146605	0.1293	0.1057	0.184961	0.188051	0.25725	0.2977	0.338586	0.372594	0.326823	0.347486	0.307106	0.242273	0.280643	0.272547	0.23633	0.237705	0.338726	0.342384	0.237675	0.177745	0.151401	0.176753	0.305089	0.266627	0.222111	0.175363	0.0280245	0.0174584	0.114699	0.177697	0.137353	-0.00621457	-0.0485857	0.0505135	0.00659217	-0.143694	0.0231822	-0.189711	-0.227604
34	0.538386	0.70442	0.908662	0.94344	0.976556	0.88164	0.957588	0.820062	0.85835	0.81464	0.820135	0.956182	1.01001	0.89538	0.996456	0.977967	1.13797	1.03689	1.10389	1.25697	1.31925	1.35832	1.43303	1.48475	1.37305	1.29212	1.19648	1.222	1.15639	1.12686	1.00739	1.01591	0.899846	0.786608	0.799036	0.725228	0.570405	0.416551	0.295853	0.209008	0.134232	0.112953	0.0824033	-0.0291886	-0.248551	-0.249832	-0.173183	-0.0544679	-0.101482
35	0.199438	0.202627	0.208955	0.278972	0.224218	0.351027	0.39121	0.402081	0.501545	0.414897	0.48348	0.371862	0.571301	0.44299	0.58015	0.529144	0.660024	0.701312	0.739042	0.709251	0.736403	0.766287	0.706357	0.671495	0.668122	0.785719	0.660517	0.659644	0.658622	0.625569	0.646759	0.543622	0.555808	0.326122	0.400714	0.317142	0.257881	0.105427	0.016816	-0.0743531	-0.0141342	-0.0379533	-0.20903	-0.166204	-0.0877633	-0.120181	-0.142101	-0.160116	-0.177764
36	0.785252	1.01825	0.888802	0.999684	0.999526	0.888277	1.00471	0.758693	0.52672	0.785566	0.919886	0.917095	1.01595	0.852921	0.56688	0.296627	0.256182	0.207877	0.0523081	-0.109201	-0.0245998	0.319695	0.196284	0.572167	0.3675	0.284545	0.698919	0.642717	0.691908	0.983148	0.937476	0.891978	0.819643	0.970217	1.10445	1.09662	1.07253	1.0204	1.07963	1.1514	1.21215	0.911892	0.879607	0.739457	0.491817	0.613809	0.60325	0.372228	0.510423
37	0.509835	0.559346	0.424661	0.513602	0.431265	0.337776	0.287193	0.06223	-0.0407348	-0.20361	-0.313087	-0.47427	-0.632955	-0.498839	-0.631901	-0.866377	-0.818364	-1.00132	-0.901396	-1.02018	-1.02106	-0.963094	-0.958456	-0.782872	-0.932412	-0.911614	-0.957116	-0.602798	-0.57505	-0.720897	-0.421011	-0.336995	-0.132862	-0.275732	-0.483031	-0.289072	-0.267081	-0.25811	-0.0911422	-0.267923	-0.168399	-0.18188	-0.136764	-0.262945	-0.335756	-0.407971	-0.437825	-0.48366	-0.68629
38	-1.3319	-1.2493	-1.3429	-1.52287	-1.51977	-1.4147	-1.38778	-1.2689	-1.23841	-1.13519	-1.21123	-1.20624	-1.02154	-0.827977	-0.81447	-0.630847	-0.340225	-0.383432	-0.339171	-0.370352	-0.226756	0.000435831	0.139285	0.269483	0.381051	0.311552	0.329959	0.256073	0.170423	0.153857	0.116979	0.060735	0.0763678	-0.247782	-0.0386447	0.103207	-0.0907557	-0.350519	-0.352608	-0.447436	-0.455262	-0.45694	-0.533479	-0.514549	-0.220969	-0.264403	-0.232458	-0.197832	-0.17026
39	0.120316	-0.022331	0.0204215	0.0791871	-0.0158806	-0.115232	-0.220778	-0.182755	-0.322094	-0.151538	-0.159238	0.143167	0.117078	0.234695	0.362711	0.502333	0.317903	0.297999	0.123282	0.281867	0.134188	-0.000663589	-0.123695	-0.252913	-0.221099	-0.0290541	-0.01385	0.312339	0.646857	0.653373	0.651697	0.641948	0.304553	0.447338	0.431175	0.273072	0.124242	0.287243	0.29085	0.454771	0.307811	0.320865	0.157159	0.473005	0.461051	0.609673	0.448007	0.430434	0.254229
40	-0.164313	-0.117273	-0.12695	-0.244356	-0.210581	-0.297446	-0.278402	-0.28529	-0.342178	-0.400426	-0.384414	-0.450155	-0.389829	-0.429361	-0.492979	-0.52925	-0.432869	-0.559363	-0.5801	-0.627272	-0.622883	-0.569719	-0.4624	-0.505737	-0.400767	-0.422373	-0.411707	-0.452552	-0.442807	-0.38003	-0.291383	-0.306413	-0.142416	-0.152549	-0.135058	-0.0687777	-0.11033	-0.125308	-0.140962	-0.114415	-0.013362	-0.0424947	-0.0508234	-0.159463	-0.0611257	0.0153462	-0.0323152	-0.10983	-0.0662988
41	2.38763	1.39011	1.72558	2.22724	2.00415	2.05174	1.66277	1.98625	1.99352	1.56135	1.54835	1.95483	1.90747	1.25412	0.870533	0.881546	0.293165	-0.00153469	0.154382	0.0434775	-0.223845	-1.0439	-0.650837	-0.822836	-1.39075	-1.06662	-1.49253	-1.34988	-1.34459	-1.17017	-1.2875	-0.976291	-1.06552	-0.528558	-0.134024	0.0857167	-0.0241805	-0.019848	-0.0397449	-0.344693	0.12361	0.306297	0.0187033	0.180802	-0.235607	0.364402	0.400761	0.548228	0.362128
42	1.72608	1.71695	1.80581	1.50569	1.52504	1.48171	1.38832	1.4548	1.07292	1.03288	0.999048	0.908492	0.988369	0.798404	0.623357	0.730301	0.90464	0.705213	1.11802	0.941306	1.10249	1.08977	1.17483	1.08989	1.21722	1.27788	1.1672	1.27971	1.22662	1.20536	0.943666	0.778914	0.480169	0.339194	0.0793927	-0.0243206	-0.236479	-0.543169	-0.56518	-1.07828	-1.13509	-1.11728	-1.19787	-1.10344	-1.15853	-1.20648	-1.12578	-1.14346	-1.08652
43	-0.128292	-0.0737758	-0.0658746	-0.132079	-0.0952561	-0.111296	-0.022126	0.0409906	0.0232245	-0.0729563	-0.013046	0.0690392	0.121406	0.0730812	0.106886	0.138085	0.163899	0.135212	0.155818	0.0429093	-0.0205082	-0.00695902	-0.0963722	-0.132926	-0.1737	-0.193773	-0.187212	-0.227239	-0.0978185	-0.0362507	0.0529868	0.0141163	0.00240581	0.0201515	-0.0123327	-0.0465029	-0.0583607	-0.0210639	-0.0113794	-0.0322778	0.0717504	0.06604	0.0299745	0.0976273	0.0591807	0.0378923	0.00972701	-0.0710994	-0.0975236
44	1.17426	1.09863	1.0231	1.09128	1.00448	0.9143	1.00737	0.919294	0.832814	0.818074	0.801693	0.787949	0.699571	0.680493	0.587499	0.498572	0.445056	0.349663	0.333109	0.314292	0.375154	0.224932	0.255729	0.250353	0.247771	0.2442	0.197043	0.036565	0.104437	0.063126	0.0563288	0.0142937	-0.0240881	0.0499082	0.050066	0.127815	0.0580478	0.131804	0.205518	0.135604	0.213031	0.076677	0.203584	0.216931	0.232814	0.289657	0.270596	0.392601	0.511876
45	-0.683327	-0.33593	-0.611799	-0.879065	-0.831322	-0.812062	-0.821932	-0.672771	-0.82654	-0.975505	-0.6408	-0.472579	-0.1454	-0.309217	-0.467714	-0.449935	-0.444371	-0.125903	-0.144508	0.013472	-0.114124	-0.0661767	-0.323217	-0.0827135	0.482614	0.550026	0.922545	1.12013	1.15913	1.38082	1.59577	1.30648	1.16205	1.34987	1.3731	1.36826	1.52368	1.4975	1.29043	1.742	1.39875	1.56176	1.39274	1.37108	1.17204	0.984355	1.30468	1.14072	1.14271
46	-0.368746	-0.280579	-0.338227	-0.356379	-0.261213	-0.0860986	-0.0212687	-0.0342432	-0.0100992	0.01337	0.0314411	0.126192	0.222944	0.197493	0.165087	0.125522	0.161336	0.19424	0.216261	0.190713	0.126434	0.10654	0.0200105	0.139522	0.221647	0.307707	0.166372	0.0654941	0.0747278	0.202001	0.215902	0.223442	0.273891	0.214205	0.308172	0.316084	0.312129	0.180793	0.244305	0.18521	0.0741876	0.20089	0.140898	0.0846469	-0.0872138	-0.0978577	-0.21954	-0.183851	-0.0731904
47	-0.78571	-0.851429	-0.60038	-0.961986	-1.00753	-0.92879	-0.976711	-0.83539	-0.742503	-0.639309	-0.546285	-0.529889	-0.267451	-0.194048	-0.243928	-0.166946	-0.154559	-0.147768	-0.146829	-0.323352	0.086801	0.0615163	0.344887	0.0662293	0.411095	0.561665	0.451575	0.515397	0.515684	0.399544	0.212782	0.719805	0.668476	0.678241	0.63024	0.702174	0.577522	0.566019	0.67449	0.58701	0.488627	0.346929	0.340166	0.468523	0.540971	0.287223	0.155371	0.5278	0.462335
48	0.819741	0.702451	0.572527	0.652227	0.615396	0.568103	0.511502	0.131527	0.0947046	-0.0534586	-0.101836	-0.142742	-0.175162	-0.209927	-0.351383	-0.587365	-0.345604	-0.0817359	-0.0299657	0.018819	0.0634433	0.231172	0.287164	0.323507	0.234045	0.251518	0.375392	0.266752	0.486025	0.367864	0.461412	0.545435	0.293776	0.372749	0.222734	0.288393	0.127059	-0.131905	-0.371202	-0.380437	-0.276179	-0.280056	-0.263549	-0.238594	-0.112167	-0.106374	-0.104592	0.138256	0.16644
49	-0.749079	-1.03726	-1.09296	-1.10705	-1.06924	-1.18023	-1.10309	-1.20922	-1.41298	-1.33232	-1.54465	-1.18024	-1.18305	-1.03525	-1.11867	-1.19746	-1.17666	-1.30806	-1.15499	-1.08459	-0.961695	-1.11858	-0.897855	-0.782453	-0.868219	-1.00977	-0.775122	-0.772052	-0.764348	-0.626384	-0.584027	-0.451109	-0.74493	-0.837528	-0.930106	-0.877137	-0.678688	-0.716637	-0.579062	-0.733113	-0.631048	-0.760359	-0.603839	-0.588798	-0.620069	-0.316113	-0.254924	-0.441796	-0.530402
50	-0.658891	-0.575523	-0.494409	-0.495512	-0.498707	-0.503967	-0.671478	-0.752279	-0.755434	-0.760989	-0.768787	-0.609478	-0.35383	-0.428708	-0.246906	-0.22684	-0.280009	0.0287839	0.0933408	0.152477	0.204711	0.328798	0.541457	0.681469	0.649711	0.863158	0.813636	0.918593	0.919598	0.896791	0.948575	1.08471	0.967977	1.04403	1.13531	1.05502	1.06112	1.06447	0.824558	0.839175	0.751957	0.731866	0.699105	0.413937	0.303946	0.271815	0.060301	0.00857057	-0.0510918
51	0.22943	0.287821	0.271347	0.201517	0.135106	-0.0701437	-0.0734315	-0.151802	-0.0990534	-0.191819	-0.429547	-0.477623	-0.526752	-0.639652	-0.623326	-0.668279	-0.709406	-0.660499	-0.727032	-0.923224	-0.901348	-0.669025	-0.496783	-0.591467	-0.47117	-0.414232	-0.301231	-0.190149	-0.0109739	-0.105665	0.128655	0.21546	0.353371	0.215606	0.62626	0.64071	0.514539	0.652418	0.535635	0.69654	0.779493	0.649157	0.44017	0.294405	0.410824	0.185988	0.295197	0.192186	0.0838314
52	2.46841	2.26598	1.67842	1.45445	1.57502	1.31263	1.25986	1.41811	1.57187	1.72237	1.31901	0.913939	0.507412	0.277094	0.204062	0.112475	-0.153463	-0.592197	-0.473416	-0.347041	-0.743484	-0.933173	-0.561138	0.0186197	0.0381129	0.245806	0.286524	0.356058	0.275037	0.198179	0.516378	0.852122	0.965778	1.82009	1.91578	2.15727	2.18874	2.20647	2.38748	2.35772	2.13753	2.10192	2.03514	1.56433	0.90791	1.19072	0.720723	0.426101	-0.0651198
53	-1.12764	-1.13181	-1.14423	-1.16466	-1.18619	-1.32521	-1.3998	-1.47459	-1.49087	-1.38334	-1.39802	-1.53448	-1.35127	-1.15308	-1.13457	-1.04957	-1.01543	-0.838399	-0.571619	-0.41795	-0.33404	-0.32843	-0.27964	-0.0527842	-0.018687	0.0683575	0.0845002	0.275999	0.337988	0.257735	0.295247	0.334442	0.492868	0.544227	0.365605	0.495378	0.570077	0.589373	0.559138	0.426465	0.611679	0.665724	0.756088	0.823673	0.829284	0.831165	0.693054	0.661782	0.36822
54	-0.782569	-0.621772	-0.806474	-0.493453	-0.507389	-0.847953	-0.689818	-0.699993	-0.702636	-1.03136	-0.861078	-0.876519	-0.743613	-0.76016	-0.223398	-0.152123	-0.0910447	-0.375294	-0.321612	0.0686095	0.126887	0.343569	0.208256	0.562889	0.247989	0.263782	0.258699	0.232884	0.555701	0.560556	0.89753	0.724164	0.690484	0.81473	0.447989	-0.233958	-0.230563	-0.244368	-0.116982	-0.339159	-0.734229	-0.791806	-1.01973	-1.10038	-1.1723	-1.05797	-1.10691	-0.984074	-1.19746
55	-0.389155	-0.399403	-0.316797	-0.355635	-0.401933	-0.760211	-0.785057	-0.815169	-0.962863	-1.01226	-1.27898	-1.33204	-1.48698	-1.30154	-1.31776	-1.21835	-1.33109	-1.53162	-1.49251	-1.33908	-1.18542	-1.03255	-0.881491	-0.721956	-0.555134	-0.38236	-0.31821	-0.0361323	0.0325837	0.078777	0.327583	0.461585	0.468977	0.688877	0.600818	0.62291	0.528435	0.633834	0.50935	0.483357	0.341496	0.299431	0.256311	0.213174	0.182339	0.0514769	-0.0770521	-0.100962	-0.336487
56	0.187864	0.0860452	-0.0838051	-0.215863	-0.304368	-0.498922	-0.507254	-0.573813	-0.691925	-0.864902	-1.13118	-1.28344	-1.46099	-1.43214	-1.39206	-1.44082	-1.34746	-1.28263	-1.15137	-1.24561	-1.24044	-1.13724	-0.982569	-0.893146	-0.864996	-0.743308	-0.629018	-0.763415	-0.720149	-0.880533	-0.521432	-0.64076	-0.720882	-0.901581	-0.941149	-1.01938	-0.949837	-1.17347	-1.24306	-1.14319	-1.02437	-1.00237	-1.02749	-1.04517	-0.925636	-0.955551	-0.834363	-0.848769	-0.828873
57	0.491381	0.373409	0.249628	0.120052	0.215024	0.195754	-0.0464552	-0.051159	0.0606479	-0.0621149	0.162282	0.164819	0.284848	0.292246	0.538239	0.804548	0.75125	0.825101	0.891071	1.18975	1.39237	1.3637	1.54985	1.59783	1.73661	1.62637	1.49703	1.45785	1.27955	1.08473	1.10546	0.895876	0.688505	0.473536	0.374496	0.175666	0.0121768	-0.126934	-0.144148	0.0820633	-0.126639	-0.189549	-0.132262	-0.198545	-0.159623	-0.00451459	0.0356381	0.178011	0.313023
58	-0.462942	-0.155953	-0.465006	0.163916	0.501028	0.514062	0.526668	0.862394	0.582009	0.591137	0.274087	-0.045901	-0.369237	-0.404682	-0.119322	-0.127468	-0.460947	-0.18025	-0.222994	0.0273701	0.313544	0.312887	0.317041	0.325855	-0.276343	-0.551973	-0.211023	-0.484706	-0.435463	-0.0645201	-0.0203693	0.311355	0.315419	0.283396	0.539852	-0.111833	-0.149518	-0.219733	-0.612362	-0.710641	-1.12762	-1.82897	-1.58291	-1.61794	-1.64142	-1.03724	-1.03457	-1.01803	-0.664224
59	0.381913	0.479534	0.366943	0.460525	0.461637	0.359625	0.453302	0.2412	0.128924	0.00988011	0.30065	0.510841	0.523274	0.423226	0.424021	0.54687	0.791374	0.943343	1.00169	1.16782	1.13071	1.28362	1.21968	1.23662	0.928221	0.913188	0.775546	0.718883	0.862006	0.897215	1.02925	0.982591	0.769215	1.08334	1.41292	1.55495	1.62585	1.62377	1.63143	1.63516	1.63199	1.82194	1.67977	1.59866	1.47121	1.60749	1.51834	1.71851	1.6027
60	0.298402	0.559749	0.484859	0.396427	0.16923	0.15128	0.479729	-0.0145334	0.323799	0.313089	0.0656699	0.166596	0.404756	0.431943	0.322519	-0.035849	0.0783533	-0.0689304	0.00810798	-0.150137	-0.194452	-0.347993	-0.834192	-0.470755	-0.46447	0.00627094	-0.00368027	0.00377892	0.016129	-0.340287	-0.456197	-0.344408	-0.228979	-0.55811	-0.63582	-0.624773	-0.0274109	0.248158	0.400823	0.430122	0.584373	0.614037	0.891691	1.18005	0.880587	0.924943	0.602345	0.869701	0.917277
61	-0.348117	-0.680127	-0.880497	-0.39976	-0.584854	-0.535582	-0.592829	-0.547371	-0.728305	-0.11835	-0.18161	0.298523	0.677794	0.592825	0.487888	0.491408	0.720299	0.624255	0.413547	0.743319	0.513259	0.296857	0.281187	0.478256	0.0107138	0.435934	0.197763	0.163039	0.227297	0.169343	-0.559826	-0.402326	-0.913744	-0.828713	-0.497597	-0.739238	-0.534753	-0.984102	-1.10405	-1.12865	-1.03409	-0.796566	-0.767329	-0.759529	-1.20668	-1.11408	-1.46495	-1.00664	-0.874571
62	-2.17847	-1.86557	-1.81942	-1.43526	-1.35193	-1.28424	-0.91503	-0.851298	-0.488957	-0.434993	-0.690945	-0.652833	-0.927533	-0.9105	-0.602169	0.0295337	0.379268	0.733682	0.77356	1.10391	0.831762	0.848626	0.548092	0.24809	-0.0521794	0.252308	0.237246	-0.0970607	-0.144441	-0.509341	-0.265914	-0.336473	-0.113211	0.119472	0.0450953	-0.33455	-0.986439	-0.985988	-0.939155	-0.878929	-1.12558	-1.07517	-1.04773	-0.406532	-0.363157	-0.344582	-0.319454	-0.288285	-0.283438
63	0.0798737	0.0801794	0.11488	0.0977851	0.108535	0.205268	0.160306	0.200759	0.12038	0.134018	0.204494	0.328548	0.358602	0.356149	0.241281	0.32744	0.175146	0.224003	0.271391	0.262289	0.289134	0.229094	0.254336	0.103661	0.0967384	0.0246782	-0.112296	-0.193987	-0.192254	-0.192504	-0.277018	-0.300705	-0.31524	-0.353999	-0.45357	-0.373945	-0.376125	-0.349338	-0.444144	-0.537605	-0.599049	-0.806869	-0.755471	-0.850494	-0.710653	-0.744461	-0.601272	-0.637329	-0.62182
64	-0.385653	-0.446301	-0.45014	-0.397026	-0.341968	-0.223299	-0.16361	-0.168879	-0.116139	-0.177203	-0.296864	-0.291088	-0.270702	-0.24237	-0.274307	-0.133821	-0.0547201	0.0178825	0.0898563	0.160976	0.292446	0.312099	0.385373	0.456689	0.593294	0.561418	0.593722	0.566599	0.645079	0.601424	0.668562	0.723506	0.655787	0.526948	0.631956	0.737891	0.605721	0.524442	0.494583	0.406295	0.499734	0.308819	0.294405	0.340134	0.274358	0.158557	0.103132	0.107928	0.111419
65	0.582923	0.622065	0.664784	0.511748	0.469926	0.418889	0.520707	0.389674	0.38712	0.272343	0.30684	0.370453	0.384798	0.317284	0.176789	0.0425859	0.0685657	0.13471	0.166666	0.0857748	0.174304	0.14982	0.082546	-0.0237693	0.145978	0.11007	0.225396	0.0229156	-0.0698477	-0.164836	-0.0168421	-0.111136	-0.0488028	-0.103316	-0.245167	-0.191568	-0.174321	-0.109814	-0.234269	-0.190624	-0.178239	-0.359349	-0.261278	-0.245633	-0.155066	-0.0936802	-0.0287242	-0.0437639	0.138777
66	0.424928	0.457009	0.206997	0.271743	0.330331	0.145462	0.159999	0.057423	0.230606	0.0877316	-0.0911069	0.0533376	-0.154554	-0.197241	-0.12058	-0.208224	-0.213896	-0.0415784	0.0665347	0.172568	-0.0370591	-0.0123416	0.125076	0.178674	0.143963	0.150069	0.397146	0.288407	0.41617	0.35046	0.403957	0.572266	0.592368	0.860351	0.891716	0.961225	1.06403	1.08268	1.03738	1.04399	1.12643	1.11264	1.31915	1.20329	1.36172	1.35225	1.37547	1.28575	1.31291
67	0.793035	0.770748	1.01754	0.940281	1.13609	1.01322	1.20105	1.42101	1.08066	1.40194	1.16377	1.21005	0.944466	0.67844	0.441442	0.513062	0.265159	0.917058	0.96524	1.2856	1.28335	1.55383	1.5034	1.1335	1.04057	1.25797	1.19297	0.533937	0.18948	-0.152903	-0.774549	-0.798763	-0.851008	-0.61688	-0.376251	-0.722147	-0.776742	-0.538621	-1.16468	-1.18313	-0.562364	-0.492124	-0.723306	-0.66293	-0.312591	-0.268392	-0.813557	-0.760341	-0.736247
68	1.23014	1.2304	1.04316	1.00726	1.3118	1.26248	1.19938	1.1241	0.530423	0.303309	0.255649	0.576648	0.552717	0.541809	0.0173395	-0.137437	0.246022	0.0952232	0.293509	0.671272	0.889742	0.948214	1.01471	1.06894	1.27892	1.13592	1.18425	1.59206	1.45562	1.46986	1.63439	1.98712	1.64435	1.47086	1.27832	1.23629	1.53387	1.11936	1.04731	1.15006	0.921576	0.532213	0.509177	0.683771	1.05643	1.08182	0.928765	0.953824	0.629496
69	0.323559	0.268666	0.262135	0.140038	0.183698	0.164964	0.0315045	-0.0464121	-0.173815	-0.133602	-0.0365957	0.0122693	0.0074798	-0.00387434	0.0487244	0.124316	0.0409246	0.125877	0.267169	0.247331	0.340757	0.318063	0.348229	0.36607	0.60543	0.626714	0.581869	0.634701	0.562735	0.594791	0.626015	0.493003	0.418821	0.456629	0.431211	0.296252	0.11658	0.214604	0.204058	0.260928	0.215378	0.225373	0.232117	0.235432	0.346513	0.0732274	0.0244374	0.0183225	-0.0563255
70	1.25162	1.19388	1.07178	1.03366	0.804869	0.819556	0.823642	0.690689	0.615337	0.634041	0.553843	0.38058	0.410585	0.496481	0.490743	0.301651	0.311372	0.463526	0.186733	0.204501	0.322542	0.346644	0.306953	0.448039	0.387631	0.319778	0.397867	0.331755	0.116759	0.242803	0.129111	0.158561	0.239858	0.184758	0.0902784	-0.00290522	0.149803	0.160748	0.0245679	0.128466	0.181614	0.0461591	0.109306	0.314703	0.126789	0.223568	0.319518	0.124063	0.167493
71	0.823647	0.81298	0.78119	0.43173	0.243662	0.217525	0.519041	0.505317	0.639072	0.607497	0.262741	0.0837833	-0.0776939	-0.0731757	0.245857	0.252411	0.408567	0.252244	0.0967835	-0.206726	-0.19671	-0.203475	-0.226846	-0.266241	-0.155666	-0.207438	-0.420308	-0.77667	-0.648554	-0.662249	-0.668685	-0.684008	-0.707806	-0.888162	-0.911185	-1.07368	-1.06218	-1.20708	-1.19525	-1.192	-1.19739	-0.881185	-0.870264	-0.702542	-0.526602	-0.656279	-0.630138	-0.613862	-0.607948
72	-0.980868	-0.988773	-1.19689	-1.21548	-1.24903	-1.29667	-1.35718	-1.40868	-1.44987	-1.6847	-1.51776	-1.52234	-1.51367	-1.69695	-1.68312	-1.86218	-1.84525	-1.63282	-1.40977	-1.38159	-1.54897	-1.5232	-1.50989	-1.50935	-1.52157	-1.54624	-1.58274	-1.63021	-1.6671	-1.69247	-1.72609	-1.95172	-2.16381	-2.17754	-1.99252	-1.99786	-2.0088	-2.02511	-2.2311	-2.42184	-2.41311	-2.41018	-2.41311	-2.21682	-2.21067	-2.21012	-2.01011	-2.0001	-1.99568
73	-0.729718	-1.10831	-0.895619	-0.766236	-0.559411	-0.74827	-0.859786	-0.80303	-0.85895	-0.503078	-0.680796	-0.758291	-0.826767	-1.17894	-1.06092	-0.95632	-0.563295	-0.73732	-0.441956	-0.452144	-0.264433	-0.532996	-0.624249	-0.921031	-1.12159	-1.04471	-0.971719	-0.821305	-1.07542	-1.05835	-1.88573	-1.8355	-1.58081	-1.6942	-1.53074	-1.56256	-1.78891	-1.99793	-1.99824	-2.09191	-1.88665	-2.13775	-2.09135	-1.76855	-1.64304	-1.42348	-1.49286	-1.56	-1.43439
74	-1.33056	-1.67279	-1.31535	-1.47878	-1.65346	-1.45728	-1.583	-1.55805	-1.54707	-1.18605	-1.16727	-0.9628	-0.554937	-0.308864	-0.244089	-0.198089	-0.354214	-0.51303	-0.49319	-0.659668	-0.684956	-0.896606	-0.947794	-1.18341	-1.25585	-1.36346	-1.81336	-1.72875	-1.83565	-1.76701	-2.01209	-2.05919	-2.07126	-2.55826	-2.31918	-2.22991	-1.41818	-1.28883	-1.35299	-1.43148	-1.18081	-0.949035	-1.0837	-0.893709	-0.889478	-0.360561	-0.362996	-0.386306	-0.229426
75	-1.10953	-1.19588	-1.18836	-1.0969	-1.01021	-1.11566	-1.03764	-1.14124	-1.14967	-1.25045	-1.15706	-1.15585	-1.15794	-1.25224	-1.25119	-1.34255	-1.24003	-1.32896	-1.23412	-1.04431	-1.04584	-1.23866	-1.33639	-1.34891	-1.36489	-1.47293	-1.19861	-1.29224	-1.2895	-1.19043	-1.1827	-0.970161	-0.928562	-0.693262	-0.640573	-0.593902	-0.554452	-0.414694	-0.175743	0.269908	0.170167	0.540418	0.618267	0.866251	1.10527	1.24535	1.76947	1.84695	2.1182
76	0.114675	0.103936	0.086457	0.0626307	0.0330034	-0.132835	-0.0265838	-0.186215	-0.334622	-0.355027	-0.392486	-0.562699	-0.442746	-0.323193	-0.043317	-0.287352	-0.255235	-0.37005	-0.487004	-0.184577	-0.293264	0.161732	0.204228	0.0954277	0.256758	0.134391	0.135556	0.129084	0.129619	0.122709	0.239708	0.350242	0.46967	0.467537	0.329427	0.215289	0.255532	0.420262	0.577913	0.582514	0.448315	0.597195	0.344422	0.373566	0.378243	0.227254	0.34307	0.304136	0.257044
77	-0.706927	-0.659134	-0.737422	-0.63088	-0.613264	-0.642506	-0.586954	-0.536416	-0.491009	-0.540352	-0.637319	-0.640473	-0.587538	-0.620076	-0.568554	-0.522608	-0.529301	-0.541292	-0.600736	-0.622444	-0.780445	-0.848034	-0.914366	-0.979004	-1.08868	-1.15338	-1.13022	-1.1506	-1.21401	-1.18322	-1.14741	-1.15811	-1.21039	-1.29476	-1.23698	-1.22125	-1.20081	-1.13375	-1.11017	-0.946746	-0.823226	-0.744985	-0.670299	-0.595134	-0.520165	-0.403612	-0.335631	-0.316752	-0.347464
78	1.34709	1.32738	1.29824	1.2604	1.18531	1.66804	0.782361	1.05053	1.0197	1.28406	1.01358	1.00911	0.70695	0.40375	0.663239	0.922279	0.0835604	0.400911	0.420185	0.704783	0.720864	0.735317	0.718412	0.700147	0.977615	1.25459	1.29391	1.36174	1.13027	1.45829	0.95021	0.998559	1.0088	1.27723	1.24065	0.899854	0.55255	0.467118	0.0819288	-0.0369915	-0.450407	-0.858674	-0.69512	-0.520131	-0.894414	-0.955602	-0.969342	-1.49908	-1.44832
79	-1.46082	-1.44658	-1.34604	-1.41654	-1.40145	-1.53333	-1.35685	-1.19564	-1.1907	-1.25105	-1.31909	-1.23764	-1.23891	-1.07416	-1.12484	-0.860811	-0.854397	-0.774129	-0.752758	-0.72441	-0.382933	-0.673925	-0.561966	-0.354652	-0.235312	-0.279486	0.075681	0.0335993	-0.108123	-0.26719	-0.278006	-0.23151	-0.193259	-0.0710391	-0.336407	-0.358648	-0.460445	-0.0856728	-0.170343	-0.0758721	0.114631	0.0855077	0.457397	0.60728	0.624569	0.797067	0.882	0.893653	1.06184
80	1.46051	1.61223	1.6013	1.56801	1.37335	1.45367	1.37554	1.01642	0.952794	0.735488	0.38149	0.622502	0.745009	0.609886	0.621064	0.498404	0.396517	0.733916	0.623832	0.65579	0.828904	0.847255	0.725768	0.743474	0.744542	0.884379	0.868056	0.851467	0.990552	0.975031	0.945335	0.902203	0.706647	0.390458	0.389001	0.375996	0.211788	0.502739	0.363275	0.368312	0.206956	0.190175	0.022999	0.311886	0.466682	0.316572	0.15681	-0.0125394	-0.0358181
81	0.0651249	0.18321	0.138099	0.159823	0.0854991	0.0718796	0.15593	0.0516469	0.0722529	-0.00174715	-0.00699461	-0.0132656	-0.186905	-0.101544	-0.203137	-0.345069	-0.297389	-0.376067	-0.49087	-0.411662	-0.514267	-0.33224	-0.441232	-0.454679	-0.492171	-0.496955	-0.502231	-0.694435	-0.700746	-0.740891	-0.781469	-0.819024	-0.79017	-0.771314	-1.10846	-0.972197	-0.901312	-0.918419	-0.963077	-0.918347	-1.05685	-1.09536	-1.12703	-0.992067	-1.04355	-1.12533	-1.04802	-0.928519	-0.937111
82	0.927557	0.300649	0.516467	0.718182	0.725682	0.696806	0.022946	-0.43911	-0.91469	-0.749207	-0.16661	0.023424	-0.448275	-0.565747	-0.890372	-0.968909	-1.88204	-1.26138	-1.27059	-1.25539	-1.03552	-1.89646	-2.12524	-1.04557	-1.40816	-1.54588	-1.28007	-0.7922	-0.534051	-1.20532	-0.145433	-0.510775	-0.8372	-0.112291	0.580376	0.879231	0.985581	1.05502	0.679671	0.286009	0.977405	2.16673	2.04875	2.49321	1.44739	1.93135	2.18534	2.18626	1.75356
83	0.513957	0.525375	0.559286	0.100128	0.147912	0.457328	0.268676	0.0673529	0.122303	0.161391	0.427577	0.406537	0.884338	1.37509	1.36567	1.10039	1.36465	1.1295	1.12547	0.594038	0.319994	0.0323006	0.272616	0.0123482	-0.0172595	-0.0861692	-0.680244	-0.498069	-0.59339	-0.96365	-0.550101	-0.893276	-0.989125	-1.32304	-1.59593	-1.83477	-1.82356	-2.0503	-2.00155	-1.97623	-1.97502	-1.72726	-1.7471	-1.73641	-1.42456	-1.38083	-1.36222	-1.0983	-1.34731
84	1.35463	1.51297	1.80951	0.68523	1.0808	1.48722	1.12663	0.910027	1.32617	0.833279	1.12143	0.485497	0.939876	0.974027	1.3508	1.27292	1.03088	1.0776	1.57419	1.15526	1.184	1.17231	1.00645	0.995287	1.7243	1.18085	1.1371	1.91919	1.44867	0.96024	1.57493	1.6037	1.6147	1.46122	1.67859	1.79415	1.59416	1.96942	1.68374	2.01938	1.90362	2.05058	2.33059	1.9811	2.07519	2.19194	2.6251	1.81632	1.66647
85	0.394778	0.181275	0.167255	0.137146	0.286278	0.0113248	-0.470204	-0.552002	-0.448055	-0.955183	-0.818543	-0.857191	-1.09162	-1.30528	-1.30367	-1.10833	-1.51836	-1.71336	-1.71541	-1.74062	-1.76703	-1.98861	-2.01626	-2.04377	-2.07041	-2.09538	-2.11789	-2.1587	-1.78473	-1.57802	-1.55983	-1.94659	-1.68094	-1.6067	-1.74728	-1.69413	-1.42724	-1.35847	-1.1005	-0.848869	-0.388393	-0.324685	0.161898	0.875716	0.994354	1.09863	0.970046	1.01685	1.45359
86	0.936698	1.09804	0.98862	0.859785	0.577439	0.85294	0.841128	0.571612	0.607314	0.636145	0.642823	0.760871	1.30245	0.993355	0.798113	0.18372	0.144329	0.384266	0.207714	0.178964	0.0021475	0.419362	-0.111218	0.20392	0.222491	0.804263	0.406911	0.571773	0.319386	0.345679	0.812934	1.15691	1.65825	1.20321	1.43521	1.62567	1.93659	2.24874	1.84977	1.55439	1.80728	1.76392	1.00991	1.08814	0.710067	0.589636	0.49235	0.999176	0.807521
87	1.11103	0.945356	0.873683	0.965163	0.880908	0.559865	0.731008	0.725594	0.804231	0.967112	0.797635	0.790836	0.616883	0.510415	0.385097	0.42416	0.368213	0.0621767	0.0281486	0.162848	0.232684	0.0817727	0.265682	0.0373128	0.134238	0.147933	0.0693321	0.236796	0.250703	0.18878	0.0503615	0.0691674	0.0797412	0.342403	0.692188	0.877316	0.906309	1.1	1.11923	0.885281	0.805584	0.480151	0.568379	0.575024	0.743108	0.647261	0.713319	0.855049	0.578249
88	2.76059	2.56246	1.94106	2.05252	1.88947	2.19647	2.25055	2.30767	2.34058	2.09074	2.07299	2.80288	2.55551	2.28433	2.47949	2.16377	2.60099	2.81421	2.52141	2.70238	1.9158	1.16629	0.684965	1.19232	1.45194	2.21092	2.00123	1.77531	1.53257	1.50466	1.4346	1.60711	1.09634	1.34508	1.32338	1.28936	1.75897	1.03283	1.32549	1.63161	2.46533	2.58881	2.92696	3.24581	2.82213	2.6323	1.95281	2.24963	2.25943
89	0.251111	0.492426	0.499821	0.503577	0.503571	0.397266	0.542578	0.555167	0.306736	0.296221	0.152632	0.11951	-0.0455865	-0.0985615	-0.268583	-0.324091	-0.519624	-0.840764	-1.15791	-1.23907	-1.44068	-1.51772	-1.71153	-1.75182	-1.77827	-2.04616	-1.80008	-1.75667	-1.57121	-1.38573	-1.44483	-1.26385	-1.33065	-0.904518	-0.703538	-0.742289	-0.549241	-0.241181	-0.190516	-0.167941	-0.173977	0.0602001	0.0486955	-0.105683	-0.389532	-0.443717	-0.39494	-0.574316	-0.724635
90	-0.507961	-0.333267	-0.361825	-0.0398221	-0.0904899	0.0215349	-0.579279	-0.442693	-0.826153	-0.833029	-0.672677	-0.497015	-0.496335	-0.517994	-0.886057	-0.685623	-1.0042	-0.565533	-0.305331	0.137227	0.207731	0.247934	0.466478	0.500199	0.157487	0.162045	0.151266	0.125315	-0.105913	0.030597	-0.0168266	-0.265886	-0.696026	-0.77182	-0.681975	-0.958056	-1.2356	-1.51256	-1.95864	-2.21001	-2.24627	-2.25721	-2.08979	-2.44913	-2.43923	-2.25094	-2.0559	-2.02594	-1.99011
91	-0.526936	-0.524861	-0.453857	-0.477781	-0.50135	-0.456621	-0.43943	-0.422884	-0.376675	-0.297713	-0.251095	-0.271231	-0.262901	-0.192185	-0.188803	-0.191399	-0.196522	-0.234775	-0.275345	-0.249849	-0.188789	-0.22503	-0.228834	-0.29564	-0.23097	-0.232623	-0.300561	-0.267634	-0.232774	-0.264244	-0.293899	-0.321861	-0.286849	-0.25372	-0.318001	-0.319396	-0.25786	-0.2936	-0.300295	-0.27778	-0.317939	-0.3524	-0.319707	-0.352872	-0.322245	-0.354012	-0.352681	-0.321685	-0.353122
92	-2.27194	-1.73345	-1.44276	-1.67627	-1.38605	-1.59422	-1.50201	-1.13913	-0.783694	-0.713624	-0.654648	-0.332234	-0.272064	0.0489955	0.0778996	0.0624713	-0.245575	-0.818143	-0.605738	-0.379884	-0.41524	-0.213698	-0.794921	-0.556965	-0.299307	-0.297386	0.000839043	0.346327	0.185399	0.288314	0.376407	0.447235	0.250185	0.0315526	0.0657308	0.0758029	0.310117	0.245286	0.13159	0.275422	-0.341405	0.105166	-0.231605	0.22361	-0.0728947	-0.34755	-0.627997	-1.16297	-1.67723
93	0.31518	0.181463	0.157221	0.342786	0.253188	0.261579	0.331851	0.295187	0.295196	0.227687	0.229022	0.3674	0.262237	0.330088	0.301663	0.237918	0.339868	0.22697	0.319542	0.452686	0.454244	0.435485	0.489442	0.400225	0.346918	0.645086	0.601284	0.688973	0.63478	0.642981	0.716911	0.684078	0.723938	0.761008	0.619312	0.683121	0.636632	0.688443	0.698991	0.676031	0.598496	0.559969	0.564116	0.571388	0.639149	0.670464	0.439053	0.551461	0.526269
[truncated: 751 more columns]

## Sheet: ExtFig2c_130_04
Unnamed: 0	-2.0	-1.995	-1.99	-1.985	-1.98	-1.975	-1.97	-1.965	-1.96	-1.955	-1.95	-1.945	-1.94	-1.935	-1.93	-1.925	-1.92	-1.915	-1.91	-1.905	-1.9	-1.895	-1.89	-1.885	-1.88	-1.875	-1.87	-1.865	-1.86	-1.855	-1.85	-1.845	-1.84	-1.835	-1.83	-1.825	-1.82	-1.815	-1.81	-1.805	-1.8	-1.795	-1.79	-1.785	-1.78	-1.775	-1.77	-1.765	-1.76
0	-0.0318221	-0.0347028	-0.198381	-0.367684	-0.682023	-1.00174	-0.27204	-0.275424	0.0274536	0.0629437	0.0941644	-0.0191733	0.0166456	-0.109425	-0.088046	0.080146	0.0691178	0.204517	-0.087312	-0.0778363	0.248204	0.285751	0.158342	0.144797	0.10592	0.66292	0.933146	0.49859	0.831971	0.443757	0.510872	0.721536	0.624594	0.807986	1.13132	0.849727	0.691513	0.796309	0.451633	0.697447	0.341094	-0.166433	-0.234524	-0.326539	-0.300481	-0.587541	-1.30878	-1.40721	-1.46986
1	-0.335674	-0.32419	-0.34073	-0.299679	-0.375083	-0.277176	-0.349588	-0.295083	-0.295208	-0.33644	-0.379807	-0.324764	-0.340874	-0.326042	-0.365851	-0.305772	-0.33048	-0.343993	-0.38839	-0.303061	-0.344632	-0.299973	-0.271146	-0.343696	-0.301491	-0.303606	-0.392046	-0.352161	-0.339989	-0.39601	-0.353629	-0.358395	-0.393688	-0.384335	-0.400773	-0.387401	-0.461261	-0.449716	-0.441249	-0.390678	-0.464467	-0.465948	-0.435635	-0.459106	-0.413369	-0.453087	-0.405735	-0.373453	-0.324792
2	1.03895	0.611247	0.757174	0.883768	0.428737	0.426064	0.571682	0.865753	0.882681	0.759063	1.07224	0.955157	0.969798	1.13092	1.16443	1.3433	1.36275	1.37423	1.11867	1.29457	1.44518	1.00772	1.28967	1.42471	1.26129	1.36257	1.16701	1.26872	0.802009	0.770985	0.735404	0.559216	0.379935	0.472032	0.441277	0.592498	0.469641	0.482856	0.494951	0.824871	0.726883	1.0666	1.2652	1.32147	1.09706	1.13762	1.15305	1.0059	0.847963
3	-0.387608	-0.375562	-0.365705	-0.356567	-0.37298	-0.376082	-0.418437	-0.422423	-0.41426	-0.39243	-0.409441	-0.382106	-0.389377	-0.342709	-0.335038	-0.287575	-0.276691	-0.277716	-0.279881	-0.241935	-0.204318	-0.168663	-0.147646	-0.141448	-0.136369	-0.146379	-0.132762	-0.121824	-0.128713	-0.151879	-0.175865	-0.201811	-0.266846	-0.291764	-0.330321	-0.31437	-0.32121	-0.336803	-0.325038	-0.313551	-0.311997	-0.33427	-0.356948	-0.366321	-0.348675	-0.329075	-0.309054	-0.316473	-0.311311
4	-0.163495	-0.194093	-0.210076	-0.164439	-0.160295	-0.126457	-0.0903065	-0.0959526	-0.0738498	-0.0666357	-0.0896581	-0.0566704	-0.0678504	-0.0808463	-0.0365866	-0.0503007	-0.0355767	-0.051526	-0.0404869	-0.0599736	-0.0795463	-0.0839224	-0.062351	-0.0404169	-0.116507	-0.120757	-0.168331	-0.215215	-0.188598	-0.205156	-0.1769	-0.162904	-0.19345	-0.165412	-0.197005	-0.198742	-0.182731	-0.194475	-0.162774	-0.189262	-0.158782	-0.156278	-0.137846	-0.149054	-0.173332	-0.0940579	-0.117528	-0.0558562	-0.0379705
5	-0.273885	-0.246983	-0.304244	-0.195496	-0.139097	-0.0515894	-0.0709736	-0.0363889	0.000261815	-0.0446109	-0.0620694	0.0884497	0.136414	0.0756048	0.178571	0.257956	0.252872	0.355415	0.430051	0.413161	0.416602	0.529391	0.53303	0.528114	0.408332	0.398038	0.27892	0.263901	0.244084	0.25444	0.23509	0.267059	0.141027	0.162084	0.270092	0.246703	0.146439	0.121404	0.154158	0.198498	0.297199	0.254401	0.270953	0.179664	0.270445	0.272864	0.327751	0.297168	0.454372
6	-0.225181	-0.178308	-0.174776	-0.0700791	-0.131094	-0.146226	-0.160622	-0.0548919	-0.0186927	-0.0772305	0.00597197	0.038746	0.0408669	0.0670933	0.0974285	0.124309	0.175107	0.157543	0.138793	0.213461	0.219466	0.248925	0.202009	0.253112	0.242588	0.327221	0.284925	0.332409	0.212877	0.185498	0.275241	0.272888	0.245853	0.283994	0.153224	0.165341	0.228394	0.178119	0.126782	0.216555	0.168406	0.0471475	0.0895493	0.156119	0.0350806	-0.0118844	-0.109482	0.00154402	-0.102348
7	-0.595061	-0.730594	-0.728319	-0.753366	-0.637309	-0.66731	-0.524203	-0.477115	-0.53703	-0.492575	-0.440895	-0.389533	-0.338885	-0.353935	-0.406466	-0.256545	-0.241641	-0.161142	-0.126437	-0.198545	-0.237551	-0.132195	-0.162253	-0.134018	-0.172931	-0.0672348	0.00376364	-0.272057	-0.17018	-0.103118	-0.0313413	-0.0517657	-0.0391107	-0.133596	0.0124808	0.162205	0.0750113	0.0554253	0.0671851	0.178177	0.219648	0.3278	0.0971215	0.201748	0.196806	0.225883	-0.0194402	0.00255924	0.152302
8	0.367368	0.292363	0.335469	0.307858	0.352625	0.268205	0.182455	0.141575	0.0207968	0.0478173	-0.01941	-0.0144474	-0.0823462	-0.10009	-0.110665	-0.118874	-0.17302	-0.196413	-0.0971338	-0.163736	-0.232995	-0.205535	-0.201496	-0.249104	-0.218272	-0.231718	-0.228357	-0.154629	-0.0538751	-0.0562339	-0.108012	-0.135119	-0.216659	-0.178882	-0.213065	-0.319028	-0.305137	-0.339695	-0.322898	-0.400094	-0.377126	-0.335572	-0.443742	-0.430774	-0.393423	-0.471863	-0.397889	-0.373169	-0.545818
9	-0.0287799	0.038214	0.139788	0.137502	0.0989551	0.0917524	0.0165595	0.00851461	0.000288989	0.0666748	0.104753	0.146483	0.120685	0.126643	0.0646829	0.0660529	-0.0363595	-0.0401432	-0.0802816	-0.0891586	-0.105622	-0.129268	-0.187976	-0.274086	-0.291204	-0.345429	-0.333204	-0.353438	-0.373636	-0.460847	-0.504601	-0.572257	-0.564412	-0.481262	-0.497201	-0.410133	-0.391005	-0.305245	-0.252729	-0.233882	-0.217181	-0.135526	-0.0887076	-0.112545	-0.104284	-0.0641271	0.00781641	-0.0235022	-0.0586518
10	0.621035	0.482652	0.683926	0.452558	0.533077	0.810003	0.88355	0.882285	0.765414	0.722164	0.806173	1.01702	1.09703	0.910392	0.788604	0.805811	0.941411	0.856771	0.816494	0.909473	0.831755	0.759886	0.931275	0.465864	0.508551	0.19959	-0.0470249	0.304815	0.0166223	-0.152269	-0.126551	-0.155918	-0.300615	-0.302876	-0.176032	-0.109528	-0.0898059	-0.130786	-0.12463	0.00286651	-0.10751	-0.199044	-0.0966208	-0.126282	0.0362765	0.254998	0.455093	0.582408	0.413418
11	-0.535668	-0.592786	-0.523157	-0.510919	-0.499232	-0.488377	-0.415191	-0.400489	-0.324081	-0.243415	-0.222352	-0.20428	-0.126206	-0.0456205	-0.0263782	-0.0118164	0.0611501	0.0717226	0.0767665	0.0761512	0.0698717	0.0643737	0.0597833	-0.007214	-0.015942	-0.029602	-0.047847	-0.127352	-0.147162	-0.227362	-0.240665	-0.250174	-0.261958	-0.332852	-0.39924	-0.403929	-0.410251	-0.475191	-0.478158	-0.482524	-0.488191	-0.495035	-0.560024	-0.562556	-0.565995	-0.570243	-0.511743	-0.510919	-0.510645
12	0.0568173	0.124809	-0.00441336	0.240657	0.116404	0.0188553	0.0880904	-0.0477166	0.183064	0.191381	0.233176	0.21009	0.290236	0.199815	0.341884	0.351561	0.428557	0.407813	0.352133	0.454112	0.355929	0.390621	0.288076	0.451606	0.116771	0.342669	0.256376	0.265198	0.30313	0.072759	0.125236	0.152357	0.0105854	0.071807	-0.0390663	-0.0869039	-0.127626	-0.129558	-0.124249	-0.0872254	-0.190392	-0.160219	-0.0562633	-0.120491	-0.219715	-0.0523842	-0.260207	-0.278465	-0.334793
13	0.0137892	0.0105262	0.132381	0.18583	0.247364	0.178711	-0.0893563	-0.0999929	-0.122994	-0.206393	-0.287506	-0.24823	-0.21251	-0.297317	-0.377559	-0.404381	-0.69573	-0.787338	-0.671785	-0.673977	-0.613673	-0.552953	-0.623176	-0.692777	-0.754906	-0.872116	-0.650216	-0.560359	-0.547576	-0.473725	-0.456738	-0.441596	-0.366351	-0.487428	-0.472884	-0.253815	-0.169707	-0.16542	-0.0402587	-0.306444	-0.306423	-0.310253	-0.449427	-0.398452	-0.489263	-0.451317	-0.40854	-0.554174	-0.631726
14	0.523936	0.684785	0.851666	0.933249	0.771711	0.848951	0.841023	0.839449	0.852522	0.705502	0.622403	0.603206	0.65658	0.633534	0.53458	0.609373	0.534094	0.607915	0.365695	0.513767	0.578874	0.644517	0.561441	0.329614	0.24786	0.316089	0.393217	0.313162	0.399929	0.345942	0.441606	0.603623	0.765579	0.694853	0.873125	0.901179	0.695229	0.968914	0.923807	1.02438	0.954334	1.0456	1.06522	1.08754	1.17867	1.3302	1.15189	0.968122	1.09512
15	0.118721	0.114114	0.10041	0.166995	0.0650524	0.133394	0.114337	0.00840698	-0.0147238	0.0455069	-0.0507598	0.0350664	-0.124417	-0.111045	-0.103241	-0.0923731	0.0993346	0.213278	0.159825	0.187533	0.295739	0.314748	0.324258	0.413041	0.50975	0.525155	0.450047	0.453337	0.445915	0.427949	0.497745	0.406366	0.314258	0.301722	0.280052	0.249767	0.131382	-0.0655697	-0.171425	-0.10558	-0.125699	-0.231254	-0.252593	-0.189188	-0.289824	-0.465183	-0.376878	-0.372168	-0.370979
16	-0.246615	-0.397386	-0.460714	-0.36243	-0.351253	-0.311429	-0.193257	-0.232663	-0.276465	-0.237723	-0.352479	-0.273095	-0.310151	-0.38509	-0.423532	-0.342717	-0.217115	-0.253707	-0.224731	-0.245852	-0.180032	-0.333406	-0.366601	-0.325333	-0.441544	-0.326127	-0.372328	-0.414439	-0.332353	-0.291655	-0.284056	-0.235141	-0.352078	-0.35345	-0.23512	-0.237155	-0.318135	-0.349789	-0.261904	-0.22021	-0.141916	-0.292026	-0.322991	-0.367499	-0.33855	-0.186212	-0.187622	-0.230879	-0.23724
17	-0.257149	-0.255134	-0.244165	-0.176958	-0.149124	-0.0912536	-0.0317089	0.00608907	0.0387475	0.113018	0.108083	0.141133	0.16687	0.16024	0.244107	0.231068	0.191617	0.171245	0.152932	0.162198	0.126845	0.169834	0.143624	0.0958069	0.101399	0.115129	0.159169	0.132891	0.103334	0.212718	0.252924	0.363833	0.349898	0.428713	0.457458	0.388472	0.339317	0.304989	0.335765	0.321857	0.261103	0.246437	0.188058	0.201405	0.139066	0.0489305	-0.0160754	-0.028062	-0.014255
18	0.35293	0.291537	0.113532	0.1184	0.118646	0.114179	-0.00742499	-0.127643	-0.13416	-0.151683	-0.235988	-0.267845	-0.302647	-0.277047	-0.252524	-0.340551	-0.415586	-0.296181	-0.2257	-0.210548	-0.301128	-0.323435	-0.166058	-0.0671794	-0.090203	0.00115762	0.0936931	0.124209	0.204421	0.277706	0.343849	0.402816	0.454746	0.443713	0.370013	0.29015	0.266963	0.24475	0.111565	0.0424804	0.0314524	0.0225405	0.00976177	-0.125221	-0.138623	-0.154987	-0.236358	-0.313634	-0.267802
19	-0.103039	-0.12402	-0.0416947	0.0362702	-0.0408085	-0.0361702	-0.00106421	0.0562836	0.0361761	0.124144	0.0858409	0.0931993	0.0975579	0.0476357	0.0482792	0.0994549	0.120482	-0.0419334	-0.105121	0.0118979	0.021578	-0.0487293	-0.195924	-0.190874	-0.205348	-0.166286	-0.280573	-0.343464	-0.354752	-0.335745	-0.410112	-0.432602	-0.408673	-0.462106	-0.495998	-0.531759	-0.617665	-0.519422	-0.551688	-0.595829	-0.686495	-0.616176	-0.591845	-0.516465	-0.543313	-0.642791	-0.718167	-0.586569	-0.608655
20	0.250522	0.250636	0.419444	0.256104	0.181479	0.190834	0.279545	0.407696	0.362583	0.228441	0.311136	0.269416	0.311603	0.233784	0.284044	0.240665	0.267713	0.201514	0.22426	0.00389248	0.0325892	0.0136881	-0.00362158	-0.0987368	-0.107395	-0.12241	-0.0946592	-0.147889	-0.148894	-0.10204	0.0281234	-0.130807	-0.166925	-0.29328	-0.248556	-0.285528	-0.244736	-0.254667	-0.137783	-0.0445062	-0.0723486	-0.0707835	-0.0265622	-0.0638221	-0.102905	-0.0597173	-0.151499	-0.161034	-0.168005
21	0.421835	0.422463	0.193005	0.128865	0.10837	-0.0324491	-0.17751	-0.393181	-0.392544	-0.393378	-0.436869	-0.527946	-0.793538	-0.885992	-0.804465	-0.894943	-0.858458	-0.980562	-1.10292	-1.2377	-1.42742	-1.4286	-1.35692	-1.4013	-1.4037	-1.41278	-1.42221	-1.19431	-1.20341	-1.16312	-1.2861	-1.39582	-1.38294	-1.25991	-1.37983	-1.50546	-1.45419	-1.50596	-1.55135	-1.37147	-1.19751	-1.19969	-1.25619	-1.30016	-1.16755	-0.85859	-0.951707	-0.753639	-1.00754
22	0.382354	0.245179	0.284194	0.317401	0.258782	0.161262	0.16391	0.156505	0.0481449	-0.0170713	0.105073	0.242472	0.107742	0.103505	0.00930974	0.28536	0.246303	0.0740846	0.0894273	0.0570323	0.345637	0.279131	0.297976	0.353787	0.364803	0.373908	0.428819	0.491002	0.545849	0.684323	0.68119	0.39746	0.542468	0.555294	0.69462	0.69681	0.326907	0.600943	0.69938	0.655792	0.743374	0.612251	0.530649	0.474383	0.501102	0.486552	0.565311	0.464502	0.414393
23	-0.11584	-0.0365253	-0.0833727	-0.062123	-0.197983	-0.184225	0.0537155	0.141008	0.144799	0.139847	-0.151063	-0.166269	-0.39999	-0.492427	-0.375677	-0.258666	-0.297763	-0.409567	-0.51074	-0.473138	-0.647993	-0.74255	-0.823806	-0.74181	-0.504175	-0.410834	-0.379912	-0.397293	-0.262045	-0.200355	-0.221186	-0.190992	-0.0356808	0.191979	0.424404	0.376698	0.258074	0.262749	0.255763	0.319677	0.379898	0.436827	0.416024	0.392884	0.233023	0.303712	0.237963	0.0955424	0.400604
24	-0.588683	-0.626234	-0.64288	-0.602178	-0.602117	-0.621584	-0.602967	-0.640376	-0.639729	-0.656743	-0.643412	-0.722565	-0.673246	-0.662366	-0.666695	-0.666908	-0.686006	-0.64715	-0.604122	-0.620371	-0.655652	-0.631329	-0.607074	-0.638737	-0.651594	-0.592027	-0.56768	-0.559472	-0.477296	-0.503748	-0.458506	-0.455029	-0.456903	-0.460276	-0.463183	-0.482872	-0.540461	-0.530292	-0.55401	-0.573091	-0.522161	-0.566229	-0.611023	-0.61987	-0.57334	-0.580655	-0.662758	-0.688922	-0.655176
25	0.0426303	-0.00812056	-0.111047	-0.118052	0.0862505	0.145408	0.152712	0.00373337	0.0603963	0.229281	0.197405	0.266167	0.226638	0.1827	0.238323	0.0805526	0.131802	0.128684	0.175577	0.272712	0.156985	0.0920569	0.133107	0.170761	0.254861	0.144405	0.157748	0.173917	0.236483	0.295799	0.049739	0.17272	0.3021	0.382521	0.402461	0.526088	0.593908	0.550736	0.610324	0.673722	0.581566	0.635401	0.62667	0.670771	0.66365	0.654879	0.490961	0.429885	0.416945
26	0.270742	0.236248	0.313437	0.162777	0.280153	0.191235	0.150113	0.221294	0.0899049	0.0530819	0.0497846	0.0679371	0.0190736	-0.0872456	-0.125212	-0.039515	-0.0411782	-0.0750131	-0.0827721	-0.140871	-0.163661	-0.224727	-0.115939	-0.238084	-0.122816	-0.171039	-0.0707313	-0.0363055	-0.150517	-0.0921272	-0.118264	-0.112707	-0.112287	-0.0588558	0.0262806	0.0330204	-0.0724457	-0.0333209	0.064479	0.165699	0.0956331	0.138528	0.107399	0.0389095	0.086191	0.0198844	-0.071147	-0.0766711	0.00652958
27	0.415645	0.424524	0.314014	0.330166	0.335651	0.34395	0.348021	0.272433	0.261075	0.184026	0.171609	0.0871696	-0.0072354	-0.172628	-0.278159	-0.316075	-0.360693	-0.472538	-0.58203	-0.701786	-0.885431	-1.12506	-1.15278	-1.16652	-1.17953	-1.19148	-1.32537	-1.32781	-1.26725	-1.32851	-1.38848	-1.44739	-1.44384	-1.37794	-1.3113	-1.2439	-1.02509	-0.853748	-0.737421	-0.615486	-0.434323	-0.318334	-0.00164877	0.137806	0.221553	0.364003	0.501619	0.632637	0.680174
28	0.141039	0.288377	0.437759	0.190031	0.305105	0.243027	0.258152	0.262724	0.184359	0.110451	0.250083	0.0941246	0.220593	0.0902406	0.114043	0.174587	0.234287	0.122444	0.0786212	-0.0719595	-0.0404103	0.135362	-0.118474	-0.304158	-0.0568705	-0.243048	-0.174647	-0.0187987	-0.00736563	-0.121444	0.0571226	-0.00747415	0.106582	0.114126	0.0833942	0.0179374	0.179721	0.0590185	0.00490138	0.233544	0.208811	0.0977257	0.173865	0.254773	0.389913	0.237453	0.375311	0.180352	0.105028
29	0.816739	0.451717	0.192489	0.394057	0.362742	0.279486	0.483681	0.38549	0.230759	0.440178	0.396355	0.399738	0.291765	0.389355	0.386608	0.392809	0.51161	0.332817	0.407644	0.615446	0.56823	0.331329	0.445182	0.756662	0.599309	0.738236	0.616419	0.408926	0.465375	0.561725	0.561561	0.574216	0.741631	0.637494	0.573223	0.619953	0.570104	0.582019	0.436836	0.533189	0.630769	0.478372	0.638768	0.740438	0.373636	0.303287	0.595281	0.649118	0.437658
30	-0.456922	-0.406749	-0.360554	-0.526997	-0.493803	-0.678208	-0.810501	-0.895631	-1.04278	-1.13567	-1.06891	-1.04478	-1.0679	-1.08814	-1.14893	-1.21157	-1.2704	-1.25951	-0.970336	-1.03533	-0.993871	-0.792058	-0.683722	-0.67566	-0.571483	-0.421879	-0.167406	-0.0727074	0.0646757	0.079236	0.0255369	-0.0360983	-0.0396727	0.0643779	-0.047987	0.046565	0.298999	0.182292	0.114371	-0.0474067	-0.0502401	-0.00945089	-0.122673	-0.175543	-0.124129	-0.0233278	-0.0213971	-0.112921	-0.204816
31	0.465829	0.43672	0.471356	0.537573	0.481184	0.363016	0.35947	0.380679	0.27593	0.225246	0.203337	0.152901	0.167523	0.122449	0.0437709	0.0571244	0.0698797	0.0568096	-0.00746971	-0.0747149	0.0445637	-0.0733712	-0.0691179	-0.122679	-0.109124	-0.0287934	-0.0136772	0.0868203	0.0670496	0.135494	0.166835	0.103264	0.195202	0.205078	0.312522	0.324665	0.205923	0.299617	0.181861	0.151057	0.16865	0.128899	0.21822	0.179963	0.168446	0.126153	0.152872	0.245581	0.250279
32	0.0460679	0.138147	0.12171	0.0546631	0.141389	0.225485	0.255199	0.136919	-0.0662912	0.142428	0.0988668	0.0487137	0.0964886	0.189919	0.151211	0.0845797	0.0624824	0.230687	0.24364	0.205613	0.111069	0.305045	0.296152	0.335689	0.481478	0.388546	0.396724	0.301872	0.401939	0.404043	0.470218	0.438033	0.542467	0.495716	0.496358	0.355943	0.471625	0.42476	0.419224	0.570182	0.574444	0.615136	0.394388	0.419828	0.294485	0.123416	0.105737	0.0326942	-0.053311
33	-0.382377	-0.447599	-0.435972	-0.479157	-0.460156	-0.448575	-0.506985	-0.50432	-0.440702	-0.440544	-0.441616	-0.513011	-0.385007	-0.38232	-0.380441	-0.38622	-0.461724	-0.475407	-0.496098	-0.516479	-0.453232	-0.506751	-0.497532	-0.481148	-0.250575	-0.214219	-0.117016	-0.0910014	-0.0745828	-0.130482	-0.189984	-0.122038	-0.0580822	-0.122542	-0.18414	-0.187624	-0.132826	-0.150692	-0.178461	-0.215415	-0.253777	-0.410248	-0.359375	-0.377239	-0.45656	-0.652496	-0.647205	-0.641327	-0.565871
34	0.0196055	0.0484181	0.0224835	-0.0351646	0.0167008	0.100422	0.126802	0.124749	0.123143	0.0615143	-0.0543406	-0.0342453	-0.094206	-0.00656641	0.0874561	0.104152	0.118144	0.238654	0.309907	0.271088	0.254331	0.204552	0.236754	0.212473	0.261268	0.198822	0.111659	0.0747736	0.120078	0.112478	0.153155	0.190708	0.17091	0.151877	0.059085	0.117431	0.104988	0.145339	0.0767675	0.0428656	0.175622	0.223885	0.293812	0.223686	0.373324	0.442858	0.429156	0.435662	0.51699
35	0.0498263	0.198542	0.355263	0.278594	0.103114	0.1515	0.293376	0.157314	-0.0158408	0.144831	0.156784	0.145285	0.303548	0.318833	0.0182253	-0.0433063	0.033348	0.0171826	-0.0913854	-0.152174	-0.174487	-0.249482	-0.4008	-0.30033	-0.237459	-0.140022	-0.234733	-0.372178	-0.2342	-0.278918	-0.265324	-0.251559	-0.208927	-0.306214	-0.258891	-0.115167	-0.154744	-0.290955	-0.292458	-0.1544	-0.199765	-0.0668141	-0.0254118	0.0740487	-0.183322	-0.11813	-0.0539367	-0.0441597	0.0990271
36	0.0941051	0.128897	0.271138	0.165765	0.13018	0.239991	0.23837	0.261519	0.241742	0.14543	-0.0157152	0.0457223	-0.100861	-0.0927492	-0.0472218	-0.00595241	-0.0105191	-0.0607868	0.0362393	-0.149943	-0.0864282	-0.0979812	-0.0709884	-0.179104	-0.101167	-0.0224023	-0.267916	-0.157791	-0.156863	-0.121531	-0.12732	-0.136323	-0.291982	-0.38254	-0.362356	-0.408669	-0.305793	-0.272613	-0.20687	-0.312427	-0.237877	-0.236412	-0.232514	-0.29814	-0.441115	-0.366932	-0.351594	-0.157305	-0.18105
37	0.0785062	0.073921	0.296731	0.635717	0.731153	1.05676	0.693062	0.809612	0.80952	0.941556	0.844669	0.878832	0.682259	0.962675	0.773546	0.922081	0.723171	0.760413	0.759475	1.09366	1.30363	1.14168	1.33039	1.29887	1.04792	1.03805	0.672343	0.659741	0.515276	0.363671	0.217821	0.563322	0.579655	0.714561	0.495143	0.505623	0.497048	0.49441	0.734169	0.718964	0.337067	0.198122	0.289955	0.0284268	-0.225426	0.00134657	0.000215366	-0.0169718	0.0747701
38	0.285556	-0.0998426	0.133624	0.163936	0.201006	0.243951	0.270756	0.280701	0.0837683	0.0797827	0.0581076	-0.170475	-0.205281	-0.045444	0.141668	0.356834	0.36865	0.577346	0.393163	1.03729	1.30853	0.994715	1.08332	0.961082	1.23646	1.10707	1.37133	1.62757	1.87475	2.11212	2.33925	2.34537	2.5308	2.70659	2.68393	2.27366	2.06543	2.03812	1.79196	1.72785	1.06755	0.822839	0.763008	0.679022	0.57307	0.468843	0.369035	0.486847	0.234742
39	0.819003	0.500195	0.500842	0.667034	0.67404	0.504718	0.483916	0.441124	-0.0845082	-0.118097	-0.171676	-0.397881	-0.470491	-0.387747	-0.934148	-0.809263	-0.678579	-0.86584	-0.891725	-0.909497	-0.918771	-1.07334	-0.877881	-0.674984	-0.944323	-0.884037	-0.666578	-0.617994	-0.58556	-0.570077	-0.400988	-0.232166	-0.234453	-0.253802	-0.443641	-0.30768	-0.323868	-0.491757	-0.503478	-0.52965	-0.72359	-0.759933	-0.962769	-1.16048	-1.35245	-1.21332	-1.23808	-1.42606	-1.45187
40	-0.786335	-0.949067	-1.10515	-1.09757	-0.576782	-0.697503	-0.813646	-0.769125	-0.739957	-0.726915	-0.555487	-0.715566	-0.367767	-0.176794	0.0145831	0.206087	0.064985	0.0978328	0.128939	0.489921	0.358104	0.397195	0.606188	0.809271	1.18058	0.739694	0.796874	0.826062	0.826577	0.798398	0.917074	0.868917	0.987488	0.609349	0.749899	0.570347	0.910693	0.931597	0.772785	0.766307	0.422303	0.405274	0.382987	0.37316	0.20096	0.0411843	0.0510398	0.0381168	0.177804
41	-0.464221	-0.337611	-0.445554	-0.438256	-0.54115	-0.517183	-0.492	-0.478663	-0.23988	-0.363319	-0.361329	-0.233968	-0.2189	-0.3164	0.0608593	0.199992	0.0882581	0.0880063	0.224056	0.133381	0.152892	0.0444056	0.0575297	0.191898	0.197187	0.198332	0.0703013	-0.074186	-0.122038	-0.422342	-0.498624	-0.574257	-0.384868	-0.654266	-0.443723	-0.690277	-0.430886	-0.1534	-0.108524	-0.284913	-0.0965432	0.0922262	0.279654	0.226371	0.293135	0.353145	0.404889	0.434698	0.55453
42	-0.037313	-0.148774	-0.0847464	-0.0250543	-0.17629	-0.247288	-0.138479	-0.0719043	-0.120118	-0.122027	-0.15037	-0.0750104	-0.0760131	-0.180239	-0.169546	-0.205048	-0.0301313	-0.108133	-0.213027	-0.203258	-0.16709	-0.169624	-0.0996697	-0.106464	-0.109399	-0.0317667	-0.0267935	-0.0600885	-0.0551626	-0.0159767	-0.042261	-0.0653427	-0.135353	-0.0992526	-0.137117	-0.141671	-0.0438189	-0.20334	-0.217749	-0.079037	-0.0780012	-0.0842419	-0.0516253	-0.125601	-0.0533416	-0.16048	-0.190538	-0.0288357	-0.047246
43	-0.537201	-0.593071	-0.637132	-0.669854	-0.698148	-0.667182	-0.398366	-0.41818	-0.201761	-0.226233	-0.146017	-0.246231	-0.174801	-0.111359	0.0677882	0.0720408	0.254023	0.316928	0.260768	0.26482	0.217568	0.112479	0.0543115	-0.0127809	-0.0887454	-0.117618	-0.0307614	-0.229513	-0.311319	-0.455014	-0.363048	-0.331499	-0.359528	-0.452543	-0.547925	-0.75631	-0.842123	-0.978127	-1.04655	-0.991572	-0.986299	-0.907113	-0.884212	-0.874679	-0.810689	-0.686138	-0.742337	-0.855759	-0.909147
44	0.0927631	0.246671	-0.0732591	0.413617	0.426698	0.597895	0.461253	0.481924	0.343294	0.194428	0.517263	0.363694	0.515327	0.506614	0.337732	0.324833	0.152156	-0.0303209	-0.0723747	-0.139289	-0.362662	-0.258678	-0.474528	-0.376799	-0.895549	-0.433247	-0.735723	-0.389443	-0.509231	-0.314204	-0.121199	-0.0641994	0.171382	0.0847797	-0.00996373	0.0350471	0.0688146	0.0904385	0.0828287	0.0461961	0.147792	0.0897149	0.0398406	0.149345	-0.0626194	0.0373651	-0.480772	-0.352181	-0.690585
45	-1.33791	-1.29763	-1.39379	-1.32147	-1.23281	-1.25716	-1.23787	-1.1708	-1.27356	-1.02954	-0.831721	-0.795973	-0.756762	-0.650221	-0.82324	-0.777357	-0.775998	-0.777696	-0.953403	-0.961418	-0.889279	-0.907382	-0.705688	-0.676079	-0.559345	-0.729192	-0.668461	-0.516027	-0.669524	-0.381396	-0.345031	-0.247319	-0.357492	-0.256895	-0.127018	0.0311767	0.096995	0.162322	0.129764	0.077633	0.320215	0.165363	0.177133	-0.0317088	-0.0632781	-0.138525	-0.113562	-0.223359	-0.333496
46	0.219767	0.127431	0.189762	0.112745	-0.0404425	0.114625	0.0519391	0.151494	-0.0456583	-0.114953	-0.265625	-0.153585	-0.242622	-0.238121	-0.443724	-0.355398	-0.223167	-0.0872258	-0.32711	-0.349752	-0.253799	-0.204594	-0.117419	-0.12167	0.0460807	-0.167466	-0.119744	-0.109904	-0.236308	-0.200037	-0.170543	-0.276941	-0.295703	-0.346952	-0.354564	-0.327198	-0.304606	-0.531823	-0.495375	-0.498557	-0.420694	-0.426693	-0.516417	-0.520243	-0.47831	-0.640604	-0.462885	-0.712954	-0.578802
47	0.0822562	0.262577	0.048845	-0.00204263	-0.0874997	0.211657	-0.0164426	-0.234211	-0.0633849	-0.0793774	-0.102818	-0.292269	-0.469087	-0.276082	-0.0710863	-0.232023	-0.581052	-0.741867	-0.536551	-0.342879	-0.339603	-0.149116	-0.148635	0.039594	0.0186183	0.166554	-0.231046	-0.0217187	0.198238	0.0507355	0.0910154	-0.0793061	-0.262358	-0.0811022	-0.0917653	-0.473069	-0.489976	-0.340664	-0.20276	-0.0549221	-0.0746821	-0.281159	-0.495117	-0.517453	-0.32786	-0.323506	-0.524358	-0.731863	-1.12494
48	-0.81624	-0.903672	-1.07841	-0.943891	-0.979953	-1.0161	-1.01564	-1.06629	-1.0757	-0.988355	-0.984065	-0.938263	-0.892432	-0.888069	-0.832977	-0.773468	-0.760566	-0.706921	-0.737381	-0.727763	-0.761458	-0.880367	-0.785026	-0.558616	-0.588674	-0.570967	-0.561152	-0.610125	-0.53786	-0.371667	-0.452628	-0.397943	-0.526137	-0.52832	-0.529118	-0.662376	-0.665233	-0.671452	-0.680886	-0.642565	-0.560847	-0.610762	-0.487605	-0.495545	-0.625199	-0.752137	-0.798136	-0.670953	-0.591851
49	1.85798	1.65333	1.45006	1.4532	1.22874	0.982183	1.37618	1.3387	1.09896	1.29683	0.836923	1.2495	1.02826	1.24657	0.808537	0.809943	1.02242	1.24069	1.03099	0.804003	0.787897	0.343378	0.794637	1.50234	1.34721	2.06352	2.12053	1.72252	1.98693	1.81651	1.62088	1.60462	1.3566	1.10541	0.828778	0.961826	0.867405	0.776328	0.485527	0.636482	0.546459	0.446203	0.338147	-0.414834	-1.12637	-0.95097	-1.16666	-1.13432	-0.443493
50	-0.939802	-0.769722	-0.679567	-0.59222	-0.452032	-0.42646	-0.353163	-0.314323	-0.280809	-0.210598	-0.228748	-0.297338	0.00753251	-0.0089015	0.00438326	0.0513416	-0.0696498	0.0528504	-0.0311564	-0.0429072	-0.0291923	0.014967	-0.136777	-0.205148	-0.232414	-0.410933	-0.4232	-0.470433	-0.385291	-0.467777	-0.559269	-0.578172	-0.481234	-0.778098	-0.697077	-0.786783	-0.669843	-0.586091	-0.788368	-0.835246	-0.765205	-0.822278	-0.710346	-0.574876	-0.514536	-0.576834	-0.513658	-0.406988	-0.50177
[truncated: 751 more columns]

## Sheet: ExtFig2d_mod_codes
Unnamed: 0	reach_start	reach	reach_distal	retract_start	retract	handle_start	manipulation_start	manipulation	manipulation_stop
0	-0.422619	0.0702894	0.262875	0	0.0685409	0.302326	0	0.296295	0.333333
1	-0.118012	-0.165354	0	0	0	0	0	0	0
2	0	-0.139278	-0.331913	-0.598086	-0.226543	0.354037	0.311258	0.263295	0.341772
3	0	0.0374624	0.0660244	-0.128862	0	-0.182927	0	-0.104383	0

## Sheet: ExtFig2e_neuronal_activity
Unnamed: 0	-2.0	-1.995	-1.99	-1.985	-1.98	-1.975	-1.97	-1.965	-1.96	-1.955	-1.95	-1.945	-1.94	-1.935	-1.93	-1.925	-1.92	-1.915	-1.91	-1.905	-1.9	-1.895	-1.89	-1.885	-1.88	-1.875	-1.87	-1.865	-1.86	-1.855	-1.85	-1.845	-1.84	-1.835	-1.83	-1.825	-1.82	-1.815	-1.81	-1.805	-1.8	-1.795	-1.79	-1.785	-1.78	-1.775	-1.77	-1.765	-1.76
0	-0.337237	-0.436847	-0.398993	-0.390165	-0.375853	-0.347319	-0.295923	-0.296593	-0.237184	-0.267777	-0.262854	-0.252365	-0.268651	-0.271985	-0.271362	-0.266566	-0.21673	-0.205041	-0.251856	-0.248573	-0.302625	-0.330331	-0.232332	-0.224624	-0.238699	-0.242563	-0.250627	-0.194609	-0.180807	-0.185569	-0.179387	-0.146697	-0.129733	-0.156619	-0.156935	-0.10234	-0.110075	-0.1493	-0.178466	-0.165991	-0.151477	-0.0744293	-0.148257	-0.185969	-0.186853	-0.139502	-0.171535	-0.099463	-0.0939542
1	-0.821851	-0.97331	-0.980852	-1.00389	-1.04189	-1.07812	-1.09585	-0.93501	-0.755099	-0.572338	-0.690465	-0.503799	-0.619624	-0.59205	-0.581492	-0.732136	-0.884825	-0.880288	-0.878292	-0.894741	-0.929154	-0.964695	-1.00033	-0.891279	-0.939439	-0.84022	-0.719956	-0.881032	-1.17975	-1.31338	-1.28268	-1.24811	-1.37021	-1.02747	-0.986706	-0.801863	-0.61722	-0.592936	-0.410347	-0.213645	0.140081	0.187174	0.229843	0.267024	0.138117	0.305125	0.320654	0.0404794	0.213954
2	2.76034	2.62141	2.61339	2.45893	2.15818	2.12017	1.79079	2.17834	2.15967	1.85228	1.97215	1.80458	1.75911	1.58847	1.99418	1.70667	1.70421	1.56335	1.26933	1.40605	1.56467	1.59889	1.78538	1.97731	2.02771	2.05238	2.34272	2.48973	2.09886	2.27877	2.44462	2.18696	2.4688	2.31195	1.99403	1.53018	1.46137	1.3804	1.43531	1.32188	0.780019	0.381743	0.129668	-0.251047	-0.62671	-0.863751	-0.97448	-1.35065	-1.27483
3	-0.592906	-0.606521	-0.0685359	-0.468305	-0.591291	-0.727286	-0.746304	-0.488943	-0.620095	-0.474438	-0.471435	-0.466451	-0.604181	-0.190359	-0.454256	-0.296932	-0.138193	-0.123044	-0.251925	-0.0769915	0.270758	0.616527	0.814343	0.472193	0.687395	0.879689	0.903225	1.03217	0.60112	0.579136	0.402527	0.346947	0.428204	0.503323	0.313693	0.555046	0.389751	0.368279	0.201978	0.44107	0.0158304	-0.249534	-0.514841	-0.505986	-0.498228	-0.491844	-0.34233	-0.33897	-0.496072
4	2.13915	2.06052	2.05306	1.96211	2.09002	2.0382	2.06092	2.24131	2.34447	2.15152	1.89966	1.58082	1.18651	0.952784	0.871107	0.925152	0.813666	0.937063	1.13328	0.938642	0.819046	0.865226	0.768177	0.667146	0.481099	0.365541	0.239594	-0.0427568	-0.317708	-0.503135	-0.43544	-0.595436	-0.615831	-0.577513	-0.544621	-0.589313	-0.555442	-0.507155	-0.590532	-0.732099	-0.630527	-0.604481	-0.720016	-0.586819	-0.28774	-0.142209	-0.00488332	0.122892	0.321532
5	-0.456273	-0.602347	-0.392802	-0.460285	-0.536742	-0.629484	-0.656198	-0.608838	-0.635666	-0.870116	-0.88743	-0.91053	-0.789967	-1.00917	-0.860742	-0.925415	-0.920403	-0.6895	-0.590315	-0.630846	-0.603394	-0.650169	-0.563405	-0.68612	-0.512673	-0.415915	-0.336736	-0.409323	-0.41036	-0.414239	-0.279323	-0.213746	0.0731585	-0.125739	-0.0438804	0.124866	0.305561	0.341089	0.096444	0.136222	0.243424	0.34272	0.433441	0.440691	0.36426	0.28605	0.198786	0.236935	0.192924
6	-0.486411	-0.475302	-0.493039	-0.471382	-0.519511	-0.516589	-0.567454	-0.588141	-0.579896	-0.595102	-0.582562	-0.543619	-0.546324	-0.562218	-0.561467	-0.586704	-0.60822	-0.573653	-0.608116	-0.605304	-0.603652	-0.589012	-0.562806	-0.591719	-0.608975	-0.573304	-0.579662	-0.600903	-0.622655	-0.629124	-0.645724	-0.634042	-0.689156	-0.663418	-0.677479	-0.661781	-0.63056	-0.652045	-0.645453	-0.640746	-0.598277	-0.623152	-0.579148	-0.615405	-0.571601	-0.555689	-0.580494	-0.579351	-0.552288
7	-0.447943	-0.446909	-0.221302	-0.271746	-0.202542	-0.226546	-0.245843	-0.228067	-0.176917	-0.158277	-0.0482286	-0.099044	-0.0328869	-0.0330873	-0.0702075	-0.144173	-0.153386	-0.221985	-0.0716576	-0.0423998	-0.0489262	-0.0288493	0.0279123	-0.120653	-0.046131	-0.102149	-0.0664428	-0.0602531	-0.116508	-0.0783928	-0.103156	-0.0960979	-0.0279082	-0.0589632	0.069244	0.170285	0.139474	0.0717	0.0619075	-0.00756517	-0.00578332	0.0246924	0.0217059	0.0605182	0.0755517	0.122152	0.164047	0.171573	0.180531
8	-0.594616	-0.556837	-0.468142	-0.451835	-0.420951	-0.414524	-0.359947	-0.339118	-0.315857	-0.280022	-0.320178	-0.337943	-0.330975	-0.351421	-0.377355	-0.406215	-0.413262	-0.386618	-0.397397	-0.395936	-0.332545	-0.266573	-0.282119	-0.342725	-0.351073	-0.382612	-0.37781	-0.410873	-0.376846	-0.388953	-0.402078	-0.330818	-0.259748	-0.261723	-0.17851	-0.147843	-0.133431	-0.13529	-0.165074	-0.183765	-0.20425	-0.235502	-0.338471	-0.341753	-0.307597	-0.272229	-0.287458	-0.307714	-0.306827
9	0.0108233	0.0422988	-0.0177384	0.0507583	0.0307546	0.0435416	0.118371	0.169499	0.193204	0.149524	0.258147	0.269031	0.369257	0.34184	0.406848	0.347358	0.413021	0.380367	0.311842	0.335678	0.330462	0.424502	0.394458	0.490092	0.46497	0.53913	0.551344	0.530895	0.418275	0.492387	0.562368	0.503174	0.501961	0.56527	0.568256	0.60291	0.606788	0.510863	0.564917	0.614765	0.601607	0.52575	0.584579	0.620491	0.564421	0.606755	0.592774	0.676519	0.762259
10	-0.528713	-0.458751	-0.562613	-0.523001	-0.476645	-0.530872	-0.516319	-0.470275	-0.496373	-0.487831	-0.485439	-0.48925	-0.388428	-0.356245	-0.392549	-0.323776	-0.290065	-0.324561	-0.394081	-0.32154	-0.383846	-0.304382	-0.330654	-0.289413	-0.247272	-0.267176	-0.216581	-0.206532	-0.200344	-0.198159	-0.126199	-0.128385	-0.0643717	-0.137029	-0.20977	-0.216149	-0.259407	-0.228663	-0.230814	-0.129164	-0.237298	-0.241436	-0.281764	-0.214238	-0.179013	-0.246203	-0.275673	-0.308188	-0.347539
11	-0.13555	-0.0959268	-0.142761	-0.213493	-0.236867	-0.1307	-0.138796	-0.192814	-0.349293	-0.294556	-0.326337	-0.342112	-0.340691	-0.325332	-0.405989	-0.379562	-0.387434	-0.362102	-0.353234	-0.416847	-0.450718	-0.39346	-0.426853	-0.390404	-0.399098	-0.359027	-0.405522	-0.395259	-0.388431	-0.398909	-0.404989	-0.369986	-0.402708	-0.411908	-0.419434	-0.417022	-0.308124	-0.258818	-0.214555	-0.226214	-0.222972	-0.0757561	-0.107513	-0.0880803	-0.0919318	-0.079393	-0.164638	-0.158241	-0.106428
12	-0.381416	-0.381927	-0.561341	-0.535148	-0.768413	-0.502403	-0.22275	0.147593	0.132763	0.0961755	0.135025	0.74202	0.889663	0.833791	1.04755	1.25407	1.24588	1.0231	0.80336	0.784543	0.483185	0.45255	0.604508	0.564913	0.324966	0.359779	0.0288826	-0.00514957	-0.116703	-0.0386161	0.121114	0.284278	-0.081847	-0.138481	0.0838486	0.228843	0.305186	0.666705	0.827966	0.787417	0.839792	0.87516	0.981461	1.00023	1.21739	1.22773	1.02125	1.18083	1.1543
13	-0.607419	-0.568481	-0.491225	-0.419445	-0.436494	-0.661001	-0.418243	-0.294069	-0.416096	-0.405342	-0.433972	-0.471449	-0.385752	-0.463542	-0.361277	-0.335045	-0.191415	-0.296685	-0.272314	-0.259873	-0.175863	0.0370657	-0.0441522	-0.0448677	-0.088512	-0.0516281	-0.0663129	-0.207264	-0.205435	-0.157798	-0.196635	-0.154475	-0.167871	-0.183655	-0.108929	-0.234403	-0.141355	-0.0855854	-0.0232577	-0.00324433	0.00489605	-0.0387788	-0.288746	-0.251558	-0.306288	-0.280787	-0.342162	-0.282729	-0.441242
14	0.301981	0.373877	0.403359	0.388953	0.462182	0.383562	0.374606	0.362733	0.365578	0.399316	0.490473	0.49857	0.591967	0.674472	0.617289	0.700903	0.700362	0.641914	0.709936	0.678006	0.665572	0.74644	0.688636	0.671016	0.633071	0.580911	0.730577	0.681853	0.622697	0.557906	0.536712	0.463501	0.493808	0.431339	0.375214	0.359408	0.329237	0.345301	0.373598	0.273721	0.313158	0.407757	0.307873	0.292835	0.303535	0.280946	0.256264	0.155748	0.170079
15	-0.562155	-0.561259	-0.609906	-0.54101	-0.494489	-0.507634	-0.525256	-0.528656	-0.516219	-0.6084	-0.613952	-0.635413	-0.643116	-0.671121	-0.698313	-0.742455	-0.797171	-0.772825	-0.823018	-0.826905	-0.867245	-0.91798	-0.967915	-1.00355	-1.01451	-1.07052	-1.04168	-0.996317	-0.998184	-0.956437	-0.889961	-0.868235	-0.821641	-0.77158	-0.817275	-0.824014	-0.752588	-0.698135	-0.712196	-0.629386	-0.56256	-0.569353	-0.501413	-0.449028	-0.430168	-0.443345	-0.411651	-0.41754	-0.446315
16	-0.719633	-0.648964	-0.58045	-0.586469	-0.518591	-0.566543	-0.602054	-0.577141	-0.573543	-0.59594	-0.574992	-0.495384	-0.474567	-0.498794	-0.491059	-0.477857	-0.479582	-0.498112	-0.459617	-0.39208	-0.340409	-0.295414	-0.345091	-0.379742	-0.36994	-0.41749	-0.391068	-0.369301	-0.344285	-0.354507	-0.335159	-0.332642	-0.249755	-0.310563	-0.289922	-0.314653	-0.338618	-0.290957	-0.244326	-0.226563	-0.234654	-0.287274	-0.333608	-0.284068	-0.263493	-0.287064	-0.35918	-0.406987	-0.351346
17	0.2717	0.269171	0.27293	0.333923	0.2708	0.197009	0.186483	0.188427	0.0782109	0.178834	0.235528	0.35038	0.359067	0.425763	0.55024	0.630173	0.500639	0.534703	0.618184	0.744722	0.539848	0.711333	0.664016	0.499689	0.433601	0.511398	0.354265	0.246591	0.030968	0.0713496	-0.0498948	-0.2122	-0.425599	-0.473637	-0.564861	-0.585115	-0.692591	-0.518982	-0.608405	-0.474073	-0.490595	-0.290583	-0.350936	-0.18561	-0.0225342	0.0237416	0.173071	0.203555	0.165449
18	-0.115595	-0.315761	-0.301012	-0.33171	-0.272328	-0.184837	-0.164019	-0.275467	-0.350535	-0.323194	-0.292198	-0.32705	-0.361827	-0.363606	-0.32873	-0.425772	-0.449804	-0.371756	-0.228346	-0.195372	-0.129869	-0.295581	-0.205557	-0.222872	-0.183031	-0.188747	-0.265636	-0.377029	-0.350681	-0.402526	-0.462583	-0.446074	-0.422098	-0.4342	-0.449021	-0.532121	-0.507338	-0.553901	-0.565328	-0.567081	-0.452904	-0.431805	-0.328424	-0.246092	-0.160189	0.0270846	0.14615	0.192237	0.263162
19	0.522901	0.665484	0.733365	0.730501	0.728984	0.838765	0.847666	0.823723	0.804509	0.899503	0.884671	1.04376	1.16806	1.22316	1.2465	1.31327	1.34698	1.30136	1.42961	1.37507	1.49351	1.52712	1.55552	1.55238	1.586	1.61865	1.54433	1.4692	1.53352	1.44953	1.28566	1.36814	1.38303	1.26259	1.21551	1.28367	1.17923	1.22043	1.21777	1.13723	1.20249	1.08405	1.14208	1.02065	0.973818	0.967665	0.892424	0.850477	1.02766
20	0.557503	0.649013	0.664968	0.596406	0.442872	0.712188	0.921474	1.04414	1.25162	1.30177	1.34852	1.30456	1.24637	1.17318	1.17076	1.32523	1.21482	1.00385	0.779407	0.715072	0.734897	0.504576	0.361682	0.221596	0.240894	0.257511	-0.209505	-0.237426	-0.161668	-0.481777	-0.293605	-0.424744	-0.402179	-0.476368	-0.311665	-0.476728	-0.385878	-0.289077	-0.0313581	-0.026221	-0.196155	-0.368888	-0.303112	-0.0587798	0.12316	0.061656	0.0836121	0.0937633	-0.149515
21	-0.438058	-0.431839	-0.348565	-0.364771	-0.27234	-0.269703	-0.159928	-0.0878173	0.0536172	0.12683	0.159702	0.219768	0.202105	0.242952	0.277406	0.377435	0.4749	0.401006	0.432838	0.394314	0.41866	0.409017	0.33323	0.32808	0.393669	0.432962	0.449443	0.46794	0.520388	0.473257	0.602924	0.700241	0.796999	0.889032	0.903914	0.913172	0.923682	0.938725	1.02269	1.11054	1.27027	1.32531	1.37958	1.50102	1.51664	1.4944	1.50941	1.60083	1.62071
22	-1.12917	-1.12561	-1.11504	-0.872705	-0.785588	-0.780583	-0.259684	0.163538	0.154218	0.439115	0.308434	0.467867	0.411882	0.33227	0.324918	0.593821	0.743421	0.571597	0.187272	-0.204101	-0.0858894	-0.377995	-0.584991	-0.586555	-1.18458	-1.02635	-1.04357	-1.3537	-1.43152	-1.09528	-1.25704	-0.791908	-0.934164	-0.773885	-0.623437	-0.484	-0.227935	-0.253226	0.135407	0.314411	0.786251	0.648941	0.908928	1.14689	1.17977	1.61803	1.46381	1.73456	1.57112
23	-0.412908	-0.386694	-0.346302	-0.330181	0.0406372	0.0461134	0.0276498	-0.0142607	-0.420056	-0.468801	-0.500875	-0.515673	-0.892024	-0.530481	-0.871507	-0.854062	-0.85749	-0.123381	-0.0919306	0.298065	0.325929	0.369998	0.0877137	0.159337	0.582959	0.295487	0.356415	0.385107	0.380801	0.343542	0.274183	-0.16696	-0.257839	0.00389311	-0.440535	-0.148335	-0.216677	-0.302393	-1.08612	-1.12639	-1.14283	-1.13517	-1.10372	-1.04933	-1.01113	-0.952405	-0.495523	-0.0213978	0.0887165
24	0.294344	0.363206	0.353394	0.352373	0.29322	0.290401	0.251861	0.26043	0.185765	0.0959539	0.0354761	0.081555	0.0328525	0.0178713	-0.021186	-0.0898727	-0.112917	-0.130183	-0.131671	-0.153941	-0.147854	-0.0921143	-0.093726	-0.073597	-0.0891741	0.0356341	0.00320005	0.0770121	0.0533812	0.0511865	0.131381	0.122342	0.0534212	0.0405023	0.0818809	0.0738251	0.0596928	0.070715	0.0467778	0.0291199	0.0369522	0.0183841	-0.0524565	-0.0741258	-0.066938	-0.0815109	-0.100744	0.010023	0.0243682
25	0.205215	0.243709	0.324856	0.315251	0.422849	0.356463	0.285531	0.268399	0.329182	0.433466	0.40333	0.367917	0.306907	0.35773	0.330611	0.320718	0.251496	0.159562	0.198809	0.14136	0.143262	0.206982	0.159131	0.0989262	0.0829752	0.0727927	0.264193	0.361904	0.319066	0.274642	0.319061	0.490096	0.564744	0.691763	0.642109	0.643415	0.676945	0.683749	0.696015	0.721963	0.68714	0.686911	0.632836	0.636482	0.558875	0.554079	0.57215	0.468081	0.609821
26	-0.0470942	-0.225767	-0.0346217	-0.0286849	-0.0356928	-0.0363653	0.352155	0.574729	0.803054	0.8449	0.890583	0.766533	0.834701	1.09332	1.15789	1.39051	1.61775	1.66639	1.7076	1.72141	1.70754	1.68536	1.65544	1.61857	1.5757	1.50887	1.24732	0.811753	0.758508	0.725188	1.07642	1.08568	1.09758	0.920539	0.936963	1.14637	0.993075	0.839733	0.685271	0.700997	0.886419	1.26066	1.09649	1.10178	0.912812	0.893388	1.04409	1.00227	0.941298
27	-1.93008	-1.92462	-1.92006	-2.03402	-2.14923	-1.79604	-1.74994	-1.70642	-1.66647	-1.51358	-1.48349	-1.45949	-1.32471	-1.31451	-1.07681	-0.940667	-0.918231	-1.01003	-0.993465	-1.09216	-1.09505	-0.990406	-1.1069	-1.00977	-1.0392	-0.97128	-1.45115	-1.35077	-1.12779	-1.23996	-1.12338	-1.11862	-1.23746	-1.01008	-0.882823	-1.07924	-0.918958	-0.978635	-0.824937	-0.787753	-0.644802	-0.396737	-0.478642	-0.456608	-0.448588	-0.454761	-0.474988	-0.156438	-0.273722
28	1.05314	1.04615	1.03229	0.995515	0.912808	0.868602	0.837749	0.715877	0.685833	0.612917	0.542168	0.471871	0.355916	0.239225	0.166719	0.0549018	0.0116579	-0.0115645	-0.121669	-0.206159	-0.241329	-0.205845	-0.262855	-0.321019	-0.352053	-0.311389	-0.313293	-0.315665	-0.339486	-0.359098	-0.374615	-0.341868	-0.258761	-0.218994	-0.183222	-0.149419	-0.159898	-0.10521	-0.0953359	-0.0884781	-0.0404424	-0.082077	-0.0547087	0.0159036	0.0386876	0.0393434	0.0201948	0.0232118	0.0693641
29	0.268741	0.555012	0.729077	0.601994	0.880825	0.564894	0.740499	0.617725	0.597748	0.670566	0.351789	0.231925	-0.194897	0.0940335	0.0870715	0.0901255	0.0926664	-0.0107278	0.307058	0.234229	0.466111	0.686052	0.798913	0.519667	0.638181	0.257691	0.789953	0.726909	0.658034	0.88822	0.710591	1.03122	1.45992	1.46952	1.2707	1.16895	1.16416	1.25636	1.23496	0.920995	1.01031	1.00764	0.902601	1.00101	0.997383	1.18717	1.27568	0.968079	1.18147
30	-1.15189	-1.15642	-1.16995	-1.43126	-1.43605	-1.44974	-1.47209	-1.74165	-1.75386	-1.77382	-1.80097	-1.56911	-1.31634	-1.30767	-1.30414	-1.27939	-1.23401	-1.19556	-1.1651	-1.38257	-1.07936	-1.02646	-0.720716	-0.667582	-0.363812	-0.314735	-0.282405	-0.267522	-0.270414	-0.29102	-0.328895	-0.117768	-0.399941	-0.670545	-0.690382	-0.724384	-1.01072	-1.04432	-1.08974	-0.880369	-0.653849	-0.913675	-0.916416	-1.1665	-1.15987	-1.40127	-1.38688	-1.38257	-1.3885
31	-0.341078	-0.173309	-0.0868465	-0.0557394	0.0757488	0.106985	0.219599	0.499787	0.451819	0.326608	0.70497	0.752151	0.779798	0.71761	0.834144	1.29376	1.34018	1.37209	1.45836	1.20793	1.1157	1.16444	0.955278	0.905946	0.617902	0.578388	0.519234	0.372379	0.0611483	-0.00480258	0.011137	-0.462647	-0.434754	-0.233854	-0.266863	-0.619886	-0.95407	-1.02651	-1.10681	-1.03012	-0.944007	-0.85713	-0.85633	-0.681046	-0.835121	-0.823798	-0.72552	-0.627388	-0.607852
32	-1.28404	-1.26374	-1.44713	-1.39645	-1.35673	-1.08514	-1.04582	-0.776433	-0.960661	-0.917036	-0.646651	-0.369741	-0.330925	-0.0677057	-0.263479	0.00746707	0.0373222	0.288826	0.542244	0.79732	0.834163	0.651836	0.712231	1.01388	1.06772	1.09197	0.866398	0.853832	1.07874	1.07816	1.04745	1.01168	0.752211	0.70867	0.662649	0.859189	0.592292	0.54555	0.256668	-0.0295415	-0.0683508	-0.0784801	-0.0839747	-0.0846807	-0.056252	0.220311	0.256689	0.271648	0.508608
33	1.051	0.979772	1.08332	1.13392	1.1194	1.21157	1.17043	1.06673	0.9078	0.814878	0.668144	0.709004	0.639843	0.581231	0.533011	0.431412	0.447129	0.700308	0.835809	0.853454	0.809949	0.755613	0.931176	0.747053	0.62791	0.560904	0.546093	0.526727	0.566691	0.609506	0.528938	0.693275	0.56414	0.496831	0.301276	0.281986	0.45199	0.380502	0.314941	0.141119	0.0235793	0.0191804	0.128011	-0.00467036	-0.017202	-0.0360238	0.123273	-0.0839009	-0.118044
34	-2.14152	-2.14152	-2.14152	-2.14152	-2.14152	-2.14152	-2.14152	-1.94774	-1.92843	-1.90953	-1.89146	-1.87466	-1.85958	-1.8466	-1.83609	-1.82836	-1.82363	-1.82204	-1.82363	-1.63459	-1.62301	-1.61461	-1.60952	-1.60781	-1.60952	-1.61461	-1.62301	-1.63459	-1.82363	-1.82204	-1.62986	-1.61528	-1.6041	-1.59654	-1.59272	-1.59272	-1.59654	-1.6041	-1.61528	-1.62986	-1.82204	-1.82363	-1.82836	-1.83609	-1.8466	-1.6658	-1.4678	-1.44638	-1.2337
35	1.62124	1.77672	1.7795	1.92329	2.22379	2.24835	2.29021	2.17853	2.19065	2.18703	2.0284	1.86924	1.70951	1.99756	2.14645	2.14099	1.98145	1.66807	1.78852	1.60168	2.00497	1.82492	1.49505	1.44874	1.40861	1.09716	1.10184	0.974294	1.1315	1.43433	1.45009	1.45684	1.29987	1.42742	0.974179	1.43921	1.33843	1.67561	1.8627	1.74441	1.75274	1.62448	1.65266	1.65127	1.62028	1.43656	1.39446	1.04665	0.98156
36	-0.826244	-0.823602	-0.815742	-0.70267	-0.775302	-0.75367	-0.63831	-0.620038	-0.699329	-0.596097	-0.691291	-0.79467	-0.705802	-0.614822	-0.72185	-0.635854	-0.546826	-0.554615	-0.658972	-0.669356	-0.775941	-0.587816	-0.67597	-0.569684	-0.740178	-0.526734	-0.500924	-0.472968	-0.443532	-0.323094	-0.202348	0.0184164	0.138332	-0.033494	-0.116953	-0.0222906	-0.120309	-0.120509	-0.223273	-0.0476862	0.0360338	0.0183655	-0.19042	-0.00885158	-0.107847	-0.116532	-0.325287	-0.142758	-0.239992
37	1.01205	1.25111	1.22605	1.16817	1.07898	0.986248	0.661765	0.824567	0.503818	0.418381	0.109204	0.0641688	-0.45837	-0.484969	-0.501715	-0.508317	-0.760768	-1.00316	-1.00526	-0.510961	-0.493016	-0.490616	-0.734302	-0.481634	-0.475189	-0.228499	-0.458574	-0.448895	-0.430331	0.108732	0.168902	-0.0206549	0.0251145	0.305076	0.331952	0.105026	0.110176	0.347229	0.586033	0.57093	0.0717406	0.0614866	0.0283817	-0.0267329	-0.333085	-0.146766	-0.439314	-0.492589	-0.561342
38	0.301005	0.307607	0.518817	0.551058	0.940035	0.612424	0.486413	0.732845	0.775679	0.613823	0.802087	0.612409	0.772814	0.747553	0.709799	0.83302	0.409889	-0.00295731	-0.0597133	0.049515	-0.0182364	-0.261322	-0.506018	-0.732005	-0.382887	-0.549956	-0.333155	-0.288607	-0.417333	-0.184302	0.0453841	-0.0933552	0.126143	0.54962	0.447919	0.891937	0.979678	1.05408	1.09434	1.29103	1.10741	1.09884	1.07392	1.01416	0.748429	0.297511	0.0270686	0.130629	-0.1176
39	-1.6082	-1.82131	-1.91594	-1.67222	-1.64717	-1.73703	-1.71057	-1.78884	-1.54359	-1.3115	-1.63777	-1.52553	-1.50831	-1.14572	-1.01777	-1.24062	-1.36219	-1.25489	-1.25486	-1.26925	-1.28623	-1.51428	-1.40836	-1.4205	-1.53887	-1.54301	-1.32833	-1.43951	-1.44742	-1.5722	-1.46576	-1.24387	-1.47454	-1.35773	-1.54308	-1.27768	-1.01458	-0.870445	-1.17075	-1.03521	-0.905086	-0.885219	-0.871722	-1.09687	-1.00417	-1.13827	-0.826102	-1.05262	-1.17981
40	1.02359	0.921578	0.922438	1.03624	0.863537	0.782155	0.597031	0.706639	0.813996	0.816664	0.714626	0.692201	0.657871	0.520406	0.56728	0.615623	0.482523	0.353025	0.330127	0.219958	0.524071	0.46482	0.491641	0.419608	0.462712	0.507355	0.634335	0.750832	0.569829	0.581856	0.694472	0.70285	0.688811	0.560642	0.513449	0.660887	0.635879	0.623382	0.603447	0.48448	0.665902	0.288536	0.415895	0.535818	0.555699	0.58748	0.620157	0.745022	0.777242
41	3.52031	3.50198	3.2523	3.19448	3.02639	2.76015	2.7004	2.64274	2.49114	2.44188	2.29044	2.13553	1.97837	1.92847	1.67278	1.52636	1.49002	1.69439	1.52212	1.77412	1.84279	2.01924	2.07447	2.1047	2.11987	2.0219	2.23287	2.24346	2.04257	1.93322	1.91547	2.00061	1.97268	1.93007	1.88474	2.04379	1.88859	2.04866	1.62582	1.73592	1.54457	1.6903	1.74968	1.9056	2.04858	2.08018	2.20541	2.02277	1.94314
42	-0.0209344	0.0291826	0.0406775	0.0919824	0.192168	0.169808	0.237179	0.259584	0.194803	0.352138	0.509048	0.489278	0.551325	0.648544	0.521669	0.614545	0.663419	0.66823	0.675149	0.721098	0.713598	0.703691	0.700816	0.700444	0.832152	0.799942	0.816368	0.830199	0.841102	0.890436	0.806856	0.678004	0.62856	0.704817	0.601761	0.574163	0.543994	0.428699	0.446361	0.426536	0.360592	0.28613	0.300975	0.193004	0.175431	0.0311594	-0.105563	-0.0636167	-0.152926
43	1.25106	0.921485	0.912097	0.715849	0.66566	0.605222	0.378482	0.30169	-0.1132	-0.514769	-0.411768	-0.484558	-0.398897	-0.799996	-1.17928	-1.22099	-1.08163	-1.25022	-1.07952	-1.23424	-1.22502	-1.54207	-1.34657	-1.14637	-1.11702	-0.92684	-0.891186	-0.853391	-0.831719	-0.651765	-0.121346	-0.0628756	-0.00518908	0.2253	0.644687	0.726579	0.783934	0.675131	0.730794	0.599608	1.13752	1.34695	1.54209	1.39015	1.22306	1.19821	0.983829	1.10563	1.23255
44	0.758361	0.520508	0.650669	0.705614	0.596429	0.474635	0.386434	0.420422	0.412162	0.319645	0.261271	0.317663	0.248976	0.0939033	-0.0286307	0.0511047	0.0261133	0.0110388	-0.0822796	-0.0510237	-0.181913	-0.263927	-0.217006	-0.454876	-0.446228	-0.355876	-0.276763	-0.369155	-0.464095	-0.561331	-0.542349	-0.566936	-0.756832	-0.748516	-0.659305	-0.610653	-0.79586	-0.885361	-0.883216	-0.87805	-0.907981	-0.817146	-0.96869	-0.873542	-0.78098	-0.809442	-0.832708	-0.81745	-0.726028
45	0.0461036	0.275402	0.340089	0.154025	0.201321	0.247651	0.287071	0.313782	0.236606	0.245288	0.296726	0.428937	0.556561	0.40884	0.342922	0.406949	0.325807	0.328744	0.335894	0.0341383	-0.0765536	0.0422448	-0.151402	-0.238788	-0.134437	-0.166809	-0.155418	-0.00535828	0.054842	0.248551	0.218789	0.188751	0.253113	0.335229	0.562769	0.601857	0.494388	0.601106	0.564764	0.670456	0.822762	0.926324	0.895307	0.85313	0.847262	0.844489	0.882993	0.820288	0.994465
46	1.30037	1.23786	1.2082	1.10934	1.15845	1.27357	1.21158	1.1205	1.21406	1.18639	1.22493	1.26052	1.29309	1.2009	1.29633	1.29974	1.2143	1.28973	1.26592	1.33018	1.23575	1.10429	1.12331	1.10889	1.08119	1.07704	0.893253	0.773831	0.772004	0.674752	0.548642	0.552286	0.531777	0.418585	0.331557	0.211949	0.162175	0.182601	0.0201821	0.109182	0.0813112	0.120736	0.187888	0.128105	0.135329	0.169937	0.0443254	0.110331	0.177114
47	0.0791821	0.115532	0.0788441	0.0458424	0.15463	0.179086	0.123391	0.137562	-0.203776	-0.106473	-0.0880341	-0.136541	-0.221026	-0.0957156	-0.362415	-0.36126	-0.437461	-0.295574	-0.115628	-0.112194	-0.212432	-0.0905557	-0.107417	-0.125401	0.0467549	0.0440725	0.0729132	0.36271	0.329746	0.395088	0.488985	0.434465	0.334584	0.710697	0.730381	0.746247	0.754162	0.861398	0.822531	0.82935	0.728266	0.990884	0.815467	0.777172	0.914324	0.766791	0.840875	0.833579	0.687446
48	-0.261116	-0.0932605	-0.15393	-0.18704	-0.119916	-0.0148238	0.128239	0.142997	0.0602913	0.07353	0.050782	0.19596	0.214521	0.196046	0.105497	0.250636	0.368147	0.485461	0.536523	0.482926	0.452455	0.479618	0.374084	0.502869	0.561516	0.522529	0.524465	0.43571	0.481035	0.452527	0.582049	0.61355	0.550547	0.559093	0.697888	0.731475	0.600936	0.610691	0.559669	0.540951	0.751546	0.724	0.717868	0.705559	0.628442	0.549025	0.567946	0.42243	0.299693
49	0.579991	0.511136	0.365388	0.457623	0.439148	0.439869	0.373891	0.426177	0.404209	0.443061	0.45054	0.395596	0.480854	0.497094	0.55194	0.657919	0.729457	0.674841	0.567219	0.583639	0.527594	0.571129	0.601962	0.655005	0.551042	0.625463	0.789772	0.88713	0.872417	0.953623	0.8542	0.848118	0.775222	0.787885	0.633952	0.615986	0.469956	0.28578	0.340745	0.251867	0.149296	0.0352028	-0.0883227	-0.0972979	-0.0893419	-0.019318	-0.136742	-0.169398	-0.123468
50	-0.436445	-0.501342	-0.386662	-0.521962	-0.503327	-0.516086	-0.618595	-0.599035	-0.763236	-0.704061	-0.743664	-0.696187	-0.649125	-0.602038	-0.567604	-0.584896	-0.73235	-0.723803	-0.683269	-0.601268	-0.514028	-0.428564	-0.309566	-0.313861	-0.292297	-0.180288	-0.124789	-0.00583606	0.0816382	0.0687501	0.0820234	0.117876	0.179426	0.312234	0.164546	0.113763	0.221461	0.282367	0.237965	0.186199	0.075343	-0.00635341	-0.0291829	0.0529331	0.0157364	0.0646249	-0.0410065	-0.04696	-0.0442756
51	-0.870494	-0.873495	-0.844057	-0.893025	-0.923247	-0.898103	-0.928313	-0.95504	-0.923543	-0.932532	-0.95757	-0.937962	-0.910055	-0.916423	-0.908881	-0.88161	-0.846975	-0.76899	-0.648088	-0.656432	-0.590749	-0.469824	-0.407256	-0.306646	-0.142254	-0.0923446	0.0140516	0.0854006	0.195688	0.307829	0.45943	0.494232	0.564877	0.537311	0.677333	0.750194	0.777767	0.743669	0.722471	0.679841	0.690593	0.730779	0.691828	0.689358	0.586619	0.446757	0.540878	0.485897	0.413477
52	-0.272716	-0.278259	-0.192531	-0.327079	-0.349916	-0.358121	-0.398427	-0.4086	-0.34476	-0.343935	-0.298496	-0.290447	-0.274668	-0.233065	-0.110832	-0.0224841	0.0213461	-0.00014776	0.105065	0.140174	0.193182	0.335327	0.373194	0.391743	0.43915	0.493335	0.544145	0.457507	0.536974	0.534886	0.517073	0.374975	0.360303	0.330904	0.339045	0.234098	0.121837	0.0712563	0.0961665	0.0931606	0.0224287	-0.0169389	0.0607066	0.0979349	0.00587763	0.00734147	-0.0251362	-0.0715025	0.0207201
53	0.187093	0.190757	0.0931452	-0.00838585	-0.00563902	0.014291	0.0400349	0.277114	0.21499	0.568848	0.61104	0.752996	0.896283	1.02929	1.16222	1.19675	1.32735	1.14105	1.04936	1.05176	1.15892	1.05617	1.2643	1.26278	1.34485	1.31588	1.07891	1.03601	0.786638	0.852368	0.615641	0.586973	0.34387	0.310099	0.171773	-0.0703952	-0.101099	-0.0172292	-0.0350723	-0.0672079	-0.21052	-0.453398	-0.274418	-0.486651	-0.482461	-0.587407	-0.693082	-0.701877	-0.722111
54	0.156904	0.0743762	0.0605212	0.061604	0.108581	0.134034	0.153373	0.204361	0.29063	0.272628	0.270891	0.30953	0.333728	0.338291	0.394037	0.406288	0.379828	0.417874	0.499996	0.488924	0.510369	0.481473	0.554058	0.609148	0.611515	0.630079	0.694811	0.659358	0.621804	0.638363	0.66207	0.728851	0.676946	0.690377	0.652177	0.61499	0.608248	0.598237	0.539635	0.470919	0.458834	0.414255	0.361949	0.269149	0.186867	0.163182	0.15849	0.122447	0.108834
55	-0.307472	-0.554213	-0.37859	-0.379905	-0.381599	-0.464389	-0.236919	-0.195931	-0.113413	0.0517867	0.0792137	0.145896	0.209289	0.357914	0.269057	0.302753	0.365869	0.150502	-0.0247231	0.158956	0.0293388	-0.459502	-0.353209	-0.455251	-0.330405	-0.197993	-0.240082	-0.0031496	-0.0203224	0.00703927	-0.00596333	0.0286076	-0.0772201	-0.0999768	-0.166674	0.0259411	-0.148912	0.0239392	-0.0349571	0.0208656	-0.279969	-0.183948	-0.15276	-0.343936	-0.204504	-0.317797	-0.463511	-0.379623	-0.636484
56	-1.5427	-1.54654	-1.55797	-1.57678	-1.712	-1.8418	-1.73494	-1.62207	-1.38134	-1.36519	-1.46446	-1.44863	-1.42756	-1.28023	-1.2504	-0.986284	-0.950489	-1.03451	-1.11776	-0.970218	-0.701992	-0.666235	-0.52326	-0.261403	-0.23361	-0.10001	0.151217	0.0578094	0.202627	0.13513	0.182377	0.209554	0.215936	0.456475	0.359668	0.36274	0.12516	0.230419	0.326393	0.41376	0.505506	0.38351	0.376256	0.24086	-0.0102571	0.0850739	-0.0561997	-0.312143	-0.342059
57	-0.506713	-0.457206	-0.504388	-0.462553	-0.482031	-0.457007	-0.427104	-0.622781	-0.517087	-0.506547	-0.445787	-0.0890815	-0.109112	-0.0849185	0.0330455	-0.122244	0.120619	0.128175	0.320682	0.40599	0.383206	0.296801	0.246752	0.383575	0.47169	0.652018	0.543664	0.528408	0.51133	0.548075	0.588813	0.433038	0.386934	0.400184	0.301899	0.292682	0.23708	0.140131	0.142283	0.042778	0.18295	0.226849	0.405665	0.489066	0.387125	0.340824	0.304882	0.319132	0.328008
58	0.467139	0.523067	0.53096	0.4977	0.619488	0.510689	0.492408	0.488954	0.423229	0.572871	0.573327	0.536787	0.543095	0.594971	0.55221	0.541025	0.572571	0.610287	0.645584	0.674106	0.649501	0.637586	0.572351	0.689265	0.700711	0.626113	0.678469	0.627843	0.57258	0.52699	0.428333	0.424231	0.450607	0.538724	0.590726	0.536664	0.480344	0.493286	0.433805	0.439127	0.469803	0.448556	0.507023	0.511839	0.346409	0.394671	0.381611	0.388583	0.515356
59	-0.514792	-0.516917	-0.523257	-0.563424	-0.556888	-0.554644	-0.556739	-0.601312	-0.607727	-0.575844	-0.6242	-0.672063	-0.719296	-0.727581	-0.696701	-0.745139	-0.711543	-0.676272	-0.681557	-0.803641	-0.758463	-0.711497	-0.705266	-0.701752	-0.73503	-0.682342	-0.671163	-0.663579	-0.617371	-0.570827	-0.604637	-0.557814	-0.553448	-0.553448	-0.515406	-0.558004	-0.562463	-0.524465	-0.562682	-0.562644	-0.56675	-0.61309	-0.659171	-0.624314	-0.631338	-0.637668	-0.681329	-0.685904	-0.693683
60	-0.14293	-0.163692	-0.149619	-0.174947	-0.167088	-0.217744	-0.232675	-0.246749	-0.296804	-0.327749	-0.337349	-0.364502	-0.410968	-0.398303	-0.398783	-0.35564	-0.345292	-0.352306	-0.283028	-0.249293	-0.23383	-0.180269	-0.145735	-0.16975	-0.121559	-0.0934054	-0.0678902	-0.0843032	-0.123153	-0.0709233	-0.076208	-0.101664	-0.0727373	-0.0459143	-0.112885	-0.161871	-0.188741	-0.173751	-0.197015	-0.238881	-0.279725	-0.264709	-0.322932	-0.344789	-0.253899	-0.251719	-0.265851	-0.261155	-0.2201
61	-0.522507	-0.517301	-0.451442	-0.437025	-0.418474	-0.396252	-0.376481	-0.359674	-0.346277	-0.336658	-0.331087	-0.273791	-0.271097	-0.272687	-0.278489	-0.288326	-0.301926	-0.318934	-0.389281	-0.406314	-0.369618	-0.435392	-0.497114	-0.498722	-0.496106	-0.545257	-0.540042	-0.536517	-0.534778	-0.534881	-0.536846	-0.540648	-0.596578	-0.59835	-0.601842	-0.606953	-0.61354	-0.621419	-0.63038	-0.640191	-0.650612	-0.711757	-0.717214	-0.722788	-0.778717	-0.778717	-0.778717	-0.778717	-0.778717
62	-0.908016	-0.93642	-0.889223	-0.898892	-0.883298	-0.869846	-0.840241	-0.820359	-0.767666	-0.714282	-0.748696	-0.72352	-0.709062	-0.666083	-0.625346	-0.658684	-0.650697	-0.645738	-0.601301	-0.604142	-0.610044	-0.64627	-0.641104	-0.708481	-0.705091	-0.735663	-0.769375	-0.846908	-0.908497	-0.982694	-1.02654	-1.02753	-1.07052	-1.07911	-1.06828	-1.08207	-1.05042	-1.04642	-1.04125	-1.07919	-1.07367	-1.05228	-1.04412	-1.05094	-1.05925	-1.0403	-1.00789	-1.0062	-1.00783
63	0.106238	0.0480048	0.0200211	0.0467333	0.00901012	-0.0333414	-0.0968444	-0.0878468	-0.193904	-0.241885	-0.242073	-0.241454	-0.23965	-0.214943	-0.286412	-0.282893	-0.276321	-0.20876	-0.210343	-0.140739	-0.172976	-0.201952	-0.142485	-0.187561	-0.164801	-0.100393	0.023925	0.0430331	-0.0293547	0.0406222	0.0192071	-0.00173678	0.00697097	-0.0584819	-0.152145	-0.0553437	-0.0889178	-0.0632107	-0.0606868	-0.0538603	-0.0321472	-0.00944351	0.0125639	-0.0396701	0.00488598	-0.0295999	-0.0651401	-0.138391	-0.124044
64	0.909454	0.879725	0.884435	0.965051	0.988343	0.808293	0.722347	0.662619	0.757492	0.721632	0.72452	0.648421	0.655594	0.606868	0.583426	0.491581	0.426705	0.32776	0.341199	0.334849	0.435422	0.404332	0.369704	0.344521	0.337554	0.2395	0.327681	0.346397	0.393962	0.289927	0.356863	0.287406	0.239038	0.228579	0.314193	0.347966	0.336918	0.332193	0.355195	0.339217	0.445006	0.411068	0.380884	0.439564	0.497461	0.464931	0.454108	0.437855	0.451673
65	-0.449419	-0.372621	-0.379219	-0.373756	-0.386481	-0.577228	-0.605706	-0.507263	-0.403563	-0.403211	-0.418443	-0.481944	-0.45492	-0.38842	-0.376696	-0.355542	-0.306554	-0.423523	-0.402937	-0.386413	-0.421231	-0.342543	-0.357317	-0.342708	-0.369706	-0.342944	-0.263723	-0.278451	-0.339705	-0.351722	-0.233284	-0.26459	-0.211372	-0.256999	-0.262829	-0.272238	-0.246064	-0.211891	-0.185619	-0.138708	-0.118502	-0.0623296	-0.103893	-0.170113	-0.177446	-0.128627	-0.0982148	-0.0820885	-0.0669154
66	-0.358202	-0.35634	-0.356849	-0.339929	-0.34388	-0.366325	-0.388555	-0.421145	-0.440454	-0.469964	-0.407679	-0.416957	-0.391246	-0.408393	-0.427661	-0.435736	-0.460005	-0.453758	-0.43836	-0.43292	-0.386593	-0.394491	-0.4107	-0.358925	-0.369664	-0.387508	-0.348298	-0.371852	-0.350991	-0.358306	-0.329847	-0.367037	-0.389639	-0.392315	-0.386798	-0.388992	-0.388945	-0.377442	-0.364283	-0.411781	-0.413488	-0.388773	-0.39009	-0.390869	-0.383579	-0.359943	-0.381662	-0.36786	-0.372603
67	-0.367393	-0.292074	-0.174932	-0.147844	-0.164262	-0.246073	-0.317894	-0.269547	-0.26539	-0.291346	-0.306759	-0.356731	-0.270827	-0.266801	-0.293726	-0.304228	-0.338936	-0.358502	-0.397789	-0.279627	-0.240474	-0.186511	-0.198817	-0.203248	-0.190695	-0.211252	-0.123832	-0.0607172	-0.0406051	-0.00577393	-0.00286201	0.0524	0.0473559	-0.00198487	-0.0610889	-0.0722199	0.0202403	-0.0117742	-0.0127341	0.00724517	-0.0569513	-0.00693401	-0.0360005	-0.00838643	-0.0409856	0.0319063	0.0630346	0.0730641	0.0640283
[truncated: 483 more rows]
[truncated: 751 more columns]

## Sheet: ExtFig2f 1st retraction in sequ
Unnamed: 0	130_04_unit_185	130_04_unit_90	130_04_unit_199	130_04_unit_1247	130_04_unit_33	130_04_unit_0	130_04_unit_64	130_04_unit_1240	130_04_unit_63	130_04_unit_132	130_04_unit_83	130_04_unit_147	130_04_unit_1242	130_04_unit_66	130_04_unit_1185	130_04_unit_43	130_04_unit_36	130_04_unit_87	130_04_unit_27	130_04_unit_28	130_04_unit_52	130_04_unit_57	130_04_unit_168	130_04_unit_115	130_04_unit_148	130_04_unit_201	130_04_unit_112	130_04_unit_153	130_04_unit_2	130_04_unit_1239	130_04_unit_1248	130_04_unit_1181	130_04_unit_1196	130_04_unit_42	130_04_unit_163	130_04_unit_20	130_04_unit_1176	130_04_unit_120	130_04_unit_34	130_04_unit_122	130_04_unit_1183	130_04_unit_1244	130_04_unit_35	130_04_unit_1249	130_04_unit_1	130_04_unit_53	130_04_unit_131	130_04_unit_92	130_04_unit_123
[truncated: 66 more rows]
[truncated: 17 more columns]

[truncated: 5 more sheets: ExtFig2f 2nd retraction in sequ, ExtFig2f R value, ExtFig2f Random timestamps, ExtFig2f Retraction in Isolated, ExtFig2f Slope of correlation]
