# Supplementary material for: Dynamic basal ganglia output signals license and suppress forelimb movements
Source: Nature. 2025 May 28;644(8077):749–58. doi: 10.1038/s41586-025-09066-z (PMC12367548; doi:10.1038/s41586-025-09066-z)
Supplement: Supplementary file 12 — Source Data Extended Data Fig. 3 [file 41586_2025_9066_MOESM12_ESM.xlsx]

## Sheet: ExtFig3b Distance from slit at 
Unnamed: 0	index	Short reach	Long Reach
0	070_03_220912	0.296867	0.388248
1	070_06_221213	0.687502	0.689151
2	070_07_221214	0.594248	0.578712
3	070_08_221221	0.656833	0.630898
4	076_02_221114	0.406176	0.464245
5	076_03_221127	0.48237	0.486021
6	076_04_221129	0.591674	0.59697
7	076_05_230804	0.679138	0.58014
8	076_07_231005	0.849858	0.904411
9	079_01_221215	0.643597	0.73104
10	079_02_221214	0.487398	0.546933
11	079_03_230727	0.568378	0.399944
12	079_04_230728	0.547296	0.618285
13	130_01_230801	0.577128	0.606857
14	130_02_230811	0.586617	0.420874
15	130_03_231104	0.613498	0.613155
16	130_04_231026	0.832344	0.626056

## Sheet: ExtFig3c Aborted Reach Relative
Unnamed: 0	-0.75	-0.74	-0.73	-0.72	-0.71	-0.7	-0.69	-0.6799999999999999	-0.6699999999999999	-0.6599999999999999	-0.6499999999999999	-0.6399999999999999	-0.6299999999999999	-0.6199999999999999	-0.6099999999999999	-0.5999999999999999	-0.5899999999999999	-0.5799999999999998	-0.5699999999999998	-0.5599999999999998	-0.5499999999999998	-0.5399999999999998	-0.5299999999999998	-0.5199999999999998	-0.5099999999999998	-0.4999999999999998	-0.48999999999999977	-0.47999999999999976	-0.46999999999999975	-0.45999999999999974	-0.44999999999999973	-0.4399999999999997	-0.4299999999999997	-0.4199999999999997	-0.4099999999999997	-0.3999999999999997	-0.3899999999999997	-0.37999999999999967	-0.36999999999999966	-0.35999999999999965	-0.34999999999999964	-0.33999999999999964	-0.3299999999999996	-0.3199999999999996	-0.3099999999999996	-0.2999999999999996	-0.2899999999999996	-0.2799999999999996	-0.2699999999999996
0	0	0	0	0	0	0	0	0	0	0	0	0	0	0	0	0	0	0	0	0	0	0	0	0	0	1.3191e-316	1.34455e-300	5.26113e-285	7.90277e-270	4.55701e-255	1.00874e-240	8.57197e-227	2.79628e-213	3.50172e-200	1.68338e-187	3.10658e-175	2.20081e-163	5.98526e-152	6.24861e-141	2.50428e-130	3.85287e-120	2.27554e-110	5.15923e-101	4.4904e-92	1.50032e-83	1.92436e-75	9.47514e-68	1.79096e-60	1.29953e-53
1	0	0	0	0	0	0	0	0	0	0	0	0	0	0	0	0	0	0	0	0	0	0	0	0	0	0	0	0	0	0	0	0	0	0	2.55019e-305	6.35793e-286	3.66522e-267	4.88567e-249	1.50588e-231	1.07324e-214	1.76867e-198	6.73964e-183	5.93838e-168	1.20987e-153	5.69972e-140	6.20881e-127	1.56388e-114	9.10839e-103	1.22665e-91
2	0	0	0	0	0	0	0	0	0	0	0	0	0	0	0	0	0	0	0	0	0	0	0	0	0	0	0	0	0	0	0	0	0	0	0	0	0	2.25672e-308	9.24475e-287	6.20022e-266	6.8079e-246	1.22381e-226	3.60169e-208	1.73538e-190	1.36891e-173	1.76787e-157	3.73783e-142	1.29385e-127	7.3323e-114
3	0	0	0	0	0	0	0	0	0	0	0	0	0	0	0	0	0	0	0	0	0	0	0	0	0	0	0	0	0	0	0	0	0	0	0	0	0	0	0	0	0	0	0	0	2.70729e-313	1.84626e-285	6.38936e-259	1.12209e-233	1.00002e-209
4	0	0	0	0	0	0	0	0	0	0	0	0	0	0	0	0	0	0	0	0	0	0	0	0	0	0	0	0	0	0	0	0	0	0	0	5.10808e-312	6.38125e-291	1.44984e-270	5.99103e-251	4.50245e-232	6.15409e-214	1.52984e-196	6.91661e-180	5.68732e-164	8.5053e-149	2.31333e-134	1.14433e-120	1.02952e-107	1.68455e-95
5	0	0	0	0	0	0	0	0	0	0	0	0	0	0	0	0	0	0	0	0	0	0	0	0	0	0	0	0	0	0	0	0	0	2.68831e-319	4.75565e-299	1.82426e-279	1.51741e-260	2.73689e-242	1.07042e-224	9.07797e-208	1.66941e-191	6.657e-176	5.75616e-161	1.07926e-146	4.38795e-133	3.86844e-120	7.39519e-108	3.06551e-96	2.75547e-85
6	0	0	0	0	0	0	0	0	0	0	0	0	0	0	0	0	0	0	0	0	0	0	0	0	0	0	0	0	0	0	0	0	0	0	0	0	0	0	6.91692e-323	2.91861e-300	2.11253e-278	2.28844e-257	3.71007e-237	9.0019e-218	3.26885e-199	1.77649e-181	1.44491e-164	1.75884e-148	3.20421e-133
7	0	0	0	0	0	0	0	0	0	0	0	0	0	0	0	0	0	0	0	0	0	0	0	0	0	0	0	0	0	0	0	0	0	1.28457e-322	1.69945e-301	4.23268e-281	2.02891e-261	1.87176e-242	3.32337e-224	1.13566e-206	7.46887e-190	9.45373e-174	2.30299e-158	1.07974e-143	9.74289e-130	1.69198e-116	5.65516e-104	3.63776e-92	4.50363e-81
8	0	0	0	0	0	0	0	0	0	0	0	0	0	0	0	0	0	0	0	0	0	0	0	0	0	0	0	0	0	0	0	0	0	0	0	0	0	0	0	0	7.23883e-307	9.38417e-284	1.50918e-261	3.01097e-240	7.45229e-220	2.28819e-200	8.71588e-182	4.1186e-164	2.41439e-147
9	2.30339e-149	1.90015e-144	1.29593e-139	7.3071e-135	3.40628e-130	1.31276e-125	4.18277e-121	1.10182e-116	2.39956e-112	4.32037e-108	6.43106e-104	7.91435e-100	8.05228e-96	6.77319e-92	4.7102e-88	2.70804e-84	1.28719e-80	5.05827e-77	1.64336e-73	4.41401e-70	9.80179e-67	1.79949e-63	2.73126e-60	3.42727e-57	3.55553e-54	3.04952e-51	2.16237e-48	1.26765e-45	6.14386e-43	2.4618e-40	8.15524e-38	2.23353e-35	5.0573e-33	9.46713e-31	1.46518e-28	1.87471e-26	1.98314e-24	1.7344e-22	1.25407e-20	7.49679e-19	3.70523e-17	1.51408e-15	5.11543e-14	1.42901e-12	3.30084e-11	6.305e-10	9.96e-09	1.30141e-07	1.40685e-06
10	0	0	0	0	0	0	0	0	0	0	0	0	0	0	0	0	0	0	0	0	0	0	0	0	0	0	0	0	0	0	0	0	0	0	0	0	0	0	0	0	0	0	0	0	5.49091e-308	1.30548e-280	1.65421e-254	1.11713e-229	4.02073e-206
11	0	0	0	0	0	0	0	0	0	0	0	0	0	0	0	0	0	0	0	0	0	0	0	0	0	0	0	0	0	0	0	1.94168e-321	8.23793e-303	9.67438e-285	3.15816e-267	2.86584e-250	7.22894e-234	5.06878e-218	9.87959e-203	5.35279e-188	8.06171e-174	3.37505e-160	3.92771e-147	1.27059e-134	1.14255e-122	2.85596e-111	1.98443e-100	3.83287e-90	2.05788e-80
12	0	0	0	0	0	0	0	0	0	0	0	0	0	0	0	0	0	0	0	0	0	0	0	0	0	2.69985e-317	1.25692e-301	2.34759e-286	1.75905e-271	5.2878e-257	6.37698e-243	3.0853e-229	5.98857e-216	4.66328e-203	1.45681e-190	1.82581e-178	9.18015e-167	1.85177e-155	1.49854e-144	4.8651e-134	6.33661e-124	3.31104e-114	6.9409e-105	5.83726e-96	1.96945e-87	2.66577e-79	1.44758e-71	3.1536e-64	2.75621e-57
13	0	0	0	0	0	0	0	0	0	0	0	0	0	0	0	0	0	6.15028e-316	2.32862e-302	4.43486e-289	4.24854e-276	2.04728e-263	4.96241e-251	6.05043e-239	3.71071e-227	1.14474e-215	1.77637e-204	1.38656e-193	5.44405e-183	1.07518e-172	1.06813e-162	5.33751e-153	1.34163e-143	1.69632e-134	1.07884e-125	3.45133e-117	5.55383e-109	4.49549e-101	1.83037e-93	3.7487e-86	3.86188e-79	2.00122e-72	5.21639e-66	6.83948e-60	4.51081e-54	1.49646e-48	2.49723e-43	2.09621e-38	8.85122e-34
14	0	0	0	0	0	0	0	7.7573e-318	1.59346e-305	1.86705e-293	1.24783e-281	4.7571e-270	1.03446e-258	1.28313e-247	9.0785e-237	3.66389e-226	8.43444e-216	1.10753e-205	8.29547e-196	3.54414e-186	8.63709e-177	1.20063e-167	9.51999e-159	4.30576e-150	1.11083e-141	1.63468e-133	1.37215e-125	6.56986e-118	1.79431e-110	2.79527e-103	2.4839e-96	1.25902e-89	3.64011e-83	6.00321e-77	5.64725e-71	3.03024e-65	9.27474e-60	1.61924e-54	1.61253e-49	9.15989e-45	2.96796e-40	5.48542e-36	5.78294e-32	3.47754e-28	1.19284e-24	2.33387e-21	2.6047e-18	1.65815e-15	6.02109e-13
15	0	0	0	0	0	0	0	0	0	0	0	0	0	0	0	0	0	0	0	0	0	1.44796e-319	3.33638e-304	3.20976e-289	1.28929e-274	2.16225e-260	1.51405e-246	4.42641e-233	5.4031e-220	2.75367e-207	5.8595e-195	5.20579e-183	1.93104e-171	2.99072e-160	1.93392e-149	5.2213e-139	5.88569e-129	2.7701e-119	5.44341e-110	4.46608e-101	1.52989e-92	2.18812e-84	1.30666e-76	3.25784e-69	3.39139e-62	1.47402e-55	2.6749e-49	2.02671e-43	6.41139e-38
16	0	0	0	0	0	0	0	0	0	0	0	0	0	0	0	0	0	0	0	0	0	0	0	0	0	0	0	0	0	0	0	0	0	0	0	0	1.13635e-322	7.76633e-301	9.55728e-280	2.01159e-259	7.24155e-240	4.45872e-221	4.69543e-203	8.4572e-186	2.60534e-169	1.37274e-153	1.23709e-138	1.90677e-124	5.02671e-111
[truncated: 101 more columns]

## Sheet: ExtFig3c Reach Relative timing 
Unnamed: 0	-0.75	-0.74	-0.73	-0.72	-0.71	-0.7	-0.69	-0.6799999999999999	-0.6699999999999999	-0.6599999999999999	-0.6499999999999999	-0.6399999999999999	-0.6299999999999999	-0.6199999999999999	-0.6099999999999999	-0.5999999999999999	-0.5899999999999999	-0.5799999999999998	-0.5699999999999998	-0.5599999999999998	-0.5499999999999998	-0.5399999999999998	-0.5299999999999998	-0.5199999999999998	-0.5099999999999998	-0.4999999999999998	-0.48999999999999977	-0.47999999999999976	-0.46999999999999975	-0.45999999999999974	-0.44999999999999973	-0.4399999999999997	-0.4299999999999997	-0.4199999999999997	-0.4099999999999997	-0.3999999999999997	-0.3899999999999997	-0.37999999999999967	-0.36999999999999966	-0.35999999999999965	-0.34999999999999964	-0.33999999999999964	-0.3299999999999996	-0.3199999999999996	-0.3099999999999996	-0.2999999999999996	-0.2899999999999996	-0.2799999999999996	-0.2699999999999996
0	0	0	0	0	0	0	0	0	0	0	0	0	0	0	0	0	0	0	0	0	0	0	0	0	0	0	0	0	0	0	0	0	0	0	0	0	0	0	0	0	0	0	0	0	0	0	0	0	0
1	0	0	0	0	0	0	0	0	0	0	0	0	0	0	0	0	0	0	0	0	0	0	0	0	0	0	0	0	0	0	0	0	0	0	0	0	0	0	0	0	0	0	0	0	0	0	0	0	0
2	0	0	0	0	0	0	0	0	0	0	0	0	0	0	0	0	0	0	0	0	0	0	0	0	0	0	0	0	0	0	0	0	0	0	0	0	0	0	0	0	0	0	0	0	0	0	0	0	0
3	0	0	0	0	0	0	0	0	0	0	0	0	0	0	0	0	0	0	0	0	0	0	0	0	0	0	0	0	0	0	0	0	0	0	0	0	0	0	0	0	0	0	0	0	0	0	0	0	0
4	0	0	0	0	0	0	0	0	0	0	0	0	0	0	0	0	0	0	0	0	0	0	0	0	0	0	0	0	0	0	0	0	0	0	0	0	0	0	0	0	0	0	0	0	0	0	0	0	0
5	0	0	0	0	0	0	0	0	0	0	0	0	0	0	0	0	0	0	0	0	0	0	0	0	0	0	0	0	0	0	0	0	0	0	0	0	0	0	0	0	0	0	0	0	0	0	0	0	0
6	0	0	0	0	0	0	0	0	0	0	0	0	0	0	0	0	0	0	0	0	0	0	0	0	0	0	0	0	0	0	0	0	0	0	0	0	0	0	0	0	0	0	0	0	0	0	0	0	0
7	0	0	0	0	0	0	0	0	0	0	0	0	0	0	0	0	0	0	0	0	0	0	0	0	0	0	0	0	0	0	0	0	0	0	0	0	0	0	0	0	0	0	0	0	0	0	0	0	0
8	0	0	0	0	0	0	0	0	0	0	0	0	0	0	0	0	0	0	0	0	0	0	0	0	0	0	0	3.55271e-15	1.77636e-11	2.07398e-08	6.70475e-06	0.000600174	0.0148761	0.102097	0.194024	0.102097	0.0148761	0.000600174	6.70475e-06	2.07398e-08	1.77636e-11	3.55271e-15	0	0	0	0	0	0	0
9	0	0	0	0	0	0	0	0	0	0	0	0	0	0	0	0	0	0	0	0	0	0	0	0	0	0	0	0	0	0	0	0	0	0	0	0	0	0	0	0	0	0	0	0	0	0	0	0	0
10	0	0	0	0	0	0	0	0	0	0	0	0	0	0	0	0	0	0	0	0	0	0	0	0	0	0	0	0	0	0	0	0	0	0	0	0	0	0	0	0	0	0	0	0	0	0	0	0	0
11	0	0	0	0	0	0	0	0	0	0	0	0	0	0	0	0	0	0	0	0	0	0	0	0	0	0	0	0	0	0	0	0	0	0	0	0	0	0	0	0	0	0	0	0	0	0	1.35003e-13	3.62945e-11	5.3557e-09
12	0	0	0	0	0	0	0	0	0	0	0	0	0	0	0	0	0	0	0	0	0	0	0	0	0	0	0	0	0	0	0	0	0	0	0	0	0	0	0	0	0	0	0	0	0	0	0	0	0
13	0	0	0	0	0	0	0	0	0	0	0	0	0	0	0	0	0	0	0	0	0	0	0	0	0	0	0	0	0	0	0	0	0	9.23706e-14	1.46443e-11	1.43364e-09	8.66239e-08	3.2306e-06	7.43662e-05	0.00105661	0.00926622	0.0501576	0.167579	0.345579	0.43987	0.345579	0.167579	0.0501577	0.00926945
14	0	0	0	0	0	0	0	0	0	0	0	0	0	0	0	0	0	0	0	0	0	0	0	0	0	0	0	0	0	0	0	0	0	0	1.42109e-14	1.06937e-12	6.02682e-11	2.45853e-09	7.26471e-08	1.55492e-06	2.41073e-05	0.000270729	0.00220227	0.0129764	0.0553844	0.171225	0.38344	0.621977	0.730803
15	0	0	0	0	0	0	0	0	0	0	0	0	0	0	0	0	0	0	0	0	0	0	0	0	0	0	0	0	0	0	0	0	0	0	0	0	0	0	3.6593e-13	2.34923e-10	6.37428e-08	7.30385e-06	0.000353417	0.00722165	0.0623161	0.22708	0.349439	0.22708	0.0623161
16	0	0	0	0	0	0	0	0	0	0	0	0	0	0	0	0	0	0	0	0	0	0	0	0	0	0	0	0	0	0	0	0	0	0	0	0	0	0	0	0	0	0	0	0	0	0	0	0	0
[truncated: 101 more columns]

## Sheet: ExtFig3d Reach No Handle Relati
Unnamed: 0	-0.75	-0.74	-0.73	-0.72	-0.71	-0.7	-0.69	-0.6799999999999999	-0.6699999999999999	-0.6599999999999999	-0.6499999999999999	-0.6399999999999999	-0.6299999999999999	-0.6199999999999999	-0.6099999999999999	-0.5999999999999999	-0.5899999999999999	-0.5799999999999998	-0.5699999999999998	-0.5599999999999998	-0.5499999999999998	-0.5399999999999998	-0.5299999999999998	-0.5199999999999998	-0.5099999999999998	-0.4999999999999998	-0.48999999999999977	-0.47999999999999976	-0.46999999999999975	-0.45999999999999974	-0.44999999999999973	-0.4399999999999997	-0.4299999999999997	-0.4199999999999997	-0.4099999999999997	-0.3999999999999997	-0.3899999999999997	-0.37999999999999967	-0.36999999999999966	-0.35999999999999965	-0.34999999999999964	-0.33999999999999964	-0.3299999999999996	-0.3199999999999996	-0.3099999999999996	-0.2999999999999996	-0.2899999999999996	-0.2799999999999996	-0.2699999999999996
0	0	0	0	0	0	0	0	0	0	0	0	0	0	0	0	0	0	0	0	0	0	0	0	0	0	0	0	0	0	0	0	0	0	0	0	0	0	0	0	0	0	0	0	0	0	0	0	0	0
1	0	0	0	0	0	0	0	0	0	0	0	0	0	0	0	0	0	0	0	0	0	0	0	0	0	0	0	0	0	0	0	0	0	0	0	0	0	0	0	0	0	0	0	0	0	0	0	0	0
2	0	0	0	0	0	0	0	0	0	0	0	0	0	0	0	0	0	0	0	0	0	0	0	0	0	0	0	0	0	0	0	0	0	0	0	0	0	0	0	0	0	0	0	0	0	0	0	0	0
3	0	0	0	0	0	0	0	0	0	0	0	0	0	0	0	0	0	0	0	0	0	0	0	0	0	0	0	0	0	0	0	0	0	0	0	0	0	0	0	0	0	0	0	0	0	0	0	0	0
4	0	0	0	0	0	0	0	0	0	0	0	0	0	0	0	0	0	0	0	0	0	0	0	0	0	0	0	0	0	0	0	0	0	0	0	0	0	0	0	0	0	0	0	0	0	0	0	0	0
5	0	0	0	0	0	0	0	0	0	0	0	0	0	0	0	0	0	0	0	0	0	0	0	0	0	0	0	0	0	0	0	0	0	0	0	0	0	0	0	0	0	0	0	0	0	0	0	0	0
6	0	0	0	0	0	0	0	0	0	0	0	0	0	0	0	0	0	0	0	0	0	0	0	0	0	0	0	0	0	0	0	0	0	0	0	0	0	0	0	0	0	0	0	0	0	0	0	0	0
7	0	0	0	0	0	0	0	0	0	0	0	0	0	0	0	0	0	0	0	0	0	0	0	0	0	0	0	0	0	0	0	0	0	0	0	0	0	0	0	0	0	0	0	0	0	0	0	0	0
8	0	0	0	0	0	0	0	0	0	0	0	0	0	0	0	0	0	0	0	0	0	0	0	0	0	0	0	2.16716e-12	1.62922e-09	4.42268e-07	4.33411e-05	0.00153328	0.0195818	0.0902796	0.150257	0.0902796	0.0195818	0.00153328	4.33411e-05	4.42268e-07	1.62922e-09	2.16716e-12	0	0	0	0	0	0	0
9	0	0	0	0	0	0	0	0	0	0	0	0	0	0	0	0	0	0	0	0	0	0	0	0	0	0	0	0	0	0	0	0	0	0	0	0	0	0	0	0	0	0	0	0	0	0	0	0	1.42109e-14
10	0	0	0	0	0	0	0	0	0	0	0	0	0	0	0	0	0	0	0	0	0	0	0	0	0	0	0	0	0	0	0	0	0	0	0	0	0	0	0	0	0	0	0	0	0	0	0	0	0
11	0	0	0	0	0	0	0	0	0	0	0	0	0	0	0	0	0	0	0	0	0	0	0	0	0	0	0	0	0	0	0	0	0	0	0	0	0	0	0	0	0	0	0	0	0	0	1.77636e-14	6.63647e-12	1.24738e-09
12	0	0	0	0	0	0	0	0	0	0	0	0	0	0	0	0	0	0	0	0	0	0	0	0	0	0	0	0	0	0	0	0	0	0	0	0	0	0	0	0	0	0	0	0	0	0	0	0	0
13	0	0	0	0	0	0	0	0	0	0	0	0	0	0	0	0	0	0	0	0	0	0	0	0	0	0	0	0	0	0	0	0	0	1.77636e-14	3.57758e-12	4.47507e-10	3.36558e-08	1.5226e-06	4.14355e-05	0.000678304	0.00667943	0.0395656	0.14098	0.302179	0.389612	0.302179	0.14098	0.0395656	0.00668095
14	0	0	0	0	0	0	0	0	0	0	0	0	0	0	0	0	0	0	0	0	0	0	0	0	0	0	0	0	0	0	0	0	0	0	0	3.19744e-14	2.72493e-12	1.64107e-10	6.91831e-09	2.04232e-07	4.2218e-06	6.11112e-05	0.000619434	0.00439662	0.0218521	0.0760533	0.18535	0.316313	0.378001
15	0	0	0	0	0	0	0	0	0	0	0	0	0	0	0	0	0	0	0	0	0	0	0	0	0	0	0	0	0	0	0	0	0	0	0	0	0	7.10543e-15	5.59908e-12	1.73891e-09	2.51287e-07	1.68955e-05	0.000528543	0.00769306	0.0520987	0.164159	0.240663	0.164159	0.0520987
16	0	0	0	0	0	0	0	0	0	0	0	0	0	0	0	0	0	0	0	0	0	0	0	0	0	0	0	0	0	0	0	0	0	0	0	0	0	0	0	0	0	0	0	0	0	0	0	0	0
[truncated: 101 more columns]

## Sheet: ExtFig3d Reach w Handle Relativ
Unnamed: 0	-0.75	-0.74	-0.73	-0.72	-0.71	-0.7	-0.69	-0.6799999999999999	-0.6699999999999999	-0.6599999999999999	-0.6499999999999999	-0.6399999999999999	-0.6299999999999999	-0.6199999999999999	-0.6099999999999999	-0.5999999999999999	-0.5899999999999999	-0.5799999999999998	-0.5699999999999998	-0.5599999999999998	-0.5499999999999998	-0.5399999999999998	-0.5299999999999998	-0.5199999999999998	-0.5099999999999998	-0.4999999999999998	-0.48999999999999977	-0.47999999999999976	-0.46999999999999975	-0.45999999999999974	-0.44999999999999973	-0.4399999999999997	-0.4299999999999997	-0.4199999999999997	-0.4099999999999997	-0.3999999999999997	-0.3899999999999997	-0.37999999999999967	-0.36999999999999966	-0.35999999999999965	-0.34999999999999964	-0.33999999999999964	-0.3299999999999996	-0.3199999999999996	-0.3099999999999996	-0.2999999999999996	-0.2899999999999996	-0.2799999999999996	-0.2699999999999996
0	0	0	0	0	0	0	0	0	0	0	0	0	3.36819e-313	1.43355e-300	3.34994e-288	4.29803e-276	3.02768e-264	1.171e-252	2.48664e-241	2.8992e-230	1.85588e-219	6.52273e-209	1.25868e-198	1.33356e-188	7.7574e-179	2.47758e-169	4.34457e-160	4.18287e-151	2.2111e-142	6.4173e-134	1.02259e-125	8.94668e-118	4.29763e-110	1.13345e-102	1.64129e-95	1.3049e-88	5.69606e-82	1.36515e-75	1.79637e-69	1.29783e-63	5.14811e-58	1.12121e-52	1.3407e-47	8.80207e-43	3.17283e-38	6.27937e-34	6.82328e-30	4.07079e-26	1.33344e-22
1	0	0	0	0	0	0	0	0	0	0	0	0	0	0	0	0	0	0	0	0	0	0	0	0	0	0	0	0	0	0	0	0	0	0	0	0	0	0	0	0	0	3.73519e-302	4.78115e-274	2.60416e-247	6.03559e-222	5.95234e-198	2.49788e-175	4.46038e-154	3.38913e-134
2	0	0	0	0	0	0	0	0	0	0	0	0	0	0	0	0	0	0	0	0	0	0	0	0	0	0	0	0	0	0	0	0	0	0	0	0	0	2.81992e-312	8.13157e-288	2.35368e-264	6.83842e-242	1.99434e-220	5.83819e-200	1.7155e-180	5.05989e-162	1.49804e-144	4.45189e-128	1.328e-112	3.97639e-98
3	0	0	0	0	0	0	0	0	0	0	0	0	0	0	0	0	0	0	0	0	0	0	0	0	0	0	0	0	0	0	0	0	0	0	0	0	0	0	0	0	0	0	0	0	0	0	3.85892e-292	8.42134e-259	1.7529e-227
4	0	0	0	0	0	0	0	0	0	0	0	0	0	0	0	0	0	0	0	0	0	0	0	0	0	0	0	0	0	0	0	0	0	0	0	2.17929e-310	2.26837e-289	4.32175e-269	1.50714e-249	9.62044e-231	1.12404e-212	2.40392e-195	9.41029e-179	6.7427e-163	8.84325e-148	2.12294e-133	9.32847e-120	7.50293e-107	1.10458e-94
5	0	0	0	0	0	0	0	0	0	0	0	0	0	0	0	0	0	0	0	0	4.56372e-317	1.64161e-302	2.68367e-288	1.99386e-274	6.73235e-261	1.03311e-247	7.20497e-235	2.28363e-222	3.28947e-210	2.15345e-198	6.40691e-187	8.66303e-176	5.32352e-165	1.48674e-154	1.88702e-144	1.0885e-134	2.85354e-125	3.39975e-116	1.84085e-107	4.52997e-99	5.06618e-91	2.57497e-83	5.948e-76	6.2442e-69	2.97913e-62	6.45967e-56	6.36557e-50	2.85083e-44	5.80249e-39
6	0	0	0	0	0	0	0	0	0	0	0	0	0	0	0	0	0	0	0	0	0	0	0	0	0	0	0	0	0	0	0	6.59123e-308	9.57446e-288	2.8827e-268	1.79896e-249	2.32693e-231	6.2385e-214	3.46669e-197	3.99288e-181	9.53227e-166	4.71675e-151	4.83757e-137	1.02837e-123	4.53114e-111	4.13813e-99	7.83317e-88	3.07333e-77	2.49929e-67	4.21272e-58
7	0	0	0	0	0	0	0	0	0	0	0	0	0	0	0	0	0	0	0	0	0	0	0	0	0	0	0	0	0	0	0	0	0	0	0	0	0	0	0	6.91591e-316	3.96948e-290	1.82597e-265	6.73183e-242	1.98907e-219	4.71023e-198	8.93949e-178	1.35975e-158	1.65762e-140	1.61952e-123
8	0	0	0	0	0	0	0	0	0	0	0	0	0	0	0	0	0	0	0	0	0	0	0	0	0	0	0	0	0	0	0	0	0	0	6.21983e-305	1.47786e-283	5.86386e-263	3.88535e-243	4.29905e-224	7.9435e-206	2.45102e-188	1.26293e-171	1.08669e-155	1.56146e-140	3.74671e-126	1.5013e-112	1.00457e-99	1.1225e-87	2.09456e-76
9	0	0	0	0	0	0	0	0	0	0	0	0	0	0	0	0	0	0	0	0	0	0	0	0	0	0	0	0	0	0	0	4.69362e-322	1.6704e-299	9.05804e-278	7.4317e-257	9.22535e-237	1.73268e-217	4.92374e-199	2.11696e-181	1.37712e-164	1.35541e-148	2.01842e-133	4.54773e-119	1.55031e-105	7.99616e-93	6.24003e-81	7.36771e-70	1.31619e-59	3.55752e-50
10	0	0	0	0	0	0	0	0	0	0	0	0	0	0	0	0	0	0	0	0	0	0	0	0	0	0	0	0	0	0	0	0	0	0	0	0	0	0	0	0	0	0	4.71364e-315	4.34776e-287	2.00669e-260	4.63449e-235	5.35588e-211	3.09717e-188	8.96205e-167
11	0	0	0	0	0	0	0	0	0	0	0	0	0	0	0	0	0	0	0	0	0	0	0	0	0	0	0	0	0	0	0	0	0	0	0	0	0	0	3.70549e-322	8.68172e-297	1.67603e-272	2.99588e-249	4.95831e-227	7.59819e-206	1.07809e-185	1.41633e-166	1.72283e-148	1.94038e-131	2.02347e-115
12	0	0	0	0	0	0	0	0	0	0	0	0	0	0	0	0	0	3.65609e-322	2.26998e-307	6.33884e-293	7.94149e-279	4.46372e-265	1.12563e-251	1.2735e-238	6.4641e-226	1.47204e-213	1.50395e-201	6.89372e-190	1.41767e-178	1.30799e-167	5.4142e-157	1.00547e-146	8.37737e-137	3.13148e-127	5.25166e-118	3.95136e-109	1.33383e-100	2.02004e-92	1.37253e-84	4.18396e-77	5.72213e-70	3.51101e-63	9.66517e-57	1.19369e-50	6.61421e-45	1.64426e-39	1.83386e-34	9.17643e-30	2.06014e-25
13	0	0	0	0	0	0	0	0	0	0	0	0	0	0	0	2.48713e-320	2.89032e-306	1.62199e-292	4.39621e-279	5.75489e-266	3.63852e-253	1.11107e-240	1.63865e-228	1.16724e-216	4.01571e-205	6.67258e-194	5.35493e-183	2.0756e-172	3.88562e-162	3.51323e-152	1.5342e-142	3.23582e-133	3.29622e-124	1.62172e-115	3.8536e-107	4.42267e-99	2.4515e-91	6.56308e-84	8.48617e-77	5.29962e-70	1.59848e-63	2.32861e-57	1.63839e-51	5.56756e-46	9.13783e-41	7.24354e-36	2.77326e-31	5.12821e-27	4.58017e-23
14	0	0	0	0	0	0	0	0	0	0	0	0	0	0	0	0	0	0	0	0	0	0	0	0	0	0	0	0	0	0	0	0	0	0	0	0	0	0	0	1.09622e-310	3.15378e-287	1.09095e-264	4.53755e-243	2.26924e-222	1.36452e-202	9.86556e-184	8.57641e-166	8.96461e-149	1.12668e-132
15	0	0	0	0	0	0	0	0	0	0	0	0	0	0	0	0	0	0	0	0	0	0	0	0	0	0	0	3.77234e-308	8.28743e-291	5.72227e-274	1.24181e-257	8.46997e-242	1.81571e-226	1.22335e-211	2.59056e-197	1.72415e-183	3.60658e-170	2.37113e-157	4.89952e-145	3.18193e-133	6.49481e-122	4.16659e-111	8.40107e-101	5.32386e-91	1.06037e-81	6.63786e-73	1.30598e-64	8.07579e-57	1.56954e-49
16	0	0	0	0	0	0	0	0	0	0	0	0	0	0	0	0	0	0	0	0	0	0	0	0	0	0	0	0	0	0	0	0	0	0	0	9.09081e-322	2.37859e-298	8.1257e-276	3.62855e-254	2.11805e-233	1.61612e-213	1.61191e-194	2.10155e-176	3.58155e-159	7.97874e-143	2.32342e-127	8.84413e-113	4.40061e-99	2.86222e-86
[truncated: 101 more columns]

## Sheet: ExtFig3i Retract-grasp-Handle n
Unnamed: 0	-2.0	-1.995	-1.99	-1.985	-1.98	-1.975	-1.97	-1.965	-1.96	-1.955	-1.95	-1.945	-1.94	-1.935	-1.93	-1.925	-1.92	-1.915	-1.91	-1.905	-1.9	-1.895	-1.89	-1.885	-1.88	-1.875	-1.87	-1.865	-1.86	-1.855	-1.85	-1.845	-1.84	-1.835	-1.83	-1.825	-1.82	-1.815	-1.81	-1.805	-1.8	-1.795	-1.79	-1.785	-1.78	-1.775	-1.77	-1.765	-1.76
LowerConfidenceInterval	-0.460297	-0.45337	-0.451905	-0.446039	-0.43927	-0.415443	-0.430949	-0.421325	-0.449886	-0.415889	-0.411521	-0.408442	-0.432701	-0.457286	-0.441966	-0.454048	-0.457325	-0.465706	-0.483666	-0.469693	-0.469044	-0.464075	-0.46759	-0.468872	-0.458955	-0.4567	-0.446476	-0.468134	-0.478408	-0.458192	-0.479666	-0.431607	-0.456994	-0.455332	-0.487361	-0.504376	-0.50507	-0.508321	-0.481672	-0.488941	-0.520443	-0.504045	-0.517291	-0.502674	-0.50161	-0.479987	-0.455193	-0.456002	-0.420367
UpperConfidenceInterval	0.492768	0.502164	0.487834	0.493611	0.501203	0.499733	0.494442	0.485855	0.454886	0.445537	0.436207	0.465764	0.471516	0.479927	0.496451	0.466521	0.429015	0.463175	0.454959	0.475233	0.455202	0.463943	0.465272	0.468957	0.443479	0.449853	0.446267	0.427482	0.409527	0.399879	0.394853	0.405045	0.408963	0.430235	0.427509	0.401182	0.410436	0.402222	0.41291	0.419015	0.418624	0.453201	0.461085	0.452302	0.457752	0.474521	0.458799	0.492797	0.535175
Full Reach_MaxExtension	0.270419	0.281123	0.278504	0.284176	0.28582	0.276161	0.28422	0.282842	0.292208	0.27173	0.286094	0.293076	0.297654	0.306481	0.29635	0.302993	0.315261	0.319638	0.320247	0.31685	0.31095	0.302979	0.313201	0.315075	0.329062	0.355203	0.370222	0.371784	0.37652	0.393653	0.408127	0.397205	0.420285	0.428664	0.431566	0.445699	0.450572	0.449201	0.452659	0.482244	0.492451	0.503038	0.51643	0.503606	0.510303	0.514749	0.508277	0.518832	0.522916
Aborted Reach_MaxExtension	0.386106	0.400176	0.391287	0.402682	0.408411	0.407296	0.407023	0.413041	0.410779	0.394721	0.413613	0.400751	0.410779	0.392803	0.395331	0.387959	0.390891	0.36907	0.371887	0.386526	0.379651	0.403627	0.421082	0.438816	0.454091	0.4705	0.442827	0.477026	0.479488	0.452331	0.464269	0.470489	0.483344	0.471055	0.468969	0.489215	0.495211	0.486434	0.508622	0.502382	0.506396	0.555707	0.542149	0.544422	0.531024	0.540641	0.549743	0.583796	0.548706
Short Reach_MaxExtension	0.146236	0.150727	0.183684	0.185995	0.210332	0.202308	0.198315	0.185937	0.197151	0.145048	0.162807	0.151321	0.156818	0.161534	0.158478	0.153034	0.183831	0.168339	0.152308	0.151179	0.146336	0.130748	0.135128	0.129953	0.161607	0.178498	0.174261	0.189852	0.187232	0.198448	0.225627	0.23949	0.274008	0.268875	0.263536	0.276041	0.270484	0.237533	0.284607	0.295971	0.288042	0.292623	0.310569	0.306131	0.293586	0.286784	0.269138	0.292657	0.27923
Long Reach_MaxExtension	0.481287	0.477824	0.458518	0.460339	0.429119	0.410369	0.417211	0.436937	0.442918	0.437009	0.461243	0.481326	0.509754	0.487187	0.475126	0.496389	0.492601	0.509836	0.516423	0.488026	0.463583	0.469573	0.473036	0.497483	0.513738	0.530938	0.537458	0.557082	0.581344	0.59654	0.585577	0.543816	0.568511	0.578095	0.600668	0.609007	0.615162	0.623098	0.632375	0.650641	0.688626	0.703386	0.706957	0.702514	0.695352	0.687536	0.714941	0.733028	0.733192
[truncated: 751 more columns]

## Sheet: Fig3e_ExtFig3f Reach neg modula
Unnamed: 0	-2.0	-1.995	-1.99	-1.985	-1.98	-1.975	-1.97	-1.965	-1.96	-1.955	-1.95	-1.945	-1.94	-1.935	-1.93	-1.925	-1.92	-1.915	-1.91	-1.905	-1.9	-1.895	-1.89	-1.885	-1.88	-1.875	-1.87	-1.865	-1.86	-1.855	-1.85	-1.845	-1.84	-1.835	-1.83	-1.825	-1.82	-1.815	-1.81	-1.805	-1.8	-1.795	-1.79	-1.785	-1.78	-1.775	-1.77	-1.765	-1.76
LowerConfidenceInterval	-0.286052	-0.281908	-0.287826	-0.296591	-0.28595	-0.297478	-0.30392	-0.289966	-0.301706	-0.300976	-0.298319	-0.31431	-0.311217	-0.312374	-0.308258	-0.308663	-0.299243	-0.28874	-0.295259	-0.289111	-0.283382	-0.277839	-0.25389	-0.249589	-0.22406	-0.21242	-0.206126	-0.209065	-0.203317	-0.186239	-0.163652	-0.159018	-0.152189	-0.148823	-0.136308	-0.158749	-0.148775	-0.160735	-0.179282	-0.166256	-0.178615	-0.184655	-0.186451	-0.183671	-0.195799	-0.20652	-0.215594	-0.222979	-0.212417
UpperConfidenceInterval	0.292976	0.282717	0.278889	0.268281	0.259537	0.24928	0.236942	0.222767	0.209271	0.211964	0.205301	0.201074	0.206862	0.217359	0.220059	0.227132	0.233965	0.243582	0.254392	0.261234	0.264121	0.276206	0.298347	0.310882	0.326467	0.321764	0.331308	0.310464	0.317321	0.314522	0.317292	0.325371	0.322079	0.33649	0.330354	0.321389	0.31845	0.31176	0.284027	0.280762	0.277385	0.278612	0.269104	0.265946	0.263958	0.243111	0.242927	0.245555	0.247906
Full Reach_MaxExtension	0.0476703	0.055829	0.0513663	0.0473289	0.0485903	0.0455145	0.0521349	0.047228	0.0460356	0.0367434	0.0356109	0.0345561	0.027657	0.0274265	0.0203782	0.0147413	0.0122781	0.0131275	0.00912878	0.00879724	0.0135112	0.0123312	-0.0017555	0.000782083	0.00121753	-0.000838369	-0.000267296	-0.00768195	-0.00498205	-0.00605191	-0.00313302	-0.00329001	-0.00866605	-0.00900873	-0.00833947	-0.009333	-0.0141119	-0.017961	-0.0165145	-0.0298871	-0.0386828	-0.0426942	-0.0490104	-0.059342	-0.0669381	-0.0765306	-0.081589	-0.0879386	-0.0925367
Aborted Reach_MaxExtension	-0.0555805	-0.0779708	-0.0822054	-0.0890082	-0.0714584	-0.0659695	-0.0739333	-0.0981227	-0.0756442	-0.0913298	-0.0845994	-0.04302	-0.0549607	-0.048114	-0.0285278	-0.0352583	-0.0280824	-0.0326602	-0.0426697	-0.0359348	-0.0365769	-0.0576055	-0.0529854	-0.0698078	-0.0751133	-0.0930851	-0.10973	-0.101773	-0.104262	-0.115732	-0.115173	-0.1057	-0.136435	-0.12365	-0.135807	-0.13706	-0.110677	-0.12477	-0.107806	-0.0948881	-0.0983489	-0.106016	-0.0964634	-0.106622	-0.111883	-0.111995	-0.118382	-0.118901	-0.130661
Short Reach_MaxExtension	-0.00416245	-0.000928342	0.00342162	0.00511844	0.0213441	0.0280338	0.0243356	0.0197763	0.026164	0.025177	0.0196446	0.0378262	0.0341047	0.0351808	0.0426939	0.0381757	0.0341286	0.0425296	0.0390898	0.036863	0.0369095	0.0238976	0.01531	0.00383299	-0.0193765	-0.0216736	-0.0246184	-0.0218971	-0.0127431	-0.0167506	-0.00892542	-0.00675979	-0.0112895	-0.00646948	-0.01485	-0.01914	-0.00868846	-0.00675895	-0.0113652	-0.0208789	-0.019418	-0.0163522	-0.0129511	-0.022056	-0.0310927	-0.0266032	-0.0317814	-0.0445345	-0.0378372
Long Reach_MaxExtension	0.134209	0.139272	0.135268	0.115702	0.112757	0.110652	0.111891	0.0951985	0.10794	0.0965507	0.0930528	0.0969948	0.0835085	0.1046	0.106559	0.0992924	0.0891729	0.0931646	0.0801939	0.0746136	0.0869034	0.0820279	0.0581816	0.0618495	0.0700649	0.0593383	0.0550614	0.0393463	0.0408339	0.0223601	0.0232586	0.0138961	-0.0171561	-0.0289933	-0.0433796	-0.0406179	-0.0438754	-0.0526188	-0.0491744	-0.0575383	-0.0798374	-0.0968988	-0.116477	-0.12494	-0.143802	-0.166827	-0.176202	-0.184761	-0.192296
[truncated: 751 more columns]

## Sheet: Fig3e_ExtFig3g Retract-grasp ne
Unnamed: 0	-2.0	-1.995	-1.99	-1.985	-1.98	-1.975	-1.97	-1.965	-1.96	-1.955	-1.95	-1.945	-1.94	-1.935	-1.93	-1.925	-1.92	-1.915	-1.91	-1.905	-1.9	-1.895	-1.89	-1.885	-1.88	-1.875	-1.87	-1.865	-1.86	-1.855	-1.85	-1.845	-1.84	-1.835	-1.83	-1.825	-1.82	-1.815	-1.81	-1.805	-1.8	-1.795	-1.79	-1.785	-1.78	-1.775	-1.77	-1.765	-1.76
LowerConfidenceInterval	-0.353581	-0.340417	-0.342644	-0.339154	-0.332924	-0.318838	-0.311209	-0.322491	-0.317162	-0.322066	-0.319717	-0.317993	-0.321848	-0.34114	-0.339884	-0.340372	-0.347986	-0.350552	-0.348788	-0.33348	-0.34464	-0.339385	-0.326553	-0.315343	-0.318915	-0.312447	-0.31708	-0.344724	-0.344081	-0.314283	-0.323409	-0.33209	-0.336089	-0.316375	-0.323369	-0.329415	-0.344021	-0.353224	-0.36705	-0.382229	-0.414495	-0.420615	-0.433583	-0.449755	-0.465048	-0.46317	-0.469224	-0.48256	-0.462195
UpperConfidenceInterval	0.298942	0.302161	0.277158	0.290613	0.299511	0.314088	0.319184	0.302618	0.289686	0.284227	0.297063	0.30278	0.321962	0.305037	0.317874	0.316187	0.301075	0.314248	0.327061	0.322261	0.30257	0.314145	0.312165	0.316746	0.298492	0.299607	0.29838	0.275476	0.27117	0.279457	0.268435	0.265543	0.260007	0.257673	0.240546	0.231466	0.210766	0.199461	0.20462	0.221729	0.214475	0.213236	0.198442	0.203791	0.213044	0.211695	0.197992	0.204511	0.219958
Full Reach_MaxExtension	0.094483	0.0906307	0.0933365	0.101364	0.100483	0.0982093	0.104933	0.108625	0.118068	0.112579	0.119352	0.128537	0.135449	0.136482	0.135941	0.14157	0.146017	0.153423	0.152493	0.160051	0.157187	0.149875	0.164413	0.167017	0.168198	0.183386	0.189623	0.190784	0.189	0.192789	0.19696	0.200579	0.211102	0.213722	0.222029	0.230025	0.234041	0.24139	0.245944	0.262878	0.268688	0.276168	0.290462	0.286645	0.295471	0.306948	0.310027	0.319243	0.32863
Aborted Reach_MaxExtension	0.0859605	0.0963072	0.10717	0.113451	0.107285	0.114093	0.123244	0.118304	0.113511	0.100708	0.128749	0.12331	0.125684	0.127644	0.139809	0.141932	0.154379	0.131684	0.14015	0.158583	0.150649	0.151711	0.16112	0.169255	0.166513	0.17931	0.16838	0.182506	0.196545	0.181512	0.190973	0.178049	0.181655	0.168313	0.183264	0.184441	0.190202	0.182824	0.193436	0.186787	0.181361	0.211354	0.225601	0.230249	0.222217	0.231654	0.239747	0.258304	0.256567
Short Reach_MaxExtension	0.0690393	0.0582752	0.0891327	0.0804116	0.0887159	0.0900432	0.0983392	0.10058	0.099275	0.0867234	0.105549	0.100172	0.101833	0.0983875	0.099676	0.0994902	0.104118	0.101066	0.0912072	0.110493	0.116552	0.102428	0.120764	0.118891	0.137181	0.145925	0.140389	0.140915	0.130813	0.140474	0.150026	0.152405	0.175413	0.1738	0.178239	0.178748	0.178679	0.171672	0.19079	0.191153	0.185598	0.184891	0.201118	0.196559	0.193597	0.194454	0.19252	0.205816	0.206264
Long Reach_MaxExtension	0.193853	0.196021	0.184862	0.194154	0.181848	0.175357	0.17893	0.184202	0.189312	0.183303	0.192735	0.203232	0.209123	0.20498	0.208229	0.211672	0.221757	0.233832	0.239299	0.222821	0.199117	0.19353	0.194813	0.214383	0.215962	0.22057	0.224253	0.237929	0.253121	0.255235	0.249977	0.245493	0.258939	0.264078	0.278943	0.277544	0.285315	0.287817	0.300216	0.316736	0.343069	0.367494	0.383541	0.387872	0.3807	0.389383	0.412041	0.424277	0.439506
[truncated: 751 more columns]

## Sheet: Fig3e_ExtFig3h Handle neg modul
Unnamed: 0	-2.0	-1.995	-1.99	-1.985	-1.98	-1.975	-1.97	-1.965	-1.96	-1.955	-1.95	-1.945	-1.94	-1.935	-1.93	-1.925	-1.92	-1.915	-1.91	-1.905	-1.9	-1.895	-1.89	-1.885	-1.88	-1.875	-1.87	-1.865	-1.86	-1.855	-1.85	-1.845	-1.84	-1.835	-1.83	-1.825	-1.82	-1.815	-1.81	-1.805	-1.8	-1.795	-1.79	-1.785	-1.78	-1.775	-1.77	-1.765	-1.76
LowerConfidenceInterval	-0.723564	-0.684933	-0.665276	-0.665331	-0.613593	-0.616176	-0.615113	-0.617084	-0.614879	-0.622655	-0.632813	-0.606623	-0.615375	-0.58986	-0.589484	-0.586857	-0.599314	-0.603614	-0.567915	-0.550838	-0.555188	-0.594281	-0.602582	-0.594607	-0.594038	-0.61744	-0.599742	-0.592017	-0.599642	-0.59988	-0.585774	-0.599223	-0.607334	-0.611538	-0.625339	-0.60957	-0.603897	-0.569181	-0.561856	-0.547474	-0.553459	-0.554611	-0.551243	-0.522205	-0.526192	-0.523004	-0.473673	-0.514855	-0.508575
UpperConfidenceInterval	0.101542	0.0962452	0.113978	0.113532	0.135157	0.140838	0.131608	0.12736	0.13921	0.172375	0.159763	0.148329	0.152971	0.194476	0.184535	0.200656	0.176621	0.166546	0.178857	0.199126	0.184995	0.19992	0.158173	0.168673	0.152805	0.121701	0.150279	0.129715	0.137724	0.158076	0.164186	0.139379	0.125785	0.0990225	0.100366	0.125977	0.100588	0.086588	0.0990723	0.103147	0.111057	0.0766735	0.152381	0.174996	0.16297	0.172506	0.210072	0.179163	0.193406
Full Reach_MaxExtension	0.186878	0.21591	0.220826	0.212542	0.206763	0.225235	0.251047	0.271726	0.262446	0.279519	0.288083	0.259949	0.245874	0.245133	0.266708	0.277542	0.284086	0.272708	0.26511	0.258249	0.26729	0.255897	0.260325	0.263919	0.273965	0.298732	0.31014	0.311482	0.316466	0.337957	0.325805	0.338052	0.37022	0.396028	0.435384	0.43214	0.453618	0.450419	0.462288	0.474802	0.484907	0.49769	0.528379	0.548617	0.558115	0.568139	0.571795	0.56145	0.583699
Aborted Reach_MaxExtension	0.277284	0.264275	0.266356	0.276327	0.234106	0.233361	0.179837	0.130355	0.184181	0.220461	0.267792	0.303147	0.329396	0.346367	0.38612	0.42783	0.493632	0.514148	0.535496	0.582738	0.636577	0.652803	0.721008	0.757461	0.751501	0.793141	0.796515	0.898133	0.912043	0.902251	0.918532	0.879137	0.899809	0.921352	0.940856	0.967115	0.967754	1.00478	0.975615	0.994875	1.01154	0.981629	1.00834	1.00289	0.97288	0.987905	0.97792	0.997812	0.942807
Short Reach_MaxExtension	0.315105	0.3235	0.30156	0.28444	0.293196	0.318893	0.320678	0.296213	0.333098	0.364997	0.369871	0.389974	0.407306	0.423033	0.412483	0.365386	0.402664	0.421207	0.384708	0.405987	0.409506	0.364233	0.406412	0.416652	0.41022	0.424525	0.424683	0.482181	0.449425	0.453172	0.466449	0.442205	0.427136	0.440931	0.507324	0.518229	0.578774	0.576826	0.580123	0.619331	0.59753	0.601047	0.668507	0.661856	0.66004	0.690303	0.668377	0.652385	0.66715
Long Reach_MaxExtension	0.293679	0.312846	0.336775	0.330425	0.318999	0.332122	0.332771	0.342332	0.307663	0.295855	0.31339	0.280924	0.289261	0.296831	0.321342	0.346039	0.355112	0.331655	0.311088	0.311033	0.329892	0.324237	0.336149	0.352464	0.38584	0.424939	0.422998	0.461814	0.487748	0.504968	0.49548	0.494346	0.549755	0.581846	0.599213	0.588484	0.6288	0.616768	0.63466	0.674415	0.707533	0.702019	0.707687	0.723461	0.728439	0.697743	0.704271	0.737612	0.71166
[truncated: 751 more columns]
