# Supplementary material for: Dynamic basal ganglia output signals license and suppress forelimb movements
Source: Nature. 2025 May 28;644(8077):749–58. doi: 10.1038/s41586-025-09066-z (PMC12367548; doi:10.1038/s41586-025-09066-z)
Supplement: Supplementary file 13 — Source Data Extended Data Fig. 4 [file 41586_2025_9066_MOESM13_ESM.xlsx]

## Sheet: ExtFig4a Relative Response rate
Unnamed: 0	control	laser
SNr>LatRM 1	1	0.895305
SNr>LatRM 2	1	0.73545
SNr>LatRM 3	1	0.935366
SNr>LatRM 4	1	0.816
SNr>LatRM 5	1	0.713792
SNr>LatRM 6	1	1.02575
PPN>SNr 1	1	0.914561
PPN>SNr 2	1	1.04318
PPN>SNr 3	1	0.17508
PPN>SNr 4	1	0.438998
PPN>SNr 5	1	0.81203
PPN>SNr 6	1	0.905777
PPN>SNr 7	1	0.993882
PPN>SNr 8	1	0.778947
PPN>SNr 9	1	0.50742

## Sheet: Fig4f_ExtFig4b Control Cumulati
Unnamed: 0	0	0.05	0.1	0.15000000000000002	0.2	0.25	0.30000000000000004	0.35000000000000003	0.4	0.45	0.5	0.55	0.6000000000000001	0.65	0.7000000000000001	0.75	0.8	0.8500000000000001	0.9	0.9500000000000001	1	1.05	1.1	1.1500000000000001	1.2000000000000002	1.25	1.3	1.35	1.4000000000000001	1.4500000000000002	1.5	1.55	1.6	1.6500000000000001	1.7000000000000002	1.75	1.8	1.85	1.9000000000000001	1.9500000000000002	2
SNr>LatRM 1	0	0	0.0277778	0.0277778	0.0416667	0.0694444	0.138889	0.229167	0.340278	0.4375	0.527778	0.618056	0.6875	0.75	0.8125	0.840278	0.881944	0.888889	0.895833	0.930556	0.930556	0.944444	0.958333	0.958333	0.958333	0.958333	0.958333	0.958333	0.965278	0.972222	0.972222	0.979167	0.979167	0.979167	0.979167	0.993056	0.993056	0.993056	0.993056	0.993056	1
SNr>LatRM 2	0	0	0.0169492	0.0338983	0.0338983	0.0338983	0.0508475	0.0508475	0.0847458	0.135593	0.135593	0.186441	0.20339	0.288136	0.338983	0.40678	0.474576	0.474576	0.491525	0.559322	0.627119	0.694915	0.728814	0.779661	0.779661	0.847458	0.847458	0.898305	0.915254	0.915254	0.915254	0.915254	0.915254	0.932203	0.932203	0.932203	0.949153	0.983051	1	1	1
SNr>LatRM 3	0	0	0.0547945	0.0821918	0.123288	0.219178	0.287671	0.383562	0.424658	0.479452	0.575342	0.657534	0.753425	0.753425	0.767123	0.808219	0.821918	0.849315	0.863014	0.876712	0.890411	0.90411	0.945205	0.972603	0.986301	0.986301	0.986301	0.986301	0.986301	1	1	1	1	1	1	1	1	1	1	1	1
SNr>LatRM 4	0	0	0.0128205	0.0384615	0.0897436	0.115385	0.153846	0.217949	0.333333	0.410256	0.525641	0.641026	0.641026	0.75641	0.794872	0.833333	0.858974	0.897436	0.897436	0.910256	0.910256	0.923077	0.923077	0.923077	0.923077	0.923077	0.935897	0.948718	0.961538	0.961538	0.974359	0.974359	0.974359	0.987179	0.987179	1	1	1	1	1	1
SNr>LatRM 5	0	0	0.0441176	0.0882353	0.161765	0.176471	0.191176	0.235294	0.279412	0.308824	0.352941	0.382353	0.382353	0.382353	0.411765	0.411765	0.426471	0.455882	0.529412	0.573529	0.602941	0.632353	0.632353	0.632353	0.676471	0.720588	0.720588	0.735294	0.764706	0.779412	0.823529	0.838235	0.838235	0.867647	0.897059	0.897059	0.926471	0.955882	0.970588	1	1
SNr>LatRM 6	0	0	0	0.0535714	0.178571	0.196429	0.232143	0.267857	0.285714	0.321429	0.339286	0.339286	0.410714	0.446429	0.464286	0.464286	0.5	0.571429	0.625	0.696429	0.714286	0.767857	0.785714	0.821429	0.857143	0.857143	0.892857	0.910714	0.910714	0.910714	0.910714	0.910714	0.928571	0.928571	0.964286	0.964286	0.964286	0.964286	0.964286	0.982143	1
PPN>SNr 1	0	0	0.00862069	0.0344828	0.0862069	0.112069	0.146552	0.232759	0.275862	0.327586	0.37931	0.405172	0.422414	0.491379	0.560345	0.612069	0.646552	0.672414	0.706897	0.741379	0.775862	0.801724	0.836207	0.836207	0.844828	0.87931	0.887931	0.905172	0.905172	0.922414	0.931034	0.939655	0.939655	0.948276	0.965517	0.974138	0.991379	0.991379	0.991379	1	1
PPN>SNr 2	0	0	0	0.0416667	0.0625	0.0625	0.104167	0.104167	0.125	0.166667	0.1875	0.229167	0.291667	0.333333	0.354167	0.479167	0.520833	0.604167	0.645833	0.6875	0.6875	0.75	0.75	0.791667	0.833333	0.875	0.895833	0.895833	0.895833	0.916667	0.916667	0.9375	0.9375	0.958333	0.958333	0.979167	0.979167	0.979167	0.979167	1	1
PPN>SNr 3	0	0	0.0372671	0.0621118	0.068323	0.0869565	0.0931677	0.10559	0.118012	0.15528	0.180124	0.254658	0.304348	0.409938	0.453416	0.490683	0.571429	0.645963	0.68323	0.726708	0.763975	0.801242	0.84472	0.869565	0.881988	0.89441	0.919255	0.925466	0.925466	0.925466	0.944099	0.950311	0.950311	0.956522	0.968944	0.968944	0.975155	0.981366	0.987578	0.987578	1
PPN>SNr 4	0	0	0.0208333	0.0277778	0.0555556	0.0833333	0.138889	0.215278	0.409722	0.465278	0.576389	0.659722	0.6875	0.729167	0.763889	0.805556	0.826389	0.833333	0.847222	0.847222	0.861111	0.861111	0.868056	0.881944	0.895833	0.895833	0.902778	0.916667	0.916667	0.944444	0.958333	0.958333	0.972222	0.972222	0.986111	0.986111	0.986111	0.986111	0.986111	0.993056	1
PPN>SNr 5	0	0	0.0107527	0.0752688	0.0860215	0.129032	0.16129	0.182796	0.236559	0.322581	0.387097	0.430108	0.494624	0.569892	0.602151	0.623656	0.655914	0.698925	0.741935	0.774194	0.784946	0.795699	0.827957	0.83871	0.860215	0.870968	0.88172	0.88172	0.903226	0.903226	0.935484	0.935484	0.956989	0.967742	0.978495	0.978495	0.978495	0.989247	1	1	1
PPN>SNr 6	0	0	0.0190476	0.0285714	0.0761905	0.114286	0.161905	0.171429	0.190476	0.27619	0.32381	0.361905	0.419048	0.447619	0.466667	0.514286	0.571429	0.619048	0.657143	0.704762	0.714286	0.742857	0.771429	0.8	0.8	0.809524	0.828571	0.847619	0.87619	0.885714	0.885714	0.885714	0.914286	0.92381	0.933333	0.942857	0.961905	0.961905	0.971429	0.971429	1
PPN>SNr 7	0	0	0.00877193	0.0701754	0.0789474	0.105263	0.149123	0.157895	0.184211	0.201754	0.263158	0.289474	0.307018	0.333333	0.447368	0.491228	0.526316	0.552632	0.596491	0.649123	0.675439	0.684211	0.692982	0.72807	0.77193	0.807018	0.824561	0.859649	0.868421	0.877193	0.885965	0.894737	0.894737	0.921053	0.938596	0.964912	0.973684	0.991228	0.991228	0.991228	1
PPN>SNr 8	0	0	0.0816327	0.122449	0.163265	0.163265	0.163265	0.204082	0.265306	0.306122	0.346939	0.408163	0.428571	0.469388	0.469388	0.510204	0.591837	0.612245	0.612245	0.612245	0.653061	0.653061	0.693878	0.714286	0.77551	0.77551	0.77551	0.77551	0.77551	0.77551	0.816327	0.836735	0.836735	0.877551	0.897959	0.897959	0.959184	0.979592	0.979592	1	1
PPN>SNr 9	0	0	0.025641	0.025641	0.102564	0.128205	0.153846	0.205128	0.25641	0.25641	0.25641	0.282051	0.333333	0.435897	0.487179	0.512821	0.538462	0.589744	0.641026	0.692308	0.717949	0.794872	0.794872	0.794872	0.846154	0.871795	0.871795	0.871795	0.897436	0.923077	0.948718	0.974359	0.974359	0.974359	0.974359	0.974359	0.974359	0.974359	1	1	1

## Sheet: Fig4f_ExtFig4b Laser Cumulative
Unnamed: 0	0	0.05	0.1	0.15000000000000002	0.2	0.25	0.30000000000000004	0.35000000000000003	0.4	0.45	0.5	0.55	0.6000000000000001	0.65	0.7000000000000001	0.75	0.8	0.8500000000000001	0.9	0.9500000000000001	1	1.05	1.1	1.1500000000000001	1.2000000000000002	1.25	1.3	1.35	1.4000000000000001	1.4500000000000002	1.5	1.55	1.6	1.6500000000000001	1.7000000000000002	1.75	1.8	1.85	1.9000000000000001	1.9500000000000002	2
SNr>LatRM 1	0	0	0.0263158	0.0350877	0.0350877	0.0350877	0.0701754	0.0877193	0.122807	0.192982	0.289474	0.377193	0.473684	0.552632	0.657895	0.745614	0.807018	0.850877	0.885965	0.894737	0.894737	0.894737	0.903509	0.903509	0.912281	0.938596	0.95614	0.964912	0.964912	0.973684	0.991228	0.991228	0.991228	0.991228	0.991228	0.991228	0.991228	0.991228	0.991228	1	1
SNr>LatRM 2	0	0	0	0.04	0.04	0.04	0.08	0.08	0.08	0.08	0.08	0.08	0.1	0.12	0.14	0.14	0.18	0.32	0.38	0.48	0.48	0.48	0.56	0.6	0.68	0.7	0.72	0.76	0.76	0.8	0.82	0.84	0.86	0.88	0.9	0.9	0.94	0.94	0.96	0.98	1
SNr>LatRM 3	0	0	0.0196078	0.0588235	0.0980392	0.137255	0.176471	0.196078	0.235294	0.294118	0.294118	0.313725	0.411765	0.431373	0.470588	0.568627	0.588235	0.647059	0.705882	0.764706	0.803922	0.843137	0.843137	0.862745	0.862745	0.862745	0.862745	0.921569	0.941176	0.941176	0.941176	0.941176	0.960784	0.960784	0.960784	0.960784	0.980392	0.980392	0.980392	1	1
SNr>LatRM 4	0	0	0.0192308	0.0384615	0.0384615	0.0384615	0.0576923	0.0576923	0.0576923	0.173077	0.346154	0.480769	0.634615	0.692308	0.75	0.826923	0.884615	0.923077	0.942308	0.942308	0.942308	0.961538	0.961538	0.961538	0.961538	0.961538	0.961538	0.961538	0.961538	0.980769	0.980769	0.980769	0.980769	1	1	1	1	1	1	1	1
SNr>LatRM 5	0	0	0	0	0	0.047619	0.0952381	0.142857	0.142857	0.142857	0.238095	0.238095	0.285714	0.285714	0.285714	0.285714	0.285714	0.333333	0.333333	0.333333	0.428571	0.428571	0.428571	0.47619	0.52381	0.571429	0.666667	0.761905	0.761905	0.809524	0.857143	0.857143	0.857143	0.904762	0.952381	0.952381	1	1	1	1	1
SNr>LatRM 6	0	0	0	0.0566038	0.0943396	0.113208	0.113208	0.132075	0.150943	0.169811	0.169811	0.169811	0.188679	0.226415	0.283019	0.320755	0.377358	0.415094	0.45283	0.509434	0.584906	0.660377	0.679245	0.698113	0.716981	0.754717	0.773585	0.811321	0.849057	0.886792	0.924528	0.962264	0.981132	1	1	1	1	1	1	1	1
PPN>SNr 1	0	0	0.0571429	0.1	0.1	0.1	0.1	0.1	0.142857	0.171429	0.214286	0.257143	0.3	0.3	0.342857	0.414286	0.428571	0.471429	0.514286	0.6	0.642857	0.685714	0.714286	0.771429	0.814286	0.842857	0.857143	0.857143	0.885714	0.914286	0.914286	0.914286	0.928571	0.942857	0.971429	0.985714	1	1	1	1	1
PPN>SNr 2	0	0	0	0	0	0	0	0	0	0	0.0222222	0.0666667	0.0888889	0.111111	0.133333	0.177778	0.177778	0.222222	0.288889	0.311111	0.355556	0.422222	0.488889	0.555556	0.622222	0.644444	0.666667	0.711111	0.755556	0.755556	0.8	0.844444	0.844444	0.866667	0.888889	0.911111	0.955556	0.977778	0.977778	0.977778	1
PPN>SNr 3	0	0	0	0.0555556	0.0555556	0.0555556	0.111111	0.111111	0.166667	0.166667	0.166667	0.222222	0.222222	0.277778	0.333333	0.333333	0.333333	0.388889	0.388889	0.444444	0.444444	0.444444	0.555556	0.611111	0.611111	0.611111	0.611111	0.611111	0.611111	0.666667	0.666667	0.666667	0.666667	0.666667	0.722222	0.722222	0.722222	0.722222	0.722222	0.833333	1
PPN>SNr 4	0	0	0	0.0277778	0.0277778	0.0277778	0.0277778	0.0555556	0.0833333	0.0833333	0.222222	0.277778	0.333333	0.416667	0.5	0.583333	0.611111	0.666667	0.694444	0.694444	0.722222	0.75	0.805556	0.805556	0.805556	0.805556	0.805556	0.861111	0.861111	0.861111	0.888889	0.888889	0.916667	0.916667	0.916667	0.916667	0.944444	0.944444	1	1	1
PPN>SNr 5	0	0	0.0491803	0.114754	0.147541	0.147541	0.147541	0.147541	0.147541	0.180328	0.213115	0.229508	0.262295	0.278689	0.360656	0.42623	0.47541	0.557377	0.622951	0.672131	0.688525	0.721311	0.737705	0.737705	0.754098	0.754098	0.754098	0.770492	0.770492	0.786885	0.803279	0.836066	0.852459	0.852459	0.885246	0.95082	0.983607	1	1	1	1
PPN>SNr 6	0	0	0.0235294	0.0705882	0.0705882	0.0705882	0.0941176	0.0941176	0.105882	0.117647	0.129412	0.152941	0.2	0.247059	0.294118	0.4	0.470588	0.517647	0.541176	0.611765	0.647059	0.682353	0.694118	0.729412	0.788235	0.8	0.811765	0.811765	0.823529	0.823529	0.823529	0.835294	0.835294	0.835294	0.882353	0.905882	0.905882	0.929412	0.964706	0.964706	1
PPN>SNr 7	0	0	0.025	0.0375	0.0375	0.0375	0.0375	0.0375	0.0625	0.075	0.075	0.0875	0.1125	0.125	0.15	0.15	0.175	0.1875	0.25	0.2625	0.3375	0.3875	0.45	0.4625	0.5125	0.6	0.625	0.65	0.7375	0.7625	0.8	0.825	0.8375	0.8625	0.875	0.9125	0.925	0.9375	0.95	1	1
PPN>SNr 8	0	0	0.0588235	0.0588235	0.294118	0.294118	0.294118	0.294118	0.294118	0.411765	0.470588	0.588235	0.588235	0.647059	0.705882	0.705882	0.705882	0.705882	0.705882	0.705882	0.705882	0.764706	0.764706	0.764706	0.764706	0.764706	0.823529	0.823529	0.823529	0.823529	0.823529	0.823529	0.823529	0.823529	0.823529	0.941176	0.941176	0.941176	1	1	1
PPN>SNr 9	0	0	0	0	0.0416667	0.0416667	0.0833333	0.0833333	0.0833333	0.0833333	0.0833333	0.125	0.125	0.125	0.25	0.333333	0.375	0.416667	0.458333	0.541667	0.583333	0.666667	0.666667	0.75	0.75	0.75	0.791667	0.833333	0.833333	0.875	0.916667	0.916667	0.916667	0.916667	0.916667	0.958333	0.958333	0.958333	0.958333	1	1
