# Supplementary material for: Dynamic basal ganglia output signals license and suppress forelimb movements
Source: Nature. 2025 May 28;644(8077):749–58. doi: 10.1038/s41586-025-09066-z (PMC12367548; doi:10.1038/s41586-025-09066-z)
Supplement: Supplementary file 14 — Source Data Extended Data Fig. 7 [file 41586_2025_9066_MOESM14_ESM.xlsx]

## Sheet: ExtFig7a
Unnamed: 0	AP	DV	ML
0	890	439	748
1	890	449	748
2	890	442	748
3	890	433	749
4	890	442	748
5	890	439	748
6	890	442	748
7	890	436	748
8	890	442	748
9	890	436	748
10	890	429	749
11	890	329	755
12	890	543	730
13	890	451	735
14	890	455	735
15	890	447	735
16	890	329	741
17	890	324	741
18	880	335	741
19	880	337	740
20	880	335	741
21	880	337	740
22	880	331	741
23	880	456	737
24	880	449	737
25	880	340	740
26	890	545	720
27	890	450	725
28	890	324	732
29	890	322	732
30	890	532	721
31	890	454	725
32	880	449	745
33	880	444	745
34	880	325	752
35	880	328	752
36	890	455	728
37	890	452	728
38	890	452	728
39	890	452	728
40	890	452	728
41	890	452	728
42	890	452	728
43	880	334	724
44	880	334	724
45	880	334	724
46	880	332	724
47	880	334	724
48	890	455	728
49	880	329	724
50	850	464	739
51	850	464	739
52	850	464	739
53	860	337	758
54	860	348	756
55	860	351	756
56	860	351	756
57	860	351	756
58	860	348	756
59	860	345	757
60	860	348	756
61	860	345	757
62	860	345	757
63	860	342	757
64	860	337	758
65	860	337	758
66	860	337	758
67	860	340	758
68	860	342	757
69	860	340	758
70	860	337	758
71	860	334	758
72	860	334	758
73	860	337	758
74	860	334	758
75	860	334	758
76	870	328	759
77	860	348	756
78	870	491	696
79	870	494	696
80	870	493	696
81	870	499	696
82	880	451	790
83	880	451	790
84	880	452	746
85	880	449	746
86	880	449	746
87	880	446	746
88	880	448	746
89	880	446	746
90	880	452	746
91	880	452	746
92	880	452	746
93	880	448	746
94	880	451	746
95	880	446	746
96	880	446	746
97	880	446	746
98	880	446	746
99	880	452	746
100	880	451	746
101	880	449	746
102	880	449	746
103	880	448	746
104	880	343	722
105	880	335	722
106	880	332	723
107	860	351	735
108	860	357	735
109	860	347	735
110	860	347	735
111	860	347	735
112	860	347	735
113	860	335	735
114	860	338	735
115	860	465	733
116	860	462	733
117	860	462	733
118	860	351	735
119	860	351	735
120	860	351	735
121	860	344	735
122	860	361	735
123	860	351	735
124	860	361	735
125	860	361	735
126	860	361	735
127	860	357	735
128	860	361	735
129	860	357	735
130	860	347	735
131	860	351	735
132	860	351	735
133	860	351	735
134	890	558	726
135	890	327	760
136	890	551	727
137	890	327	760
138	890	551	727
139	890	330	759
140	890	321	760
141	890	453	741
142	890	447	742
143	890	447	742
144	890	450	742
145	890	444	743
146	890	441	743
147	890	447	742
148	890	441	743
149	890	436	744
150	890	438	744
151	890	436	744
152	890	558	726
153	890	551	727
154	890	447	742
155	890	441	743
156	890	330	759
157	830	463	766
158	830	460	766
159	830	458	766
160	830	460	766
161	830	458	766
162	830	453	767
163	830	460	766
164	830	453	767
165	840	446	767
166	900	460	735
167	900	458	735
168	900	456	735
169	900	458	735
170	900	453	735
171	900	456	735
172	900	453	735
173	900	456	735
174	900	453	735
175	900	453	735
176	900	456	735
177	900	455	735
178	900	453	735
179	900	451	735
180	900	449	735
181	900	453	735
182	900	453	735
183	900	449	735
184	900	451	735
185	900	451	735
186	900	449	735
187	900	453	735
188	900	451	735
189	900	451	735
190	900	449	735
191	900	447	735
192	900	447	735
193	900	447	735
194	900	447	735
195	900	449	735
196	900	445	735
197	900	447	735
198	900	449	735
199	900	449	735
200	900	445	735
201	900	447	735
202	900	443	735
203	900	443	735
204	900	443	735
205	900	443	735
206	900	443	735
207	900	443	735
208	900	441	735
209	900	441	735
210	900	441	735
211	900	441	735
212	900	440	736
213	900	441	735
214	900	440	736
215	900	438	736
216	900	438	736
217	900	440	736
218	900	440	736
219	900	438	736
220	900	438	736
221	900	438	736
222	900	436	736
223	900	436	736
224	900	436	736
225	900	438	736
226	900	438	736
227	900	436	736
228	900	436	736
229	900	434	736
230	900	436	736
231	900	436	736
232	900	436	736
233	900	438	736
234	900	434	736
235	900	434	736
236	900	434	736
237	900	434	736
238	900	434	736
239	900	434	736
240	900	434	736
241	900	434	736
242	900	434	736
243	900	434	736
244	900	456	735
245	900	441	735
246	900	441	735
247	900	441	735
248	900	441	735
249	900	438	736
250	900	436	736
251	900	436	736
252	900	434	736
253	850	458	774
254	850	456	774
255	850	458	774
256	850	452	774
257	850	452	774
258	850	456	774
259	870	456	744
260	860	350	744
261	870	456	744
262	870	456	744
263	870	456	744
264	870	452	744
265	870	454	744
266	870	452	744
267	860	344	744
268	860	344	744
269	860	347	744
270	860	347	744
271	860	339	744
272	860	339	744
273	860	339	744
274	860	336	744
275	860	339	744
276	870	456	744
277	870	456	744
278	860	466	736
279	860	466	736
280	860	461	736
281	860	461	736
282	860	461	736
283	860	356	735
284	860	353	735
285	860	348	734
286	860	353	735
287	860	350	734
288	860	350	734
289	860	348	734
290	870	342	734
291	870	342	734
292	870	342	734
293	870	334	734
294	870	339	734
295	870	334	734
296	870	339	734
297	870	334	734
298	870	334	734
299	870	334	734
300	870	334	734
301	870	334	734
302	870	334	734
303	860	461	736
304	860	466	736
305	860	356	735
306	870	345	734
307	870	336	734
308	890	423	749
309	890	407	750
310	890	394	751
311	890	342	754
312	890	423	749
313	890	419	749
314	890	419	749
315	890	417	750
316	890	417	750
317	890	410	750
318	890	403	750
319	890	410	750
320	890	400	751
321	890	394	751
322	890	394	751
323	890	394	751
324	890	397	751
325	890	394	751
326	890	394	751
327	890	378	752
328	890	381	752
329	890	381	752
330	890	384	752
331	890	381	752
332	890	378	752
333	890	368	753
334	890	371	752
335	890	368	753
336	890	371	752
337	890	362	753
338	890	358	753
339	890	355	753
340	890	355	753
341	890	355	753
342	890	349	754
343	890	342	754
344	890	338	754
345	890	333	755
346	890	333	755
347	890	333	755
348	890	439	736
349	890	431	736
350	890	431	736
351	890	414	737
352	890	402	737
353	890	390	738
354	890	378	739
355	890	378	739
356	890	374	739
357	890	361	739
358	890	357	740
359	890	349	740
360	890	349	740
361	890	341	740
362	890	333	741
363	890	439	736
364	890	427	736
365	890	427	736
366	890	427	736
367	890	419	737
368	890	414	737
369	890	410	737
370	890	410	737
371	890	410	737
372	890	414	737
373	890	410	737
374	890	414	737
375	890	410	737
376	890	414	737
377	890	398	738
378	890	398	738
379	890	398	738
380	890	402	737
381	890	402	737
382	890	394	738
383	890	390	738
384	890	398	738
385	890	398	738
386	890	390	738
387	890	386	738
388	890	386	738
389	890	382	738
390	890	374	739
391	890	374	739
392	890	370	739
393	890	357	740
394	890	357	740
395	890	353	740
396	890	357	740
397	890	337	741
398	890	341	740
399	890	333	741
400	880	434	737
401	880	409	738
402	880	405	738
403	880	401	738
404	880	394	739
405	880	390	739
406	880	379	739
407	880	376	739
408	880	376	739
409	880	372	739
410	880	365	740
411	880	354	740
412	880	445	737
413	880	438	737
414	880	434	737
415	880	424	738
416	880	409	738
417	880	401	738
418	880	394	739
419	880	358	740
420	880	354	740
421	880	350	740
422	880	343	740
423	890	437	726
424	890	437	726
425	890	428	726
426	890	410	727
427	890	406	728
428	890	393	728
429	890	380	729
430	890	340	731
431	890	331	731
432	890	327	732
433	890	437	726
434	890	437	726
435	890	415	727
436	890	402	728
437	890	384	729
438	890	384	729
439	890	371	729
440	890	367	730
441	890	358	730
442	880	441	745
443	880	430	746
444	880	433	746
445	880	430	746
446	880	425	746
447	880	417	747
448	880	414	747
449	880	412	747
450	880	401	748
451	880	404	748
452	880	390	748
453	880	395	748
454	880	390	748
455	880	384	749
456	880	382	749
457	880	382	749
458	880	384	749
459	880	379	749
460	880	382	749
461	880	376	749
462	880	376	749
463	880	368	750
464	880	365	750
465	880	368	750
466	880	365	750
467	880	357	750
468	880	360	750
469	880	355	751
470	880	352	751
471	880	350	751
472	880	352	751
473	880	352	751
474	880	344	751
475	880	344	751
476	880	341	751
477	880	333	752
478	880	438	745
479	880	427	746
480	880	414	747
481	880	371	750
482	880	406	747
483	880	406	747
484	880	401	748
485	880	401	748
486	880	390	748
487	880	384	749
488	880	384	749
489	880	371	750
490	880	371	750
491	880	371	750
492	880	339	752
493	890	450	728
494	890	447	728
495	890	444	728
496	890	447	728
497	890	447	728
498	890	447	728
499	890	450	728
500	890	444	728
501	890	450	728
502	890	450	728
503	890	444	728
504	890	447	728
505	890	444	728
506	890	447	728
507	890	441	728
508	890	441	728
509	890	444	728
510	890	444	728
511	890	447	728
512	890	444	728
513	890	444	728
514	890	444	728
515	890	436	728
516	890	434	727
517	890	434	727
518	890	439	728
519	890	436	728
520	890	439	728
521	890	439	728
522	890	434	727
523	890	434	727
524	890	434	727
525	890	428	727
526	890	431	727
527	890	431	727
528	890	431	727
529	890	431	727
530	890	434	727
531	890	428	727
532	890	426	727
533	890	426	727
534	890	428	727
535	890	428	727
536	890	426	727
537	890	420	727
538	890	420	727
539	890	423	727
540	890	417	727
541	890	417	727
542	890	415	727
543	890	417	727
544	890	415	727
545	890	417	727
546	890	417	727
547	890	412	727
548	890	412	727
549	890	415	727
550	890	417	727
551	890	415	727
552	890	409	727
553	890	409	727
554	890	412	727
555	890	406	727
556	890	409	727
557	890	409	727
558	890	412	727
559	890	406	727
560	890	404	726
561	890	401	726
562	890	406	727
563	890	401	726
564	890	406	727
565	890	401	726
566	890	406	727
567	890	396	726
568	890	401	726
569	890	399	726
570	890	399	726
571	890	399	726
572	890	399	726
573	890	396	726
574	890	393	726
575	890	393	726
576	890	393	726
577	890	390	726
578	890	390	726
579	890	396	726
580	890	390	726
581	890	388	726
582	890	388	726
583	890	390	726
584	890	390	726
585	890	385	726
586	890	385	726
587	890	385	726
588	890	382	726
589	890	382	726
590	890	382	726
591	890	382	726
592	890	377	726
593	890	377	726
594	890	374	726
595	890	374	726
596	890	372	725
597	890	377	726
598	890	372	725
599	890	369	725
600	890	369	725
601	890	364	725
602	890	361	725
603	890	361	725
604	880	356	725
605	890	358	725
606	890	358	725
607	890	358	725
608	880	356	725
609	880	356	725
610	880	348	725
611	880	348	725
612	880	348	725
613	880	350	725
614	880	348	725
615	880	348	725
616	880	353	725
617	880	340	724
618	880	340	724
619	880	340	724
620	880	340	724
621	890	396	726
622	890	450	728
623	890	450	728
624	890	450	728
625	890	447	728
626	890	447	728
627	890	439	728
628	890	439	728
629	890	439	728
630	890	436	728
631	890	436	728
632	890	434	727
633	890	428	727
634	890	428	727
635	890	428	727
636	890	420	727
637	890	420	727
638	890	417	727
639	890	417	727
640	890	417	727
641	890	415	727
642	890	412	727
643	890	412	727
644	890	409	727
645	890	409	727
646	890	404	726
647	890	401	726
648	890	399	726
649	890	399	726
650	890	396	726
651	890	396	726
652	890	390	726
653	890	390	726
654	890	390	726
655	890	390	726
656	890	382	726
657	890	377	726
658	890	361	725
659	880	348	725
660	850	458	740
661	850	458	740
662	850	461	740
663	850	452	741
664	850	452	741
665	850	452	741
666	850	447	742
667	850	447	742
668	850	447	742
669	850	455	741
670	850	447	742
671	850	444	742
672	850	447	742
673	860	427	745
674	850	447	742
675	860	427	745
676	860	416	746
677	860	407	748
678	860	441	743
679	860	441	743
680	860	441	743
681	860	396	749
682	860	393	750
683	860	390	750
684	860	382	751
685	860	438	743
686	860	433	744
687	860	435	744
688	860	368	753
689	860	362	754
690	860	438	743
691	860	359	755
692	860	438	743
693	860	435	744
694	860	435	744
695	860	427	745
696	860	430	744
697	860	433	744
698	860	424	745
699	860	424	745
700	860	421	746
701	860	424	745
702	860	421	746
703	860	424	745
704	860	427	745
705	860	419	746
706	860	416	746
707	860	419	746
708	860	416	746
709	860	413	747
710	860	410	747
711	860	416	746
712	860	410	747
713	860	404	748
714	860	407	748
715	860	407	748
716	860	407	748
717	860	407	748
718	860	402	748
719	860	399	749
720	860	399	749
721	860	404	748
722	860	404	748
723	860	399	749
724	860	393	750
725	860	393	750
726	860	390	750
727	860	388	750
728	860	385	751
729	860	388	750
730	860	388	750
731	860	385	751
732	860	388	750
733	860	376	752
734	860	379	752
735	860	379	752
736	860	379	752
737	860	379	752
738	860	373	753
739	860	371	753
740	860	376	752
741	860	368	753
742	860	371	753
743	860	368	753
744	860	365	754
745	860	368	753
746	860	368	753
747	860	371	753
748	860	362	754
749	860	362	754
750	860	362	754
751	860	365	754
752	860	359	755
753	860	362	754
754	860	362	754
755	860	365	754
756	860	356	755
757	860	404	748
758	860	354	755
759	860	354	755
760	860	399	749
761	860	382	751
762	860	359	755
763	880	445	746
764	870	442	746
765	870	442	746
766	870	442	746
767	880	445	746
768	870	444	746
769	880	445	746
770	880	445	746
771	870	444	746
772	880	445	746
773	870	442	746
774	880	445	746
775	880	445	746
776	870	442	746
777	870	442	746
778	870	459	718
779	870	456	718
780	870	448	718
781	870	439	719
782	870	437	719
783	870	439	719
784	870	431	719
785	870	428	719
786	870	426	719
787	870	420	719
788	870	414	720
789	870	406	720
790	870	412	720
791	870	406	720
792	870	406	720
793	880	401	720
794	880	390	720
795	880	387	721
796	880	384	721
797	880	376	721
798	880	370	721
799	880	365	721
800	880	362	721
801	880	362	721
802	880	357	722
803	880	352	722
804	880	352	722
805	880	346	722
806	870	450	718
807	870	431	719
808	870	417	719
809	880	373	721
810	860	455	733
811	860	442	733
812	860	446	733
813	860	436	733
814	860	439	733
815	860	442	733
816	860	442	733
817	860	442	733
818	860	436	733
819	860	432	733
820	860	449	733
821	860	436	733
822	860	432	733
823	860	436	733
824	860	436	733
825	860	436	733
826	860	432	733
827	860	426	734
828	860	436	733
829	860	423	734
830	860	420	734
831	860	420	734
832	860	416	734
833	860	413	734
834	860	406	734
835	860	432	733
836	860	432	733
837	860	403	734
838	860	403	734
839	860	390	734
840	860	387	734
841	860	429	733
842	860	364	735
843	860	367	735
844	860	364	735
845	860	429	733
846	860	426	734
847	860	420	734
848	860	410	734
849	860	416	734
850	860	410	734
851	860	410	734
852	860	436	733
853	860	410	734
854	860	416	734
855	860	413	734
856	860	410	734
857	860	403	734
858	860	410	734
859	860	410	734
860	860	406	734
861	860	406	734
862	860	406	734
863	860	406	734
864	860	410	734
865	860	396	734
866	860	403	734
867	860	403	734
868	860	403	734
869	860	403	734
870	860	403	734
871	860	390	734
872	860	387	734
873	860	384	734
874	860	380	734
875	860	380	734
876	860	384	734
877	860	374	735
878	860	364	735
879	860	371	735
880	860	367	735
881	860	364	735
882	860	364	735
883	890	339	758
884	890	342	757
885	890	339	758
886	890	336	758
887	890	336	758
888	890	333	759
889	890	336	758
890	890	432	744
891	890	427	745
892	890	427	745
893	890	424	746
894	890	427	745
895	890	427	745
896	890	424	746
897	890	427	745
898	890	424	746
899	890	418	746
900	890	416	747
901	890	416	747
902	890	418	746
903	890	418	746
904	890	407	748
905	890	413	747
906	890	413	747
907	890	413	747
908	890	407	748
909	890	413	747
910	890	410	748
911	890	407	748
912	890	404	748
913	890	404	748
914	890	404	748
915	890	407	748
916	890	399	749
917	890	402	749
918	890	404	748
919	890	402	749
920	890	396	750
921	890	396	750
922	890	396	750
923	890	396	750
924	890	396	750
925	890	396	750
926	890	396	750
927	890	396	750
928	890	396	750
929	890	393	750
930	890	390	751
931	890	387	751
932	890	390	751
933	890	387	751
934	890	393	750
935	890	390	751
936	890	384	751
937	890	387	751
938	890	384	751
939	890	384	751
940	890	387	751
941	890	387	751
942	890	384	751
943	890	384	751
944	890	384	751
945	890	378	752
946	890	382	752
947	890	378	752
948	890	378	752
949	890	378	752
950	890	378	752
951	890	376	753
952	890	378	752
953	890	376	753
954	890	378	752
955	890	373	753
956	890	373	753
957	890	376	753
958	890	373	753
959	890	376	753
960	890	347	757
961	890	373	753
962	890	373	753
963	890	373	753
964	890	364	754
965	890	368	754
966	890	368	754
967	890	364	754
968	890	368	754
969	890	364	754
970	890	362	755
971	890	362	755
972	890	362	755
973	890	364	754
974	890	364	754
975	890	362	755
976	890	362	755
977	890	430	745
978	890	430	745
979	890	421	746
980	890	416	747
981	890	418	746
982	890	356	755
983	890	413	747
984	890	413	747
985	890	413	747
986	890	356	755
987	890	407	748
988	890	407	748
989	890	407	748
990	890	356	755
991	890	356	755
992	890	404	748
993	890	399	749
994	890	396	750
995	890	396	750
996	890	393	750
997	890	350	756
998	890	353	756
999	890	387	751
1000	890	347	757
1001	890	347	757
1002	890	353	756
1003	890	382	752
1004	890	378	752
1005	890	376	753
1006	890	373	753
1007	890	350	756
1008	890	370	753
1009	890	368	754
1010	890	350	756
1011	890	347	757
1012	890	359	755
1013	890	350	756
1014	890	359	755
1015	890	350	756
1016	890	350	756
1017	890	359	755
1018	890	350	756
1019	890	353	756
1020	890	359	755
1021	890	350	756
1022	890	356	755
1023	890	350	756
1024	890	347	757
1025	890	342	757
1026	890	342	757
1027	890	344	757
1028	890	342	757
1029	890	347	757
1030	890	344	757
1031	890	342	757
1032	890	347	757
1033	890	336	758
1034	890	344	757
1035	890	350	756
1036	890	347	757
1037	890	336	758
1038	900	430	736
1039	900	428	736
1040	900	428	736
1041	900	430	736
1042	900	426	736
1043	900	426	736
1044	900	428	736
1045	900	426	736
1046	900	430	736
1047	900	430	736
1048	900	430	736
1049	900	424	736
1050	900	426	736
1051	900	426	736
1052	900	424	736
1053	900	424	736
1054	900	424	736
1055	900	424	736
1056	900	426	736
1057	900	426	736
1058	900	422	736
1059	900	422	736
1060	900	422	736
1061	900	420	736
1062	900	422	736
1063	900	420	736
1064	900	422	736
1065	900	422	736
1066	900	419	737
1067	900	420	736
1068	900	419	737
1069	900	422	736
1070	900	420	736
1071	900	413	737
1072	900	419	737
1073	900	415	737
1074	900	415	737
1075	900	415	737
1076	900	415	737
1077	900	415	737
1078	900	413	737
1079	900	411	737
1080	900	411	737
1081	900	413	737
1082	900	411	737
1083	900	409	737
1084	900	409	737
1085	900	411	737
1086	900	407	737
1087	900	409	737
1088	900	403	737
1089	900	403	737
1090	900	405	737
1091	900	405	737
1092	900	407	737
1093	900	405	737
1094	900	405	737
1095	900	405	737
1096	900	403	737
1097	900	405	737
1098	900	403	737
1099	900	403	737
1100	900	403	737
1101	900	403	737
1102	900	396	738
1103	900	398	738
1104	900	398	738
1105	900	398	738
1106	900	398	738
1107	900	396	738
1108	900	396	738
1109	900	398	738
1110	900	396	738
1111	900	390	738
1112	900	388	738
1113	900	390	738
1114	900	392	738
1115	900	388	738
1116	900	386	738
1117	900	388	738
1118	900	388	738
1119	900	388	738
1120	900	386	738
1121	900	380	738
1122	900	384	738
1123	900	384	738
1124	900	384	738
1125	900	382	738
1126	900	376	739
1127	900	380	738
1128	900	378	739
1129	900	378	739
1130	900	376	739
1131	900	371	739
1132	900	369	739
1133	900	369	739
1134	900	367	739
1135	900	367	739
1136	900	365	739
1137	900	363	739
1138	900	363	739
1139	900	363	739
1140	900	361	739
1141	900	357	740
1142	900	357	740
1143	900	353	740
1144	900	350	740
1145	900	350	740
1146	900	352	740
1147	900	350	740
1148	900	348	740
1149	900	348	740
1150	900	346	740
1151	900	346	740
1152	900	344	740
1153	900	342	740
1154	900	340	740
1155	900	340	740
1156	900	342	740
1157	900	338	740
1158	900	336	741
1159	900	336	741
1160	900	334	741
1161	900	332	741
1162	900	332	741
1163	900	330	741
1164	900	330	741
1165	900	319	741
1166	900	321	741
1167	900	321	741
1168	900	321	741
1169	900	319	741
1170	900	432	736
1171	900	422	736
1172	900	422	736
1173	900	420	736
1174	900	419	737
1175	900	417	737
1176	900	419	737
1177	900	419	737
1178	900	417	737
1179	900	419	737
1180	900	419	737
1181	900	419	737
1182	900	415	737
1183	900	415	737
1184	900	413	737
1185	900	415	737
1186	900	411	737
1187	900	411	737
1188	900	415	737
1189	900	419	737
1190	900	419	737
1191	900	415	737
1192	900	415	737
1193	900	415	737
1194	900	413	737
1195	900	411	737
1196	900	411	737
1197	900	407	737
1198	900	403	737
1199	900	403	737
1200	900	401	737
1201	900	399	737
1202	900	396	738
1203	900	392	738
1204	900	392	738
1205	900	392	738
1206	900	392	738
1207	900	390	738
1208	900	386	738
1209	900	384	738
1210	900	380	738
1211	900	374	739
1212	900	373	739
1213	900	369	739
1214	900	363	739
1215	900	363	739
1216	900	357	740
1217	900	353	740
1218	900	348	740
1219	900	319	741
1220	860	388	744
1221	860	390	744
1222	860	394	744
1223	860	390	744
1224	860	388	744
1225	860	390	744
1226	860	390	744
1227	860	392	744
1228	860	386	744
1229	860	386	744
1230	860	386	744
1231	860	386	744
1232	860	384	744
1233	860	384	744
1234	870	460	744
1235	870	460	744
1236	870	459	744
1237	870	459	744
1238	860	386	744
1239	860	379	744
1240	860	381	744
1241	860	384	744
1242	860	379	744
1243	870	435	744
1244	860	384	744
1245	870	435	744
1246	870	431	744
1247	870	431	744
1248	870	429	744
1249	870	423	744
1250	870	420	744
1251	870	418	744
1252	860	412	744
1253	860	408	744
1254	860	384	744
1255	860	406	744
1256	860	404	744
1257	860	402	744
1258	860	400	744
1259	860	398	744
1260	870	462	744
1261	860	396	744
1262	860	392	744
1263	860	379	744
1264	860	388	744
1265	870	462	744
1266	860	381	744
1267	860	384	744
1268	860	388	744
1269	860	384	744
1270	860	386	744
1271	860	386	744
1272	860	379	744
1273	860	379	744
1274	860	373	744
1275	860	373	744
1276	860	371	744
1277	860	369	744
1278	860	365	744
1279	860	365	744
1280	860	379	744
1281	860	363	744
1282	860	375	744
1283	860	361	744
1284	860	359	744
1285	860	373	744
1286	860	355	744
1287	860	375	744
1288	860	352	744
1289	860	373	744
1290	860	373	744
1291	860	355	744
1292	860	352	744
1293	860	352	744
1294	860	373	744
1295	870	458	744
1296	860	371	744
1297	860	369	744
1298	860	363	744
1299	860	365	744
1300	860	363	744
1301	860	363	744
1302	870	429	744
1303	860	398	744
1304	860	365	744
1305	860	365	744
1306	870	449	744
1307	860	365	744
1308	860	359	744
1309	860	361	744
1310	870	447	744
1311	870	449	744
1312	860	363	744
1313	870	449	744
1314	870	445	744
1315	870	443	744
1316	860	361	744
1317	870	443	744
1318	870	445	744
1319	870	443	744
1320	870	443	744
1321	870	443	744
1322	870	443	744
1323	860	363	744
1324	870	441	744
1325	870	441	744
1326	870	439	744
1327	870	441	744
1328	860	359	744
1329	860	361	744
1330	870	439	744
1331	870	437	744
1332	870	437	744
1333	860	357	744
1334	860	355	744
1335	870	437	744
1336	870	433	744
1337	860	355	744
1338	860	357	744
1339	870	437	744
1340	860	357	744
1341	870	437	744
1342	870	433	744
1343	870	429	744
1344	860	355	744
1345	860	352	744
1346	870	431	744
1347	870	431	744
1348	870	429	744
1349	870	423	744
1350	870	423	744
1351	870	423	744
1352	870	425	744
1353	870	425	744
1354	870	425	744
1355	870	425	744
1356	870	418	744
1357	870	418	744
1358	870	418	744
1359	870	420	744
1360	870	416	744
1361	870	416	744
1362	860	412	744
1363	860	412	744
1364	860	412	744
1365	860	412	744
1366	860	412	744
1367	860	412	744
1368	860	412	744
1369	860	412	744
1370	860	408	744
1371	860	408	744
1372	860	408	744
1373	870	462	744
1374	860	408	744
1375	860	357	744
1376	860	406	744
1377	860	406	744
1378	860	355	744
1379	860	400	744
1380	860	404	744
1381	870	458	744
1382	860	400	744
1383	860	402	744
1384	860	404	744
1385	870	458	744
1386	860	402	744
1387	860	400	744
1388	860	398	744
1389	860	398	744
1390	860	398	744
1391	860	400	744
1392	860	398	744
1393	860	392	744
1394	860	392	744
1395	860	394	744
1396	870	449	744
1397	860	394	744
1398	860	394	744
1399	860	398	744
1400	870	441	744
1401	860	394	744
1402	860	394	744
1403	860	394	744
1404	860	392	744
1405	860	390	744
1406	860	459	736
1407	860	457	736
1408	860	459	736
1409	860	457	736
1410	860	459	736
1411	860	459	736
1412	860	459	736
1413	860	455	735
1414	860	455	735
1415	860	457	736
1416	860	452	735
1417	860	457	736
1418	860	457	736
1419	860	452	735
1420	860	447	735
1421	860	450	735
1422	860	452	735
1423	860	450	735
1424	860	447	735
1425	860	450	735
1426	860	450	735
1427	860	452	735
1428	860	452	735
1429	860	445	735
1430	860	442	735
1431	860	447	735
1432	860	442	735
1433	860	442	735
1434	860	445	735
1435	860	445	735
1436	860	442	735
1437	860	442	735
1438	860	442	735
1439	860	440	735
1440	860	442	735
1441	860	442	735
1442	860	440	735
1443	860	440	735
1444	860	435	735
1445	860	435	735
1446	860	438	735
1447	860	438	735
1448	860	433	735
1449	860	438	735
1450	860	435	735
1451	860	438	735
1452	860	430	735
1453	860	430	735
1454	860	430	735
1455	860	430	735
1456	860	433	735
1457	860	430	735
1458	860	433	735
1459	860	430	735
1460	860	433	735
1461	860	428	735
1462	860	433	735
1463	860	426	735
1464	860	426	735
1465	860	426	735
1466	860	426	735
1467	860	428	735
1468	860	428	735
1469	860	428	735
1470	860	428	735
1471	860	423	735
1472	860	426	735
1473	860	423	735
1474	860	421	735
1475	860	418	735
1476	860	421	735
1477	860	421	735
1478	860	421	735
1479	860	423	735
1480	860	421	735
1481	860	423	735
1482	860	421	735
1483	860	423	735
1484	860	416	735
1485	860	414	735
1486	860	414	735
1487	860	414	735
1488	860	414	735
1489	860	414	735
1490	860	414	735
1491	860	411	735
1492	860	414	735
1493	860	414	735
1494	860	411	735
1495	860	411	735
1496	860	411	735
1497	860	411	735
1498	860	409	735
1499	860	409	735
1500	860	411	735
1501	860	411	735
1502	860	411	735
1503	860	411	735
1504	860	406	735
1505	860	404	735
1506	860	409	735
1507	860	404	735
1508	860	406	735
1509	860	409	735
1510	860	401	735
1511	860	401	735
1512	860	401	735
1513	860	399	735
1514	860	401	735
1515	860	397	735
1516	860	404	735
1517	860	404	735
1518	860	404	735
1519	860	404	735
1520	860	399	735
1521	860	401	735
1522	860	399	735
1523	860	397	735
1524	860	394	735
1525	860	399	735
1526	860	394	735
1527	860	399	735
1528	860	399	735
1529	860	397	735
1530	860	392	735
1531	860	392	735
1532	860	394	735
1533	860	392	735
1534	860	387	735
1535	860	389	735
1536	860	392	735
1537	860	394	735
1538	860	394	735
1539	860	392	735
1540	860	389	735
1541	860	389	735
1542	860	387	735
1543	860	387	735
1544	860	387	735
1545	860	387	735
1546	860	387	735
1547	860	387	735
1548	860	380	735
1549	860	380	735
1550	860	382	735
1551	860	382	735
1552	860	385	735
1553	860	382	735
1554	860	382	735
1555	860	382	735
1556	860	382	735
1557	860	380	735
1558	860	375	735
1559	860	377	735
1560	860	380	735
1561	860	377	735
1562	860	380	735
1563	860	372	735
1564	860	370	735
1565	860	375	735
1566	860	372	735
1567	860	372	735
1568	860	372	735
1569	860	368	735
1570	860	368	735
1571	860	368	735
1572	860	370	735
1573	860	368	735
1574	860	365	735
1575	860	365	735
1576	860	365	735
1577	860	362	735
1578	860	362	735
1579	860	368	735
1580	860	362	735
1581	860	360	735
1582	860	360	735
1583	860	358	735
1584	860	360	735
1585	860	358	735
1586	860	358	735
1587	860	416	735
1588	860	447	735
1589	860	447	735
1590	860	445	735
1591	860	438	735
1592	860	438	735
1593	860	433	735
1594	860	428	735
1595	860	428	735
1596	860	423	735
1597	860	418	735
1598	860	421	735
1599	860	426	735
1600	860	423	735
1601	860	404	735
1602	860	411	735
1603	860	404	735
1604	860	406	735
1605	860	404	735
1606	860	401	735
1607	860	401	735
1608	860	397	735
1609	860	397	735
1610	860	399	735
1611	860	399	735
1612	860	392	735
1613	860	440	735
1614	860	435	735
1615	860	430	735
1616	860	423	735
1617	860	421	735
1618	860	418	735
1619	860	416	735
1620	860	401	735
1621	860	389	735
1622	860	387	735
1623	860	389	735
1624	860	387	735
1625	860	385	735
1626	860	380	735
1627	860	377	735
1628	860	377	735
1629	860	372	735
1630	860	372	735
1631	860	377	735
1632	860	368	735
1633	860	362	735
1634	860	360	735
1635	880	251	760
1636	880	304	756
1637	880	307	756
1638	880	266	759
1639	880	260	759
1640	880	255	759
1641	890	320	755
1642	890	318	755
1643	890	320	755
1644	880	296	757
1645	880	299	757
1646	880	287	757
1647	880	282	758
1648	880	260	759
1649	880	263	759
1650	880	260	759
1651	890	278	744
1652	890	276	744
1653	890	278	744
1654	890	276	744
1655	890	276	744
1656	890	274	744
1657	890	274	744
1658	890	274	744
1659	890	274	744
1660	890	269	744
1661	890	271	744
1662	890	269	744
1663	890	271	744
1664	890	264	744
1665	890	266	744
1666	890	261	744
1667	890	259	745
1668	890	245	745
1669	890	242	745
1670	890	245	745
1671	890	240	745
1672	890	240	745
1673	890	236	746
1674	890	233	746
1675	880	290	742
1676	880	288	742
1677	880	276	742
1678	880	259	743
1679	880	257	743
1680	880	244	743
1681	880	246	743
1682	880	244	743
1683	880	241	743
1684	880	288	742
1685	880	283	742
1686	880	285	742
1687	880	276	742
1688	880	257	743
1689	890	226	737
1690	890	226	737
1691	890	228	737
1692	890	261	735
1693	890	234	737
1694	890	231	737
1695	880	322	753
1696	880	319	753
1697	880	319	753
1698	880	313	753
1699	880	316	753
1700	880	310	753
1701	880	304	754
1702	880	304	754
1703	880	304	754
1704	880	294	754
1705	880	294	754
1706	880	298	754
1707	880	292	754
1708	880	292	754
1709	890	283	755
1710	890	280	755
1711	890	280	755
1712	880	286	755
1713	890	276	755
1714	890	268	756
1715	890	268	756
1716	890	261	756
1717	890	259	757
1718	890	252	757
1719	890	252	757
1720	890	249	757
1721	880	316	753
1722	880	310	753
1723	880	301	754
1724	890	264	756
1725	880	289	755
1726	890	283	755
1727	880	255	722
1728	880	248	721
1729	880	245	721
1730	880	240	721
1731	880	235	721
1732	880	238	721
1733	880	238	721
1734	880	240	721
1735	880	230	721
1736	880	227	721
1737	880	227	721
1738	880	230	721
1739	880	225	721
1740	880	220	720
1741	880	225	721
1742	880	222	720
1743	880	218	720
1744	880	215	720
1745	880	227	721
1746	880	220	720
1747	880	222	720
1748	870	314	761
1749	870	298	764
1750	870	286	765
1751	870	325	760
1752	870	320	760
1753	870	323	760
1754	870	325	760
1755	870	314	761
1756	870	320	760
1757	870	320	760
1758	870	314	761
1759	870	309	762
1760	870	312	762
1761	870	309	762
1762	870	306	762
1763	870	303	763
1764	870	306	762
1765	870	309	762
1766	870	303	763
1767	870	298	764
1768	870	289	765
1769	870	292	764
1770	870	280	766
1771	890	253	726
1772	890	248	726
1773	890	246	726
1774	890	246	726
1775	890	248	726
1776	890	242	726
1777	890	242	726
1778	890	238	726
1779	890	238	726
1780	890	240	726
1781	890	235	726
1782	890	233	726
1783	890	233	726
1784	890	225	727
1785	890	227	727
1786	890	219	727
1787	860	328	736
1788	860	328	736
1789	860	324	736
1790	860	326	736
1791	860	326	736
1792	860	326	736
1793	860	326	736
1794	860	326	736
1795	860	326	736
1796	860	326	736
1797	860	318	736
1798	860	318	736
1799	860	318	736
1800	860	318	736
1801	860	318	736
1802	860	313	736
1803	860	309	736
1804	860	305	736
1805	860	298	736
1806	860	298	736
1807	860	303	736
1808	860	296	736
1809	860	290	736
1810	860	294	736
1811	860	294	736
1812	860	284	737
1813	860	284	737
1814	860	282	737
1815	860	270	737
1816	860	263	737
1817	860	257	737
1818	860	257	737
1819	860	324	736
1820	860	320	736
1821	860	309	736
1822	860	313	736
1823	860	309	736
1824	860	292	736
1825	860	278	737
1826	860	274	737
1827	860	268	737
1828	860	316	736
1829	890	314	761
1830	890	310	762
1831	890	306	763
1832	890	297	764
1833	890	297	764
1834	890	297	764
1835	890	301	763
1836	890	289	765
1837	890	289	765
1838	890	289	765
1839	880	285	766
1840	880	285	766
1841	880	281	766
1842	880	285	766
1843	880	277	767
1844	880	269	768
1845	880	269	768
1846	890	310	762
1847	890	301	763
1848	890	293	764
1849	880	269	768
1850	900	261	744
1851	900	258	744
1852	900	261	744
1853	900	250	745
1854	900	255	744
1855	900	250	745
1856	900	250	745
1857	900	250	745
1858	900	247	745
1859	900	239	745
1860	900	242	745
1861	900	242	745
1862	900	244	745
1863	900	236	745
1864	900	236	745
1865	900	239	745
1866	900	239	745
1867	900	233	745
1868	900	236	745
1869	900	230	746
1870	900	230	746
1871	900	233	745
1872	900	228	746
1873	900	230	746
1874	900	233	745
1875	900	230	746
1876	900	233	745
1877	900	225	746
1878	900	228	746
1879	900	225	746
1880	900	222	746
1881	900	222	746
1882	900	222	746
1883	900	222	746
1884	900	264	744
1885	900	247	745
1886	900	228	746
1887	860	328	744
1888	860	328	744
1889	860	320	744
1890	860	320	744
1891	860	308	744
1892	860	317	744
1893	860	308	744
1894	860	303	744
1895	860	297	744
1896	860	295	744
1897	860	292	744
1898	860	333	744
1899	860	333	744
1900	860	333	744
1901	860	333	744
1902	860	328	744
1903	860	325	744
1904	860	322	744
1905	860	320	744
1906	860	320	744
1907	860	308	744
1908	860	308	744
1909	860	306	744
1910	860	297	744
1911	860	281	744
1912	860	278	744
1913	860	275	744
1914	860	283	744
1915	860	272	744
1916	860	267	744
1917	860	267	744
1918	860	261	744
1919	870	295	734
1920	870	295	734
1921	870	295	734
1922	870	289	734
1923	870	286	734
1924	870	289	734
1925	870	286	734
1926	870	286	734
1927	870	286	734
1928	870	289	734
1929	870	286	734
1930	870	281	734
1931	870	281	734
1932	870	281	734
1933	870	281	734
1934	870	281	734
1935	870	284	734
1936	870	284	734
1937	870	284	734
1938	870	276	734
1939	870	276	734
1940	870	276	734
1941	870	276	734
1942	870	276	734
1943	870	270	734
1944	870	270	734
1945	870	273	734
1946	870	273	734
1947	870	270	734
1948	870	267	734
1949	870	273	734
1950	870	264	734
1951	870	264	734
1952	870	267	734
1953	870	264	734
1954	870	262	734
1955	870	264	734
1956	870	259	734
1957	870	259	734
1958	870	259	734
1959	870	264	734
1960	870	262	734
1961	870	256	734
1962	870	259	734
1963	870	256	734
1964	870	248	734
1965	870	245	733
1966	870	248	734
1967	870	248	734
1968	870	250	734
1969	870	250	734
1970	870	248	734
1971	870	245	733
1972	870	242	733
1973	870	240	733
1974	870	242	733
1975	870	242	733
1976	870	242	733
1977	870	242	733
1978	870	240	733
1979	870	237	733
1980	870	234	733
1981	870	234	733
1982	870	228	733
1983	870	234	733
1984	870	231	733
1985	870	228	733
1986	870	281	734
1987	870	278	734
1988	870	278	734
1989	870	231	733
1990	870	240	733
1991	870	245	733
1992	870	256	734
1993	870	264	734
1994	870	267	734
1995	870	256	734
1996	870	267	734
1997	890	316	742
1998	890	312	742
[truncated: 198 more rows]

## Sheet: ExtFig7c
Unnamed: 0	AP	DV	ML
SNr_pre	860	477	732
MRN-SCm_post	860	309	736
SNr_pre	860	477	732
MRN-SCm_post	860	324	736
SNr_pre	900	468	734
MRN-SCm_post	900	419	737
SNr_pre	850	504	736
MRN-SCm_post	870	331	734
SNr_pre	850	514	736
MRN-SCm_post	860	404	735
SNr_pre	890	472	734
MRN-SCm_post	890	274	744
SNr_pre	890	472	724
MRN-SCm_post	890	266	735
SNr_pre	890	475	724
MRN-SCm_post	890	261	735

## Sheet: Fig5a_ExtFig7b Cross-correlogra
Time (ms)	079_02_unit_194 -> 079_02_unit_583	079_02_unit_194 -> 079_02_unit_804	130_01_unit_303 -> 130_01_unit_1321	130_04_unit_83 -> 130_04_unit_745	130_04_unit_58 -> 130_04_unit_475	070_06_unit_197 -> 070_06_unit_454	070_08_unit_364 -> 070_08_unit_281	070_08_unit_117 -> 070_08_unit_395
-20	8.08558	4.31595	28.2226	10.5535	3.84337	10.2808	5.38434	9.85721
-19.8	8.85043	4.47985	25.2467	10.3193	3.95056	9.20351	6.14779	10.059
-19.6	10.2709	5.02617	26.1107	10.5869	3.79744	10.2501	5.38434	8.99255
-19.4	7.04756	4.20668	25.4387	11.6239	3.91994	9.81913	5.74597	8.81961
-19.2	8.19484	4.26132	26.2067	10.6037	3.874	10.6194	6.50942	9.02137
-19	7.42999	3.60573	27.3586	11.2058	3.874	8.83414	6.06742	10.7507
-18.8	8.24947	3.76963	27.2626	10.0852	4.27212	10.3116	6.02724	9.22312
-18.6	8.19484	3.76963	25.4387	9.70052	3.874	10.2808	6.06742	10.059
-18.4	8.68653	3.76963	27.5506	10.9883	3.65963	10.5579	6.18797	9.4537
-18.2	8.85043	4.47985	27.2626	10.2859	3.96587	10.6502	6.46924	9.54017
-18	7.37536	5.46323	26.3986	10.4866	3.88931	10.1885	5.22361	9.48253
-17.8	8.35874	3.5511	27.5506	10.6204	3.70556	9.11117	5.70579	9.33841
-17.6	8.68653	4.31595	25.3427	9.85105	4.10368	10.1577	6.18797	9.02137
-17.4	8.57727	3.16867	26.3027	10.6037	3.69025	10.2501	5.86652	9.4537
-17.2	8.6319	4.04279	28.1266	11.5236	3.98118	10.7118	6.02724	9.4537
-17	8.41337	3.05941	27.2626	10.9883	3.78213	9.75757	6.42906	10.0301
-16.8	8.41337	4.47985	28.4145	10.6873	3.85869	9.51132	7.07197	9.05019
-16.6	7.75778	4.37058	26.1107	10.1019	3.32276	10.3424	6.14779	9.54017
-16.4	8.19484	3.33257	28.6065	11.0218	3.72088	9.78835	6.67015	10.2607
-16.2	6.82903	3.76963	28.1266	10.7709	4.13431	10.1577	5.58525	8.90608
-16	7.64852	4.20668	28.5105	10.3026	3.72088	10.681	6.10761	9.68428
-15.8	8.30411	4.09742	29.3745	10.6204	3.69025	10.6502	6.38888	10.1166
-15.6	7.75778	3.93352	28.5105	10.7542	3.56775	10.2501	5.9067	10.0301
-15.4	9.56065	4.26132	29.0865	9.70052	3.65963	10.681	5.74597	9.56899
-15.2	8.468	4.42521	26.8786	10.6371	3.61369	9.94225	5.94688	10.6931
-15	8.95969	4.80764	28.0306	10.5033	3.95056	10.681	5.94688	9.74193
-14.8	8.74116	3.93352	27.9346	10.52	3.65963	10.2193	5.82634	9.56899
-14.6	10.2162	4.31595	24.7667	9.8176	3.96587	11.7276	6.18797	8.61786
-14.4	8.08558	4.69838	26.7826	10.9549	3.64431	9.5421	6.71033	9.30959
-14.2	8.74116	3.93352	27.3586	10.52	3.70556	9.60366	6.30851	10.2607
-14	7.53925	3.76963	24.8627	10.3528	4.01181	9.32664	5.62543	9.88604
-13.8	7.92168	4.04279	26.2067	10.1186	3.76681	10.681	7.19251	10.3472
-13.6	7.64852	3.66036	25.5347	10.9047	3.874	10.1269	6.42906	10.5778
-13.4	8.08558	3.76963	26.7826	10.6037	3.629	11.3274	6.79069	9.91486
-13.2	8.90506	3.87889	25.0547	10.3695	3.85869	9.5421	6.50942	9.05019
-13	8.57727	4.86227	27.6466	11.189	3.9965	9.84991	6.62997	9.39606
-12.8	7.64852	4.31595	29.0865	10.8044	3.69025	9.41898	6.58979	8.87726
-12.6	9.50602	4.31595	26.9746	10.5869	4.18024	9.60366	6.58979	9.74193
-12.4	7.04756	3.93352	27.2626	10.403	4.02712	9.72679	6.50942	9.33841
-12.2	8.7958	4.80764	27.0706	10.6706	3.96587	9.5421	5.18343	9.56899
-12	8.30411	4.31595	27.4546	10.7207	3.79744	9.72679	6.22815	9.39606
-11.8	8.95969	4.15205	27.6466	10.9047	3.84337	9.01883	6.22815	9.39606
-11.6	8.468	4.26132	27.4546	10.7876	4.07306	10.6502	6.75051	9.05019
-11.4	7.37536	3.93352	24.6707	10.5535	3.73619	10.2501	5.34416	10.5778
-11.2	9.56065	3.60573	25.8227	10.3695	3.59838	9.41898	5.70579	9.56899
-11	8.68653	4.26132	26.5906	10.4531	3.95056	10.3732	7.27287	9.82839
-10.8	8.30411	3.5511	27.4546	10.3026	3.72088	9.5421	5.50488	9.54017
-10.6	7.86705	4.42521	25.4387	10.5535	3.73619	9.84991	6.67015	9.56899
-10.4	8.03094	3.87889	26.4946	10.7542	3.98118	10.0038	6.38888	10.0878
-10.2	7.53925	3.93352	26.0147	11.3229	4.11899	11.5121	6.71033	9.62664
-10	8.85043	4.04279	24.5747	10.9214	3.55244	10.9888	6.38888	9.42488
-9.8	7.81241	2.95014	27.8386	11.5236	3.73619	10.7118	6.83088	11.2695
-9.6	9.12359	3.44183	29.2785	10.3026	3.64431	10.0038	6.26833	10.1454
-9.4	8.41337	3.71499	24.2868	10.8713	3.81275	11.1119	6.95142	10.2031
-9.2	9.28749	4.09742	22.6548	9.91795	3.90462	9.20351	5.98706	9.94368
-9	7.48462	4.04279	26.5906	10.4197	3.59838	9.97304	6.87106	10.2031
-8.8	7.48462	3.98816	28.2226	11.1723	3.55244	9.97304	6.87106	9.94368
-8.6	7.64852	3.82426	28.9905	10.6706	3.629	11.7583	5.86652	10.3472
-8.4	9.17822	4.26132	31.3904	10.6037	3.76681	10.1269	5.82634	9.9725
-8.2	7.64852	3.87889	26.2067	10.2524	4.04243	11.0504	6.10761	9.05019
-8	8.08558	4.58911	24.6707	11.2225	3.9965	10.5579	5.98706	10.059
-7.8	7.81241	4.9169	27.5506	10.6873	3.78213	10.8965	6.3487	9.36724
-7.6	7.53925	4.75301	28.5105	10.4531	3.84337	11.1735	5.78615	9.39606
-7.4	9.01432	3.98816	26.7826	10.3528	3.35338	10.3424	5.70579	10.4625
-7.2	8.57727	3.76963	29.3745	10.8044	3.82806	10.7426	6.75051	9.91486
-7	6.88367	3.98816	29.4705	10.4364	3.65963	10.2193	5.26379	9.85721
-6.8	7.86705	3.2233	27.4546	10.8378	3.72088	9.91147	6.62997	10.4337
-6.6	7.59389	3.98816	25.8227	10.2692	3.5065	9.5421	7.79523	9.79957
-6.4	8.03094	3.44183	29.3745	10.1186	3.55244	11.1119	6.14779	10.0013
-6.2	8.41337	3.33257	26.6866	10.9214	3.41463	9.91147	7.11215	9.42488
-6	8.08558	4.15205	25.1507	10.6204	3.65963	10.4963	5.42452	9.68428
-5.8	7.59389	3.76963	27.5506	11.2894	4.18024	11.0812	6.46924	9.74193
-5.6	9.28749	3.93352	24.8627	10.4866	3.41463	11.0504	6.5496	8.9349
-5.4	8.68653	3.66036	28.7985	10.5702	3.65963	9.81913	6.26833	9.79957
-5.2	8.35874	3.98816	27.5506	10.6204	3.73619	10.2808	6.22815	8.99255
-5	9.50602	4.09742	26.3027	10.035	3.49119	10.5887	6.3487	9.7131
-4.8	7.48462	4.69838	26.0147	10.9883	3.69025	10.6502	6.71033	9.94368
-4.6	8.19484	4.86227	27.4546	10.403	4.18024	11.0812	5.54506	9.56899
-4.4	7.92168	3.71499	28.7985	11.2058	4.24149	10.4655	6.58979	9.56899
-4.2	9.56065	3.60573	26.4946	10.7709	3.9965	10.3116	6.02724	9.25195
-4	8.41337	4.58911	24.0948	10.9883	4.18024	10.7426	6.67015	10.059
-3.8	8.41337	4.37058	24.7667	11.0552	4.16493	10.9272	6.75051	9.36724
-3.6	9.39675	3.33257	24.6707	11.0385	3.84337	11.1735	7.11215	9.88604
-3.4	10.2162	4.26132	26.7826	11.189	3.98118	11.4813	6.50942	10.1454
-3.2	9.94307	5.13543	27.3586	11.2392	3.64431	11.1735	7.63451	9.79957
-3	9.83381	4.80764	25.6307	11.3396	3.81275	12.4971	6.46924	10.3184
-2.8	9.17822	3.66036	24.0948	11.2894	4.42524	10.7426	7.4336	10.1743
-2.6	9.56065	4.47985	25.0547	11.373	4.45586	10.2808	5.94688	10.4337
-2.4	7.75778	4.97154	26.0147	10.7876	3.72088	11.4813	7.35324	11.0966
-2.2	10.7079	5.46323	24.8627	10.3361	3.7515	12.1893	6.91124	10.5489
-2	8.6319	4.26132	23.3268	11.6239	4.22618	12.7741	7.79523	11.7883
-1.8	9.56065	4.15205	27.1666	11.6239	4.28743	13.0204	5.98706	11.5577
-1.6	9.34212	4.58911	23.5188	11.4567	3.72088	12.5586	6.58979	12.2495
-1.4	9.83381	5.35396	25.3427	10.9214	4.24149	13.2974	5.98706	11.9036
-1.2	8.14021	4.37058	24.5747	10.7542	3.96587	13.4205	5.94688	12.3936
-1	9.66991	4.31595	21.7909	11.6574	4.31805	12.2508	6.14779	12.1342
-0.8	9.77918	5.40859	23.9028	11.1556	3.36869	12.3432	6.06742	11.4713
-0.6	8.35874	4.26132	25.9187	10.7375	4.13431	12.4663	6.71033	11.673
-0.4	8.468	5.29933	24.7667	11.3061	4.79273	12.1277	7.11215	12.4224
-0.2	10.4348	4.69838	26.2067	11.2225	4.28743	12.0046	5.86652	12.5665
-7.10543e-14	9.06896	3.82426	27.0706	10.4531	3.5065	10.8657	5.62543	10.6931
0.2	10.9265	4.69838	23.8068	11.373	4.45586	10.2808	5.30397	11.0966
0.4	10.7626	4.26132	20.351	11.2894	4.04243	9.26507	6.26833	9.59781
0.6	6.50124	2.73161	16.7031	10.219	4.14962	8.18774	4.62089	9.10784
0.8	4.04279	0.382426	15.7432	11.3898	3.79744	3.57059	2.8529	8.32963
1	2.23992	0.382426	15.2632	10.4866	2.83277	1.75452	2.45108	5.93739
1.2	2.29456	0.546323	12.9593	7.69352	1.85278	1.60061	2.57162	4.00629
1.4	2.84088	0.874116	11.8074	5.93739	1.3781	1.38514	2.77253	4.20805
1.6	3.93352	1.6936	12.4794	6.69001	1.76091	1.72373	4.33962	4.81332
1.8	4.20668	1.96676	12.6714	7.76042	2.17434	2.86263	4.5807	5.67799
2	6.44661	1.63897	13.7273	8.68029	2.46527	2.86263	4.62089	6.42737
2.2	6.33734	2.34919	13.1513	9.7507	2.78683	2.92419	5.34416	7.06145
2.4	6.88367	3.16867	15.0712	9.56672	2.74089	4.43246	5.10307	8.4161
2.6	5.51786	2.62235	17.8551	9.71725	3.20026	4.58637	5.54506	7.8973
2.8	8.52263	2.67698	18.3351	10.035	3.84337	5.54058	5.0227	8.38728
3	7.81241	2.78625	20.159	10.1019	3.629	6.21776	6.42906	8.24317
3.2	7.21146	3.82426	17.1831	10.5368	3.90462	5.90995	5.62543	9.22312
3.4	8.68653	3.76963	21.3109	10.7709	3.69025	6.18698	5.78615	9.54017
3.6	8.35874	3.3872	19.103	10.8044	3.85869	7.07962	5.50488	9.9725
3.8	8.74116	3.76963	21.3109	10.8211	3.76681	8.31086	6.42906	9.74193
4	7.97631	4.80764	23.2308	10.3528	3.46057	9.51132	6.62997	9.65546
4.2	8.35874	4.31595	22.3669	11.2559	3.56775	8.06462	7.03178	10.3472
4.4	8.7958	3.71499	20.6389	11.2058	4.08837	8.92648	6.02724	9.74193
4.6	9.45138	3.49647	20.5429	10.8044	4.14962	8.8957	5.06288	9.85721
4.8	8.08558	4.20668	20.5429	10.3695	3.39932	9.17273	6.14779	10.8372
5	9.34212	4.37058	20.159	11.0385	3.53713	10.5579	6.50942	10.2607
5.2	7.92168	4.26132	24.0948	10.3193	3.64431	9.20351	6.58979	9.42488
5.4	8.468	4.42521	22.1749	10.403	3.44526	10.4655	5.42452	11.7883
5.6	9.45138	3.33257	22.3669	10.3695	3.93525	9.63445	6.62997	10.6931
5.8	8.57727	4.20668	22.5588	10.2692	3.98118	10.6502	5.82634	9.94368
6	10.4348	4.97154	23.3268	10.2692	3.629	10.2193	6.50942	11.4136
6.2	8.6319	3.2233	24.3828	11.2058	4.07306	10.8349	6.22815	10.1454
6.4	9.77918	3.44183	20.255	11.4567	3.27682	9.3882	5.74597	10.8083
6.6	9.28749	4.86227	22.7508	11.5403	3.874	10.7426	6.18797	10.2031
6.8	9.34212	3.66036	23.7108	11.6574	3.61369	10.3424	6.06742	10.2031
7	7.64852	3.16867	22.0789	10.403	3.64431	10.0038	6.26833	10.0301
7.2	9.77918	4.75301	24.6707	10.4364	4.02712	10.4963	6.46924	10.2607
7.4	8.19484	3.33257	23.4228	10.2692	3.36869	10.6502	5.9067	9.91486
7.6	7.97631	4.9169	23.2308	11.1556	3.72088	9.97304	5.82634	9.51135
7.8	7.86705	3.87889	23.9988	10.3862	4.19556	10.7426	6.18797	8.90608
8	8.14021	4.31595	24.6707	10.6538	3.82806	8.95726	6.26833	9.02137
8.2	8.03094	4.31595	24.9587	10.8378	4.19556	10.0654	5.9067	8.1567
8.4	8.95969	4.47985	25.4387	9.9514	3.69025	9.32664	6.46924	9.74193
8.6	9.06896	4.15205	26.3986	10.9047	3.55244	9.63445	6.30851	9.33841
8.8	8.08558	4.37058	22.3669	10.7375	4.11899	9.72679	6.3487	9.82839
9	9.88844	3.44183	26.9746	10.7375	3.73619	9.84991	6.5496	9.51135
9.2	7.81241	4.9169	23.7108	11.0218	3.64431	9.5421	5.9067	9.30959
9.4	9.06896	4.04279	26.5906	9.9514	3.79744	9.51132	6.14779	9.51135
9.6	8.03094	3.87889	28.0306	10.6706	3.33807	9.5421	6.5496	9.88604
9.8	8.468	4.20668	24.7667	10.3026	3.72088	10.8965	5.86652	8.61786
10	9.39675	5.13543	24.8627	10.6204	3.42994	10.3424	5.62543	9.33841
10.2	7.86705	5.19007	25.1507	10.6204	3.93525	9.63445	6.46924	8.76197
10.4	9.17822	4.80764	26.5906	10.52	3.46057	9.14195	5.18343	9.94368
10.6	7.92168	4.64374	26.3027	10.6371	3.85869	10.8349	7.19251	9.10784
10.8	8.68653	4.80764	25.4387	11.0552	3.81275	10.404	6.26833	10.2607
11	9.17822	4.20668	26.2067	10.4531	3.53713	9.84991	6.83088	9.9725
11.2	9.34212	4.86227	27.2626	10.5702	3.21557	11.2043	6.58979	9.28077
11.4	8.35874	3.98816	24.8627	11.0218	3.70556	9.14195	6.06742	10.2319
11.6	8.08558	4.42521	26.3986	10.704	3.33807	9.84991	6.38888	9.82839
11.8	7.1022	4.04279	26.3027	10.2859	3.69025	10.0962	6.71033	9.91486
12	8.90506	3.27794	25.4387	10.6204	3.72088	12.0969	6.30851	9.25195
12.2	8.30411	4.69838	23.8068	10.2692	3.81275	9.78835	6.42906	9.42488
12.4	9.12359	4.26132	23.6148	10.7542	3.49119	10.4963	5.38434	9.7131
12.6	7.42999	4.31595	27.0706	10.8713	3.88931	10.404	6.83088	9.59781
12.8	8.6319	4.37058	27.0706	10.8211	3.29213	10.0962	5.54506	9.88604
13	8.24947	3.87889	24.6707	10.4531	3.81275	10.4963	5.70579	9.77075
13.2	7.81241	5.0808	26.7826	10.4364	3.79744	10.5579	5.78615	9.42488
13.4	7.1022	3.71499	28.6065	10.8545	4.19556	10.8965	6.18797	10.5778
13.6	8.90506	4.15205	28.3186	10.9214	4.04243	11.0196	5.74597	10.1743
13.8	8.6319	4.26132	25.4387	11.2559	3.73619	9.72679	5.86652	10.2031
14	9.06896	4.64374	23.6148	11.2392	3.81275	10.0038	5.78615	9.54017
14.2	9.61528	4.9169	26.7826	11.0218	4.02712	11.0196	6.46924	9.39606
14.4	7.42999	4.53448	24.2868	11.2727	3.90462	10.7118	5.94688	10.0013
14.6	9.01432	4.53448	25.7267	10.4699	3.58307	10.2193	5.74597	10.2031
14.8	8.35874	3.76963	23.9988	11.5068	3.56775	9.17273	5.86652	8.9349
15	8.24947	4.31595	29.4705	10.52	3.65963	9.84991	5.50488	9.25195
15.2	8.03094	4.20668	22.1749	10.3528	3.91994	10.4348	6.9916	9.48253
15.4	8.30411	4.69838	24.5747	10.9716	3.96587	10.2808	6.83088	8.99255
15.6	7.81241	4.75301	26.3027	10.4699	3.91994	10.3116	5.70579	9.4537
15.8	6.99293	3.66036	25.9187	10.4197	3.88931	9.63445	5.26379	8.96372
16	7.81241	4.64374	25.7267	10.4531	3.76681	9.94225	5.9067	10.5778
16.2	7.86705	3.49647	24.0948	10.9214	3.65963	9.91147	5.18343	9.07901
16.4	9.17822	3.98816	25.1507	10.2023	3.39932	10.1577	6.71033	9.16548
16.6	8.68653	4.31595	24.1908	10.3695	4.05775	10.3424	6.38888	9.25195
16.8	10.0523	4.53448	24.5747	10.5869	3.52182	10.7426	6.62997	9.56899
17	8.468	4.15205	23.6148	10.5702	4.01181	9.57288	5.30397	9.25195
17.2	8.24947	4.37058	24.9587	10.8545	3.81275	9.57288	5.50488	10.2031
17.4	8.68653	4.69838	25.3427	9.8176	4.11899	10.4348	5.98706	9.33841
17.6	8.57727	3.87889	28.1266	11.2392	3.84337	8.83414	5.58525	9.25195
17.8	6.99293	4.42521	25.5347	10.9214	4.04243	10.0962	5.9067	8.79079
18	6.06418	4.58911	24.7667	10.2859	3.27682	10.2501	6.75051	9.54017
18.2	7.75778	4.75301	25.0547	11.2225	4.14962	10.1885	5.74597	9.68428
18.4	9.12359	4.47985	26.7826	10.403	3.76681	9.84991	5.54506	9.33841
18.6	7.92168	5.02617	25.3427	9.76742	3.88931	10.8349	6.42906	9.65546
18.8	7.75778	4.37058	26.4946	10.6706	3.46057	10.8349	5.98706	8.64668
19	8.57727	3.87889	24.4787	10.2023	4.18024	9.72679	6.9916	9.9725
19.2	9.34212	3.87889	27.1666	11.1389	3.91994	11.2351	6.30851	10.2895
19.4	8.6319	4.37058	25.2467	11.8079	3.29213	10.4348	6.30851	9.56899
19.6	10.0523	3.66036	25.3427	10.3862	3.93525	10.681	5.54506	9.85721
19.8	8.6319	5.46323	25.2467	10.3193	4.27212	9.75757	6.18797	9.10784
20	9.77918	3.98816	27.3586	10.8545	3.90462	9.94225	6.26833	10.2895
