# Supplementary material for: Dynamic basal ganglia output signals license and suppress forelimb movements
Source: Nature. 2025 May 28;644(8077):749–58. doi: 10.1038/s41586-025-09066-z (PMC12367548; doi:10.1038/s41586-025-09066-z)
Supplement: Supplementary file 15 — Source Data Extended Data Fig. 8 [file 41586_2025_9066_MOESM15_ESM.xlsx]

## Sheet: ExtFig8c_MB increasing
Unnamed: 0	-2.0	-1.95	-1.9	-1.85	-1.8	-1.75	-1.7	-1.65	-1.6	-1.55	-1.5	-1.45	-1.4	-1.35	-1.3	-1.25	-1.2	-1.15	-1.1	-1.05	-1.0	-0.95	-0.9	-0.85	-0.8	-0.75	-0.7	-0.65	-0.6	-0.55	-0.5	-0.45	-0.4	-0.35	-0.3	-0.25	-0.2	-0.15	-0.1	-0.05	0.0	0.05	0.1	0.15	0.2	0.25	0.3	0.35	0.4
0	-0.363466	-0.224783	-0.224783	-0.27101	-0.178555	-0.132327	-0.178555	-0.317238	-0.455922	-0.455922	-0.224783	-0.178555	-0.0860993	-0.132327	-0.27101	-0.224783	-0.178555	-0.317238	-0.363466	-0.455922	-0.455922	-0.548377	-0.548377	-0.548377	-0.825744	-0.779516	-0.871972	-0.640833	-0.733289	-0.687061	-0.594605	-0.733289	-0.317238	-0.455922	-0.224783	-0.0860993	0.792229	0.838457	2.45643	2.59511	4.49045	3.5659	3.5659	2.78002	1.34696	0.329951	0.00635632	-0.0860993	-0.178555
1	-0.676173	-0.534172	-0.458996	-0.517467	-0.542525	-0.417231	-0.542525	-0.458996	-0.534172	-0.651114	-0.400525	-0.325348	-0.233466	-0.383819	-0.35876	-0.425584	-0.634408	-0.342054	-0.408878	-0.417231	-0.600996	-0.575937	-0.834879	-0.734644	-0.734644	-0.901703	-0.818173	-0.935115	-0.843232	-0.768056	-0.701232	-0.692879	-0.500761	-0.333701	0.109006	0.718773	0.885833	1.65431	1.92995	2.4729	2.89055	2.81537	2.98243	2.54807	1.99678	1.53736	1.57078	2.05525	1.65431
2	-0.0184865	-0.240324	-0.240324	0.462161	-0.0554594	0.0924323	-0.0924323	0.628539	-0.0554594	-0.129405	0.110919	-0.110919	0.443675	0.166378	-0.184865	0.0554594	0.57308	-0.147892	-0.351243	-0.610053	-0.406702	-0.277297	-0.332756	-0.610053	-0.110919	-0.406702	-0.425188	-0.31427	-0.166378	0.295783	0.0554594	0.683999	0.425188	1.03524	1.18313	1.47892	1.47892	2.36627	2.49567	3.06875	2.47718	3.10572	2.5881	1.4974	0.425188	-0.665512	-1.20162	-1.70075	-1.73773
3	-0.0828789	0.0396885	0.0513616	0.0630346	0.13891	0.179765	0.27315	0.413227	0.354862	0.378208	0.401554	0.325679	0.413227	0.343189	0.331516	0.267314	0.168092	-0.0478596	0.0513616	-0.187937	-0.03035	-0.520619	-0.660696	-0.870812	-0.946687	-1.14513	-1.19766	-1.26186	-1.34941	-1.37275	-1.36108	-1.46614	-1.32023	-1.48949	-1.29104	-1.11011	-0.532293	0.226458	1.11361	2.25757	2.49687	2.79454	2.39181	2.09415	2.16419	2.56107	2.43267	1.7031	0.623343
4	0.0958082	-0.298515	-0.618903	-0.397096	-0.495677	-0.421741	-0.471031	-0.520322	-0.471031	-0.569612	-0.27387	-0.692838	-0.175289	0.0465178	-0.224579	-0.224579	-0.27387	-0.27387	-0.594257	-0.692838	-0.446386	-0.101353	-0.544967	-0.0767082	-0.397096	-0.668193	-0.495677	-0.520322	0.169744	-0.101353	0.243679	0.440841	0.539422	1.00768	2.38781	3.37362	3.71865	3.81723	2.80678	2.58497	0.983035	-0.0274178	-0.347805	-1.11181	-1.01323	-1.43219	-0.816064	-0.717483	-0.32316
5	-0.539016	-0.336067	-0.261296	-0.464245	-0.592423	-0.774009	-0.581742	-0.271978	-0.656512	-0.165163	-0.197207	-0.432201	-0.432201	-0.667194	-0.603105	-0.314704	-0.389475	-0.517653	-0.784691	-0.432201	-0.336067	-0.453564	-0.806054	-0.795372	-0.432201	-0.592423	-0.581742	-0.592423	-0.827417	-0.645831	-0.592423	-0.442882	0.0271043	-0.0263032	0.400957	0.892307	1.14866	1.35161	1.38366	1.40502	0.924351	-0.368112	-1.92761	-2.42964	-1.62853	0.56118	2.25954	2.91111	2.78293
6	-0.272428	-0.316457	-0.0522843	0.0357734	0.0357734	-0.0522843	-0.140342	-0.00825541	-0.140342	-0.316457	0.299947	-0.184371	-0.184371	-0.2284	-0.0522843	-0.360486	-0.140342	-0.2284	-0.404515	-0.360486	-0.712717	-0.272428	-0.360486	-0.536602	-0.58063	-0.492573	-0.800775	-0.888832	-0.932861	-0.97689	-1.19703	-0.800775	-0.932861	-0.184371	-0.0963131	-0.272428	-0.2284	-0.448544	0.432033	0.123831	1.35664	2.01707	3.33794	3.55808	3.29391	2.41333	1.70887	2.10513	1.4447
7	0.875777	0.0303403	0.221245	0.248518	0.466695	0.821233	0.221245	-0.133293	-0.487831	-0.133293	-0.35147	0.139429	0.248518	0.521239	0.221245	-0.160565	-0.460559	0.412151	0.0576124	-0.73328	-0.678736	-1.19691	-0.896913	-1.55145	-0.815097	-1.16963	-1.22418	-1.006	-1.27872	-1.33327	-1.19691	-1.22418	-1.9878	-1.38781	-1.19691	-1.25145	-0.35147	0.630328	0.684872	1.06668	2.37575	0.221245	-0.324198	-0.133293	-1.03327	0.27579	2.86665	3.60299	3.41209
8	-0.990147	-0.774507	-0.68209	-0.75397	-0.764239	-0.846387	-0.836119	-0.528061	-0.959341	-0.836119	-1.01068	-0.89773	-0.589673	-0.877193	-0.795044	-0.928536	-0.723164	-0.866924	-0.856656	-0.61021	-0.774507	-0.856656	-0.723164	-0.743701	-0.866924	-0.712896	-0.415107	-0.599941	-0.620479	-0.332958	-0.486987	-0.117318	-0.055707	0.10859	-0.0146327	0.334499	0.632287	1.29974	1.72076	2.35741	2.8811	3.08648	2.53197	2.33687	2.03908	2.11096	1.83371	1.26894	0.940345
9	-0.13837	-0.300859	-0.273777	-0.470118	-0.3144	-0.0503547	-0.267007	-0.15191	-0.253466	-0.388874	-0.32794	-0.443037	-0.524282	-0.3144	-0.402415	-0.510741	-0.32117	-0.456578	-0.382103	-0.206074	-0.260237	-0.456578	-0.436267	-0.510741	-0.036814	-0.300859	-0.3144	-0.192533	0.0308899	-0.090977	-0.0165028	0.301705	0.308476	0.369409	0.599602	1.16154	1.23602	2.3599	3.31453	4.20822	4.07958	3.13173	1.71672	0.579291	-0.267007	-0.788326	-1.20132	-1.09976	-0.815408
10	0.166106	0.0291113	-0.518866	-0.0296006	0.342241	0.0682526	0.459665	-0.0687419	0.479236	0.635801	0.224818	0.733654	0.577089	0.459665	0.792366	0.498807	0.0682526	0.342241	0.870649	0.361812	-0.0687419	-0.0883125	-0.518866	-0.244878	-0.871138	-0.362301	-0.499296	-1.08641	-1.3604	-0.988562	-1.00813	-1.00813	-0.871138	-0.264448	-0.968991	0.146535	0.577089	1.22292	2.27973	2.08403	3.31698	2.92557	2.71029	1.59476	-0.342731	1.1055	1.39906	1.24249	0.479236
11	-0.402233	-0.279054	-0.2863	-0.2863	-0.438462	-0.322529	-0.423971	-0.329775	-0.409479	-0.68482	-0.779016	-0.68482	-0.590625	-0.510921	-0.474691	-0.322529	-0.699312	-0.663083	-0.786262	-0.757278	-0.655837	-0.525412	-0.634099	-0.634099	-0.481937	-0.300792	-0.14863	-0.170367	0.0397614	-0.14863	-0.0399426	0.307857	0.619427	1.0904	1.75702	2.228	2.8294	3.59021	3.85831	3.48877	2.32944	0.82231	-0.293546	-0.99639	-1.08334	-1.11232	-1.03987	-0.865966	-0.880457
12	-0.253035	-0.323938	-0.39484	-0.341663	-0.412566	-0.253035	-0.288486	-0.323938	-0.341663	-0.39484	-0.678452	-0.040326	-0.182132	-0.536646	-0.235309	-0.589823	-0.306212	-0.483469	-0.607549	-0.572098	-0.696178	-0.731629	-0.962063	-0.749355	-0.767081	-0.713903	-0.678452	-0.625275	-0.39484	-0.483469	-0.572098	-0.040326	0.455994	0.704154	0.757331	1.20047	1.74997	1.96268	1.99813	2.01586	1.74997	1.89178	1.53726	2.06903	1.98041	2.13994	2.37037	2.31719	2.28174
13	-0.652078	-1.33848	0.0343199	-0.652078	-0.652078	0.720718	1.40712	-1.33848	-0.652078	0.0343199	-0.652078	1.40712	0.720718	0.0343199	-0.652078	0.0343199	0.0343199	-0.652078	0.720718	-0.652078	2.09351	-0.652078	-1.33848	-0.652078	0.720718	-0.652078	0.0343199	-1.33848	0.0343199	-0.652078	0.0343199	1.40712	-0.652078	2.09351	0.0343199	3.46631	-0.652078	0.0343199	1.40712	0.720718	0.720718	0.0343199	0.0343199	-0.652078	0.0343199	1.40712	2.09351	2.09351	-0.652078
14	-0.127631	-0.250402	-0.189017	-0.168555	-0.168555	-0.107169	-0.43456	-0.0662454	-0.0253216	-0.209479	-0.311788	-0.516407	0.117912	-0.0867073	0.0769879	-0.373174	-0.107169	-0.209479	-0.43456	-0.0867073	-0.516407	-0.455021	-0.33225	-0.455021	-0.393636	-0.495945	-0.577793	-0.311788	-0.43456	0.0769879	0.220221	-0.107169	0.404378	0.895464	1.07962	1.34563	1.83671	2.18456	2.73703	3.10535	3.14627	2.51195	2.88027	2.26641	1.83671	0.85454	0.281607	0.0974498	-0.864259
15	-1.09002	-1.06601	-1.05401	-1.11402	-0.873965	-0.981992	-0.81395	-0.669915	-0.777941	-0.801947	-0.801947	-0.705924	-0.753936	-0.429856	-0.549885	-0.597897	-0.693921	-0.537882	-0.72993	-0.921977	-0.81395	-0.849959	-1.006	-0.993995	-0.789944	-0.717927	-0.477868	-0.441859	-0.345835	-0.537882	-0.213803	-0.0937731	0.0742683	0.494372	1.27456	2.30682	2.71492	2.57088	2.72692	2.52287	2.07876	0.986493	0.350336	-0.141785	-0.141785	0.194298	0.97449	1.0105	1.52663
16	0.0253391	0.29866	0.108854	0.329029	0.169592	-0.0505833	0.496058	0.503651	-0.210021	-0.103729	-0.0961368	0.0177469	0.139223	0.101262	-0.14169	-0.331496	-0.0809523	-0.346681	-0.30872	-0.179652	-0.346681	-0.194836	-0.597225	-0.293535	-0.361865	-0.0961368	-0.0505833	-0.278351	0.0860771	0.306252	0.253107	0.465689	0.814933	0.898447	1.55138	1.69563	2.09043	2.06006	2.17394	2.56874	2.50041	1.95377	1.22491	-0.278351	-1.53107	-2.35863	-2.93564	-2.98119	-2.51047
17	-0.289133	-0.217825	-0.262393	-0.0128132	-0.30696	-0.378269	-0.289133	-0.262393	-0.110862	-0.289133	-0.253479	-0.0217268	-0.164344	-0.164344	-0.396096	-0.298047	-0.217825	-0.30696	-0.413923	-0.485231	-0.422836	-0.690243	-0.645675	-0.672416	-0.8596	-0.627848	-0.877427	-0.761551	-0.725897	-0.55654	-0.485231	-0.511972	-0.342614	-0.128689	0.236766	0.513086	0.709184	1.244	1.59163	2.12644	2.67908	3.08019	3.47238	3.49021	3.1515	2.34036	1.03899	0.415037	-0.0306403
18	-0.579847	-0.438205	-0.863131	-1.07559	-0.933952	-0.863131	-0.579847	-0.721489	-0.650668	-0.933952	-0.79231	-0.863131	-0.79231	-0.650668	-0.579847	-0.79231	-0.721489	-0.721489	-0.509026	-0.579847	-0.438205	-0.579847	-0.509026	-0.579847	-0.933952	-0.579847	-0.79231	-0.509026	-0.509026	-0.79231	-0.367384	-0.296563	-0.0840999	-0.367384	-0.650668	0.340826	-0.154921	0.978215	1.54478	2.53628	1.54478	0.411647	1.40314	2.6071	2.04053	1.40314	2.89038	2.32381	1.82807
19	0.151896	0.345121	0.259243	0.495407	0.645693	-0.127206	0.323652	0.151896	0.38806	0.302182	0.345121	0.0660185	-0.170145	0.0445491	-0.0198592	0.259243	-0.148676	-0.234554	-0.170145	-0.234554	-0.191615	-0.341901	-0.578065	-0.535126	-0.535126	-0.663942	-0.642473	-0.792759	-0.685412	-0.685412	-1.05039	-0.792759	-0.857167	-0.814229	-0.706881	-0.513656	-0.170145	0.452468	1.46153	2.64235	3.8017	3.45819	3.00733	3.3079	1.82651	0.817449	0.710102	0.00161021	-0.492187
20	-0.547381	-0.340171	0.143321	-0.685522	-0.512846	-0.547381	-0.409241	-0.478311	-0.892732	-0.685522	-0.685522	-0.754592	-0.547381	-0.823662	-0.961803	-0.547381	-0.340171	-0.927268	-0.581917	-0.271101	-0.581917	-0.512846	-0.305636	-0.512846	-0.720057	-0.616452	-0.685522	-0.616452	-0.616452	-0.13296	-0.305636	-0.20203	0.592277	-0.443776	0.834023	0.212391	0.764953	1.62833	2.14636	2.45717	3.28602	2.80252	3.35509	2.42264	1.66287	0.661347	1.04123	1.1103	0.592277
21	-0.441128	-0.0266453	0.506261	-0.204281	0.506261	-0.381916	-0.381916	0.15099	0.0917783	0.861531	-0.441128	0.387837	-0.204281	-0.737187	-1.27009	-0.559551	-0.737187	-0.50034	-0.737187	-1.27009	-0.381916	-0.914822	-0.796398	-0.322704	-0.0266453	-0.914822	-0.85561	-0.914822	-0.0858571	0.328625	0.15099	0.15099	1.15759	1.09838	0.269414	1.45365	1.86813	2.40104	2.99316	2.87473	2.51946	2.75631	2.63788	1.03917	-0.145069	-0.204281	0.0325665	0.269414	0.15099
22	-0.282579	-0.492594	-0.406434	-0.454899	-0.201803	-0.287964	-0.304119	-0.261039	-0.438744	-0.422589	-0.363354	-0.250269	-0.417204	-0.368739	-0.304119	-0.390279	-0.449514	-0.541059	-0.562599	-0.64876	-0.611065	-0.84262	-0.718765	-0.76723	-0.83185	-0.718765	-0.541059	-0.6703	-0.363354	-0.174878	0.0728323	0.105142	0.471323	0.649029	1.20369	1.68295	2.11375	2.36685	2.82458	3.03998	2.93766	2.80842	2.67379	1.97374	0.8752	-0.336429	-1.26265	-1.61806	-1.40805
23	-0.0581097	0.212693	-0.103243	-0.283778	-0.328912	0.0321578	-0.148377	-0.374046	-0.328912	-0.193511	-0.0581097	-0.238645	-0.238645	-0.103243	-0.374046	-0.374046	-0.193511	-0.464313	-0.464313	-0.599715	-0.41918	-0.825383	-0.599715	-0.78025	-0.644848	-0.870517	-0.599715	-0.464313	-0.554581	-0.644848	-0.012976	-0.148377	-0.41918	0.0321578	0.122425	0.573763	1.56671	1.97291	2.55965	3.37205	4.04906	3.37205	3.19152	1.88264	1.0251	0.167559	-0.283778	-0.599715	-0.41918
24	-0.10021	0.173163	0.0778	-0.265505	-0.310008	-0.30365	-0.0429926	-0.233718	-0.348153	-0.0112051	0.0205824	-0.424443	-0.195573	-0.1765	-0.20193	-0.35451	-0.271863	-0.15107	-0.50709	-0.513448	-0.48166	-0.557951	-0.500733	-0.526163	-0.411728	-0.697816	-0.729603	-0.786821	-0.850396	-0.748676	-0.875826	-0.742318	-0.755033	-0.488018	-0.373583	-0.1765	0.0523699	0.891561	1.19672	1.89605	2.25207	2.36014	2.70981	2.88782	3.07218	3.35192	3.02768	1.6481	0.643618
25	-0.427469	-0.22525	-0.135374	0.111782	0.0893135	0.0443759	-0.315125	-0.157843	-0.292656	-0.315125	0.314001	0.269064	-0.360062	0.269064	-0.0230305	-0.22525	0.0219071	0.0668447	-0.315125	-0.202781	-0.00056172	0.0668447	0.246595	-0.247718	-0.247718	0.15672	-0.0454993	0.358939	-0.112906	-0.0904369	0.291533	1.07794	2.17891	2.98779	4.40332	4.42579	2.24632	1.50485	0.111782	-0.539813	-0.96672	-1.07906	-1.43856	-1.59585	-1.66325	-1.28128	-1.01166	-0.539813	-0.652157
26	0.254191	0.229671	0.156111	0.311405	0.00899069	0.0743776	0.131591	0.450352	0.376792	0.286885	0.499392	0.295058	0.335925	0.393138	0.0416841	-0.00735602	0.0171641	0.0743776	0.0416841	0.115244	0.0498575	0.0988976	0.0988976	0.0825509	0.0416841	0.00899069	-0.0890896	0.180631	0.425832	0.613819	0.728246	1.02249	1.26769	1.54558	1.6028	1.70905	2.17493	2.08502	2.15858	2.5836	2.27301	2.15858	1.6927	0.989794	0.393138	-0.816518	-1.15163	-1.63385	-1.6502
27	-0.127512	-0.0958322	-0.127512	-0.190872	-0.206712	-0.127512	-0.111672	-0.127512	-0.206712	-0.206712	-0.238392	-0.190872	-0.0958322	-0.159192	-0.143352	-0.206712	-0.333433	-0.349273	-0.317593	-0.396793	-0.380953	-0.491833	-0.555193	-0.475993	-0.571033	-0.602713	-0.650233	-0.555193	-0.539353	-0.444313	-0.444313	-0.507673	-0.539353	-0.460153	-0.396793	-0.111672	0.125928	0.99713	1.97921	3.10385	3.86418	3.53153	3.16721	2.73953	2.29601	1.66241	0.99713	0.506089	0.220968
28	-0.396601	0.160032	0.502575	0.887936	-0.0968754	-0.310965	-0.182511	-0.182511	0.245668	-0.268147	0.117214	-0.0112397	0.416939	-0.0968754	-0.396601	-0.268147	0.416939	-0.182511	-0.310965	-0.0112397	0.716664	-0.0540576	-0.310965	-0.0112397	-0.653508	-0.696326	-1.03887	-0.781961	-1.03887	-0.824779	-1.21014	-1.21014	-1.1245	-1.5955	-1.55268	-1.25296	-1.29578	-1.21014	-1.42423	-0.61069	-0.182511	0.845118	1.87275	3.2001	3.2001	4.18491	2.98601	0.930753	-0.225329
29	-0.607478	-0.878639	-1.08954	-0.969026	-1.1498	-0.878639	-1.1498	-0.577348	-1.02928	-1.11967	-1.11967	-1.24019	-1.17993	-0.486961	-0.667736	-0.878639	-0.788252	-0.607478	-0.818381	-1.30045	-0.637607	-0.607478	-0.908768	-0.758123	-1.1498	-0.607478	-0.697865	-1.02928	-0.51709	-0.788252	-0.276058	-1.05941	-0.0651541	0.236137	1.83298	2.40543	2.76698	3.39969	2.3753	1.17014	1.4413	1.74259	0.838718	0.838718	0.11562	-0.938897	0.236137	0.477169	0.296395
30	-0.862673	-0.916481	-0.894957	-0.894957	-1.01333	-0.873434	-0.830388	-0.905719	-0.765819	-0.959527	-0.851911	-0.927242	-0.927242	-0.894957	-0.927242	-1.06714	-0.98105	-0.84115	-0.851911	-0.894957	-0.873434	-0.84115	-0.873434	-0.905719	-0.916481	-0.98105	-0.798103	-0.787342	-0.765819	-0.787342	-0.604396	-0.421449	-0.453734	-0.206218	0.202721	0.525567	0.816129	1.27888	1.89228	2.20437	2.30122	2.08599	2.07523	1.68781	1.56944	1.35421	1.40801	1.5802	1.50487
31	-0.311276	-0.385169	-0.311276	-0.0157023	-0.532956	-0.532956	-0.532956	-0.902423	-0.976316	-0.82853	-0.902423	-0.754636	-0.754636	-1.1241	-0.902423	-0.680743	-0.976316	-0.902423	-0.902423	-0.82853	-0.680743	-0.754636	-0.82853	-0.532956	-1.05021	-1.27189	-1.1241	-1.27189	-1.1241	-1.1241	-0.82853	-0.902423	-1.198	-0.976316	-1.1241	-1.05021	-1.198	-0.976316	-1.1241	-0.902423	0.279871	1.38827	1.16659	0.723232	0.279871	0.132084	0.649338	-0.0157023	0.649338
32	-0.0252758	0.155266	0.371915	0.119157	0.119157	-0.5669	-0.711333	-0.422467	-0.35025	-0.169709	0.0108325	0.408023	-0.278034	-0.675224	-0.530791	-0.639116	-0.458575	-0.675224	-0.639116	-0.458575	-0.964091	-0.855766	-0.964091	-0.855766	-0.927982	-1.21685	-1.46961	-1.07242	-1.54182	-1.39739	-1.65015	-0.891874	-1.10852	-0.927982	-0.241925	-0.0974923	-0.314142	0.408023	1.38295	1.74403	2.71895	3.18836	2.39398	1.09408	0.516348	-0.386358	-0.422467	-0.494683	-0.639116
33	-0.256973	-0.263603	-0.131014	-0.336527	-0.389562	0.00157449	-0.389562	-0.243715	-0.323268	-0.124385	-0.389562	-0.0647199	-0.18405	-0.17742	-0.243715	0.114275	-0.131014	0.366193	-0.137644	-0.104496	-0.097867	-0.111126	-0.349786	-0.780699	-0.787328	-1.19835	-1.2315	-1.22487	-1.14532	-1.13206	-0.807217	-1.07902	-0.687887	-0.780699	-0.316638	0.0347217	0.512041	0.352935	1.22139	2.37491	2.61357	3.04449	3.64776	3.38259	2.75279	1.46005	0.51867	-0.250344	-0.873511
34	0.188819	0.193214	-0.0353247	0.13608	0.228374	0.316274	0.364619	0.333854	0.408568	0.149265	0.171239	0.272324	0.13608	0.311879	0.0569699	-0.0704845	0.0130201	0.289904	-0.110039	0.13608	-0.118829	-0.0177447	0.0657599	-0.0353247	-0.0968544	0.175634	0.325064	0.395383	0.307484	0.887621	0.575578	1.01508	1.42381	1.64356	1.89847	1.98197	2.42147	2.66319	2.54453	2.25446	2.24127	1.43699	0.390988	-0.364948	-0.997825	-1.70981	-2.1537	-2.11855	-1.8944
35	-0.26992	-0.258494	-0.201369	-0.384171	-0.31562	-0.281345	-0.0185659	-0.26992	-0.338471	-0.178518	-0.395597	-0.327045	-0.144243	-0.109967	-0.235644	-0.304195	-0.395597	-0.555549	-0.441297	-0.407022	-0.475573	-0.749777	-0.441297	-0.635525	-0.669801	-0.669801	-0.726926	-0.829753	-0.95543	-0.898304	-0.829753	-0.806903	-0.6241	-0.464148	0.129961	0.187087	0.621244	0.918298	0.975424	1.31818	1.36388	1.24963	1.59238	2.22077	2.58637	3.40899	3.52324	2.6892	2.22077
36	-0.272282	-0.188481	-0.451056	-0.199655	-0.361669	-0.121441	-0.082334	-0.177308	-0.344909	-0.445469	-0.590724	-0.752738	-0.635417	-0.46223	-0.674524	-0.691284	-0.797432	-0.322562	-0.272282	-0.445469	-0.735978	-0.909166	-0.858885	-0.786258	-0.702458	-1.13822	-0.786258	-0.540443	-0.842125	-0.668937	-0.657764	-0.49575	-0.417536	-0.0376404	-0.0990941	0.269628	0.833885	1.5434	1.83949	1.80038	1.95122	2.55459	3.06856	3.1356	3.16913	2.39816	1.81714	1.50429	1.18026
37	-0.332876	-0.779688	-0.332876	-0.779688	-0.779688	-0.869051	-0.332876	0.650113	-0.600963	-0.0647879	-1.2265	-0.511601	-1.04778	-0.511601	-0.243513	-1.49459	-0.600963	-1.85204	-1.31586	-1.13714	-1.2265	-0.958413	-0.690326	-1.58395	-1.31586	-0.600963	-0.958413	-0.869051	-1.04778	-1.04778	-1.85204	-0.690326	-0.332876	-0.15415	-0.511601	0.113937	-0.600963	-0.15415	1.54374	2.61609	1.81183	2.97354	2.43736	2.16928	1.36501	-0.422238	-0.690326	-0.422238	0.0245747
38	-0.626057	-0.626057	-0.282905	-0.579264	-0.797633	-0.719644	-0.454481	-0.657253	-0.750839	-0.860024	-0.938013	-0.454481	-0.828829	-0.579264	-0.53247	-0.641655	-0.610459	-0.501275	-0.641655	-0.750839	-0.704046	-0.766437	-0.704046	-0.594861	-1.26557	-1.24997	-1.20318	-1.18758	-1.31236	-1.39035	-1.29676	-1.39035	-1.43714	-1.14078	-1.24997	-1.17198	-0.938013	-0.329699	0.138236	0.699757	1.0741	1.02731	0.652963	0.278616	-0.423286	-0.548068	-0.828829	-0.641655	-0.797633
39	-0.860908	-0.716823	-0.255751	-0.74564	-0.543921	-0.428653	-0.543921	-0.860908	-0.572738	-0.313385	-0.716823	-0.486287	-0.74564	-0.399836	-1.00499	-0.543921	-0.0540319	-0.486287	-0.688006	-0.226934	-0.486287	-0.428653	-0.630372	-0.74564	-0.313385	-0.543921	-0.889725	-0.543921	0.0324191	-0.74564	-0.659189	-0.543921	-0.74564	-0.659189	-0.74564	-0.226934	0.147687	0.551125	1.44445	1.99198	1.93434	2.82767	3.08702	3.66336	2.33778	1.87671	1.87671	1.44445	1.5309
40	0.208343	0.0134022	0.435775	0.240834	0.500755	-0.37648	0.143363	0.500755	0.175853	0.403284	-0.214029	-0.34399	-0.0840684	-0.116559	0.110873	-0.181539	-0.538931	-0.0840684	-0.473951	-1.09126	-1.05877	-1.12375	-0.863833	-0.44146	-0.473951	-0.766362	-0.863833	-0.766362	-1.05877	-0.246519	-0.34399	-0.181539	0.0783826	0.435775	0.338304	1.50795	2.45017	3.09997	3.87973	3.48985	2.3527	1.44297	1.0206	0.110873	-0.37648	-1.28621	-1.9685	-1.48115	-1.28621
41	-0.279912	-0.112174	-0.321846	-0.573452	0.307169	0.139432	0.0136287	0.181366	-0.615387	-0.447649	-0.573452	-0.615387	-0.447649	-0.615387	-0.154109	0.139432	-0.154109	-0.112174	-0.237978	-0.0283057	-0.321846	-0.74119	-0.405715	-0.573452	-0.531518	-0.0702401	-0.825059	-0.196043	0.055563	-0.0283057	0.181366	1.02005	0.265235	0.055563	0.349104	1.85874	3.24257	3.70385	3.28451	3.45225	2.15228	2.11035	1.691	0.516841	-0.321846	-0.699256	-0.279912	0.0974974	-0.112174
42	-0.0606175	-0.419832	-0.659309	-0.120487	-0.479701	-0.509636	-0.779047	-0.419832	-0.300094	-0.509636	-0.59944	-0.53957	-0.359963	-0.479701	-0.389898	0.148924	-0.359963	-0.419832	-0.59944	-0.898785	-0.629374	-0.779047	-0.240225	-0.719178	-0.689243	-0.300094	-0.719178	-0.0306829	-0.449767	-0.389898	-0.59944	-0.0306829	-0.0606175	0.268663	0.717681	1.34631	2.27428	2.51375	3.26212	3.65127	4.16016	2.48382	1.64565	-0.090552	-0.838916	-0.868851	-0.868851	-0.449767	0.328532
43	-0.0258772	0.0181691	-0.158016	-0.422294	-0.686573	-1.17108	-0.774665	-0.422294	-0.378248	-0.378248	-0.290155	-0.466341	-0.378248	-0.730619	-0.59848	-0.378248	-0.59848	-0.642526	-0.422294	-0.422294	-0.554433	-0.334202	-0.774665	-0.59848	-0.906804	-0.906804	-0.59848	-0.730619	-0.59848	-0.334202	-0.950851	-0.818712	-0.466341	0.326494	0.590772	1.03124	0.987189	1.78002	2.35263	3.10141	3.67402	2.00025	0.899096	0.106262	-0.950851	-1.21513	-1.12704	0.150308	0.37054
44	-0.777234	-0.667957	-0.121571	-0.121571	-0.121571	0.0969835	-1.03221	-0.230848	-0.704383	-0.412977	-0.194422	-0.740808	0.206261	-0.0122937	0.0241321	-0.267274	-0.522254	-0.157997	-0.631531	0.0241321	-1.03221	-0.55868	-0.230848	-0.0487194	-1.06864	-1.32362	-1.03221	-1.10507	-0.850086	-0.81366	-1.06864	-0.55868	-0.194422	-0.995789	-0.0122937	0.0969835	0.315538	1.00763	1.99112	2.61036	3.01104	2.50108	2.31895	1.69972	0.169835	0.424815	-0.667957	-1.5786	-0.81366
45	-0.647438	-0.774699	-0.435337	-0.689858	-0.605018	-0.647438	-0.562598	-0.647438	-0.392917	-0.689858	-0.732278	-0.562598	-0.350497	-0.605018	-0.477757	-0.562598	-0.605018	-0.477757	-0.477757	-0.647438	-0.689858	-0.520177	-0.562598	-0.774699	-0.732278	-0.689858	-0.732278	-0.817119	-0.732278	-0.732278	-0.774699	-0.817119	-0.774699	-0.732278	-0.774699	-0.774699	-0.732278	-0.774699	-0.817119	-0.817119	-0.817119	-0.774699	-0.774699	-0.520177	-0.435337	-0.350497	-0.265656	-0.138396	0.328226
46	-0.248874	-0.234838	-0.192731	-0.26291	-0.122551	-0.206766	-0.340108	-0.26291	-0.234838	-0.283964	-0.0593894	-0.26291	-0.396251	-0.396251	-0.515556	-0.389233	-0.5717	-0.480467	-0.543628	-0.529592	-0.705041	-0.662934	-0.719077	-0.726095	-0.761185	-0.754167	-0.712059	-0.669951	-0.627844	-0.691005	-0.683987	-0.698023	-0.543628	-0.326072	0.0388619	0.488011	1.30209	2.40391	3.44257	3.96892	3.80049	3.15483	2.31268	1.25297	0.93716	0.544155	0.635388	0.242383	0.0107901
47	-0.4546	-0.40706	-0.597219	-0.787378	-0.502139	-0.4546	-0.40706	-0.35952	-0.644759	-0.549679	-0.40706	-0.31198	-0.644759	-0.2169	-0.644759	-0.40706	-0.502139	-0.4546	-0.35952	-0.35952	-0.40706	-0.787378	-0.597219	-0.692299	-0.787378	-0.26444	-0.4546	-0.40706	-0.40706	-0.692299	-0.739838	-0.31198	-0.26444	-0.0267411	0.163418	0.781436	1.30437	1.96993	2.96827	3.77644	2.58795	2.82565	1.92239	1.25683	1.49453	1.58961	1.58961	1.11421	1.30437
48	-0.497149	-0.431949	-0.453683	-0.497149	-0.279816	-0.475416	-0.36675	-0.562349	-0.149416	-0.497149	-0.23635	-0.584083	-0.410216	-0.475416	-0.562349	-0.627549	-0.801416	-0.779682	-0.866616	-0.823149	-0.997015	-0.975282	-1.01875	-0.866616	-0.975282	-1.08395	-0.997015	-0.975282	-0.627549	-0.823149	-0.888349	-0.518883	-0.36675	-0.214616	0.15485	0.567783	1.00245	1.85005	2.34991	3.32791	3.24098	3.48005	2.02391	1.30672	0.22005	-0.17115	-0.866616	-0.801416	-0.518883
49	-0.401123	-0.4536	-0.427362	-0.348646	-0.348646	-0.532316	-0.322407	-0.26993	-0.164975	-0.348646	-0.715987	-0.322407	-0.532316	-0.4536	-0.637271	-0.689748	-0.742225	-0.506078	-0.427362	-0.191214	-0.899657	-0.348646	-0.84718	-0.637271	-0.84718	-0.479839	-1.00461	-0.427362	-0.611032	-0.558555	-0.427362	-0.663509	-0.401123	0.0449337	0.149888	0.832093	0.832093	1.40934	2.5376	3.11485	3.03614	2.79999	2.35393	1.75044	1.35687	1.12072	1.35687	1.35687	2.11779
50	-0.361282	-0.210142	-0.349656	-0.33803	-0.117133	-0.454291	-0.524048	-0.221768	-0.640309	-0.5473	-0.500795	-0.5473	-0.558926	-0.407786	-0.524048	-0.39616	-0.570552	-0.431039	-0.442665	-0.314777	-0.361282	-0.465917	-0.33803	-0.407786	-0.279899	-0.465917	-0.686813	-0.640309	-0.768196	-0.524048	-0.489169	-0.39616	-0.524048	-0.210142	-0.163638	0.0456325	0.220024	0.185146	0.650191	0.847835	0.708322	2.05695	2.75452	3.56835	3.75437	3.3707	2.59175	1.74305	1.40589
51	-0.238577	-0.173563	-0.424331	-0.480057	-0.359317	-0.582221	-0.396468	-0.368605	-0.535783	-0.54507	-0.368605	-0.396468	-0.294303	-0.220002	-0.294303	-0.377892	-0.26644	-0.433618	-0.619372	-0.591509	-0.647235	-0.740112	-0.740112	-0.628659	-0.832988	-1.00945	-1.00945	-1.13948	-1.22307	-1.14877	-1.18592	-1.28808	-1.16734	-1.14877	-0.888714	-0.517207	-0.480057	-0.0156729	0.0400531	0.727341	1.73041	2.13907	3.00282	2.97496	2.59416	2.37126	2.33411	2.12049	1.89759
52	-0.0360409	-0.0604755	0.0250454	0.0372627	0.281608	0.18387	-0.0116064	0.31826	0.403781	0.831385	0.733647	0.574822	-0.0482582	-0.0971273	0.0616972	0.0372627	-0.292604	-0.414776	-0.145996	0.110566	-0.0726927	-0.109345	-0.365907	-0.439211	-0.426993	-0.732425	-0.585818	-0.561383	-0.512514	-0.683556	-0.598035	-0.500297	-0.585818	-0.671339	-0.62247	-0.744642	-0.89125	-0.927901	-0.598035	1.23455	3.1771	4.36217	4.53322	3.07936	1.57664	0.770299	0.293825	0.0861317	-0.378124
53	-0.332965	-0.153074	-0.179725	-0.126423	-0.0131587	-0.379604	-0.233026	-0.339628	-0.312977	-0.259676	-0.233026	-0.0997729	-0.239688	-0.292989	-0.286327	-0.466218	-0.506194	-0.57282	-0.57282	-0.532844	-0.659434	-0.679422	-0.792687	-0.832663	-0.845988	-0.872638	-1.06585	-0.945927	-1.01922	-0.972578	-0.965915	-0.919277	-0.806012	-0.706073	-0.412917	-0.292989	0.31331	0.959586	1.55256	2.55862	2.51198	2.9717	2.55196	2.79847	2.2055	1.83905	1.43263	1.31937	1.33269
54	-0.301433	-0.606682	0.00381561	-0.110653	-1.14087	-0.110653	-0.377746	0.232752	-0.454058	-0.606682	-0.415902	0.00381561	-0.492214	-0.263277	-0.186965	-0.301433	-0.186965	-0.110653	0.0419717	0.0801279	-0.33959	-0.950088	-0.415902	-0.721151	-1.25534	-0.53037	-0.682995	-0.53037	-1.10271	-0.415902	-0.606682	-0.110653	-0.0724966	0.232752	0.881407	1.03403	1.87347	2.90368	3.39971	1.98793	3.51418	2.75106	2.25503	1.72084	-0.110653	-0.225121	-1.0264	-1.0264	-0.911931
55	0.0357228	0.380284	0.0965277	-0.187228	0.197869	-0.0858868	-0.146692	0.238406	-0.0858868	-0.0858868	-0.146692	0.0357228	-0.126423	0.0154546	-0.187228	-0.106155	-0.0858868	-0.025082	-0.0453503	-0.308838	-0.410179	-0.308838	-0.389911	-0.531789	-0.227765	-0.349374	-0.531789	-0.0656186	-0.0858868	-0.146692	-0.268301	-0.248033	-0.025082	0.0154546	0.54243	0.481625	0.684308	1.94094	1.98148	2.93409	3.92723	4.21099	3.07596	2.04228	1.04914	-0.268301	-0.775008	-0.856081	-1.07903
56	0.0326492	0.0969431	0.313935	0.040686	-0.184343	0.241604	0.418413	0.354119	0.113017	0.0487227	-0.248637	-0.529922	-0.200416	-0.21649	0.265715	0.00853903	-0.521886	0.10498	-0.449555	-0.875502	-0.843355	-0.915686	-1.22912	-1.22912	-1.34967	-1.09249	-1.03624	-1.22108	-0.529922	-0.939796	-0.779061	-0.554032	-0.280783	-0.497775	0.273751	0.9408	1.89717	1.84091	2.1222	2.74907	1.94539	3.31967	2.24275	2.41152	0.84436	0.169274	0.418413	0.338045	-0.26471
57	0.475041	0.567171	0.797494	0.0143952	-0.308057	0.0143952	-0.261993	-0.261993	-0.53838	-0.215928	-0.492316	-0.584445	-0.077734	-0.261993	-0.492316	-0.584445	-0.215928	-0.492316	-0.308057	-0.676574	-0.584445	-0.630509	-0.768703	-1.09116	-1.13722	-0.906897	-1.13722	-0.768703	-0.952962	-1.18328	-1.04509	-0.952962	-1.64393	-1.32148	-1.50574	-1.09116	-1.22935	-1.04509	-0.446251	1.76485	3.33105	3.56137	2.50188	1.25814	1.07388	0.567171	-0.169863	-0.630509	-1.27541
58	-1.18469	-1.04633	-1.24758	-1.1218	-0.706727	-1.10922	-0.807351	-1.10922	-1.04633	-0.970866	-0.958288	-0.996022	-0.719305	-1.07149	-1.0086	-0.907976	-0.656415	-0.782195	-0.744461	-0.505479	-0.656415	-0.88282	-0.970866	-0.719305	-0.694149	-0.958288	-0.543213	-0.656415	-0.694149	-0.580947	-0.845086	-0.832508	-0.555791	-0.757039	-0.631259	-0.430011	-0.354543	0.148578	0.38756	0.991305	1.40638	1.44411	1.53216	1.6831	1.98497	2.60129	2.48809	2.45035	2.29942
59	0.801052	1.46514	0.136967	1.02241	0.247648	0.247648	0.579691	0.358329	-0.0843941	0.690371	0.911733	0.690371	0.579691	1.13309	1.24378	0.136967	0.136967	0.801052	-0.195075	-0.305756	0.136967	-0.416436	-0.416436	0.247648	0.247648	-0.195075	-0.527117	-0.748479	-0.637798	-1.63392	-1.30188	-1.41256	-1.52324	-1.30188	-1.52324	-1.30188	-1.63392	-1.85529	-1.41256	-1.85529	-1.52324	-1.85529	-1.74461	-1.74461	-1.63392	-1.08052	-1.41256	-0.748479	-0.748479
60	-0.302714	-0.412293	-0.293582	-0.311845	-0.247924	-0.275319	-0.320977	-0.275319	-0.320977	-0.311845	-0.275319	-0.257056	-0.302714	-0.284451	-0.33924	-0.33924	-0.384899	-0.421425	-0.5584	-0.540136	-0.677111	-0.622321	-0.61319	-0.859744	-0.859744	-0.868875	-0.960192	-1.01498	-0.969323	-0.978455	-0.978455	-0.905402	-0.713638	-0.61319	-0.412293	-0.019633	0.446081	0.893531	1.61493	2.1263	2.33633	2.71073	2.66507	2.72899	2.54636	2.53723	2.13543	1.87062	1.6058
61	-0.152729	0.388304	0.354489	-0.0738284	-0.0963715	0.275589	0.602463	0.715178	0.219231	-0.220358	-0.490875	-0.659947	-0.197815	-0.0400139	0.253046	-0.0174709	-0.795205	0.354489	-0.68249	-1.25734	-1.26861	-0.97555	-1.43768	-1.09954	-1.53913	-0.885378	-1.23479	-0.817749	-0.659947	-0.60359	-0.0738284	-0.659947	-0.0512854	0.0839728	1.42528	2.13539	2.22556	2.29319	2.34955	2.72151	1.95504	3.18364	1.26748	1.75216	-0.175272	0.0163437	-0.0287424	0.985694	0.444661
62	-0.557699	-1.05551	-0.184344	-0.868828	-0.68215	-0.806602	-0.744376	-0.24657	-0.24657	-0.993279	-0.993279	-0.68215	-0.744376	-0.868828	-0.495473	-1.05551	-0.184344	-0.557699	-0.806602	-0.0598923	-0.619925	0.00233347	-0.308796	-0.24657	-0.619925	0.126785	-0.184344	-0.868828	-0.24657	-0.619925	-0.993279	-0.308796	-0.371021	-1.17996	-0.744376	-0.806602	-0.868828	-1.36663	-0.993279	-1.30441	-1.17996	-1.67776	-1.36663	-1.17996	-1.11773	-0.993279	-0.433247	-0.806602	-0.0598923
63	-0.0956898	0.300794	-0.248184	-0.00419358	0.0263052	0.483786	-0.126189	-0.248184	-0.278682	-0.33968	-0.217685	-0.156687	0.117801	-0.0956898	0.361791	0.0873026	-0.0956898	-0.0956898	-0.0651911	-0.217685	-0.248184	-0.431176	-0.675166	-0.766662	-0.919156	-0.888657	-1.04115	-0.888657	-1.01065	-0.888657	-0.888657	-1.10215	-0.980153	-0.82766	-0.766662	-0.614168	-0.309181	0.483786	2.31371	3.44216	4.47912	3.99114	2.40521	0.575283	-0.400677	-0.797161	-0.766662	-0.553171	-0.431176
64	-0.382271	0.0218922	0.470962	-0.427178	0.246427	-0.24755	-0.292457	-0.651713	-0.651713	-0.337364	-0.69662	-0.292457	-0.24755	-0.651713	0.156613	-0.606806	-0.157736	-0.516992	-0.337364	-0.382271	-0.472085	-0.561899	-0.651713	-0.427178	-0.516992	-0.561899	-0.786434	-0.382271	-0.337364	-0.112829	-0.337364	-0.112829	0.785311	1.32419	1.81817	2.31215	1.59364	2.08761	2.40196	3.3001	1.59364	1.95289	2.44687	2.76122	1.90799	1.09966	0.875125	0.740404	0.0667991
65	-0.900524	-1.09367	-1.25462	-1.12586	-1.06148	-1.15805	-1.38338	-1.15805	-0.900524	-1.80185	-1.19024	-0.739572	-1.19024	-0.707382	-1.35119	-1.22243	-1.19024	-1.319	-1.28681	-0.578621	-0.997095	-0.836143	-1.28681	-0.739572	-0.643002	-1.19024	-0.997095	-0.900524	-1.06148	-0.997095	-0.836143	-0.321098	0.226137	0.805563	0.676801	1.06309	1.38499	2.15756	2.64041	1.48156	1.44937	0.419279	0.773372	0.612421	1.41718	0.998705	1.3528	1.19185	1.41718
66	-0.381299	0.00613436	0.0319632	0.419396	-0.174668	0.161108	-0.329641	0.0577921	-0.0196945	-0.226326	0.186937	0.083621	0.0577921	0.0319632	0.0319632	-0.432957	-0.381299	-0.0455234	0.10945	0.0577921	-0.252154	-0.691245	-0.665416	-0.742903	-0.691245	-0.742903	-1.10451	-1.10451	-1.23365	-0.975363	-1.00119	-1.13034	-1.10451	-1.20782	-0.949534	-0.949534	-1.07868	-0.872047	-0.0455234	0.961803	2.48571	3.75132	3.05394	3.59635	3.05394	2.40822	1.06512	0.083621	-0.665416
67	-0.905182	-1.13326	-1.15607	-0.791143	-0.563066	-1.27011	-1.01922	-1.08764	-1.15607	-0.608681	-0.745528	-0.563066	-0.791143	-0.51745	-0.608681	-0.51745	-0.768335	-1.11045	-0.631489	-0.449027	-0.813951	-0.72272	-0.836759	-0.791143	-0.813951	-0.905182	-1.47538	-0.882374	-1.04203	-0.380604	-0.289373	0.78259	0.919437	0.600128	0.805398	0.828206	1.28436	1.78613	3.04056	2.05982	2.33352	2.05982	1.28436	1.42121	1.46682	1.19313	1.71771	1.44401	0.736975
68	0.183744	-0.196031	0.496501	-0.106672	-0.35241	-0.151352	-0.508788	-0.28539	-0.374749	-0.30773	-0.374749	-0.598147	-0.620487	-0.419429	-0.553467	-0.553467	-0.28539	-0.151352	-0.263051	-0.106672	-0.33007	-0.464108	-0.709846	-0.910903	-0.508788	-0.754525	-0.687506	-0.441769	-0.441769	-0.531128	-0.374749	-0.553467	-0.173692	0.407142	0.362462	1.43477	1.50179	2.52942	2.75282	3.60173	3.57939	2.90919	2.59644	1.45711	0.920956	0.161405	0.250764	0.675219	0.139065
69	-0.748284	-0.561066	-0.233436	-0.888696	-0.0462192	-0.748284	-0.841892	-0.795088	-0.841892	-0.467458	-0.841892	-0.795088	-0.139828	-0.373849	-0.420654	-0.654675	-0.935501	-1.12272	-0.607871	-0.795088	-0.701479	-0.233436	-0.935501	-0.888696	-0.186632	-0.935501	-0.841892	-0.327045	-0.420654	-0.561066	-0.233436	0.328215	0.0941936	0.281411	0.889866	1.82595	1.68554	2.85565	2.3408	2.62163	3.74493	2.66843	2.62163	0.889866	0.468628	-0.0930235	-0.139828	0.562236	0.0473893
70	-0.00718847	0.0717437	0.128124	0.161952	0.0942958	0.25216	0.319816	0.218332	0.00408756	-0.187605	-0.0861206	-0.108673	-0.0973967	0.0942958	0.0942958	0.218332	0.173228	0.184504	0.0379156	-0.142501	-0.243985	-0.492057	-0.593542	-0.79651	-0.807786	-0.897994	-0.74013	-0.819062	-0.85289	-0.965651	-0.875442	-0.864166	-0.672474	-0.649922	-0.593542	-0.266537	0.455129	1.66166	3.21775	4.07473	4.08601	3.05989	2.36078	1.04148	-0.311641	-0.864166	-1.20245	-1.03331	-1.01075
71	-0.703921	-0.600498	-0.910767	-0.135096	-0.703921	-1.0659	-0.497076	-0.859055	-0.238519	-0.548787	-0.0833846	-0.910767	-0.548787	-0.445364	-0.703921	-0.65221	-0.135096	-0.703921	-1.0659	-0.548787	-0.600498	-0.755632	-0.548787	-1.47959	-0.703921	-1.01419	-0.29023	-0.186807	-0.29023	0.0200382	0.0200382	-0.238519	-0.0833846	0.84742	1.77822	1.26111	1.62309	2.24363	2.91588	3.4847	3.22614	1.93336	1.93336	1.82994	0.123461	-0.600498	-0.755632	-0.445364	0.278595
72	0.683675	-0.211188	0.32573	0.32573	0.218346	0.218346	-0.354366	-0.211188	-0.819694	-0.604927	-0.139599	-0.246982	-0.425955	-0.0680096	-0.0680096	-0.282777	-0.282777	-0.962872	-0.712311	-0.318571	-0.7839	-0.282777	-0.7839	-0.819694	-0.712311	-1.17764	-1.28502	-0.640722	-0.569133	-0.640722	-0.855489	-0.855489	-0.7839	-0.998667	-0.962872	-0.569133	-0.927078	0.0751685	1.1848	3.51144	3.7978	3.01032	2.90293	1.97228	1.11321	0.504702	-0.712311	-0.748105	-1.14184
73	0.110222	0.251682	0.0159143	0.0866448	0.0159143	0.0394912	0.41672	0.275259	0.204529	-0.0312393	0.063068	0.0866448	-0.149123	0.157375	-0.125547	-0.0312393	-0.10197	-0.00766246	0.0866448	-0.219854	-0.314161	-0.337738	-0.408468	-0.597083	-0.667813	-0.832851	-0.714967	-0.738544	-0.738544	-0.738544	-0.880005	-0.785697	-0.809274	-0.832851	-0.76212	-0.549929	-0.455622	-0.0548161	0.699642	2.56221	4.4012	4.02397	3.85893	2.39717	0.793949	-0.0312393	-0.549929	-0.880005	-0.927158
74	-0.148443	-0.672358	-0.541379	-0.235762	-0.148443	0.0698553	-0.366741	0.0261958	-0.279421	-0.803336	-0.497719	-0.672358	-0.323081	-0.323081	-0.235762	-0.45406	0.0261958	-0.148443	0.113515	-0.192102	-0.716017	-0.716017	-0.672358	-0.890656	-0.977975	-0.628698	-0.803336	-0.0611234	0.0698553	-0.672358	0.375472	0.0261958	0.419132	1.11769	1.37964	2.51479	2.42747	2.38381	3.12603	3.51896	2.55845	1.94722	0.331813	-0.628698	-0.672358	-1.10895	-1.23993	-1.37091	-0.890656
75	0.0316869	0.274395	-0.0222482	0.463168	0.32833	0.732843	1.19129	0.085622	0.4362	0.894649	0.4362	-0.642502	0.0316869	-0.77734	-0.534632	-0.453729	-0.184054	0.11259	-0.696437	-0.642502	-1.12792	-0.858243	-0.723405	-0.264956	-0.534632	-0.534632	-0.480697	0.166525	-0.264956	-0.318891	-0.426762	0.166525	0.571038	0.840714	1.48794	1.81155	2.40483	3.5105	3.5105	2.94418	1.75761	1.21826	1.19129	0.0586544	-0.966113	-1.4785	-1.82907	-1.5594	-1.07398
76	-0.205718	-0.236479	-0.267241	-0.559476	-0.267241	-0.328764	-0.236479	-0.374906	-0.236479	-0.282622	-0.236479	-0.282622	-0.482572	-0.390287	-0.390287	-0.45181	-0.497953	-0.344145	-0.513333	-0.559476	-0.682522	-0.667141	-0.620999	-0.728664	-0.85171	-0.959376	-0.805568	-0.774807	-0.897853	-1.00552	-0.974757	-0.913234	-1.03628	-0.744045	-0.374906	0.0557553	0.54794	0.855556	1.13241	1.20931	1.71688	1.60921	2.07064	2.30135	2.5013	2.71663	3.20881	2.25521	2.36287
77	-0.677744	-0.461385	-0.439749	-0.785923	-0.656108	-0.547929	-0.5912	-0.504657	-0.483021	-0.612836	-0.418113	-0.547929	-0.612836	-0.785923	-0.829195	-0.894103	-0.829195	-0.677744	-0.677744	-0.656108	-0.547929	-0.69938	-0.656108	-0.721016	-0.5912	-0.721016	-0.69938	-0.69938	-0.461385	-0.439749	-0.439749	-0.353206	-0.0719393	0.144419	0.663681	0.858403	2.04838	2.15656	2.67582	3.25999	3.10853	2.82727	1.91856	1.3993	1.07476	0.815132	0.685316	0.858403	1.07476
78	-0.890915	-0.625401	-0.625401	-0.787018	-0.717754	-0.706209	-0.671577	-0.798562	-0.752386	-0.417607	-0.244446	-0.406063	-0.463784	-0.752386	-0.787018	-0.740842	-0.902459	-0.960179	-0.948635	-0.856283	-0.937091	-0.867827	-0.798562	-1.09871	-1.17952	-1.21415	-1.29496	-1.26033	-1.28341	-1.28341	-1.3065	-1.28341	-1.3065	-1.3065	-1.23724	-1.21415	-1.08716	-1.00636	-0.82165	-0.867827	-0.660033	0.217317	1.64878	2.56077	1.98356	1.0254	0.632904	0.655993	1.16393
79	0.274531	0.365662	-0.454514	-0.545645	-0.454514	-0.181122	-0.727906	-0.545645	-0.545645	-0.363383	-0.545645	-0.727906	-0.910167	-0.910167	-0.910167	-0.636775	-0.727906	0.00113913	-0.545645	-0.545645	-0.727906	-0.181122	-0.819037	-0.545645	-0.545645	-0.363383	-0.636775	-0.636775	-0.819037	-0.454514	-0.545645	-0.910167	-0.727906	-0.272253	-0.819037	-0.819037	-0.727906	-0.454514	-0.727906	-0.636775	-0.727906	-0.819037	-0.819037	-0.910167	-0.910167	-0.910167	-0.910167	-0.910167	-0.727906
80	-0.526077	-0.679034	-0.617851	-0.671386	-0.724921	-0.694329	-0.541372	-0.495485	-0.449598	-0.54902	-0.587259	-0.48019	-0.487837	-0.48019	-0.396063	-0.258402	-0.403711	-0.426655	-0.411359	-0.327232	-0.464894	-0.510781	-0.602555	-0.679034	-0.640794	-0.648442	-0.533725	-0.357824	-0.396063	-0.0977969	-0.0289662	0.123991	0.406961	0.728171	0.972902	1.63062	2.18891	2.49483	2.86957	3.24431	3.52729	3.19078	2.4107	1.53884	0.37637	-0.365472	-0.44195	-0.327232	-0.105445
81	-0.638478	-0.515101	-0.638478	-0.761856	-0.761856	-0.515101	-0.638478	-0.515101	-0.391724	-0.638478	-0.761856	-0.515101	-0.885233	-0.638478	-0.885233	-0.391724	-1.00861	-0.638478	-0.761856	-0.144969	-0.885233	-0.144969	-0.761856	-0.885233	-0.638478	-1.13199	-0.885233	-1.13199	-0.885233	-1.00861	-1.00861	-1.13199	-1.00861	-0.885233	-1.13199	-0.761856	-0.885233	-1.13199	-1.00861	-1.00861	-1.13199	-0.391724	1.58232	0.471919	1.08881	-0.0215911	-0.0215911	0.348541	-0.515101
82	-0.149743	-0.227489	-0.130306	-0.214531	-0.127067	-0.0428415	0.0899752	0.0996935	-0.214531	-0.00720773	-0.208052	-0.062278	0.00898942	-0.188616	-0.289038	-0.117348	-0.470446	-0.33763	-0.282559	-0.321432	-0.431573	-0.703685	-0.875375	-0.713403	-0.454249	-0.703685	-0.681009	-0.911009	-0.855938	-0.629178	-0.272841	-0.438052	-0.344108	0.394482	0.439834	0.711946	1.00673	1.73561	2.26687	2.70096	2.9925	3.21279	2.94067	2.80462	2.47744	1.88138	1.13631	0.371806	-0.243686
83	-0.55286	-0.634099	-0.436804	-0.518043	-0.726943	-0.726943	-0.576071	-0.494832	-0.483227	-0.506438	-0.622493	-0.471621	-0.680521	-0.320749	-0.436804	-0.367171	-0.297538	-0.309143	-0.634099	-0.55286	-0.541254	-0.460016	-0.216299	-0.44841	-0.227904	-0.367171	-0.471621	-0.529649	-0.773366	-0.842999	-0.808182	-0.912632	-0.808182	-0.842999	-0.854605	-0.309143	-0.123454	-0.0422152	-0.0886375	0.78178	2.0816	2.76633	3.46266	3.46266	3.07968	2.71991	2.17445	1.47811	1.08352
84	-0.235359	-0.190802	-0.152609	-0.0889559	-0.16534	-0.0634944	-0.216263	-0.114417	-0.158975	-0.0762252	-0.152609	-0.038033	-0.197167	-0.0634944	-0.24809	-0.24809	-0.349936	-0.292647	-0.413589	-0.337205	-0.489973	-0.630011	-0.610915	-0.623646	-0.808241	-0.693665	-0.610915	-0.60455	-0.598184	-0.464512	-0.451781	-0.292647	-0.127148	0.114736	0.394811	0.884944	1.50875	2.34898	2.59086	3.05553	3.00461	2.99824	3.11918	2.77546	2.01798	1.34325	0.4521	0.127466	-0.158975
85	-0.550003	-0.278397	-0.82161	-0.550003	-0.685807	-0.685807	-0.550003	-0.550003	-0.550003	-0.82161	-0.82161	-0.82161	-0.82161	-0.550003	-0.550003	-0.550003	-0.685807	-0.278397	-0.278397	-0.685807	-0.82161	-0.685807	-0.685807	-0.142593	-0.550003	-0.550003	-0.82161	-0.82161	-0.550003	-0.82161	-0.82161	-0.82161	-0.82161	-0.82161	-0.82161	-0.82161	-0.685807	-0.82161	-0.550003	-0.685807	-0.82161	-0.82161	-0.82161	-0.685807	-0.82161	-0.82161	-0.82161	-0.4142	-0.685807
86	-0.705939	-0.492825	-0.226433	-0.0133196	-0.599382	-0.492825	0.519465	0.0932372	-0.439547	-0.812496	0.0399588	0.199794	-0.226433	-0.066598	-0.279712	0.0932372	-0.279712	-0.439547	-0.226433	-0.439547	0.412908	-0.812496	-0.439547	-0.386269	-0.652661	-0.33299	-0.705939	-1.02561	-0.919053	-0.705939	-0.812496	-0.599382	-0.919053	0.519465	0.6793	1.26536	1.31864	0.359629	1.95798	3.13011	2.54404	2.11782	2.27765	2.70388	2.06454	2.97027	0.892414	1.15881	0.839135
87	-0.303561	-0.317197	-0.208113	-0.208113	-0.180841	-0.27629	-0.0990282	-0.330833	-0.194477	-0.317197	-0.303561	-0.139935	-0.249019	-0.221748	-0.221748	-0.167206	-0.385375	-0.385375	-0.494459	-0.330833	-0.371739	-0.467188	-0.562637	-0.480824	-0.576272	-0.603544	-0.685357	-0.685357	-0.739899	-0.753535	-0.726264	-0.685357	-0.698992	-0.617179	-0.589908	-0.549001	-0.27629	0.105505	0.582749	1.75541	2.02812	2.40991	2.64172	3.44622	3.25532	3.33713	2.65535	2.00085	1.22362
88	-0.349081	-0.495548	-0.73966	-0.593193	-0.886128	-0.690838	-0.349081	-0.544371	-1.22789	-0.837305	-0.397903	-0.886128	-1.37435	-1.0326	-0.397903	-0.0561458	-1.0326	-0.495548	-1.17906	-1.0326	-1.13024	-0.397903	-0.93495	-0.93495	-0.788483	-0.73966	-1.32553	-1.52082	-1.52082	-1.17906	-1.08142	-1.27671	-1.42318	-0.642016	-0.788483	-0.251436	-0.593193	-0.202613	-0.397903	0.0903216	0.529724	-0.00732337	0.383256	1.11559	1.45735	1.26206	-0.202613	0.0903216	-0.837305
89	-0.545642	-0.514216	-0.482789	-0.514216	-0.105672	-0.262804	-0.29423	-0.38851	0.0200344	-0.168525	0.0514609	-0.325657	-0.231377	-0.262804	-0.38851	-0.168525	-0.168525	-0.577069	-0.608495	-0.38851	-0.608495	-0.639922	-0.671348	-0.671348	-0.577069	-0.577069	-0.639922	-0.639922	-0.734201	-0.702775	-0.859907	-0.891334	-0.639922	-0.482789	-0.29423	-0.199951	-0.357083	0.0828874	0.711417	1.43423	1.52851	1.55993	1.68564	2.97412	2.65986	2.81699	2.28274	2.12561	2.53415
90	-0.0970179	-0.166316	-0.0871181	-0.186116	-0.047519	-0.166316	-0.0772183	-0.215815	-0.0871181	-0.186116	-0.166316	-0.146517	-0.176216	-0.215815	-0.0871181	-0.235615	-0.275214	-0.255414	-0.354412	-0.334613	-0.384112	-0.45341	-0.562308	-0.532608	-0.532608	-0.681105	-0.681105	-0.671205	-0.621706	-0.611807	-0.700905	-0.621706	-0.592007	-0.532608	-0.384112	-0.196016	0.0613787	0.724664	1.49685	2.61552	3.22931	3.6253	3.6055	3.556	2.79372	1.73444	0.44747	-0.047519	-0.394011
91	-0.711298	-0.316524	-0.37292	-0.0909389	-0.485713	-0.429316	-0.598505	-0.598505	-0.654901	-0.654901	-0.767694	-0.880486	-0.767694	-0.880486	-0.598505	-0.485713	-0.598505	-0.711298	-0.429316	-0.767694	-0.767694	-0.598505	-0.598505	-0.82409	-0.542109	-0.711298	-0.542109	-0.542109	-0.542109	-0.260128	-0.542109	-0.711298	-0.203731	-0.0345427	-0.0909389	0.303835	0.360231	1.93933	2.3905	3.63121	4.75914	3.74401	1.99572	0.0218535	-0.0345427	-0.147335	-0.598505	-0.429316	-0.147335
92	-0.318545	-0.556507	-0.57814	-0.42671	-0.469976	-0.42671	-0.697122	-0.76202	-0.372627	-0.459159	-0.448343	-0.134665	-0.718754	-0.556507	-0.697122	-0.805286	-0.664672	-0.816103	-0.870185	-0.718754	-0.967533	-0.805286	-0.935084	-1.19468	-0.913451	-1.0757	-0.881002	-0.707938	-1.08651	-0.707938	-0.405077	-0.524058	-0.459159	-0.545691	0.0492149	0.546773	0.449424	1.44454	1.97455	2.56945	3.29416	3.26171	2.94803	3.05619	1.67169	0.784735	0.384526	0.460241	0.849634
93	0.0648526	0.46782	-0.0862603	-0.489228	0.266337	0.0648526	0.0648526	-0.187002	-0.438857	-0.438857	-0.187002	-0.539599	-0.338115	-0.539599	-0.388486	-0.0862603	0.316707	-0.640341	-0.0358893	0.115224	-0.0358893	-0.338115	-0.136631	0.870788	0.215966	0.0144817	0.46782	0.0144817	0.165595	0.417449	0.820417	0.669304	0.316707	0.367078	0.618933	1.47524	1.97895	2.936	2.98637	3.64119	2.78489	2.83526	1.72709	0.115224	-0.640341	-0.892196	-1.29516	-1.64776	-1.59739
94	-0.481376	-0.748807	-0.600234	-0.332803	-0.659663	-0.600234	-0.719092	-0.243659	-0.659663	-0.511091	-0.332803	-0.659663	-0.303089	-0.629949	-0.748807	-0.719092	-0.540805	-0.511091	-0.481376	-0.481376	-0.451661	-0.303089	-0.451661	-0.600234	-0.659663	-0.065372	-0.154516	-0.392232	-0.332803	-0.511091	-0.600234	-0.362518	-0.273374	-0.18423	0.0237717	1.15293	1.06378	1.68779	2.10379	2.99523	2.57922	2.57922	2.22265	1.98493	1.18264	0.826065	0.618063	0.974638	1.42036
95	-0.199184	-0.138825	0.162969	0.887275	1.55122	0.344045	0.162969	0.223328	0.0422512	-0.259543	-0.0181076	0.223328	-0.440619	0.344045	-0.742413	-0.561337	-1.04421	-0.138825	-0.199184	-0.0784665	-0.863131	-0.561337	0.223328	1.24943	-0.199184	-0.138825	-0.92349	-1.04421	0.947633	-0.138825	0.283686	-0.802772	0.464763	0.464763	1.30979	1.12871	1.85302	2.33589	2.69804	2.69804	1.61158	1.79266	1.00799	0.826916	1.91337	-1.94959	-0.380261	-0.863131	-1.70815
96	-0.511557	-0.588919	-0.434195	-0.0473843	-0.821005	-0.202108	-0.898367	-0.511557	-0.0473843	0.262064	-0.0473843	0.571512	-0.124746	-0.279471	-0.202108	-0.434195	-0.124746	-0.511557	-0.279471	-0.511557	-0.898367	-0.511557	-1.05309	-0.821005	-1.20782	-1.20782	-1.36254	-1.36254	-1.51726	-1.4399	-1.4399	-1.13045	-1.36254	-1.51726	-1.20782	-1.36254	-0.898367	-0.975729	0.262064	2.19612	2.58293	2.11875	2.19612	2.58293	2.81501	2.4282	1.4225	0.416788	1.19041
97	0.0184654	0.397242	0.510876	0.43512	0.132098	-0.170923	0.245732	0.132098	0.586631	0.397242	0.0942208	0.92753	0.662386	0.132098	1.00329	0.245732	0.586631	0.0942208	0.207854	-0.0194123	0.283609	-0.5497	-0.0951677	-0.360312	-0.625456	-0.701211	-1.15574	-0.928477	-0.625456	-1.34513	-0.8906	-0.814844	-0.776966	-0.284556	0.0942208	1.04116	1.41994	1.95023	2.29113	3.27595	3.3517	2.85929	2.40476	1.38206	0.889653	0.321487	-0.663333	-0.852722	-0.852722
98	0.0707572	0.00786191	-0.0707572	-0.605367	-0.243719	0.133653	-0.558196	-0.605367	-0.133653	-0.00786191	0.102205	-0.448129	-0.306615	-0.0393096	0.133653	-0.511024	0.117929	-0.086481	-0.306615	-0.416681	-0.212272	-0.275167	-0.338062	-0.809777	-0.416681	-1.39156	-1.10853	-1.43873	-1.18715	-1.2186	-1.29722	-0.919844	-1.09281	-0.463853	0.57392	1.17142	1.04563	1.06136	1.92617	2.11485	1.39156	2.17775	3.35704	3.89165	2.4765	1.64314	1.01419	-0.227995	-0.605367
99	-0.786592	-0.915015	-0.319599	-0.261224	-0.459697	-0.518071	-0.436347	-0.272899	-0.436347	-0.669844	-0.58812	-0.2262	0.240794	-0.237875	-0.191175	0.0306464	-0.331273	-0.261224	-0.179501	-0.518071	-0.0744271	-0.459697	-0.459697	-0.319599	0.100695	0.15907	0.427591	0.065671	0.170744	0.217444	0.614388	0.906259	1.04636	0.731137	1.01133	1.50168	1.79355	2.41231	2.85596	3.32295	4.04679	2.36561	0.906259	-0.576445	-0.366298	0.380892	0.380892	0.696112	0.847885
100	0.118794	0.118794	-0.937152	0.118794	0.752361	0.541172	0.329983	1.80831	0.752361	-0.937152	1.38593	0.118794	0.329983	0.752361	0.752361	0.541172	-0.303584	-0.514774	-0.303584	-0.514774	1.17474	-0.514774	0.752361	0.118794	1.38593	-0.514774	0.118794	0.329983	0.118794	0.541172	-0.303584	2.44187	0.752361	-0.514774	0.118794	1.59712	1.59712	1.80831	0.96355	3.9202	1.59712	0.541172	-0.303584	-0.725963	-0.937152	-1.9931	-1.35953	0.118794	-0.937152
101	-0.0647955	0.114245	0.105719	-0.17563	-0.133001	0.284759	0.514954	0.446748	0.259182	-0.0136412	-0.00511543	-0.337619	-0.303516	0.0204617	-0.209733	-0.277939	-0.0136412	-0.0136412	0.267708	0.608737	0.293285	0.250656	-0.133001	-0.243836	-0.252361	-0.516659	-0.405824	-0.41435	-0.53371	-0.618967	-0.448453	-0.584865	-1.21577	-1.13051	-1.15609	-1.17314	-1.71879	-1.66763	-0.567813	1.28227	2.45882	3.31992	3.45633	3.15793	2.77427	1.93022	1.46983	0.412645	0.139822
102	-0.322526	-0.349098	-0.056799	-0.66797	-0.428816	-0.0302264	-0.00365374	-0.402243	-0.349098	0.0494916	-0.428816	-0.402243	-0.402243	-0.349098	-0.641397	-0.508534	-0.774261	-0.428816	-0.827406	-0.800833	-0.907124	-0.960269	-1.06656	-0.774261	-0.986842	-1.09313	-1.25257	-1.226	-1.412	-1.46515	-1.67773	-1.67773	-1.7043	-1.75745	-1.57144	-1.62459	-0.561679	-0.00365374	0.474654	2.06901	2.7599	1.67042	0.846671	1.53756	1.37812	1.75014	-0.0302264	-0.800833	-1.14628
103	-0.856473	-0.316355	-0.162035	-0.239195	-0.162035	-0.740733	-0.393515	-0.547834	-0.509254	-0.740733	-0.586414	-0.702153	-0.586414	-0.702153	-0.663574	-0.239195	-0.239195	-0.470674	-0.663574	-0.316355	-0.509254	-0.817893	-0.586414	-0.624994	-0.817893	-0.740733	-0.624994	-0.702153	-0.702153	-0.547834	-0.702153	-0.470674	-0.00771597	-0.00771597	0.300923	0.378083	1.22684	1.26542	1.84412	3.42589	4.00459	3.46447	2.65429	2.49997	1.45832	0.378083	0.0694437	0.108024	-0.00771597
104	-0.139125	-0.289531	-0.246558	-0.182098	-0.41845	-0.182098	-0.0316926	-0.268044	-0.160612	-0.182098	0.0327669	-0.504396	-0.0961521	-0.117639	-0.289531	-0.268044	-0.225071	-0.375477	-0.568855	-0.289531	-0.504396	-0.633315	-0.504396	-0.375477	-0.504396	-0.547369	-0.504396	-0.547369	-0.525882	-0.676288	-0.289531	-0.461423	-0.160612	-0.117639	0.333578	0.827768	1.21452	1.94507	2.58966	3.40615	3.3202	2.93345	2.35331	1.92358	1.42939	1.42939	1.70871	1.51534	0.9352
105	-0.424104	-0.2621	-0.447248	-0.655539	-0.377817	-0.493535	-0.447248	-0.354674	-0.447248	-0.215813	-0.539821	-0.146382	-0.539821	-0.308387	-0.493535	-0.632395	-0.817543	-0.86383	-0.724969	-0.748113	-0.86383	-0.817543	-0.910117	-0.910117	-0.956404	-0.93326	-0.840687	-0.886974	-0.86383	-0.724969	-0.817543	-0.562965	-0.354674	-0.100096	0.0619088	0.941361	1.31166	2.21425	2.35311	2.86227	2.46883	2.53826	2.44569	1.68195	0.825643	0.432204	0.33963	0.524778	1.01079
106	-0.269694	-0.292695	-0.131684	-0.407703	-0.338698	-0.269694	-0.22369	-0.3617	-0.246692	-0.384701	-0.522711	-0.545713	-0.407703	-0.614717	-0.430705	-0.522711	-0.246692	-0.200689	-0.338698	-0.22369	-0.292695	-0.292695	-0.591716	-0.706724	-0.614717	-0.614717	-0.66072	-0.614717	-0.752727	-0.752727	-0.637719	-0.545713	-0.545713	-0.3617	-0.0626793	0.627368	1.0414	1.93846	2.85852	3.57157	3.68658	3.15754	2.69751	2.30648	1.86945	1.0644	0.236341	0.0753302	0.0753302
107	0.823269	-0.193112	0.365897	0.162621	-0.701303	0.619993	-0.396389	-1.10786	0.467535	-0.0406553	-1.00622	-0.294751	-0.701303	-0.498027	-0.548846	-1.41277	-2.07342	-0.243932	-0.0406553	-0.904579	0.467535	-0.34557	-0.599665	-0.701303	-0.85376	-0.904579	0.518355	-0.955399	-0.447208	-0.193112	0.467535	-0.650484	0.619993	0.823269	0.721631	0.924907	0.365897	1.07736	1.28064	1.89047	3.46586	2.39866	2.19538	1.179	1.22982	0.619993	-1.05704	-0.904579	-1.97178
108	-0.593217	-0.543782	-0.395478	-0.46963	-0.741521	-0.716804	-0.568499	-0.296608	-0.543782	-0.617934	-0.543782	-0.741521	-0.593217	-0.519065	-0.815673	-1.16172	-1.16172	-0.889825	-0.963977	-0.84039	-0.766238	-0.914543	-0.741521	-0.914543	-1.01341	-1.03813	-1.18643	-0.865108	-1.08756	-0.617934	-0.963977	-0.716804	-0.173022	-0.222456	0.494347	0.543782	0.667369	1.68078	2.4223	3.21326	3.75704	2.86721	2.15041	1.33474	-0.123587	-0.0988695	0.0741521	0.173022	0.692086
109	-0.125697	-0.315941	-0.343119	-0.180052	0.0645471	-0.152875	0.309147	-0.370297	-0.0169861	0.0101916	0.363502	0.200436	-0.0441638	0.309147	-0.0169861	-0.479008	-0.180052	-0.261586	-0.234408	-0.397474	-0.424652	-0.370297	-0.560541	-0.859496	-0.723607	-0.750785	-0.832318	-0.723607	-0.45183	-0.125697	-0.125697	-0.125697	0.363502	0.907057	0.879879	1.53214	2.23877	2.18441	2.67361	2.89103	2.48337	1.8311	1.50497	0.98859	0.798346	0.526569	0.526569	1.12448	1.47779
110	-0.660916	-0.761775	-0.699708	-0.591091	-0.684192	-0.769534	-0.707467	-0.575574	-0.699708	-0.490232	-0.676433	-0.69195	-0.552299	-0.560058	-0.754017	-0.870393	-0.78505	-0.885909	-0.606608	-0.816084	-0.823842	-0.823842	-0.839359	-0.792809	-0.583333	-0.668675	-0.435924	-0.412649	-0.304031	-0.210931	0.00630368	0.16923	0.572665	0.9761	1.3485	2.27951	2.90018	3.44326	3.44326	2.30278	1.20885	0.332155	-0.210931	-0.195414	-0.575574	-0.544541	0.0450955	1.06144	1.42609
111	-0.643709	-0.317346	-0.265815	-0.557824	-0.420408	-0.557824	-0.265815	-0.660886	-0.403231	-0.81548	-0.454762	-0.729595	-0.231461	-0.162752	-0.334523	-0.643709	-0.437585	-0.660886	-0.695241	-0.849834	-0.832657	-0.832657	-0.729595	-0.81548	-1.05596	-0.952896	-1.0216	-1.0216	-1.41668	-0.952896	-1.1762	-1.36514	-1.21055	-1.00443	-0.798303	-0.695241	-0.179929	0.352559	1.31447	3.2383	3.15242	3.22112	3.56466	2.05309	1.41753	0.713276	0.507152	0.816339	0.970932
112	-0.829175	-0.69664	-0.580671	-0.497836	-0.53097	-0.464703	-0.547537	-0.514403	-0.48127	-0.166498	-0.232765	0.0985733	-0.216199	-0.564104	-0.680073	-0.580671	-0.613805	-0.729774	-0.91201	-0.746341	-0.630372	-0.779474	-0.597238	-0.895443	-1.09425	-1.16051	-1.27648	-1.22678	-1.30962	-1.35932	-1.40902	-1.32618	-1.34275	-1.39245	-1.29305	-1.16051	-1.06111	-0.91201	-0.796041	-0.514403	-0.0339622	0.893786	2.53391	2.78242	2.89839	2.30198	1.9375	1.77183	1.55646
113	-1.13921	-0.946008	-0.642402	-0.808005	-0.393998	-1.11161	-0.393998	-1.00121	-0.670003	-0.670003	-1.27721	-1.27721	-1.02881	-0.697603	-0.918408	-0.890807	-0.697603	-0.559601	-0.338796	-0.559601	-0.338796	-0.476799	-0.752804	-0.725204	-0.449199	-0.532	-0.173193	-0.338796	-0.476799	-0.117992	-0.117992	0.351217	0.240815	0.461619	0.51682	0.434018	0.930828	1.20683	1.59324	2.33845	2.55926	2.03485	2.39366	2.50406	2.86286	2.44886	1.56564	1.40004	0.765225
114	-0.529456	-0.393698	0.488728	0.217213	0.285092	0.217213	-0.461577	-0.122182	0.285092	-0.122182	0.352971	-0.93673	0.285092	-0.25794	0.149334	0.217213	-0.325819	0.217213	-0.665214	0.420849	0.217213	-0.597335	-0.0543032	-1.88703	0.0135758	-1.20825	-0.0543032	-1.14037	-1.07249	-0.868851	-1.47976	-0.800972	-0.529456	-0.665214	-1.20825	-0.190061	-0.665214	0.896002	2.25358	4.08631	3.54328	2.25358	2.59298	1.64267	0.285092	1.03176	0.896002	-0.325819	-0.190061
115	0.199333	0.0753952	-0.750854	-0.461667	-0.544292	-0.358386	0.15802	0.32327	0.0340828	-0.60626	-0.0691984	-0.00722968	-0.317073	0.054739	-0.0898546	-0.0278859	-0.502979	-0.420354	-0.296417	0.116708	-0.131167	-0.358386	-0.234448	-0.482323	-0.585604	-1.0607	-1.49448	-1.28792	-0.792166	-0.792166	-0.296417	-0.854135	0.715738	0.984269	0.777707	0.839676	1.87249	1.78986	2.5748	2.65742	2.96727	2.32692	1.93446	1.99642	2.63677	2.12036	0.426551	-0.296417	0.116708
116	-0.113482	-0.18525	-0.118609	-0.236513	-0.262144	-0.210881	-0.339038	-0.333911	-0.333911	-0.303154	-0.374921	-0.421058	-0.246765	-0.241639	-0.303154	-0.154492	0.0403052	0.0146739	-0.0519674	-0.0109574	-0.174998	-0.451815	-0.620982	-0.892673	-0.872168	-1.0157	-1.22075	-1.34891	-1.24638	-1.3079	-1.26689	-1.22588	-1.07209	-0.795274	-0.523583	-0.174998	0.322249	1.12194	1.57818	2.50603	2.73672	2.75722	2.91613	2.99303	2.84437	2.20358	1.48591	0.840001	0.291492
117	0.179212	0.0541545	-0.106634	0.0362891	-0.222759	-0.0262398	-0.0887687	-0.231692	-0.0887687	-0.195961	-0.16023	-0.169163	-0.240625	-0.0351725	-0.151298	-0.1245	0.0362891	-0.0262398	-0.0351725	-0.16023	-0.25849	-0.187028	-0.267423	-0.0709033	-0.0977014	-0.0887687	0.000558294	0.179212	0.0720199	0.0809526	0.340001	0.509722	0.241741	0.429328	0.331068	0.96529	1.12608	1.16181	2.10868	2.91262	3.52897	3.72549	3.41285	2.29626	0.554386	-0.892712	-1.42867	-1.50014	-1.4912
118	-0.24957	-0.332859	-0.0710932	-0.225773	0.0359928	-0.154382	-0.178179	-0.213874	-0.0829916	-0.118687	-0.225773	-0.118687	-0.178179	-0.261468	-0.0472963	-0.451843	-0.368554	-0.451843	-0.47564	-0.582726	-0.356656	-0.558929	-0.463742	-0.654117	-0.677914	-0.677914	-0.63032	-0.463742	-0.380453	-0.142484	-0.451843	-0.0234994	-0.011601	-0.0591947	0.226368	0.702305	0.999766	1.40431	2.40378	2.71314	3.24857	3.99817	3.84349	2.58226	1.88025	0.51193	-0.368554	-0.701711	-0.582726
119	0.0170767	-0.324457	0.0170767	-0.226876	-0.275666	0.407401	0.553772	0.651353	-0.0317138	0.114658	-0.178085	0.30982	0.114658	-0.129295	-0.0317138	-0.178085	-0.422038	-0.178085	-0.6172	-0.470828	-0.714781	-1.05631	-0.6172	-0.958733	-1.00752	-1.00752	-1.20269	-1.1051	-1.05631	-1.05631	-0.958733	-1.1051	-0.568409	-0.422038	0.114658	-0.324457	0.0170767	0.992887	1.9687	2.26144	2.21265	1.13926	2.60297	2.55418	3.23725	2.55418	2.4566	1.52958	1.432
120	-0.266172	-0.413789	-0.413789	-0.672119	-0.358433	-0.635215	-0.358433	-0.284624	-0.635215	-0.210816	-0.358433	-0.229268	-0.321528	0.26894	-0.0447464	-0.395337	-0.376885	-0.118555	-0.137007	-0.284624	-0.358433	-0.210816	-0.321528	-0.50605	-0.653667	-0.450693	-0.303076	-0.672119	-0.210816	0.102871	0.61953	1.85582	2.16951	2.35403	2.9445	2.29867	2.42784	3.05521	3.01831	2.50165	1.52368	1.21	0.490365	-0.229268	-0.137007	-1.04116	-0.948901	-0.911997	-0.948901
121	-0.506711	-0.366354	-0.506711	-0.278631	-0.401443	-0.410215	-0.611979	-0.471622	-0.401443	-0.31372	-0.225997	-0.278631	-0.269858	-0.261086	-0.304948	-0.664613	-0.699702	-0.559345	-0.664613	-0.568117	-0.559345	-0.462849	-0.322492	-0.506711	-0.813742	-0.603206	-0.585662	-0.436532	-0.322492	-0.182135	-0.208452	-0.252314	0.072262	0.309114	0.756503	0.993355	1.24775	1.98463	2.34429	3.11626	3.30047	3.2303	3.30047	3.04608	1.33548	0.221391	-0.796197	-1.05059	-0.629523
122	-0.230882	0.412863	-0.131844	0.388104	0.041472	-0.206122	0.190029	-0.0823251	0.0662315	0.14051	-0.00804681	0.289066	0.388104	-0.156603	0.239547	-0.181363	-0.131844	-0.0823251	0.14051	0.289066	-0.156603	0.0909909	-0.255641	-0.329919	-0.552754	-0.107084	-0.404198	-0.255641	0.635698	-0.206122	0.14051	0.610939	0.437623	0.833774	0.784255	1.35372	1.428	1.52704	2.36886	2.24506	3.38399	3.38399	2.88881	1.94795	0.98233	0.734736	-0.552754	-0.404198	-1.02318
123	-1.00326	-0.87837	-0.836741	-0.975504	-0.559215	-0.725731	-0.836741	-0.725731	-0.892246	-0.919999	-0.545339	-0.24006	-0.364947	-0.545339	-0.198431	-0.142926	-0.309442	0.176229	-0.0180392	-0.24006	-0.156802	0.037466	-0.226184	0.0652186	0.0235897	0.0790949	0.523137	0.606394	0.648023	0.550889	1.00881	1.50835	1.25858	1.35571	1.4251	1.41122	1.02268	1.11982	1.06431	0.648023	1.38347	1.79976	2.0079	2.18829	2.2438	1.772	1.36959	1.41122	1.1892
124	-0.00717762	-0.0824838	-0.12955	-0.12955	-0.148377	-0.346055	-0.204856	-0.15779	-0.00717762	-0.289576	-0.15779	-0.0824838	-0.204856	-0.10131	-0.10131	-0.176616	-0.251923	-0.280162	-0.280162	-0.346055	-0.459015	-0.327229	-0.609627	-0.609627	-0.67552	-0.741413	-0.741413	-0.713173	-0.694346	-0.694346	-0.722586	-0.713173	-0.666106	-0.571974	-0.524907	-0.393122	-0.12955	0.3317	1.12241	2.25201	3.33453	3.42867	3.9464	3.37219	2.92976	1.83782	0.689404	0.435246	0.0681285
125	0.35172	0.509089	0.00550792	0.304509	0.414668	0.524826	0.493352	0.430404	0.288772	0.14714	0.0684555	-0.10465	-0.0417028	0.430404	0.398931	0.257298	0.225825	0.430404	0.587774	0.0999294	-0.214809	-0.199072	-0.860022	-0.623968	-0.482336	-0.907233	-0.797074	-0.954443	-0.781337	-0.576758	-0.450862	-0.498073	-0.71839	-0.686916	-0.592495	-0.356441	0.477615	1.04414	2.64931	3.97121	4.50626	3.37321	1.48478	0.210088	-0.938707	-1.22197	-1.74129	-1.56818	-1.11181
126	-0.0685529	-0.107448	0.0481329	-0.175515	-0.13662	-0.185239	-0.194963	0.0675805	0.0675805	-0.0685529	-0.194963	-0.0880005	0.0481329	-0.165791	-0.165791	-0.389439	-0.165791	-0.282477	-0.243582	-0.263029	-0.399163	-0.428334	-0.564468	-0.13662	-0.233858	-0.360267	-0.0491053	0.0481329	0.145371	0.777419	0.427362	0.641286	0.680181	1.1761	1.64284	1.84704	2.27489	2.6055	2.88749	2.96528	2.71246	2.44992	1.96372	1.22471	0.145371	-0.865906	-1.83829	-1.74105	-1.41044
127	-0.350269	0.0353482	-0.735886	-0.607347	-0.607347	-0.478808	-0.607347	-0.350269	-0.350269	-0.864425	-0.992964	-0.735886	-0.735886	-0.607347	-0.22173	-0.864425	-0.607347	-0.607347	-0.478808	-0.478808	-0.478808	-0.22173	-0.607347	-0.992964	-0.864425	-0.864425	-0.735886	-0.864425	-0.992964	-0.864425	-0.735886	-0.607347	-0.478808	-0.735886	-0.864425	-0.992964	-0.478808	-0.735886	-0.992964	-0.735886	-0.478808	-0.735886	-0.992964	-0.992964	-0.864425	-0.607347	-0.735886	-0.735886	-0.735886
128	-0.52169	-0.596417	-0.633781	-0.708508	-1.00742	-0.783235	-0.260144	-0.484326	-0.633781	-0.185417	-0.484326	-0.222781	0.0761284	-0.372235	-0.970053	-0.671144	-0.671144	-0.0359625	-0.260144	-0.559053	0.487128	-0.559053	-0.148053	-0.708508	0.150856	-0.745872	-0.52169	-0.745872	0.188219	-0.895326	0.225583	0.262947	-0.0359625	0.337674	0.673947	0.636583	1.72013	2.39267	2.4674	2.91576	2.61686	1.27176	1.86958	2.01904	1.72013	1.27176	1.15967	1.98167	0.412401
129	0.0789034	0.0222911	-0.260771	-0.317383	0.277047	-0.232464	-0.48722	0.0505973	-0.345689	-0.289077	-0.175852	-0.345689	-0.260771	-0.458914	-0.345689	-0.0909335	0.10721	-0.373995	-0.147546	-0.600444	-0.345689	-0.289077	-0.628751	-0.741975	-1.25149	-0.968425	-1.10996	-1.3364	-1.3364	-0.940118	-1.22318	-0.8552	-1.02504	-0.402301	0.0222911	-0.0909335	0.871476	0.814864	1.46591	2.20187	1.97542	2.79629	3.50395	3.36242	3.02274	2.51323	1.15454	0.418577	0.0789034
130	0.0589907	-0.399826	0.386717	-0.596462	-0.399826	-0.465371	-0.793097	-0.465371	-1.25191	-0.662007	-1.05528	-0.596462	-0.0720998	-0.727552	-1.12082	-0.399826	-0.596462	-1.18637	-1.18637	-1.12082	-0.662007	-0.334281	-0.924188	-0.793097	-0.662007	-1.12082	-1.71073	-1.44855	-1.383	-1.05528	-1.57964	-1.64519	-1.77628	-1.25191	-1.31746	-0.858643	-1.31746	-0.793097	-0.00655452	0.452262	1.43544	0.976624	1.69762	1.82871	2.74635	1.43544	0.0589907	1.10771	0.583353
131	-0.123256	-0.391203	-0.391203	-0.444793	0.25187	-0.71274	-0.551971	-0.391203	-0.766329	-1.03428	-1.19504	-0.230435	-0.0696663	-0.0696663	-0.927098	-0.230435	-1.03428	-0.551971	-0.498382	-1.14146	-0.498382	-1.14146	-0.551971	-0.766329	-1.03428	-0.123256	-1.73094	-1.24863	-1.19504	-1.35581	-1.4094	-0.65915	-0.873508	-1.03428	-0.391203	-0.337614	0.30546	0.466228	1.48443	3.57442	1.85955	3.1457	2.18109	1.85955	1.43084	1.96673	1.05571	0.841355	1.1093
132	-0.529066	-0.0702554	-0.184958	-0.0702554	-0.376129	-0.299661	0.120916	0.0826816	0.273853	0.197384	-0.261427	0.197384	0.0444473	-0.146724	0.00621307	-0.643769	-0.452598	-0.146724	-0.414364	-0.299661	-0.758472	-0.0702554	-0.376129	-0.261427	-0.758472	-0.873175	-0.873175	-0.949643	-0.83494	-0.682003	-0.911409	-1.14081	-0.83494	-0.758472	-0.720238	-0.643769	-0.261427	0.00621307	0.15915	0.42679	1.65029	2.18557	3.02672	4.59432	4.02081	2.49144	1.30618	1.22971	0.69443
133	0.0792906	-0.320734	-0.263588	-0.0350022	0.193583	0.193583	0.0792906	0.650754	0.593608	0.307876	-0.149295	-0.0350022	0.365022	0.193583	0.536462	-0.0921485	-0.835051	-0.37788	-0.492173	-0.835051	-0.149295	-0.320734	-0.720759	-0.435027	-0.949344	-0.949344	-1.29222	-1.34937	-0.777905	-0.549319	-0.149295	-0.549319	-0.149295	0.0792906	0.707901	1.4508	1.16507	2.42229	2.82232	2.19371	2.36515	2.93661	2.42229	2.42229	1.96512	1.10793	0.650754	0.593608	0.0792906
134	-0.838172	-0.621715	-0.693867	0.171964	0.00360763	-0.357155	-0.357155	-0.21285	-0.717918	-0.669816	-0.741969	-0.645765	-0.838172	-0.429308	-0.76602	-0.597664	-0.814121	-1.00653	-0.814121	-1.15083	-0.838172	-1.5597	-1.36729	-1.19893	-1.10273	-1.19893	-1.36729	-1.36729	-1.12678	-1.24704	-1.05463	-1.00653	-1.43944	-0.934376	-0.381206	0.147913	0.0757602	0.91754	1.73527	2.6492	3.29857	2.6973	2.6492	1.25425	0.580828	-0.357155	-0.0204432	-0.405257	0.941591
135	-0.281361	-0.057169	0.0773462	0.0997654	0.189442	0.0773462	-0.146846	-0.102007	-0.057169	-0.191684	0.122185	-0.214103	-0.214103	0.0325078	-0.0795882	0.0773462	0.234281	-0.057169	0.054927	-0.326199	-0.30378	-0.371038	-0.572811	-0.797003	-0.572811	-0.662487	-0.483134	-0.729745	-0.527972	-0.617649	-0.258942	-0.752164	-0.729745	-0.752164	-0.393457	-0.146846	0.413634	0.929276	1.69153	2.13991	3.55232	3.28329	4.04554	2.63314	1.33282	0.323957	-1.11087	-1.53684	-1.62651
136	-0.403051	-0.58046	-0.388267	-0.861357	-0.920493	-0.669164	-0.388267	-0.698732	-0.7283	-1.06833	-0.935277	-0.905709	-1.06833	-0.7283	-0.462187	-0.97963	-0.772653	-0.639596	-0.595244	-0.225642	-0.58046	-1.08312	-1.17182	-0.950061	-0.861357	-0.713516	-0.920493	-0.97963	-0.299562	0.0700395	-0.373483	-0.299562	-0.210858	1.17884	1.13449	1.40061	1.78499	2.67204	3.14513	2.6129	2.03632	1.88848	1.29712	1.47453	1.65194	1.53366	1.41539	1.79978	1.26755
137	0.25981	0.296662	0.213744	0.186105	0.370367	0.508563	0.222957	0.149252	0.0939737	0.186105	0.176892	0.121613	-0.0442229	-0.191633	-0.256124	-0.30219	-0.366682	-0.173206	-0.385108	-0.560157	-0.597009	-0.670714	-0.808911	-0.772058	-0.799697	-0.95632	-1.0853	-1.09452	-0.901042	-0.633862	-0.550944	-0.412747	0.324301	0.692825	1.10742	1.12584	2.68286	2.82105	2.48017	1.95502	2.084	2.59072	2.87633	2.47095	1.59571	1.07056	0.867874	0.333514	-0.173206
138	-0.480109	-0.368578	-0.20128	-0.312812	-0.452226	-0.647407	-0.521934	-0.0339823	-0.270987	-0.0479238	-0.243104	-0.0618653	-0.131573	0.300613	-0.5777	-0.410402	-0.480109	-0.605583	-0.758939	-0.786822	-0.605583	-0.87047	-0.605583	-0.591641	-0.814705	-1.00989	-0.717114	-0.605583	-0.87047	-0.619524	-0.647407	-0.270987	-0.438285	0.426086	0.105432	0.774623	1.27652	1.76447	2.75431	3.33985	3.73021	3.53503	2.65672	2.07118	0.453969	-0.661348	-1.05171	-0.800763	-0.507992
139	-0.310637	0.821577	0.00129974	0.971769	0.925556	0.0128529	-0.195105	-0.218211	-0.0333599	-0.252871	0.0475126	-0.0680195	0.163045	-0.426169	0.301683	-0.0680195	0.243917	0.139938	0.197704	0.498088	-0.241318	0.105279	-0.102679	-0.160445	-0.0795727	-0.0564663	0.00129974	0.371002	0.163045	-0.0564663	0.394109	-0.183552	-0.0564663	0.717599	-0.148892	-0.0102535	0.278577	0.971769	1.49166	3.74454	5.07316	2.70475	-0.137339	-1.88187	-2.39021	-2.63283	-1.76634	-1.258	-0.472382
140	0.161527	0.406265	0.283896	0.430739	0.137053	0.602056	0.479687	0.651003	0.0391581	0.161527	0.186001	-0.939794	-0.988742	-0.866373	-0.988742	-0.670582	-0.474792	-0.132159	-0.254528	-0.695056	-0.572687	-0.327949	-0.107685	-0.376897	0.11258	0.895741	0.602056	0.553108	0.871268	1.18943	1.06706	1.18943	1.43417	2.31522	2.73128	2.16838	1.33627	0.602056	0.161527	-0.00978952	-0.156632	-0.841899	-1.42927	-1.82085	-2.23691	-2.40822	-2.38375	-2.31033	-2.23691
141	-0.656779	-0.442539	-0.656779	-0.817459	-0.335419	-0.442539	-0.603219	-0.603219	-0.335419	-0.549659	-0.335419	-0.496099	-0.442539	-0.228299	-0.442539	-0.817459	-0.442539	-0.281859	-0.335419	-0.281859	-0.121179	-0.549659	-0.228299	-0.388979	-0.763899	-0.710339	-0.496099	-0.710339	-0.656779	-0.335419	-0.710339	-0.388979	-0.496099	0.0395005	0.3073	0.36086	0.46798	0.89646	1.32494	3.41378	5.18126	3.94938	1.59274	0.41442	0.52154	0.14662	-0.0676195	-0.174739	0.52154
142	0.316884	0.157945	-0.318871	-0.199667	-0.279136	0.277149	-0.0407281	-0.159932	-0.0804627	-0.358606	-0.239401	-0.279136	-0.318871	-0.318871	-0.279136	-0.358606	-0.358606	-0.39834	-0.597014	0.19768	-0.358606	-0.517544	-0.755952	-0.47781	-0.318871	-0.557279	-0.199667	-0.000993367	-0.239401	-0.47781	-0.557279	-0.47781	-0.676483	-0.239401	-0.557279	0.436088	1.03211	1.50892	3.61486	4.88637	4.8069	2.30362	1.23078	0.475823	-0.318871	-0.755952	-0.438075	-0.199667	0.237415
143	-0.33838	-0.308924	-0.603488	-0.632944	-0.426749	-0.75077	-0.721313	-0.485662	-0.250011	-0.898052	-0.515119	-0.485662	-0.456206	-0.662401	-0.250011	-0.308924	-0.161642	-0.456206	-0.632944	-0.485662	-0.75077	-0.75077	-0.956965	-0.0438164	-0.603488	-0.0732728	-0.456206	-0.01436	-0.691857	-0.426749	-0.603488	-0.250011	0.0445528	-0.0438164	0.663137	1.87085	2.25378	3.57932	4.52192	3.37313	2.93128	1.75302	0.339117	-0.01436	-0.426749	-0.691857	-0.544575	-0.308924	-0.250011
144	-0.258507	-0.483296	-0.258507	-0.547521	-0.00160563	-0.579633	-0.29062	-0.41907	-0.483296	-0.065831	-0.162169	0.0947323	-0.258507	-0.194282	-0.451183	-0.772309	-0.579633	-0.964985	-0.515408	-0.90076	-1.41456	-1.15766	-0.868647	-1.06132	-1.41456	-0.868647	-0.547521	-0.451183	-0.611746	-0.451183	-0.29062	-0.226394	-0.643859	0.801211	0.383746	1.50769	1.026	2.11783	2.76008	3.20966	1.82882	1.73248	0.415859	-0.90076	-0.964985	-1.18977	-0.997098	-0.194282	1.44346
145	-0.426973	-0.140414	0.146145	-0.255037	-0.369661	-0.541596	-0.0831021	-0.140414	-0.197726	0.146145	-0.197726	-0.197726	-0.312349	-0.140414	-0.140414	-0.255037	-0.484284	-0.598908	-0.197726	-0.255037	-0.770843	-0.885467	-0.942779	-0.828155	-0.770843	-1.17203	-0.770843	-0.828155	-0.65622	-0.598908	-0.828155	-0.598908	-1.00009	-0.426973	-0.65622	-0.426973	-0.369661	0.94851	3.98603	4.38722	3.92872	2.61055	1.46432	1.00582	-0.255037	-0.0257903	0.604639	-0.255037	0.375392
146	-0.335756	-0.279445	-0.955181	-0.279445	-0.561002	-0.617313	-0.279445	0.227357	0.00211168	-0.223134	-0.279445	0.058423	-0.166822	-0.223134	-0.673625	-0.561002	-0.786247	-0.50469	-0.392068	-0.110511	-0.729936	-0.617313	-1.18043	-0.786247	-0.786247	-0.955181	-0.729936	-1.23674	-1.18043	-1.18043	-1.01149	-0.786247	-1.0678	-0.89887	-0.561002	-1.0678	-0.89887	-0.392068	-0.0541997	1.24096	1.57883	1.46621	1.18465	0.959405	0.00211168	-0.166822	0.508914	0.33998	1.74776
147	-0.225173	-0.0905977	-0.378972	-0.225173	-0.436647	-0.148273	-0.0136978	-0.148273	-0.0905977	-0.359747	-0.571222	-0.801922	-0.321297	-0.244398	-0.436647	-0.0905977	0.351577	0.178552	-0.148273	-0.244398	-0.475097	-0.436647	-0.321297	-0.609672	-0.840372	-0.898047	-0.551997	-0.590447	-0.186723	-0.109823	0.120877	0.140102	-0.263622	0.255452	0.601501	1.9857	1.87035	2.9085	3.58137	3.58137	3.04307	2.40865	1.10135	0.736076	0.313127	-0.551997	-0.590447	-0.571222	-1.14797
148	-1.00118	-1.04963	-1.07385	-1.01733	-1.0577	-0.993104	-0.928506	-0.96888	-0.758934	-0.912356	-0.93658	-0.839682	-0.985029	-1.03348	-0.871982	-0.855832	-0.880056	-0.888131	-0.888131	-0.93658	-0.93658	-0.920431	-0.95273	-0.783158	-0.775084	-0.71856	-0.597437	-0.460165	-0.419791	-0.322893	-0.387491	-0.379416	-0.45209	-0.266369	-0.258294	0.306945	1.06598	1.58277	2.01881	2.09956	2.11571	2.01074	1.32437	0.726836	0.767211	1.3486	1.5101	1.76042	1.99459
[truncated: 31 more columns]

## Sheet: ExtFig8c_SNr increasing
Unnamed: 0	-2.0	-1.95	-1.9	-1.85	-1.8	-1.75	-1.7	-1.65	-1.6	-1.55	-1.5	-1.45	-1.4	-1.35	-1.3	-1.25	-1.2	-1.15	-1.1	-1.05	-1.0	-0.95	-0.9	-0.85	-0.8	-0.75	-0.7	-0.65	-0.6	-0.55	-0.5	-0.45	-0.4	-0.35	-0.3	-0.25	-0.2	-0.15	-0.1	-0.05	0.0	0.05	0.1	0.15	0.2	0.25	0.3	0.35	0.4
0	-0.42163	-0.376579	-0.370143	-0.363707	-0.331528	-0.395887	-0.325092	-0.511732	-0.434502	-0.292913	-0.3444	-0.196375	-0.241426	-0.357271	-0.299349	-0.466681	-0.466681	-0.479553	-0.42163	-0.550348	-0.595399	-0.363707	-0.601835	-0.53104	-0.736988	-0.762732	-0.537476	-0.601835	-0.801347	-0.872141	-0.775603	-0.807783	-0.704809	-0.653322	-0.595399	-0.428066	-0.357271	-0.132016	0.376418	0.968519	1.98539	2.19133	1.95964	1.61211	1.48982	1.91459	2.84136	3.49138	3.26613
1	0.196547	0.153796	0.093945	-0.102709	0.0511941	-0.239512	0.170896	0.153796	-0.239512	-0.0172072	0.093945	0.213647	0.0597443	-0.521667	-0.273712	-0.0770584	-0.410515	-0.521667	-0.290813	-0.564418	-0.69267	-0.855124	-0.68412	-0.923525	-1.00048	-0.513117	-0.598619	-0.342114	-0.376314	-0.00865704	0.145246	0.718107	1.14562	1.52182	1.80398	2.43669	3.00955	2.99245	2.95825	2.56494	2.22294	1.87238	1.83818	1.09431	0.145246	-0.359214	-0.812373	-1.04323	-1.31683
2	-0.128549	-0.128549	0.158889	-0.304205	-0.208392	0.0630766	-0.096611	0.14292	0.0151703	0.430358	0.14292	0.382452	0.270671	0.270671	0.0950141	-0.11258	0.126952	-0.272267	-0.000798438	-0.352111	0.0311391	-0.256299	-0.0487047	-0.304205	-0.160486	-0.256299	-0.0646735	-0.24033	0.0630766	0.190827	0.190827	0.558108	0.66989	0.590046	1.0212	1.14895	2.07514	2.12305	2.74583	3.41652	3.12908	2.93745	2.31467	1.0212	-0.0646735	-0.719393	-1.18249	-1.39008	-1.61364
3	-0.102615	-0.147721	0.168018	-0.0575096	-0.102615	0.0327015	0.0552543	-0.0349568	-0.350696	-0.0349568	-0.192826	0.122913	0.0327015	-0.621329	-0.395801	-0.260485	-0.147721	-0.576224	-0.170274	-0.215379	-0.779199	-0.215379	-0.801752	-0.576224	-0.846857	-0.531118	-0.553671	-0.643882	-0.891963	-0.643882	-0.688988	-0.283037	-0.350696	-0.350696	-0.756646	0.0327015	-0.102615	0.0778071	0.709285	2.4233	3.03222	4.40794	4.0471	2.8518	2.49096	0.957366	0.168018	-0.260485	-0.418354
4	0.158213	0.00334377	-0.278237	0.48203	0.00334377	-0.0811303	-0.320474	-0.320474	-0.207842	-0.0811303	-0.207842	0.284924	-0.137446	-0.65837	-0.404948	-0.756923	-0.855476	-0.996267	-0.348632	-0.855476	-1.13706	-0.79916	-0.841397	-0.869555	-0.996267	-0.954029	-0.996267	-0.686528	-0.616133	-0.320474	0.172292	-0.236	0.0455808	0.0174228	0.650979	0.848085	1.03111	1.1719	1.46756	2.49533	2.74875	2.84731	2.73467	2.25599	1.52388	1.55204	1.86177	1.94625	1.2423
5	-0.111628	-0.204651	0.260465	-0.266666	0.105426	-0.452713	-0.328682	-0.0186046	0.508527	-0.0186046	-0.0186046	0.60155	0.415503	-0.452713	-0.142635	-0.204651	-0.328682	-0.297674	0.477519	-0.297674	-0.0186046	-0.638759	-0.359689	-0.979844	-0.390697	-0.855813	-0.76279	-0.824805	-1.16589	-0.855813	-1.1969	-1.35194	-0.669767	-1.13488	-0.948836	-0.855813	-0.235659	-0.111628	0.725581	1.03566	2.77209	2.71007	3.14418	3.33023	3.02015	1.84186	1.96589	0.663565	0.942635
6	-0.849404	-0.738462	-0.636764	-0.775443	-0.68299	-0.849404	-0.618274	-0.618274	-0.729216	-0.793933	-0.766197	-0.766197	-0.766197	-0.747707	-0.590538	-0.609029	-0.710726	-0.775443	-0.756952	-0.692236	-0.590538	-0.701481	-0.673745	-0.673745	-0.655255	-0.701481	-0.68299	-0.405634	-0.183749	-0.00808956	0.232286	0.306248	0.61134	1.03662	1.88718	1.96114	2.34944	2.70076	3.15377	3.32019	2.71925	1.97963	1.68379	1.48039	1.41567	1.03662	0.574359	0.343229	-0.183749
7	-0.372507	-0.427313	-0.49582	-0.578029	-0.742446	-0.550626	-0.564327	-0.139583	-0.39991	-0.536925	-0.276597	-0.454716	-0.550626	-0.358806	-0.262896	-0.578029	-0.605432	-0.523223	-0.441015	-0.249195	-0.372507	-0.290299	-0.345105	-0.125882	-0.509522	-0.221792	-0.358806	-0.249195	-0.441015	-0.673939	-0.523223	-0.249195	-0.11218	0.120744	0.641398	0.655099	0.956531	0.230355	-0.166986	-1.2905	-1.77005	-2.12629	-1.87966	-1.85226	-1.15349	0.422175	2.46369	2.86103	3.46389
8	-0.705531	-0.659568	-0.797457	-0.38379	-1.02727	-0.245902	-0.659568	-0.337828	-0.659568	-0.705531	-0.475716	-0.521679	-0.199939	0.397579	-0.705531	-0.0620499	-0.108013	-0.199939	-0.337828	-0.153976	0.0298759	-0.521679	-0.38379	0.167765	-0.153976	-0.291865	0.167765	0.121802	0.535468	0.0298759	0.673357	0.765283	0.903171	1.08702	1.3628	1.31684	2.28206	1.96032	2.55784	2.32802	2.64976	2.6038	2.28206	1.40876	0.765283	0.581431	0.857209	0.765283	0.213728
9	-0.487452	-0.16087	-0.244414	-0.449477	-0.210237	-0.286186	-0.263402	-0.187452	-0.255807	-0.270997	-0.293781	-0.267199	-0.301376	-0.327959	-0.278592	-0.324161	-0.403908	-0.4153	-0.244414	-0.468465	-0.411503	-0.589984	-0.692515	-0.605174	-0.734287	-0.814034	-0.882389	-0.874794	-0.946945	-0.935553	-0.882389	-0.897578	-0.779857	-0.681123	-0.741882	-0.593781	-0.327959	0.0138133	0.720142	1.93913	2.81634	3.31001	3.29103	3.15811	2.89229	2.35685	1.89356	1.35812	0.978369
10	-0.617418	-0.465788	0.557714	-0.806956	-0.579511	-0.0108984	-0.238343	-0.162528	-0.0867134	-0.200436	-0.0867134	-0.731141	-0.617418	-0.200436	-0.238343	-0.503696	-0.579511	-0.882771	-0.693233	-0.0488059	-0.579511	-0.503696	-0.693233	-0.314158	-0.276251	-0.427881	0.292362	-0.0867134	0.102824	-0.541603	-0.0108984	-0.0867134	-0.200436	0.0270091	-0.200436	0.406084	0.785159	1.80866	0.860974	0.974696	0.330269	0.292362	-0.958586	-0.503696	0.519807	1.65703	3.59031	3.81776	3.40078
11	-0.31304	-0.0909563	-0.286912	-0.156275	-0.0778925	-0.143211	-0.339167	-0.0125738	0.0919361	0.0266174	-0.182402	-0.0909563	0.118064	0.0788723	-0.221594	0.235637	0.366275	0.0266174	0.00048989	-0.234657	-0.130147	-0.339167	-0.508996	-0.508996	-0.339167	-0.613506	-0.326104	-0.299976	-0.234657	-0.0517651	0.0658086	0.0396811	0.457721	0.392402	0.862697	0.849633	1.07172	2.0515	2.26052	2.80919	3.8151	4.02412	2.87451	1.8686	0.496912	-0.221594	-0.718016	-0.613506	-0.796398
12	0.0373575	-0.340511	-0.22028	-0.22028	-0.357687	0.243468	0.483929	0.243468	0.0717092	-0.151577	-0.357687	0.0717092	0.174764	0.518281	-0.460742	-0.117225	-1.02754	-0.306159	-0.117225	0.260643	0.123237	0.00300577	-0.666852	-0.392039	-0.237456	-0.323335	-0.632501	-0.460742	-0.632501	-0.993193	-0.443566	-0.0828735	0.123237	1.11944	0.483929	0.535457	0.982029	0.758743	1.80647	2.68244	2.80267	1.4286	-0.392039	-3.24323	-4.34248	-2.81383	-0.306159	1.32555	1.08508
13	0.731108	0.593082	-0.0625432	0.0237233	-0.614648	0.10999	0.644841	0.593082	0.610335	0.351536	0.351536	-0.355849	0.334282	-0.0797964	0.196256	-0.0107833	0.196256	0.0237233	-0.856194	-0.493875	-0.355849	-1.11499	-1.27027	-0.718168	-0.459369	-1.02873	-0.838941	-1.37379	-1.6671	-1.42555	-1.46006	-1.27027	-1.27027	-1.33929	-0.511129	-0.442115	0.179003	0.989907	1.42124	1.93884	2.04236	2.07686	2.40468	2.49094	2.99129	2.18038	1.07617	1.40399	1.42124
14	-0.75254	-0.572829	-0.262419	-0.687191	-0.278756	-0.687191	-0.768878	-0.801552	-1.20999	-0.719866	-0.736203	-0.540154	-1.09563	-0.915914	-0.768878	-1.22632	-0.589167	-0.311431	-0.75254	-0.883239	-0.948589	-0.344106	-1.04661	-0.491142	-0.425793	-1.03028	-0.621841	-0.393118	-0.850565	-0.736203	-0.0500332	-0.850565	-0.736203	-0.621841	0.195027	-0.278756	0.0970032	0.146015	0.962884	2.05749	2.67831	2.17185	1.9758	0.309389	0.55445	0.848522	1.89411	2.20452	2.30255
15	-0.441575	-0.747505	-0.423579	-0.315603	-0.0276687	-0.261616	-0.171636	-0.261616	-0.0816564	-0.369591	-0.657525	-0.0456646	0.116299	-0.0816564	-0.261616	-0.15364	-0.54955	-0.603538	-0.315603	-0.585542	-0.621534	-0.351595	-0.94546	-1.03544	-0.135644	-0.45957	-0.657525	-0.297607	0.116299	0.00832311	0.15229	0.296258	0.5482	0.296258	0.94411	1.25004	1.12407	1.448	2.36579	2.72571	2.95965	3.39155	2.85168	2.63573	2.02386	1.80791	0.15229	-0.891472	-1.30538
16	0.0602472	-0.0368639	0.106247	0.131803	-0.190197	-0.0368639	0.162469	0.116469	-0.00108611	-0.0368639	-0.113531	-0.103308	-0.0981972	-0.190197	-0.154419	-0.195308	-0.271975	-0.317975	-0.246419	-0.256642	-0.113531	-0.215753	-0.185086	-0.568419	-0.425308	-0.522419	-0.880197	-0.946641	-1.33509	-1.16131	-1.03864	-1.18175	-0.823975	-0.80353	-0.185086	0.182914	0.525358	0.826914	1.13358	1.40958	1.65491	1.63958	2.00247	2.27847	2.50847	2.67202	3.00936	2.64136	2.28358
17	-0.0375773	0.342325	-0.103647	-0.0540947	0.259737	0.0284927	0.226702	-0.268822	0.30929	-0.268822	-0.467032	-0.351409	-0.582654	-0.549619	-0.1532	-0.334892	-0.384444	-0.549619	-0.896486	-0.879969	-1.32594	-1.29291	-1.54067	-1.24335	-1.42505	-1.1938	-1.24335	-1.07818	-1.02863	-0.797381	-1.04514	-0.665242	-0.186235	0.606604	0.903919	1.08561	2.72084	3.10074	4.04224	3.34851	2.17577	0.44143	0.292772	-0.318374	0.755262	0.953472	0.887402	0.557052	0.325807
18	-0.574482	-1.05418	-0.466162	-0.744699	-0.837545	-0.899442	-0.466162	-0.93039	-0.93039	-1.02324	-0.744699	-0.497111	-0.853019	-0.760174	-0.976813	-0.883968	-1.02324	-0.574482	-0.667328	-0.822071	-0.822071	-0.837545	-0.883968	-1.23988	-1.41009	-0.682802	-0.883968	-0.218574	0.0444885	-0.295945	0.261128	0.0754371	-0.110254	-0.0328828	-0.172151	0.292077	0.539665	1.23601	1.8395	2.19541	2.93818	3.23219	2.86081	1.09674	-0.404265	-1.1625	-1.31725	-0.899442	-0.729225
19	-0.778436	-0.68878	-0.491538	-0.455675	-0.581193	-0.22257	-0.5274	-0.36602	-0.312226	-0.957748	-0.903954	-0.652918	-0.850161	-0.975679	-0.850161	-0.330157	-0.383951	-0.473606	-0.581193	-0.204639	-0.5274	-0.312226	-0.36602	-0.312226	-0.330157	-0.796367	-0.563262	-0.868092	-0.581193	-0.742574	-0.796367	-0.724643	-0.617056	-0.491538	-0.330157	-0.06119	-0.186708	0.691918	1.24778	1.06847	1.4271	1.48089	2.12641	2.5209	2.57469	2.61055	3.05883	2.57469	2.44917
20	0.105015	-0.046234	-0.279982	0.00876556	-0.238733	-0.00498434	-0.101234	-0.0187342	0.118765	-0.0187342	-0.142483	0.132515	0.0775151	0.256264	-0.252483	0.132515	-0.403732	-0.114984	-0.169983	-0.0324841	-0.156233	-0.293732	-0.417481	-0.307482	-0.114984	-0.403732	-0.224983	-0.293732	-0.307482	0.105015	-0.00498434	0.0500153	0.421263	0.091265	0.531262	0.76501	1.01251	1.5075	2.15375	2.75875	3.06124	3.18499	3.62499	3.14374	1.92	0.655011	-0.046234	-0.58248	-0.829978
21	-0.40583	-0.176655	-0.272145	-0.291243	-0.558613	-0.577711	-0.635004	-0.615907	-0.635004	-0.596809	-0.577711	-0.539515	-0.635004	-0.558613	-0.615907	-0.596809	-0.577711	-0.692298	-0.692298	-0.711396	-0.539515	-0.787787	-0.76869	-0.806885	-0.76869	-0.76869	-0.787787	-0.730494	-0.787787	-0.76869	-0.463124	-0.577711	-0.501319	0.071617	0.338987	1.42757	1.40847	2.30607	3.29916	3.37555	3.28006	3.12728	2.57344	1.65674	0.49177	-0.176655	-0.119362	0.0143234	0.186204
22	0.173651	-0.26166	-0.602338	-0.242733	-0.394146	0.097945	-0.280586	-0.0913207	-0.0156144	-0.413072	-0.450926	-0.129174	-0.223807	0.00331215	-0.337366	0.00331215	-0.110247	-0.129174	0.00331215	-0.0913207	-0.280586	-0.394146	-0.0723941	-0.507705	-1.01872	-0.753751	-0.791604	-0.848383	-0.753751	-0.829457	-1.03765	-1.0755	-0.829457	-0.659118	-0.86731	-0.0913207	-0.299513	0.665742	1.19569	3.10727	3.65614	4.18608	3.33439	2.89908	1.32817	0.552183	0.949641	0.646816	0.211504
23	-0.178495	-0.22838	-0.309444	-0.141081	-0.147317	-0.197202	-0.166024	-0.078725	-0.390507	-0.284501	-0.402978	-0.409214	-0.315679	-0.109903	-0.290737	-0.378036	-0.203438	-0.203438	-0.147317	0.0210453	-0.240852	-0.346858	-0.752174	-0.720996	-0.777117	-0.895594	-1.05148	-0.90183	-0.789588	-0.90183	-0.664875	-0.565105	-0.166024	0.320356	0.507425	0.912742	1.24947	1.81067	2.28458	2.72731	2.55895	2.81461	2.89568	2.8832	2.17858	1.7795	1.18711	1.03122	0.45754
24	-0.810081	-0.725566	-0.759372	-0.624147	-0.573438	-0.996015	-0.810081	-0.793178	-0.962209	-0.691759	-0.573438	-0.843887	-0.725566	-1.08053	-0.843887	-0.64105	-0.962209	-1.4862	-0.488922	-0.894596	-0.607244	-0.539631	-0.539631	-0.573438	-0.64105	-0.9115	-0.42131	-0.472019	-0.0832478	-0.590341	-0.15086	-0.117054	0.28862	0.55907	0.745004	1.20139	1.67467	1.69158	1.20139	0.863326	-0.42131	-1.24956	-1.57072	-2.16233	-1.52001	-0.573438	1.47184	2.23248	2.26628
25	0.23545	0.259486	-0.149122	0.163343	0.10726	0.0431642	-0.277312	-0.0529788	0.187379	-0.0129192	-0.197193	0.0271404	-0.0930384	-0.0850264	0.203402	0.147319	0.123283	0.059188	0.267498	0.291534	-0.317372	-0.862182	-0.437551	-0.68592	-0.870194	-0.814111	-0.677908	-0.597789	-0.525682	-0.429539	-0.365443	-0.365443	-0.277312	-0.389479	-0.389479	-0.573753	0.163343	1.0767	2.34258	3.65654	4.20936	3.65654	2.0141	0.852368	-0.0850264	-1.20669	-2.29631	-2.04795	-1.47109
26	-0.0127416	-0.0127416	-0.0450444	0.105702	0.00161514	-0.0881147	-0.0450444	0.15595	0.055453	-0.0450444	-0.177845	-0.0522228	-0.0952931	-0.15272	-0.231682	-0.263985	-0.274753	-0.357304	-0.33218	-0.418321	-0.490104	-0.500872	-0.55471	-0.579834	-0.669564	-0.622905	-0.748526	-0.73417	-0.849024	-0.788007	-0.849024	-0.852613	-0.874148	-0.712634	-0.737759	-0.565477	-0.307056	-0.01992	0.518459	1.56291	2.60737	2.90886	2.45662	2.77606	3.72361	3.44365	2.1659	1.21835	1.00659
27	-0.518811	-0.403198	-0.524896	-0.470132	-0.603999	-0.683102	-0.549235	-0.56749	-0.55532	-0.56749	-0.616168	-0.597914	-0.610084	-0.628338	-0.591829	-0.725696	-0.689187	-0.743951	-0.731781	-0.762205	-0.76829	-0.713526	-0.55532	-0.591829	-0.524896	-0.378859	-0.409283	-0.299756	-0.360604	-0.0807005	-0.0198519	-0.0928702	0.351325	0.612974	0.880708	1.1241	1.53179	1.99424	2.45669	2.9739	2.48711	1.36141	0.728586	0.746841	1.73867	2.38975	2.56622	2.35324	1.93947
28	-0.41841	-0.283002	-0.75693	-0.960042	-0.892338	-0.702767	-1.0142	-1.10899	-1.0142	-0.878797	-1.16315	-0.824634	-1.09545	-1.00066	-1.14961	-1.28502	-1.00066	-0.75693	-1.21732	-0.662144	-0.93296	-0.702767	-0.689226	-0.770471	-0.784011	-0.567359	-0.350706	-0.391329	-0.283002	-0.283002	0.27217	-0.255921	-0.106972	0.0419764	0.136762	0.299251	0.719016	0.895046	0.989831	1.24711	0.461741	-0.431951	-0.93296	-1.52875	-2.47661	-2.24642	-1.51521	-1.13607	-0.0392683
29	-0.192413	-0.291403	-0.0934223	-0.885346	-0.885346	-0.588375	-0.934842	-1.18232	-1.13282	-1.42979	-1.3803	-0.043927	0.30254	-0.390394	-0.439889	-1.13282	-1.18232	-1.23181	-0.786356	-0.192413	-0.489384	-0.885346	-0.241908	0.40153	-1.18232	-0.043927	-0.192413	0.00556822	-0.192413	-0.489384	0.253045	0.40153	-0.043927	1.49043	1.04497	1.04497	2.18336	1.58942	2.62882	3.12377	3.27226	2.92579	2.03487	0.797492	-0.142918	-1.3308	-0.63787	-0.588375	-0.291403
30	-0.935589	-0.733056	-0.688049	-0.890582	-0.710552	-0.733056	-0.913085	-1.07061	-0.935589	-0.350494	-1.13812	-0.778063	-0.778063	-0.688049	-0.643042	-0.688049	-0.710552	-0.75556	-0.710552	-0.598034	-0.688049	-0.643042	-0.598034	-1.0256	-0.710552	-0.102954	-0.463012	-0.643042	-0.530523	-0.440509	-0.0579469	0.0545713	-0.418005	0.0545713	0.0320677	0.122082	0.00956405	0.549651	0.729681	1.51731	1.58482	2.0574	2.12491	2.48496	2.91253	3.09256	2.59748	2.23742	1.22476
31	-0.237374	-0.129721	0.193237	-0.0435993	-0.108191	-0.237374	-0.129721	-0.129721	-0.323496	-0.258905	-0.0866604	-0.323496	-0.194313	-0.194313	-0.323496	-0.301966	-0.366557	-0.108191	-0.280435	-0.215844	-0.47421	-0.538802	-0.345027	-0.172783	-0.237374	-0.237374	-0.280435	-0.0220688	-0.215844	0.279359	0.257828	0.257828	0.430072	0.32242	1.2267	1.54966	2.38935	2.0018	2.2817	3.12139	3.42282	3.93955	2.75537	1.24823	0.107114	-0.560332	-0.667985	-1.07707	-0.797168
32	-0.0752298	-0.0184526	0.151879	0.492543	0.151879	0.492543	0.691263	0.350599	-0.0468412	-0.756557	-0.160396	-1.04044	-0.0752298	-0.359116	-0.472671	-0.103618	0.180268	0.0667133	0.322211	0.293822	0.151879	0.265434	0.322211	-0.444282	-0.359116	-0.160396	0.0951019	0.151879	-0.359116	-0.444282	-0.841723	-0.302339	-0.926888	-1.12561	-0.103618	0.180268	0.464154	0.975149	2.22425	3.30302	4.55212	3.89918	2.39458	1.00354	0.151879	-0.756557	-0.359116	-0.870111	-1.12561
33	0.160656	-0.0117063	0.126183	-0.0634149	0.120438	-0.109378	0.108947	0.160656	0.00552995	0.0457478	-0.0289425	-0.120869	-0.115123	-0.126614	-0.103633	-0.298976	-0.0749057	-0.0231971	-0.293231	-0.511556	-0.586246	-0.49432	-0.907989	-1.02864	-0.827553	-0.436866	-0.488575	-0.465593	-0.350685	-0.396648	-0.103633	0.223855	0.712214	0.700723	1.51083	1.87853	2.36689	3.07357	3.27466	3.3551	2.81503	1.62573	0.557088	-0.310467	-1.1378	-1.55147	-2.05132	-1.9594	-1.75256
34	-0.583505	-0.501896	-0.195862	-0.889538	0.0081609	-0.624309	-0.318275	-0.277471	-0.399884	-0.563102	-1.01195	-0.5427	-0.828332	-0.767125	-1.17517	-0.685516	-0.0326436	-0.665114	-0.420287	-0.644711	-0.440689	-0.909941	-0.440689	-0.0122414	0.171379	-0.0122414	0.0285632	0.334597	0.314195	0.72224	0.783447	1.15069	1.55873	1.78316	2.1912	2.47683	2.70126	2.90528	2.47683	1.80356	1.45672	1.55873	1.04868	1.06908	0.742642	0.661033	0.559022	0.640631	0.212183
35	-1.19154	-0.635345	-1.0204	-1.14876	-1.10597	-1.0204	-1.14876	-1.10597	-1.27711	-0.827874	-0.78509	-1.0204	-0.849266	-1.08458	-0.849266	-0.742306	-0.67813	-0.977619	-0.67813	-0.506993	-1.0204	-1.23432	-0.849266	-0.977619	-0.656737	-1.17015	-0.827874	-0.699522	-0.421424	0.13477	-0.0363666	0.220339	0.348691	0.198947	0.412868	0.797925	1.03324	0.712357	1.1402	1.73918	1.28994	1.24716	0.733749	0.669573	0.391475	-0.250288	-0.37864	0.776533	1.22577
36	-0.280512	-0.797718	-0.452914	-0.740251	-0.309246	-0.136844	-0.10811	-0.33798	-0.424181	-0.97012	-0.711517	-0.740251	-0.510382	-0.567849	-0.223045	-0.625316	-0.65405	-0.596583	-0.682784	-0.797718	-0.481648	-0.366713	-1.22872	-0.65405	-0.596583	-0.855186	-0.625316	-0.366713	-0.309246	-0.452914	-0.309246	-0.452914	-0.481648	0.265427	0.380362	0.0642916	0.236694	0.8401	2.27678	2.93766	3.94334	4.20194	2.62159	2.24805	1.24237	1.0125	-0.309246	-0.625316	0.179226
37	-0.403318	-0.883589	-0.0540305	-0.228674	-0.0976915	0.426241	0.164275	0.251597	0.207936	-0.0540305	-0.315996	-0.185013	-0.446979	-0.577962	-0.621623	-0.0976915	-0.446979	-0.621623	-0.403318	-0.92725	-0.49064	-0.49064	-0.0976915	-0.970911	-0.883589	-0.315996	-1.01457	-1.01457	-1.10189	-0.708945	-0.403318	-0.403318	0.0332915	-0.0103695	0.295258	1.4741	1.2558	1.56143	2.0417	3.0459	3.78814	3.30787	2.87126	1.86705	0.950173	0.38258	0.0332915	-0.0976915	-0.796267
38	-0.54421	-0.900786	-0.555712	-0.601722	-0.383175	-0.417683	-0.509702	-0.40618	-0.946795	-0.843273	-0.245146	-0.440688	-0.785761	-0.59022	-0.199136	-0.647732	-1.05032	-0.831771	-0.4982	-0.555712	-0.659234	-0.808766	-0.509702	-0.4982	-0.912288	-1.15384	-1.24586	-1.09633	-0.958298	-1.14234	-1.31487	-1.05032	-0.843273	-0.440688	-0.45219	-0.107117	0.00790793	0.352981	0.341479	0.617538	1.25017	1.77929	2.83751	3.61968	3.29761	2.58446	1.43421	0.640543	0.421996
39	-0.443842	-0.383782	-0.239639	-0.612009	-0.467866	-0.756153	-0.636033	-0.323722	-0.876272	-0.648045	-0.443842	-0.455854	-0.455854	-0.792189	-0.720117	-0.575973	-0.624021	-0.756153	-0.672069	-0.972368	-0.672069	-0.708105	-1.15255	-0.876272	-1.06846	-0.948344	-0.996392	-0.852249	-0.840237	-0.900296	-0.852249	-0.624021	-0.263663	0.0846843	0.168768	0.67327	1.22582	1.9105	2.22281	2.57116	3.06365	2.96755	2.88347	1.51411	0.649246	0.0366365	-0.828225	-0.299698	0.0606604
40	0.225167	-0.510071	-0.81085	0.124907	0.225167	-0.643751	0.091487	-0.0421926	0.592785	0.292006	0.258586	0.292006	-0.209292	-0.576911	0.392266	-0.309552	-0.109032	0.459106	0.158327	0.292006	0.191747	-0.276132	-0.276132	-1.01137	-0.510071	-1.24531	-1.54609	-1.54609	-1.24531	-0.81085	-1.17847	-1.27873	-1.47925	-0.81085	-0.510071	0.124907	0.425686	0.0580671	0.225167	1.76248	1.69564	2.36404	2.73166	3.06586	2.53114	2.56456	2.06326	1.49512	1.1275
41	0.122974	-0.293245	-0.0851356	-0.104055	-0.217569	-0.0283785	-0.0283785	0.104055	-0.236488	-0.331083	0.160812	0.141893	-0.00945951	-0.331083	-0.406759	-0.312164	-0.614868	-0.633787	0.0662165	-0.179731	-0.0662165	-0.76622	-0.709463	-0.879734	-0.690544	-0.974329	-1.12568	-0.671625	-0.993248	-0.633787	-0.57703	-0.690544	-0.860815	-0.558111	-0.690544	-0.633787	-0.558111	-0.38784	-0.633787	0.331083	2.3365	3.67975	3.7365	3.24461	1.9392	-0.0662165	-0.993248	-0.728382	-1.31487
42	0.0502364	0.00464097	0.219591	-0.106091	0.239132	-0.0604954	-0.0930636	0.239132	-0.00187267	0.187023	0.0306955	-0.171227	-0.308014	-0.132145	-0.119118	-0.281959	0.0567501	-0.125632	0.147941	0.245646	0.349864	0.213077	0.428027	0.545273	0.675546	0.688573	0.851414	0.662518	0.897009	1.12499	1.28131	1.45718	1.86103	2.33001	2.52542	2.28441	1.83497	1.21618	-0.0735227	-1.42836	-2.1644	-3.08282	-3.05677	-2.83531	-2.0667	-1.53258	-1.4479	-1.27203	-0.829105
43	-0.386282	-0.693465	-0.701144	-0.340205	-0.785619	-0.555232	-0.60131	-0.816338	-0.739542	-0.747222	-0.59363	-0.555232	-0.870095	-0.824017	-0.939211	-0.847056	-0.662746	-0.570592	-0.662746	-0.670426	-0.747222	-0.547553	-0.532194	-0.440039	-0.301807	-0.532194	-0.378603	-0.347884	-0.132856	-0.186613	0.0591326	0.258801	0.420072	0.550625	0.727255	1.28786	1.40306	1.64112	1.94063	2.18637	2.7009	2.63179	2.12494	1.95598	1.86383	1.43377	1.49521	1.18803	1.14963
44	-0.344075	-0.357069	-0.157825	-0.274772	-0.140499	-0.170819	-0.209802	-0.123174	-0.188145	-0.214133	-0.118842	-0.214133	-0.127505	-0.214133	-0.318086	-0.352737	-0.400383	-0.3614	-0.370063	-0.435034	-0.551981	-0.599626	-0.668929	-0.794539	-0.768551	-0.902824	-0.907155	-0.976457	-0.941806	-0.837853	-0.790208	-0.772882	-0.807533	-0.733899	-0.64294	-0.456691	-0.322418	0.132378	0.812406	1.52275	2.28075	2.89147	3.29429	3.58449	3.19034	2.63159	1.83028	1.40581	0.938016
45	0.206345	0.407386	0.243575	0.332926	0.586088	0.0946565	0.243575	-0.0691541	0.131886	0.0797646	0.0946565	0.102102	0.258467	0.0797646	-0.0170326	0.184008	0.377602	0.0127512	0.0648727	0.131886	-0.0319245	-0.143613	-0.292532	-0.0691541	-0.463789	-0.716951	-0.932883	-0.932883	-0.873315	-1.02223	-1.14137	-1.11903	-1.33496	-1.52111	-1.23817	-1.20094	-1.09669	-0.530802	-0.0542623	1.21155	2.55182	2.7603	2.51459	2.79753	3.1326	2.87944	2.35078	1.44982	0.965831
46	0.248128	0.418243	0.280025	0.32787	0.0248527	-0.0655208	0.157755	0.0142205	0.0461171	-0.171843	0.125858	0.10991	0.0195366	-0.203739	-0.171843	-0.235636	-0.267532	-0.0283082	-0.0974173	-0.384486	-0.512072	-0.35259	-0.448279	-0.910779	-1.11279	-1.23506	-1.38923	-1.34138	-1.34138	-1.30949	-1.43707	-1.11811	-1.09153	-0.910779	-0.458911	-0.389802	0.0248527	0.57241	0.779737	1.39109	1.80043	2.91149	3.66106	3.84712	2.47025	1.59842	1.07744	1.28477	1.40172
47	0.099207	-0.474821	0.099207	-0.474821	0.0243338	-0.0505394	-0.325074	-0.549694	-0.449863	-0.125413	-0.100455	-0.15037	-0.125413	0.149122	-0.275159	-0.300117	-0.350032	-0.15037	-0.225244	-0.474821	-0.225244	-0.424905	-0.499779	-0.524736	-0.250201	-0.724398	-0.749356	-1.14868	-1.32338	-0.799271	-0.949018	-0.749356	-0.899102	-1.02389	-0.973975	-0.524736	-0.799271	-0.724398	-0.474821	0.448615	1.2223	0.872897	1.54676	1.64659	2.71977	2.57002	3.09413	3.79295	2.57002
48	-0.0682802	0.151314	0.0689665	-0.397672	-0.809412	-0.452571	-0.232976	-0.452571	-0.809412	-0.589818	-0.397672	-0.287875	-0.425122	-0.287875	-0.644716	-0.260426	-0.699615	-0.672166	-0.260426	-0.232976	-0.946659	-0.425122	-0.342774	-0.617267	-0.287875	-0.232976	-0.315324	0.233662	-0.178078	-0.0408309	0.370909	0.810099	0.151314	0.508156	-0.123179	1.35909	1.24929	1.41398	1.33164	2.53941	3.33544	4.62556	2.84135	2.34726	1.71593	0.288561	0.0140678	-0.809412	-1.05646
49	-0.0948696	0.173788	0.610355	0.190579	0.140205	0.408863	0.274534	-0.0277053	0.67752	0.711102	-0.329945	-0.0948696	-0.0109142	-0.329945	0.173788	0.341698	-0.111661	0.308116	0.0730412	-0.162034	-0.26278	-0.497855	-0.88405	-0.917632	-1.03517	-1.58928	-1.10233	-1.37099	-1.28704	-1.82435	-1.50532	-1.27024	-1.60607	-1.27024	-1.28704	-0.934423	0.140205	0.140205	0.912595	2.65887	2.67566	2.64208	3.36409	2.69245	3.06185	0.459236	-0.0277053	-0.111661	0.442445
50	-0.374522	-0.296484	-0.384276	-0.447682	-0.198936	-0.301361	-0.32087	-0.389154	-0.267219	-0.233078	-0.45256	-0.359889	-0.311116	-0.345257	-0.45256	-0.467192	-0.540352	-0.486701	-0.43305	-0.535475	-0.793976	-0.647655	-0.872014	-0.930543	-1.02809	-0.989071	-0.989071	-0.940297	-0.901278	-0.779344	-0.940297	-0.75008	-0.691551	-0.476947	-0.359889	0.205886	0.703379	1.60082	2.52752	2.77626	2.60556	2.56654	3.05427	3.15182	2.32755	1.50815	0.927738	1.0643	0.913106
51	0.367613	0.0953072	-0.340383	-0.158845	-0.249614	-0.394844	-0.0136153	-0.140692	0.512843	0.131615	-0.213307	-0.0499228	-0.140692	-0.0317691	-0.394844	-0.630843	-0.412998	-0.322229	-0.285922	-0.540074	-0.431151	-0.412998	-0.612689	-1.32069	-1.44776	-1.17546	-1.41145	-1.08469	-1.12099	-0.939456	-1.10284	-0.776073	-0.848688	-0.304075	-0.449305	-0.0136153	-0.158845	0.403921	1.00299	1.89253	2.11037	4.10729	3.39929	1.65653	0.0771534	0.0953072	-0.558228	0.113461	1.52945
52	-0.101861	-0.292108	-0.482355	-0.133569	0.785958	-0.00673791	0.183509	0.151801	-0.545771	0.0883856	-0.70431	-0.00673791	0.0883856	0.31034	1.16645	-0.514063	0.437172	0.405464	-0.41894	-0.672602	-0.165277	-0.323816	-1.30676	-0.545771	-0.70431	-0.799434	-0.577479	-0.767726	-0.0384457	-0.482355	-0.165277	-0.355524	0.532295	0.75425	0.75425	2.02256	2.24452	3.92503	2.52989	3.54454	1.95915	-0.387232	-0.545771	-0.957973	-0.101861	-0.133569	-0.00673791	0.405464	0.0566777
53	-0.00716366	-0.21184	0.504526	-0.089034	-0.170904	0.0951743	-0.334645	-0.457451	0.29985	-0.416515	0.21798	-0.0480988	0.115642	-0.355113	-0.416515	-0.150437	0.0337715	-0.396048	-0.170904	-1.48083	-1.05101	-1.05101	-1.05101	-1.17382	-1.52177	-1.70597	-1.5627	-1.64457	-1.64457	-1.13288	-1.64457	-1.39896	-0.825867	-0.682594	-0.21184	0.606864	1.26183	1.09809	1.65071	1.07762	-0.457451	1.03668	1.56884	2.94017	1.42557	-1.25569	-1.91065	-1.11241	-1.23522
54	-0.490669	-0.401975	-0.363963	-0.528681	-0.566692	-0.503339	-0.541351	-0.51601	-0.541351	-0.566692	-0.465328	-0.655386	-0.566692	-0.604704	-0.693398	-0.73141	-0.820104	-0.845445	-0.630045	-0.718739	-0.680728	-0.744081	-0.820104	-0.921469	-0.693398	-0.870787	-0.845445	-0.655386	-0.756751	-0.477998	-0.452657	-0.0852097	0.294908	0.586332	1.23253	1.42259	1.57464	2.37289	2.30953	2.29686	2.56294	3.00642	2.42357	2.05612	1.43526	1.16918	0.649685	0.953779	0.852414
55	-0.0495427	-0.166644	-0.0315272	-0.153132	-0.247713	-0.175651	0.144124	-0.166644	-0.0450388	-0.0180155	-0.184659	-0.274737	-0.346799	-0.369318	-0.0720621	-0.436876	-0.369318	-0.427869	-0.508939	-0.837722	-0.887265	-0.96383	-0.842226	-1.05391	-1.01788	-1.0404	-1.05841	-1.14399	-1.18002	-1.20704	-0.990854	-0.941311	-0.342295	-0.112597	0.531458	1.00437	1.72949	1.99072	1.80606	2.13484	2.03125	1.63941	1.57185	1.76102	2.03125	2.30599	2.76088	2.39606	1.9772
56	-0.116255	-0.193957	-0.080392	-0.325453	-0.116255	-0.134186	-0.0385523	-0.235797	-0.205911	-0.134186	-0.182003	-0.271659	-0.164071	-0.140163	-0.271659	-0.349361	-0.325453	-0.205911	-0.47488	-0.55856	-0.552583	-0.528674	-0.684079	-0.642239	-0.666148	-0.55856	-0.588445	-0.55856	-0.433041	-0.229819	-0.313499	-0.259705	0.0032874	0.116852	0.355936	0.541226	1.01939	1.62906	2.14309	2.83046	3.44012	3.65529	3.42219	2.29252	0.624906	-0.648216	-1.58662	-1.8795	-1.89743
57	-0.23819	-0.666261	-0.678491	-0.556185	-0.311574	-0.65403	-0.531724	-0.262652	-0.629569	-0.348266	-0.556185	-0.213729	-0.43388	-0.164807	-0.556185	-0.898642	-0.825258	-0.996486	-0.666261	-0.776336	-1.02095	-0.996486	-1.00872	-0.764105	-1.0821	-1.29002	-1.00872	-1.03318	-1.16771	-1.41233	-1.0821	-0.764105	-0.617338	-0.813027	-0.115885	0.458952	0.813639	1.13163	1.1561	1.36401	0.764717	0.20211	-0.213729	-0.250421	0.605719	-0.079193	0.434491	0.813639	1.70647
58	-0.299864	-0.341296	-0.32058	-0.465592	-0.52774	-0.465592	-0.444876	-0.652036	-0.444876	-0.444876	-0.548456	-0.486308	-0.610604	-0.589888	-0.486308	-0.63132	-0.983492	-1.1285	-1.02492	-1.00421	-1.08707	-1.04564	-1.08707	-1.2528	-1.33566	-1.16994	-1.10779	-1.45996	-1.48068	-1.56354	-1.45996	-1.45996	-1.35638	-1.08707	-1.10779	-0.900628	-0.486308	0.19732	1.75102	1.99961	2.82825	2.51751	2.10319	1.12954	0.3009	0.777368	0.673788	0.632356	0.342332
59	-0.407587	-0.440808	-0.49064	-0.615221	-0.307922	-0.465724	-0.523862	-0.498946	-0.731496	-0.399281	-0.457419	-0.656748	-0.573694	-0.341143	-0.457419	-0.723191	-0.465724	-0.582	-0.665053	-0.590305	-0.557083	-0.507251	-0.565389	-0.374365	-0.515556	-0.631832	-0.698275	-0.316227	-0.36606	-0.36606	-0.199952	-0.133509	0.265149	0.456173	0.888053	1.25349	1.66045	1.76012	1.85148	1.40299	0.0741255	-0.781329	-1.31287	-1.58695	-2.46732	-2.78293	-2.46732	-1.0471	0.240233
60	0.0792656	0.298173	0.269927	0.382911	0.28405	0.114573	0.28405	-0.00547268	0.149881	0.058081	-0.0478418	0.00865037	-0.0619649	-0.0407803	0.043958	-0.174949	-0.302057	-0.00547268	-0.287934	-0.31618	-0.40798	-0.563333	-0.612764	-0.768117	-0.577456	-0.775179	-0.881102	-0.697502	-1.14238	-0.881102	-1.12825	-0.796363	-0.584518	-0.344426	-0.309118	0.615941	1.06082	1.7246	2.61435	2.7344	2.918	2.77677	2.48018	1.89408	1.98588	1.45626	1.87289	1.37859	1.22323
61	-0.708329	-0.918152	-0.666364	-0.736305	-0.680352	-0.204753	-0.652376	-0.3866	-0.456541	-0.918152	-0.638388	-0.498506	-0.764282	-1.07202	-1.03006	-0.890176	-1.03006	-0.722317	-0.820235	-0.834223	-1.18393	-0.722317	-0.862199	-0.694341	-0.848211	-1.01607	-1.03006	-0.960117	-0.988094	-0.722317	-0.512494	-0.512494	-0.358623	0.242871	-0.106835	0.214894	0.396741	0.732459	1.57175	2.27116	3.34826	3.57207	3.09647	1.7536	1.62771	1.90747	1.50181	0.928294	1.05419
62	0.143441	0.190616	0.214203	0.143441	0.497252	0.273172	0.0962661	-0.174989	0.0137102	-0.0688458	-0.198577	-0.163195	0.190616	-0.174989	-0.127814	-0.0570521	-0.0570521	-0.127814	-0.269339	-0.127814	-0.139608	-0.151402	-0.540594	-0.682119	-0.693912	-1.02414	-1.26001	-1.35436	-1.04772	-1.26001	-0.917993	-1.2836	-0.835437	-0.894405	-0.7175	-0.233958	0.00191648	0.391109	0.792095	1.88891	2.12478	2.2781	2.06582	2.93855	3.19801	3.26877	2.43142	1.95967	1.18129
63	0.139863	-0.237295	-0.539021	0.19015	-0.388158	-0.564165	-0.639596	0.114719	-0.99161	-0.539021	-0.488733	0.139863	-0.363014	-0.539021	-0.66474	-0.715028	-0.564165	-0.262439	-0.564165	0.0895749	-0.237295	-0.639596	-0.865891	-1.16762	-0.086432	-0.815603	-1.19276	-0.689884	-0.66474	-0.564165	-0.46359	0.416445	-0.187007	0.869034	0.366157	0.416445	1.95022	2.95597	2.70453	2.80511	2.50338	2.65425	2.50338	2.02565	0.818746	-0.13672	-0.312727	-1.0419	0.0644311
64	-0.446322	-0.76548	-0.226901	-0.426375	-0.665744	-0.306691	-0.526112	-0.446322	-0.506165	0.112204	-0.286743	-0.486217	-0.46627	-0.46627	-0.46627	-0.187007	-0.0673224	0.331625	-0.246849	-0.326638	-0.187007	-0.326638	-0.645796	-1.28411	-1.12453	-1.16443	-1.26416	-0.825322	-0.406428	-0.486217	-0.905112	-0.905112	-0.226901	-0.0274276	0.37152	-0.246849	1.18936	1.18936	1.64815	2.74526	3.84236	3.58305	3.44341	2.72531	0.910099	0.391467	0.0324145	0.191993	-0.486217
65	-0.32891	-0.376964	-0.301451	-0.610368	-0.335775	-0.267127	-0.280857	-0.273992	-0.14356	-0.0955067	-0.15729	-0.349505	-0.267127	-0.431883	-0.376964	-0.225938	-0.438747	-0.15729	-0.534855	-0.624097	-0.322046	-0.486801	-0.665286	-0.692746	-0.69961	-0.658422	-0.843771	-0.788853	-0.672151	-0.610368	-0.438747	-0.322046	-0.191614	-0.205344	-0.0749123	0.330112	0.474273	0.803784	1.23627	1.74426	2.07377	2.71907	2.85636	2.4582	2.57491	3.30944	3.04171	2.39642	1.25
66	-0.401936	-0.0334947	-0.468926	-0.167473	0.167473	-0.167473	0.200968	-0.401936	-0.234463	-0.0334947	-0.0669894	5.38462e-16	-0.368442	-0.56941	-0.334947	-0.468926	-0.669894	-0.56941	-0.535915	-0.267957	-0.301452	0.133979	-0.0334947	-0.200968	-0.50242	-0.971346	-1.13882	-1.20581	-1.00484	-1.20581	-0.971346	-1.2728	-1.2393	-1.13882	-1.33979	-1.37328	-1.20581	-0.870862	-0.669894	0.0334947	1.00484	2.47861	3.71791	3.95237	2.94753	2.07667	1.03834	0.50242	0.971346
67	0.126564	0.0831086	-0.351446	-0.264535	-0.0472578	-0.394902	-0.307991	-0.0472578	-0.134169	-0.0472578	-1.04673	-0.959823	-0.438357	-0.69909	-0.438357	-1.35092	-0.742545	-0.438357	-1.04673	-0.786001	-1.26401	-1.00328	-0.916367	-0.612179	-0.568724	-1.04673	-0.69909	-1.30747	-1.1771	-1.09019	-0.829456	-0.22108	-1.09019	-0.134169	0.474208	0.778396	1.29986	1.1695	1.69096	2.51662	1.77787	1.29986	1.99515	1.21295	3.38572	2.90771	2.38625	2.21243	1.34332
68	-0.0848261	-0.00145893	0.165275	-0.0848261	-0.0181324	0.115255	-0.0681526	-0.134846	0.0318879	-0.20154	-0.25156	-0.318254	-0.20154	-0.234887	0.148602	-0.268234	-0.318254	-0.118173	-0.184867	-0.20154	-0.168193	0.181949	-0.234887	0.0485614	0.0152145	0.0152145	0.0985817	0.198622	0.515417	0.498744	0.548764	0.932253	0.798866	1.03229	1.63254	2.09939	1.79927	1.73258	0.532091	0.565438	-0.68507	-0.0681526	-1.15193	-2.10231	-3.26945	-3.31947	-3.26945	-3.01935	-2.36909
69	0.152243	-0.0332307	-0.0332307	0.492279	-0.125968	-0.311442	0.0904185	0.214068	0.0595062	-0.218705	0.368629	-0.218705	-0.125968	0.0285939	0.121331	0.183155	0.214068	0.275892	0.214068	0.739577	-0.00231842	-0.0332307	-0.0332307	0.523191	0.275892	-0.00231842	0.368629	0.0595062	0.275892	0.677753	0.739577	1.11052	1.11052	1.35782	1.35782	2.13063	1.57421	1.91425	2.06881	2.43975	2.96526	2.50158	1.45056	1.20326	0.863226	0.337717	0.24498	0.0595062	-0.589652
70	0.0742632	-0.0226424	0.186077	0.014629	0.0519004	0.00717474	0.0891718	-0.0971851	0.0369919	-0.179182	-0.216454	-0.194091	-0.320813	-0.149365	-0.365539	-0.290996	-0.208999	-0.499716	-0.432628	-0.529533	-0.365539	-0.566805	-0.723344	-0.812796	-0.425173	-0.55935	-0.551896	-0.932064	-0.909701	-0.917156	-1.15569	-1.10351	-1.21533	-1.06624	-0.82025	-0.61153	-0.358085	0.133897	0.186077	0.856962	0.976231	0.983685	1.10295	1.50548	2.31055	2.9218	3.32433	3.13797	2.63853
71	0.58956	-0.13235	-0.13235	0.770037	-0.613623	0.0481273	0.288764	-0.372987	0.58956	0.0481273	0.529401	1.13099	-0.372987	0.288764	-0.493305	0.529401	1.19115	-0.192509	0.409082	0.0481273	-0.553464	0.228605	-0.673782	-0.433146	-1.03474	-0.372987	-1.45585	-1.87697	-0.252668	-1.87697	-0.673782	-0.673782	-0.252668	-0.85426	-0.493305	-1.45585	0.709878	1.13099	0.890355	1.07083	2.1537	1.61227	2.87561	1.31147	2.1537	1.25131	1.19115	-0.613623	-0.372987
72	0.0982139	0.0526294	-0.146285	0.019477	-0.104844	-0.27475	-0.113132	-0.0426837	0.0360532	-0.1007	-0.071692	-0.129709	-0.00124321	-0.125565	-0.191869	-0.0634039	-0.129709	-0.104844	-0.241598	-0.291326	-0.502673	-0.672578	-0.747171	-0.950229	-1.08698	-1.09113	-1.11599	-1.13671	-1.15329	-1.04554	-0.917077	-0.830052	-0.805188	-0.672578	-0.465376	-0.121421	0.305416	1.13837	2.39401	3.54191	4.37901	3.99776	2.84157	1.40359	0.690812	-0.0385396	-0.345199	-0.179437	0.0816377
73	0.174303	-0.110945	-0.363281	-0.0999742	0.207217	-0.132888	0.0645924	-0.0341476	-0.385223	-0.176772	-0.275512	-0.64853	-0.165801	-0.604645	-0.714356	-0.802125	-0.74727	-0.385223	-0.615616	-0.363281	-0.472992	-0.824067	-0.736298	-1.12029	-0.846009	-1.06543	-0.64853	-0.264541	-0.0231765	-0.494934	-0.330367	-0.286483	-0.165801	0.514408	0.876454	1.66637	2.24784	1.99551	2.63183	2.78543	3.22427	2.88417	2.74154	1.56763	0.624119	0.229159	0.327899	0.349841	0.953252
74	-0.400358	-0.210898	-0.230842	-0.280699	-0.330557	-0.180984	-0.310614	-0.420301	-0.151069	-0.310614	-0.260756	-0.230842	-0.141098	-0.131126	-0.460187	-0.240813	0.0284189	-0.240813	-0.0812682	-0.121154	-0.151069	-0.320586	-0.240813	-0.121154	-0.0812682	-0.0114673	0.0982198	0.267736	-0.131126	0.427281	0.367452	0.457196	0.786257	0.696513	0.856058	1.55407	1.6139	1.88313	2.7706	3.54838	4.04696	3.48855	2.16233	1.12529	-0.460187	-0.589818	-0.948794	-0.759334	-0.619732
75	-0.122327	-0.00978848	-0.131705	-0.037923	-0.122327	-0.0613685	0.065237	-0.0473012	-0.253621	-0.234865	-0.0238558	0.149641	0.20591	-0.108259	-0.295823	-0.0426121	-0.10357	-0.141083	-0.300512	-0.511521	-0.333336	-0.375538	-0.534967	-0.520899	-0.755354	-0.797556	-0.849136	-0.92885	-0.853825	-0.72253	-0.835069	-0.778799	-0.600614	-0.581858	-0.431807	0.013657	0.177775	0.867072	1.51417	1.83771	2.11437	2.09092	2.68644	3.21162	3.16942	2.63955	1.65484	0.187153	-0.872581
76	0.309189	0.148571	0.319897	0.330604	0.159279	0.0736164	-0.0870012	0.25565	0.277065	0.534053	0.159279	0.095032	0.127156	0.212818	-0.215495	0.0414929	0.159279	0.191403	0.287773	0.35202	0.309189	-0.161956	-0.675932	-1.43619	-1.08283	-0.14054	-0.911504	-1.40406	-1.56468	-1.4576	-1.43619	-1.30769	-1.41477	-1.39336	-1.30769	-1.37194	-0.965044	-0.333281	0.169987	1.33714	2.56854	3.81065	3.39305	2.26872	1.79758	2.34368	1.97961	0.716086	0.0629085
77	-0.113891	-0.221083	-0.232993	-0.316365	-0.268724	-0.221083	-0.149622	-0.149622	-0.090071	-0.328275	0.0528516	-0.0543403	-0.0781608	-0.161532	-0.185353	-0.256814	-0.232993	-0.411647	-0.506928	-0.483108	-0.554569	-0.768953	-0.828504	-0.983337	-0.876145	-0.697492	-0.971427	-0.757043	-0.673671	-0.530749	-0.209173	0.136223	0.457799	0.886566	1.47017	1.82747	2.56591	2.99467	3.26861	2.97085	3.59018	2.49444	1.51781	0.600721	-0.197263	-0.221083	0.112403	0.326786	0.696003
78	-0.664745	-0.580822	-0.580822	-0.776644	-0.245127	-0.552847	-0.832593	-0.748669	-0.524873	-0.161203	-0.329051	-0.301076	-0.608796	0.0346185	-0.552847	-0.664745	-0.524873	-0.776644	-0.720695	-0.832593	-0.608796	-1.02841	-0.608796	-0.804618	-0.916517	-0.608796	-0.69272	-0.608796	-0.440949	-0.664745	-0.496898	-0.217153	0.258415	0.118542	0.314364	-0.0213306	0.482211	0.957779	0.426262	1.51727	0.817906	1.32145	1.32145	1.74107	2.10474	2.44043	2.99992	3.08385	2.77613
79	-0.16892	0.0322297	0.169377	0.0688024	0.151091	-0.0134862	-0.306068	-0.123204	-0.16892	-0.0500589	-0.351784	-0.141491	-0.205493	-0.260352	-0.0592021	-0.278638	-0.342641	-0.461502	-0.488931	-0.406643	-0.379213	-0.543791	-0.534647	-0.671795	-0.635222	-1.11981	-0.982663	-1.23867	-1.34839	-1.2661	-1.25696	-1.11067	-1.01009	-0.717511	-0.470645	-0.187207	0.0870888	0.306525	0.992263	1.53171	2.05287	2.20831	2.07116	1.9523	2.43689	2.67461	2.73861	2.96719	2.62889
80	-0.507348	0.149873	-0.169856	-0.223144	-0.00999154	-0.45406	-0.525111	-0.169856	0.167636	-0.613925	-0.25867	-0.311958	-0.311958	-0.365246	-0.187619	-0.347484	-0.169856	0.0255339	0.0077712	-0.25867	-0.223144	-0.294195	-0.347484	0.167636	-0.276433	-0.347484	-0.400772	-0.489586	-0.471823	-0.400772	-0.418535	-0.365246	-0.0632798	-0.0810425	-0.0632798	0.45184	0.736044	1.03801	1.83733	2.31693	2.22811	3.13401	3.1873	3.08073	2.54784	2.33469	1.8551	1.44655	0.13211
81	0.0438452	0.162747	0.995062	-0.283136	0.786984	0.162747	0.162747	0.430277	-0.610117	0.192473	0.519454	-0.0156059	0.549179	-0.075057	-0.104783	0.103296	0.0735707	-0.402038	0.222198	-0.431763	-0.491214	-0.818195	-0.937097	-1.20463	-0.699293	-0.758744	-0.669568	-0.52094	-1.2938	-0.610117	-0.402038	-0.104783	0.103296	0.222198	1.32204	1.6193	1.6193	1.91655	2.80832	3.67036	3.07585	2.21381	2.24353	0.846435	0.846435	0.400552	0.103296	-0.996549	-0.877646
82	0.361148	0.238099	0.434978	0.344742	-0.00799817	-0.0162014	0.0412214	0.385758	0.287319	0.352945	0.336539	0.18888	0.115051	-0.237689	0.000205081	0.0494246	0.0330181	0.123254	-0.352535	-0.122844	-0.336128	-0.180267	-0.18847	-0.705275	-0.533007	-0.639649	-0.729885	-0.910356	-0.811917	-0.836527	-0.926763	-0.934966	-0.918559	-0.762698	-0.861137	-0.533007	-0.524803	-0.377145	0.0412214	0.713888	1.22249	2.13305	3.43737	4.08543	3.73269	2.7565	1.90336	0.623652	0.0740344
83	-0.800848	-0.730598	-0.644737	-0.660348	-0.722792	-0.816459	-0.668154	-0.668154	-0.605709	-0.473015	-0.480821	-0.652542	-0.824264	-0.683765	-0.824264	-0.824264	-0.785237	-0.566682	-0.69157	-0.488626	-0.582293	-0.433988	-0.449599	-0.707181	-0.714987	-0.785237	-0.597904	-0.519848	-0.644737	-0.714987	-0.504237	-0.527654	-0.39496	-0.418377	-0.340321	-0.238849	-0.0202944	0.104594	0.307538	0.799286	0.986619	1.04126	1.93109	3.80442	4.60058	3.4922	1.9467	1.29884	1.06467
84	-0.567702	-0.62474	-1.18086	-0.610481	-0.696037	-0.981225	-0.881409	-1.12382	-0.539184	-0.467887	-0.810112	-0.111402	-0.781593	-0.610481	-1.20938	-0.895668	-0.738815	-0.724556	-1.23789	-1.28067	-0.838631	-0.810112	-1.00974	-1.45179	-1.39475	-1.43753	-1.12382	-1.43753	-0.938447	-1.23789	-1.35197	-1.13808	-0.767334	-1.0953	-0.567702	-0.182699	0.08823	0.230824	0.516012	1.79936	1.94195	1.95621	0.772681	-0.368071	-1.39475	-0.196958	1.14343	1.68528	1.81362
85	0.0173227	-0.0892787	-0.0750652	-0.380656	-0.672033	-0.373549	-0.19588	0.315807	-0.0466381	-0.274055	0.0741768	0.194992	-0.00399755	-0.0892787	-0.00399755	-0.231414	-0.423297	-0.295375	-0.430403	-0.316695	-0.721781	-0.693354	-1.03448	-1.03448	-0.963411	-1.04158	-1.02026	-1.00605	-1.14108	-1.27611	-1.07712	-0.977624	-0.600966	-0.0466381	0.521903	1.31075	2.03564	2.37677	3.28643	2.73211	2.88135	2.00011	0.664038	0.543223	0.010216	-0.0892787	0.799067	1.23258	1.79401
86	-0.334902	-0.474082	0.681112	-0.0982959	0.55585	-0.34882	-0.307066	-0.0287059	-0.293148	-0.655016	-0.432328	0.0826382	0.0687201	-0.307066	-0.62718	0.0269661	-0.0843779	0.430588	-0.0843779	-0.223558	-0.34882	-0.668934	-0.237476	-0.390574	-0.794196	-1.22565	-1.42051	-1.337	-0.863786	-0.780278	-0.501918	-0.989048	-0.947294	-1.04472	-0.97513	-0.710688	-0.585426	-0.0147879	0.0826382	0.472342	1.53011	1.9059	2.79665	4.03535	4.10494	2.61571	1.27959	-0.112214	-0.613262
87	-0.0918324	-0.19086	-0.339401	-0.184671	-0.079454	-0.197049	-0.289887	-0.388914	-0.314644	-0.413671	-0.314644	-0.469374	-0.65505	-0.723132	-0.710753	-0.871673	-0.840727	-0.871673	-0.747889	-1.11924	-0.667429	-0.9707	-0.865484	-0.73551	-0.995457	-0.983078	-0.822159	-0.617915	-0.494131	-0.438428	-0.469374	-0.197049	-0.0175619	0.242385	0.390926	0.768468	1.52355	1.73398	2.39623	2.42099	2.01869	1.50498	1.09031	1.12125	1.87634	2.34053	2.1858	2.34053	1.9568
88	0.422255	0.0484746	-0.0683317	-0.0683317	-0.161777	-0.512196	0.14192	-0.0216092	0.0251134	-0.091693	-0.325306	0.0718359	-0.325306	-0.278583	-0.0683317	-0.185138	-0.138416	-0.231861	-0.652363	-0.325306	-0.629002	-0.675725	-0.76917	-0.839254	-0.862615	-0.932699	-1.00278	-0.95606	-0.675725	-0.722447	-0.512196	-0.278583	0.0718359	-0.231861	0.866119	0.866119	1.16982	2.43132	2.71166	2.94527	2.87519	3.43586	2.24443	1.84729	1.89401	1.45015	1.35671	0.445616	-0.558918
89	0.0298888	0.134887	0.0967061	0.383066	0.263749	0.0251161	0.0537521	0.0537521	0.0203435	0.0203435	0.0967061	0.130115	0.0251161	0.0632975	-0.0942005	0.0203435	0.0203435	-0.0369285	0.196932	-0.00351984	-0.0082925	-0.213517	-0.385333	-0.50465	-0.638284	-0.719419	-0.948507	-0.948507	-0.800555	-0.915099	-0.843509	-0.728965	-0.88169	-0.771919	-0.662147	-0.423514	-0.299425	0.125342	0.736243	1.55237	2.05827	2.84576	3.14644	3.34212	3.34212	2.99371	1.81964	0.755334	-0.180108
90	-1.00261	-1.00261	-0.893482	-1.02443	-1.08991	-0.828005	-1.02443	-1.06809	-0.828005	-0.849831	-0.893482	-0.871656	-0.80618	-0.566099	-1.04626	-0.697052	-0.260542	-0.980784	-0.80618	-0.871656	-0.893482	-0.544274	-0.631576	-0.849831	-0.500623	-0.391495	-0.456972	-0.653401	-0.740703	-0.347844	-0.260542	-0.544274	-0.282368	0.00136409	0.197794	0.285096	0.656129	0.634304	1.13629	1.81288	2.20574	2.29304	2.22757	2.07479	2.31487	2.70773	2.62043	1.94383	1.13629
91	-0.458746	-0.466267	-0.436185	-0.586593	-0.594114	-0.579073	-0.631716	-0.496348	-0.624196	-0.624196	-0.594114	-0.51891	-0.639236	-0.579073	-0.654277	-0.541471	-0.511389	-0.571553	-0.548991	-0.646757	-0.729482	-0.646757	-0.684359	-0.729482	-0.721961	-0.864849	-0.774604	-0.834768	-0.812206	-0.834768	-0.70692	-0.744522	-0.571553	-0.360981	-0.0601634	0.240654	0.51891	1.00022	1.26343	1.91771	2.05308	2.21853	2.41406	2.33133	2.63215	2.53438	2.64719	2.24109	1.81994
92	0.549718	0.549718	-0.741927	0.611225	-0.803434	0.30369	-0.926448	0.980266	-0.434392	0.426704	-0.311379	-0.495899	0.11917	0.734239	-0.987955	-0.311379	-0.372886	0.611225	-0.188365	-1.17248	-1.04946	-1.60302	-1.60302	-1.04946	-0.864941	-0.926448	-0.188365	-0.803434	-0.987955	-0.803434	-1.17248	-0.249872	0.611225	1.16479	1.16479	2.33342	2.70246	2.02588	1.34931	2.94849	0.980266	-0.126858	0.11917	-0.126858	-1.357	-1.4185	-1.357	-1.4185	-1.91056
93	-0.628473	0.180373	0.892157	0.0186035	-0.207873	-0.337289	-0.401996	0.892157	-0.369643	-0.531412	0.212726	-0.499058	0.859803	-0.984365	-0.240227	-0.143166	0.374496	-0.17552	-0.337289	0.0186035	-0.337289	-0.43435	-0.304935	-0.563765	-0.693181	-0.240227	-0.466704	-0.984365	0.0833111	-0.693181	0.180373	-0.693181	-1.43732	0.148019	0.439203	-0.43435	-0.0137504	-0.0137504	0.439203	1.11863	4.58049	3.12457	2.21866	1.15099	2.18631	2.63926	1.83042	1.60394	-1.2432
94	-0.00172215	-0.380594	-0.587251	-0.69058	-0.552809	-0.173937	-0.380594	-0.483923	-0.862795	-0.759466	-0.931681	-0.897238	-0.828352	-0.242822	-0.346151	-0.483923	-0.20838	-0.346151	-0.44948	-0.346151	0.273821	-0.552809	-0.20838	-0.518366	0.0671637	-0.621694	-0.139494	0.101607	-0.173937	0.583807	0.308264	0.549364	0.583807	0.824908	1.47932	2.37484	1.96152	2.61594	2.27151	2.20262	3.20147	2.75371	2.5815	0.790465	0.308264	-1.72387	-2.37828	-1.44832	-1.55165
95	-0.0153299	-0.0698363	-0.0153299	-0.424128	-0.233356	-0.0153299	-0.0153299	-0.151596	-0.0425831	-0.669407	-0.887433	-0.260609	-0.0698363	-0.396875	-0.451381	-0.0970895	0.257202	0.0119233	-0.124343	0.0119233	-0.151596	-0.451381	-0.206102	-0.424128	-0.642154	-0.669407	-0.287862	-0.6149	0.0119233	-0.151596	0.0664297	-0.6149	-0.342368	-0.260609	-0.560394	0.0119233	0.420721	0.938532	1.61986	2.16493	2.819	4.61772	3.66385	2.32845	1.04755	0.175443	-0.77842	-1.32348	-1.40524
96	-0.298512	-0.278825	-0.160699	-0.298512	-0.219762	-0.23945	-0.141012	-0.377262	-0.337887	-0.00319922	-0.534763	-0.219762	-0.121324	0.0361758	-0.3182	-0.357575	-0.55445	-0.751326	-0.298512	-0.337887	-0.534763	-0.652888	-0.830076	-0.3182	-0.967888	-1.02695	-1.00726	-1.02695	-0.830076	-0.908826	-1.30258	-1.06633	-0.849763	-0.495388	-0.180387	-0.121324	-0.00319922	0.429927	0.981177	1.84743	2.22149	2.51681	3.32399	3.56024	3.54056	2.63493	1.76868	1.07962	-0.00319922
97	-0.242517	-0.537528	-0.64165	-0.45076	-0.520175	-0.554882	-0.624297	-0.225163	-0.815186	-0.728418	-0.954015	-0.346639	-0.433407	-0.659004	-0.884601	-0.572236	-0.554882	-0.242517	-0.867247	-0.711065	-0.936662	-0.45076	-0.502821	-0.728418	-0.624297	-0.64165	-0.589589	-0.711065	-0.659004	-0.381346	-0.537528	-0.676357	-0.693711	0.000433841	-0.0689806	0.139263	1.12842	1.52755	1.7358	1.87462	2.20434	2.7076	3.12409	2.75966	3.21085	2.65554	1.82256	0.434274	-0.103688
98	0.0723165	-0.363138	0.321147	0.134524	-0.8608	-0.985215	0.0101088	0.321147	-1.04742	-0.238722	-0.30093	-0.363138	-0.052099	-0.30093	-0.736384	-0.674176	-0.425345	-0.30093	-0.8608	-1.23405	-0.238722	-1.23405	-1.10963	-0.985215	-1.35846	-0.487553	-0.798592	-0.30093	-1.29625	-0.052099	-1.10963	-0.114307	0.25894	0.694394	-0.674176	-0.363138	-0.238722	2.06296	1.5653	2.62283	3.05829	2.49842	2.3118	1.19206	0.383355	0.507771	0.818809	1.12985	1.44089
99	-0.521576	-0.73629	-0.426148	-0.259148	-0.617005	-0.473862	0.00328035	-0.211434	-0.163719	-0.426148	-0.187577	-0.0444339	-0.0921481	-0.664719	-0.784005	-0.450005	-0.473862	-0.569291	-0.807862	-0.784005	-0.807862	-1.02258	-0.879433	-0.807862	-0.927147	-1.35658	-1.38043	-0.73629	-1.23729	-1.21343	-0.879433	-0.73629	-0.998719	-0.617005	-0.73629	-0.593148	0.122566	0.0748517	0.885994	1.79256	1.67328	1.24385	2.22199	2.38899	3.24785	3.10471	2.84228	2.17428	1.62556
100	-0.0984508	-0.113955	0.55272	0.13411	-0.0209305	-0.0674427	0.397679	0.0565898	0.196126	0.568224	0.180622	-0.0364345	0.180622	-0.0984508	-0.346516	0.0100776	-0.129459	-0.315508	-0.0984508	-0.268995	-0.610085	-0.175971	-0.501556	-0.765125	-0.734117	-1.46281	-1.13722	-1.19924	-1.40079	-1.19924	-1.21474	-1.07521	-0.718613	-0.455044	-0.331012	0.13411	0.118606	0.893809	1.77754	2.22716	1.96359	2.7543	2.56825	2.47522	3.23492	2.64577	1.96359	1.20389	0.13411
101	-0.627563	-0.655078	-0.655078	-0.398274	-0.600048	-0.737622	-0.581705	-0.563362	-0.710107	-0.746793	-0.682592	-0.902709	-0.526676	-0.444132	-0.645906	-0.755965	-0.939396	-1.04028	-0.829337	-0.765136	-0.838509	-0.719278	-0.939396	-0.838509	-0.985253	-1.14117	-1.12283	-1.16868	-1.27874	-0.957739	-1.2604	-1.17786	-1.02194	-0.829337	-0.801822	-0.462475	-0.508333	-0.334074	-0.242358	-0.141471	0.271248	0.784855	2.14224	2.83011	2.84845	1.20675	0.555566	0.133675	0.748169
102	0.149143	-0.198669	-0.319647	-0.334769	0.118899	-0.365014	-0.727948	0.073532	-0.123057	-0.667459	-0.41038	-0.319647	-0.395258	0.073532	-0.213791	-0.228913	-0.228913	-0.485992	-0.395258	-0.667459	-0.107935	0.164266	-0.455747	0.0281652	0.19451	-0.304525	-0.168424	0.103777	-0.27428	-0.0474461	-0.470869	0.0281652	-0.107935	0.285244	0.481833	0.6633	0.965746	1.64625	2.14528	2.73505	2.9014	2.67456	2.26626	1.64625	-0.470869	-2.17969	-3.38947	-3.46508	-1.65041
103	-0.322112	-0.585445	-0.434969	-0.811159	-0.585445	-0.39735	-1.22497	-1.03687	-0.77354	-0.585445	-0.547826	-1.14973	-0.547826	-0.961634	-0.134018	-0.134018	-0.735921	0.0916962	0.129315	-0.209255	-0.585445	-1.03687	-1.11211	-0.510207	-1.63878	-0.811159	-0.886397	-0.434969	-0.698302	-0.77354	-0.322112	-0.886397	-0.39735	-0.134018	0.0164583	0.844075	2.2736	2.76264	3.25169	3.40216	1.89741	0.956932	-0.209255	-0.848778	-1.56354	-1.60116	-0.999253	-0.698302	-0.171636
104	0.182736	0.221073	0.208294	0.093285	-0.072839	-0.0856178	0.0485593	0.0166124	0.0166124	0.0230018	0.0293912	-0.0536708	-0.136733	-0.136733	-0.175069	-0.0983965	-0.226184	-0.136733	-0.322025	-0.449813	-0.424255	-0.58399	-0.654273	-0.679831	-0.858734	-0.865123	-0.871512	-0.845955	-0.78845	-0.78845	-0.750114	-0.590379	-0.443423	-0.219795	0.0421699	0.374418	0.955852	1.50534	1.99093	2.68099	2.89184	3.8183	3.65856	2.9749	2.03566	1.09003	0.489427	0.093285	-0.27091
105	-0.498645	-0.652628	-0.6013	-0.519176	-0.591035	-0.857937	-0.48838	-0.632097	-0.71422	-0.580769	-0.652628	-0.693689	-0.693689	-0.642362	-0.981123	-0.519176	-0.6013	-0.591035	-0.529442	-0.580769	-0.395991	-0.48838	-0.395991	-0.416522	-0.591035	-0.48838	-0.662893	-0.529442	-0.26254	-0.303601	-0.17015	-0.303601	-0.200947	-0.149619	-0.129088	-0.0469645	0.0864866	0.209672	0.774273	0.887194	1.17463	1.37994	1.13357	1.19516	1.49286	2.39622	2.71445	3.16613	3.17639
106	-0.59387	-0.54669	-0.54669	-0.829766	-0.845493	-0.924125	-0.924125	-0.908398	-0.861219	-0.798313	-0.955578	-1.06566	-0.892672	-0.625322	-0.530964	-0.578143	-0.908398	-0.892672	-0.845493	-0.892672	-0.81404	-0.892672	-0.798313	-0.845493	-0.939851	-0.924125	-0.939851	-0.861219	-0.751134	-0.735408	-0.782587	-0.76686	-0.782587	-0.609596	-0.719681	-0.656775	-0.59387	-0.54669	-0.420879	-0.0591707	0.00373503	0.192452	-0.0119914	0.00373503	-0.153529	-0.216435	-0.515237	-0.295067	-0.0748972
107	0.108424	-0.103709	-0.0447836	0.0966384	-0.103709	-0.115495	-0.0565688	0.0612829	0.0259274	-0.0565688	0.261631	0.403053	0.426623	0.00235703	-0.0329985	-0.15085	0.0141422	0.19092	0.0377125	0.273416	-0.0565688	0.0259274	-0.00942813	-0.0447836	-0.0919243	0.0141422	-0.103709	-0.292272	0.0259274	0.167349	0.355912	0.0141422	0.391268	0.509119	0.473764	0.862674	0.862674	1.14552	1.94691	2.31225	3.10186	2.61866	2.07655	2.14726	1.73478	1.77013	2.10012	1.18087	0.591615
[truncated: 31 more columns]
