# Supplementary material for: Dynamic basal ganglia output signals license and suppress forelimb movements
Source: Nature. 2025 May 28;644(8077):749–58. doi: 10.1038/s41586-025-09066-z (PMC12367548; doi:10.1038/s41586-025-09066-z)
Supplement: Supplementary file 16 — Source Data Extended Data Fig. 9 [file 41586_2025_9066_MOESM16_ESM.xlsx]

## Sheet: ExtFig9 locomotor speed
Unnamed: 0	-0.5	-0.49	-0.48	-0.47	-0.46	-0.45	-0.44	-0.43	-0.42	-0.41	-0.4	-0.39	-0.38	-0.37	-0.36	-0.35	-0.34	-0.33	-0.32	-0.31	-0.3	-0.29	-0.28	-0.27	-0.26	-0.25	-0.24	-0.23	-0.22	-0.21	-0.2	-0.19	-0.18	-0.17	-0.16	-0.15	-0.14	-0.13	-0.12	-0.11	-0.1	-0.09	-0.08	-0.07	-0.06	-0.05	-0.04	-0.03	-0.02
SNr>LatRM_1_control	5.42113	5.33262	5.24889	5.26188	5.26573	4.99758	5.03262	5.19606	5.41005	5.68337	5.98166	6.15988	6.58501	7.03842	7.12352	7.27025	7.56481	7.62986	7.78354	8.07066	8.23791	8.59927	8.95801	9.14334	9.26253	9.98694	10.4963	11.1643	11.8617	12.5618	13.4867	14.0622	15.2242	16.2757	17.7746	18.431	18.9976	20.0787	20.5825	20.5497	20.7672	20.6879	20.7277	20.7368	20.6738	20.3992	20.0487	20.3279	19.9258
SNr>LatRM_1_laser	5.81666	5.89952	6.01773	6.14632	6.18645	6.02419	6.04667	5.86677	5.58211	5.53111	5.62273	5.71073	5.85744	6.07307	6.25579	6.59542	6.83735	7.1177	7.47955	7.68722	7.88681	7.98213	8.21172	8.69035	8.89605	9.47587	9.85291	10.6224	11.2513	11.8875	12.7037	14.0127	14.9852	15.9281	17.441	18.3475	19.4763	20.179	20.7865	21.1672	21.5612	21.8396	22.2544	22.2466	21.902	21.9054	21.7858	21.5974	20.4857
SNr>LatRM_2_control	5.39519	5.52555	5.4855	5.45895	5.63534	5.90569	5.51725	5.5421	5.74882	5.78966	5.84077	5.88501	5.92751	6.03609	6.04626	6.26524	6.67889	6.65136	6.98459	7.02881	7.32805	7.48765	7.78009	8.17949	8.48067	8.83391	9.49247	10.1616	11.1905	12.1564	13.0798	13.9819	15.0005	16.6478	17.4554	18.8499	19.8818	20.9354	21.3693	21.9829	22.7549	23.0916	22.9209	22.8604	22.7085	22.4364	22.4467	22.4296	21.9163
SNr>LatRM_2_laser	5.07908	5.14086	5.11266	5.0416	4.98337	5.11384	5.11968	5.24767	5.25442	5.12583	5.09375	5.0048	5.09856	5.10829	5.15026	5.02061	5.09158	5.30911	5.62817	5.66012	6.02324	6.22197	6.601	7.01464	7.55393	8.18495	8.85684	9.58818	10.3277	11.5443	12.5209	13.9459	14.9954	15.9808	17.2783	18.8406	19.6356	20.6461	21.4764	21.9442	22.145	22.3878	22.5299	22.7468	22.8725	23.1552	22.8469	22.3205	22.0661
SNr>LatRM_3_control	7.66898	7.58439	7.54855	7.81764	7.90515	7.88368	8.19945	8.41399	8.67835	8.71447	9.06143	9.3435	9.50919	9.42487	9.24518	9.07652	9.02267	8.72631	8.82774	8.6971	8.76203	8.87148	9.16842	9.4779	9.92455	10.4292	10.7842	11.6872	12.1558	12.8013	13.756	14.3928	15.4093	16.6559	17.3179	18.348	19.1422	20.0695	20.784	20.8806	21.4066	21.6454	21.9212	22.1022	21.6184	21.5062	21.378	21.3853	21.3898
SNr>LatRM_3_laser	7.17249	7.18679	7.18358	7.1904	7.25618	7.26661	7.26684	7.11714	7.12055	7.0125	7.00327	7.23363	7.33592	7.34765	7.31435	7.34391	7.1188	7.24942	7.42522	7.61702	7.77049	7.88785	8.08956	8.62251	9.0115	9.51678	10.0274	10.6248	11.3195	12.2977	13.1447	14.3649	15.403	16.445	17.3507	18.5814	19.5972	20.4122	20.8584	21.1557	21.3151	21.4824	21.652	21.7159	21.3375	20.8979	20.7967	20.3999	20.0136
[truncated: 201 more columns]
